# Supplementary material for: The Simultaneous Treatment of PC-3 Cells with the DNA-Demethylating Agent Decitabine and S-Adenosylmethionine Leads to Synergistic Anticancer Effects
Source: Genes (Basel). 2024 Dec 20;15(12):1634. doi: 10.3390/genes15121634 (PMC11675482; doi:10.3390/genes15121634)
Supplement: Supplementary file 1 [file genes-15-01634-s001.zip]

Archive with 21 entries (18 files):
- ZIP Kopie/
- ZIP Kopie/.DS_Store
- ZIP Kopie/Supplementary Figure 1.docx
- ZIP Kopie/Supplementary Table 1.xlsx
- ZIP Kopie/Supplementary Table 2.xlsx
- ZIP Kopie/Supplementary Table 3.xlsx
- ZIP Kopie/Supplementary Table 4.xlsx
- ZIP Kopie/Supplementary Table 5.xlsx
- ZIP Kopie/Supplementary Table 6.xlsx
- ZIP Kopie/Supplementary Table 7.xls
- __MACOSX/
- __MACOSX/ZIP Kopie/
- __MACOSX/ZIP Kopie/._.DS_Store
- __MACOSX/ZIP Kopie/._Supplementary Figure 1.docx
- __MACOSX/ZIP Kopie/._Supplementary Table 1.xlsx
- __MACOSX/ZIP Kopie/._Supplementary Table 2.xlsx
- __MACOSX/ZIP Kopie/._Supplementary Table 3.xlsx
- __MACOSX/ZIP Kopie/._Supplementary Table 4.xlsx
- __MACOSX/ZIP Kopie/._Supplementary Table 5.xlsx
- __MACOSX/ZIP Kopie/._Supplementary Table 6.xlsx
- __MACOSX/ZIP Kopie/._Supplementary Table 7.xls
