# Supplementary material for: The Simultaneous Treatment of PC-3 Cells with the DNA-Demethylating Agent Decitabine and S-Adenosylmethionine Leads to Synergistic Anticancer Effects
Source: Genes (Basel). 2024 Dec 20;15(12):1634. doi: 10.3390/genes15121634 (PMC11675482; doi:10.3390/genes15121634)
Supplement: Supplementary file 1 [file genes-15-01634-s001.zip › ZIP Kopie/Supplementary Table 1.xlsx]

## Sheet: Sheet 1
ID	Description	GeneRatio	BgRatio	pvalue	p.adjust	qvalue	geneID	Count
GO:0048880	sensory system development	21/274	394/18866	3.39938e-07	0.00118604	0.00098725	ZHX2/NRP1/SPRY1/BMPR2/GATA3/JAG1/CDKN1B/CLIC4/FZD4/SKIL/TGFB2/RDH10/NAGLU/COL5A2/COL8A1/CYP1B1/SEMA3A/PBX1/SLITRK6/SLC7A11/BDNF	21
GO:0001654	eye development	20/274	384/18866	9.35138e-07	0.00127705	0.00106301	ZHX2/NRP1/SPRY1/BMPR2/GATA3/JAG1/CDKN1B/CLIC4/FZD4/SKIL/TGFB2/RDH10/NAGLU/COL5A2/COL8A1/CYP1B1/PBX1/SLITRK6/SLC7A11/BDNF	20
GO:0150063	visual system development	20/274	388/18866	1.09807e-06	0.00127705	0.00106301	ZHX2/NRP1/SPRY1/BMPR2/GATA3/JAG1/CDKN1B/CLIC4/FZD4/SKIL/TGFB2/RDH10/NAGLU/COL5A2/COL8A1/CYP1B1/PBX1/SLITRK6/SLC7A11/BDNF	20
GO:0060840	artery development	10/274	102/18866	2.33186e-06	0.00198482	0.00165214	NRP1/BMPR2/JAG1/LOXL1/SMAD6/NOTCH3/TGFB2/SOX4/SLC2A10/HPGD	10
GO:0061138	morphogenesis of a branching epithelium	13/274	187/18866	3.64636e-06	0.00198482	0.00165214	NRP1/SPRY1/CELSR1/CLIC4/NFATC4/SEMA3C/RDH10/NTN4/SEMA3A/SEMA3E/NPNT/PBX1/TP63	13
GO:0061298	retina vasculature development in camera-type eye	5/274	18/18866	4.57241e-06	0.00198482	0.00165214	NRP1/BMPR2/CLIC4/FZD4/CYP1B1	5
GO:0045926	negative regulation of growth	15/274	254/18866	4.92826e-06	0.00198482	0.00165214	NRP1/BMPR2/NTN1/SESN2/CDKN1B/SEMA3C/TGFB2/DCUN1D3/STC2/SEMA3A/SEMA3E/TMPRSS4/MAP2/GDF15/IGFBP5	15
GO:2000027	regulation of animal organ morphogenesis	15/274	254/18866	4.92826e-06	0.00198482	0.00165214	SPRY1/CELSR1/BMPR2/GPC6/CTHRC1/GATA3/JAG1/RUNX2/CELSR3/FZD4/SEMA3C/TGFB2/NTN4/CELSR2/BDNF	15
GO:0030198	extracellular matrix organization	19/274	395/18866	5.59735e-06	0.00198482	0.00165214	PHLDB2/PDGFB/ITGAV/ITGB4/COL4A5/ATP7A/LOXL1/BCAN/THSD4/TGFB2/COL5A2/COL8A1/NTN4/CYP1B1/SLC2A10/NPNT/ITGB3/ITGB6/ABI3BP	19
GO:0043062	extracellular structure organization	19/274	396/18866	5.80365e-06	0.00198482	0.00165214	PHLDB2/PDGFB/ITGAV/ITGB4/COL4A5/ATP7A/LOXL1/BCAN/THSD4/TGFB2/COL5A2/COL8A1/NTN4/CYP1B1/SLC2A10/NPNT/ITGB3/ITGB6/ABI3BP	19
GO:0003279	cardiac septum development	10/274	114/18866	6.39571e-06	0.00198482	0.00165214	NRP1/BMPR2/GATA3/JAG1/DHRS3/SMAD6/SEMA3C/TGFB2/SOX4/ANK2	10
GO:0043010	camera-type eye development	17/274	332/18866	7.794e-06	0.00198482	0.00165214	ZHX2/NRP1/SPRY1/BMPR2/GATA3/JAG1/CDKN1B/CLIC4/FZD4/SKIL/TGFB2/RDH10/NAGLU/COL8A1/CYP1B1/SLITRK6/SLC7A11	17
GO:0001763	morphogenesis of a branching structure	13/274	201/18866	8.02423e-06	0.00198482	0.00165214	NRP1/SPRY1/CELSR1/CLIC4/NFATC4/SEMA3C/RDH10/NTN4/SEMA3A/SEMA3E/NPNT/PBX1/TP63	13
GO:0003215	cardiac right ventricle morphogenesis	5/274	20/18866	8.07917e-06	0.00198482	0.00165214	GATA3/JAG1/SEMA3C/TGFB2/SOX4	5
GO:0060600	dichotomous subdivision of an epithelial terminal unit	4/274	10/18866	8.53317e-06	0.00198482	0.00165214	NRP1/CELSR1/SEMA3C/SEMA3A	4
GO:0048485	sympathetic nervous system development	5/274	21/18866	1.04785e-05	0.00228496	0.00190198	NRP1/GATA3/SOX4/SEMA3A/TP63	5
GO:0061299	retina vasculature morphogenesis in camera-type eye	4/274	11/18866	1.32561e-05	0.00272062	0.00226462	NRP1/CLIC4/FZD4/CYP1B1	4
GO:0060411	cardiac septum morphogenesis	8/274	77/18866	1.58108e-05	0.00298046	0.00248091	NRP1/BMPR2/JAG1/DHRS3/SMAD6/SEMA3C/TGFB2/SOX4	8
GO:0016358	dendrite development	14/274	247/18866	1.62306e-05	0.00298046	0.00248091	MAP1B/NRP1/PPP1R9A/SHANK2/NTN1/NFATC4/PACSIN1/CELSR2/SEMA3A/MAP2/CPEB3/BDNF/PRKG1/PAK3	14
GO:0031589	cell-substrate adhesion	17/274	359/18866	2.14264e-05	0.00368234	0.00306514	PHLDB2/NRP1/ITGAV/TRIOBP/UTRN/ITGB4/JAG1/SMAD6/FZD4/COL8A1/NTN4/SEMA3E/NPNT/NEDD9/ITGB3/ITGB6/ABI3BP	17
GO:0090092	regulation of transmembrane receptor protein serine/threonine kinase signaling pathway	14/274	254/18866	2.21637e-05	0.00368234	0.00306514	SPRY1/INHBB/BMPR2/FST/SORL1/SMAD6/SKIL/TGFB2/CDKN2B/SLC2A10/NPNT/GDF15/INHBE/BMP3	14
GO:0043583	ear development	13/274	224/18866	2.54475e-05	0.00403574	0.00335931	TRIOBP/CELSR1/CTHRC1/NTN1/GATA3/JAG1/CDKN1B/GABRB3/TGFB2/RDH10/NAGLU/SLITRK6/BDNF	13
GO:0001655	urogenital system development	16/274	330/18866	2.81834e-05	0.00427531	0.00355872	PDGFB/NRP1/SPRY1/GATA3/JAG1/CDKN1B/SMAD6/NOTCH3/TGFB2/RDH10/SOX4/NPNT/PBX1/TP63/HPGD/BDNF	16
GO:0060393	regulation of pathway-restricted SMAD protein phosphorylation	7/274	62/18866	3.13879e-05	0.00436176	0.00363068	INHBB/BMPR2/SMAD6/TGFB2/GDF15/INHBE/BMP3	7
GO:0048839	inner ear development	12/274	197/18866	3.24671e-05	0.00436176	0.00363068	TRIOBP/CELSR1/CTHRC1/NTN1/GATA3/JAG1/CDKN1B/GABRB3/TGFB2/NAGLU/SLITRK6/BDNF	12
GO:0090100	positive regulation of transmembrane receptor protein serine/threonine kinase signaling pathway	9/274	110/18866	3.25739e-05	0.00436176	0.00363068	INHBB/BMPR2/TGFB2/CDKN2B/SLC2A10/NPNT/GDF15/INHBE/BMP3	9
GO:0030517	negative regulation of axon extension	6/274	43/18866	3.4496e-05	0.00436176	0.00363068	NRP1/NTN1/SEMA3C/SEMA3A/SEMA3E/MAP2	6
GO:0061387	regulation of extent of cell growth	9/274	111/18866	3.50041e-05	0.00436176	0.00363068	MAP1B/NRP1/BMPR2/NTN1/SEMA3C/SEMA3A/SEMA3E/MAP2/BDNF	9
GO:0003148	outflow tract septum morphogenesis	5/274	27/18866	3.8709e-05	0.00465709	0.00387652	NRP1/BMPR2/SMAD6/SEMA3C/TGFB2	5
GO:0060389	pathway-restricted SMAD protein phosphorylation	7/274	65/18866	4.28169e-05	0.00497961	0.00414498	INHBB/BMPR2/SMAD6/TGFB2/GDF15/INHBE/BMP3	7
GO:0048640	negative regulation of developmental growth	9/274	115/18866	4.63194e-05	0.00500188	0.00416352	NRP1/NTN1/CDKN1B/SEMA3C/STC2/SEMA3A/SEMA3E/MAP2/GDF15	9
GO:0031069	hair follicle morphogenesis	5/274	28/18866	4.65677e-05	0.00500188	0.00416352	FST/ATP7A/TGFB2/TP63/IGFBP5	5
GO:0042490	mechanoreceptor differentiation	7/274	66/18866	4.73093e-05	0.00500188	0.00416352	TRIOBP/CTHRC1/JAG1/GABRB3/NAGLU/SLITRK6/BDNF	7
GO:0010769	regulation of cell morphogenesis involved in differentiation	15/274	310/18866	5.12982e-05	0.0052641	0.00438178	MAP1B/NRP1/TRIOBP/BMPR2/PPP1R9A/NTN1/NFATC4/SKIL/SEMA3C/SEMA3A/SEMA3E/NEDD9/MAP2/BDNF/PAK3	15
GO:0050919	negative chemotaxis	6/274	47/18866	5.78753e-05	0.00576934	0.00480234	ITGAV/NTN1/SEMA3C/SEMA3A/SEMA3E/ITGB3	6
GO:0010862	positive regulation of pathway-restricted SMAD protein phosphorylation	6/274	48/18866	6.53449e-05	0.00627925	0.00522679	INHBB/BMPR2/TGFB2/GDF15/INHBE/BMP3	6
GO:0050808	synapse organization	18/274	433/18866	6.77209e-05	0.00627925	0.00522679	MAP1B/NRP1/PPP1R9A/GPC6/UTRN/SHANK2/COL4A5/NTN1/NFATC4/BCAN/GABRB3/SEMA3E/AMIGO2/SLITRK6/PCDHB14/SLC7A11/BDNF/PAK3	18
GO:0034329	cell junction assembly	18/274	434/18866	6.97417e-05	0.00627925	0.00522679	PHLDB2/MAP1B/DST/NRP1/PRKCA/PPP1R9A/GPC6/SHANK2/ITGB4/NTN1/GABRB3/CLDN1/CTNND1/AMIGO2/SLITRK6/PCDHB14/BDNF/ANK2	18
GO:0008361	regulation of cell size	11/274	181/18866	7.05638e-05	0.00627925	0.00522679	MAP1B/NRP1/RB1CC1/BMPR2/NTN1/ATP7A/SEMA3C/SEMA3A/SEMA3E/MAP2/BDNF	11
GO:0001822	kidney development	14/274	283/18866	7.19891e-05	0.00627925	0.00522679	PDGFB/NRP1/SPRY1/GATA3/JAG1/SMAD6/NOTCH3/TGFB2/RDH10/SOX4/NPNT/PBX1/HPGD/BDNF	14
GO:0033627	cell adhesion mediated by integrin	7/274	71/18866	7.59542e-05	0.00635917	0.00529331	ITGAV/ITGB4/TGFB2/CYP1B1/NPNT/ITGB3/ITGB6	7
GO:0007178	transmembrane receptor protein serine/threonine kinase signaling pathway	16/274	359/18866	7.68464e-05	0.00635917	0.00529331	SPRY1/INHBB/BMPR2/FST/RUNX2/SORL1/SMAD6/SKIL/TGFB2/CDKN2B/SLC2A10/NPNT/GDF15/HPGD/INHBE/BMP3	16
GO:0048675	axon extension	9/274	123/18866	7.83733e-05	0.00635917	0.00529331	MAP1B/NRP1/BMPR2/NTN1/SEMA3C/SEMA3A/SEMA3E/MAP2/BDNF	9
GO:0030516	regulation of axon extension	8/274	97/18866	8.45846e-05	0.00670717	0.00558299	MAP1B/NRP1/BMPR2/NTN1/SEMA3C/SEMA3A/SEMA3E/MAP2	8
GO:0050770	regulation of axonogenesis	11/274	186/18866	9.01131e-05	0.00675489	0.0056227	MAP1B/NRP1/BMPR2/NTN1/SKIL/SEMA3C/SEMA3A/SEMA3E/MAP2/BDNF/PAK3	11
GO:0048730	epidermis morphogenesis	5/274	32/18866	9.09944e-05	0.00675489	0.0056227	FST/ATP7A/TGFB2/TP63/IGFBP5	5
GO:0048841	regulation of axon extension involved in axon guidance	5/274	32/18866	9.09944e-05	0.00675489	0.0056227	NRP1/BMPR2/SEMA3C/SEMA3A/SEMA3E	5
GO:0072001	renal system development	14/274	292/18866	0.000100406	0.00729824	0.00607499	PDGFB/NRP1/SPRY1/GATA3/JAG1/SMAD6/NOTCH3/TGFB2/RDH10/SOX4/NPNT/PBX1/HPGD/BDNF	14
GO:0003179	heart valve morphogenesis	6/274	52/18866	0.000103272	0.00730838	0.00608342	BMPR2/GATA3/JAG1/SMAD6/TGFB2/SOX4	6
GO:0060562	epithelial tube morphogenesis	15/274	331/18866	0.000106924	0.00730838	0.00608342	NRP1/SPRY1/CELSR1/CTHRC1/NTN1/GATA3/CLIC4/NFATC4/MTHFR/TGFB2/RDH10/SOX4/SEMA3E/NPNT/PBX1	15
GO:0048844	artery morphogenesis	7/274	75/18866	0.000107906	0.00730838	0.00608342	NRP1/BMPR2/JAG1/NOTCH3/TGFB2/SOX4/HPGD	7
GO:0030308	negative regulation of cell growth	11/274	190/18866	0.000108924	0.00730838	0.00608342	NRP1/BMPR2/NTN1/SESN2/CDKN1B/SEMA3C/TGFB2/DCUN1D3/SEMA3A/SEMA3E/MAP2	11
GO:0007221	positive regulation of transcription of Notch receptor target	4/274	18/18866	0.00011344	0.00746777	0.0062161	NOTCH3/MAML3/MAML2/PBX1	4
GO:0050673	epithelial cell proliferation	18/274	453/18866	0.000119715	0.00773495	0.0064385	PDGFB/NRP1/PRKCA/BMPR2/GATA3/FST/ATP7A/ERRFI1/CDKN1B/TGFB2/CLDN1/ERN1/CDKN2B/COL8A1/ITGB3/TP63/NUPR1/IGFBP5	18
GO:0003206	cardiac chamber morphogenesis	9/274	131/18866	0.000127317	0.0080765	0.0067228	NRP1/BMPR2/GATA3/JAG1/DHRS3/SMAD6/SEMA3C/TGFB2/SOX4	9
GO:0022604	regulation of cell morphogenesis	19/274	499/18866	0.000135215	0.00842437	0.00701236	MAP1B/NRP1/TRIOBP/SH3D19/BMPR2/PPP1R9A/FGD6/NTN1/NFATC4/FZD4/SKIL/SEMA3C/ATP10A/SEMA3A/SEMA3E/NEDD9/MAP2/BDNF/PAK3	19
GO:0060395	SMAD protein signal transduction	7/274	78/18866	0.000138416	0.00847254	0.00705246	INHBB/SMAD6/TGFB2/SLC2A10/GDF15/INHBE/BMP3	7
GO:0007435	salivary gland morphogenesis	5/274	35/18866	0.000141565	0.00851589	0.00708855	NRP1/SEMA3C/TGFB2/NTN4/SEMA3A	5
GO:0001764	neuron migration	10/274	164/18866	0.000146103	0.00863991	0.00719178	MAP1B/NRP1/CELSR1/NTN1/GATA3/DDIT4/CELSR3/CELSR2/SEMA3A/PRKG1	10
GO:0014812	muscle cell migration	8/274	106/18866	0.000157776	0.00913826	0.0076066	PDGFB/NRP1/ATP7A/SORL1/NET1/ITGB3/PRKG1/IGFBP5	8
GO:0032535	regulation of cellular component size	16/274	383/18866	0.000162185	0.00913826	0.0076066	MAP1B/NRP1/RB1CC1/TRIOBP/BMPR2/PPP1R9A/NTN1/ATP7A/JMY/SEMA3C/ARHGAP28/SEMA3A/SEMA3E/MAP2/BDNF/PAK3	16
GO:0003151	outflow tract morphogenesis	7/274	80/18866	0.000162388	0.00913826	0.0076066	NRP1/BMPR2/JAG1/DHRS3/SMAD6/SEMA3C/TGFB2	7
GO:0007229	integrin-mediated signaling pathway	8/274	108/18866	0.000179637	0.00981343	0.00816861	DST/NRP1/ITGAV/ITGB4/SLC2A10/NEDD9/ITGB3/ITGB6	8
GO:0048846	axon extension involved in axon guidance	5/274	37/18866	0.000185637	0.00981343	0.00816861	NRP1/BMPR2/SEMA3C/SEMA3A/SEMA3E	5
GO:1902284	neuron projection extension involved in neuron projection guidance	5/274	37/18866	0.000185637	0.00981343	0.00816861	NRP1/BMPR2/SEMA3C/SEMA3A/SEMA3E	5
GO:1905314	semi-lunar valve development	5/274	37/18866	0.000185637	0.00981343	0.00816861	BMPR2/GATA3/JAG1/SMAD6/TGFB2	5
GO:0060113	inner ear receptor cell differentiation	6/274	59/18866	0.000209973	0.0109342	0.00910156	TRIOBP/CTHRC1/JAG1/GABRB3/NAGLU/SLITRK6	6
GO:0003177	pulmonary valve development	4/274	21/18866	0.00021439	0.0110001	0.00915636	BMPR2/JAG1/SMAD6/TGFB2	4
GO:0003205	cardiac chamber development	10/274	174/18866	0.000236534	0.0119356	0.00993505	NRP1/BMPR2/GATA3/JAG1/DHRS3/SMAD6/SEMA3C/TGFB2/SOX4/ANK2	10
GO:0007431	salivary gland development	5/274	39/18866	0.000239464	0.0119356	0.00993505	NRP1/SEMA3C/TGFB2/NTN4/SEMA3A	5
GO:0003170	heart valve development	6/274	61/18866	0.000252565	0.0123814	0.0103061	BMPR2/GATA3/JAG1/SMAD6/TGFB2/SOX4	6
GO:0007409	axonogenesis	18/274	482/18866	0.000256571	0.0123814	0.0103061	MAP1B/NRP1/PRKCA/BMPR2/ETV1/NTN1/GATA3/CELSR3/SKIL/NOTCH3/SEMA3C/NTN4/SEMA3A/SEMA3E/MAP2/SLITRK6/BDNF/PAK3	18
GO:0010560	positive regulation of glycoprotein biosynthetic process	4/274	22/18866	0.000259054	0.0123814	0.0103061	ALG10B/PAWR/SLC2A10/PLCB1	4
GO:0007411	axon guidance	13/274	284/18866	0.000278117	0.0131129	0.010915	NRP1/PRKCA/BMPR2/ETV1/NTN1/GATA3/CELSR3/NOTCH3/SEMA3C/NTN4/SEMA3A/SEMA3E/BDNF	13
GO:0030278	regulation of ossification	11/274	212/18866	0.000283475	0.0131873	0.010977	BMPR2/CTHRC1/JAG1/RUNX2/DHRS3/SMAD6/TGFB2/NPNT/PBX1/TP63/IGFBP5	11
GO:0097485	neuron projection guidance	13/274	285/18866	0.0002877	0.0132077	0.010994	NRP1/PRKCA/BMPR2/ETV1/NTN1/GATA3/CELSR3/NOTCH3/SEMA3C/NTN4/SEMA3A/SEMA3E/BDNF	13
GO:0048286	lung alveolus development	5/274	41/18866	0.000304398	0.0135212	0.0112549	BMPR2/ATP7A/ERRFI1/SLC7A11/IGFBP5	5
GO:0071548	response to dexamethasone	5/274	41/18866	0.000304398	0.0135212	0.0112549	PCK2/DDIT4/FBXO32/ERRFI1/CLDN1	5
GO:0003283	atrial septum development	4/274	23/18866	0.00031003	0.0135212	0.0112549	BMPR2/TGFB2/SOX4/ANK2	4
GO:0060445	branching involved in salivary gland morphogenesis	4/274	23/18866	0.00031003	0.0135212	0.0112549	NRP1/SEMA3C/NTN4/SEMA3A	4
GO:0048736	appendage development	10/274	181/18866	0.00032454	0.0138088	0.0114943	BMPR2/ITGB4/RUNX2/SEMA3C/TGFB2/RDH10/SOX4/PBX1/TP63/SLC7A11	10
GO:0060173	limb development	10/274	181/18866	0.00032454	0.0138088	0.0114943	BMPR2/ITGB4/RUNX2/SEMA3C/TGFB2/RDH10/SOX4/PBX1/TP63/SLC7A11	10
GO:0003183	mitral valve morphogenesis	3/274	10/18866	0.000337153	0.0139544	0.0116155	BMPR2/SMAD6/SOX4	3
GO:0045713	low-density lipoprotein particle receptor biosynthetic process	3/274	10/18866	0.000337153	0.0139544	0.0116155	ITGAV/ITGB3/FGF21	3
GO:0010976	positive regulation of neuron projection development	13/274	290/18866	0.000339961	0.0139544	0.0116155	MAP1B/NRP1/BMPR2/PPP1R9A/SHANK2/NTN1/FZD4/SKIL/PACSIN1/CPEB3/ANKRD1/BDNF/PAK3	13
GO:0010810	regulation of cell-substrate adhesion	11/274	217/18866	0.000345918	0.0140338	0.0116816	PHLDB2/NRP1/TRIOBP/UTRN/JAG1/FZD4/COL8A1/SEMA3E/NPNT/NEDD9/ABI3BP	11
GO:0003181	atrioventricular valve morphogenesis	4/274	24/18866	0.000367812	0.0146638	0.012206	BMPR2/SMAD6/TGFB2/SOX4	4
GO:0007416	synapse assembly	10/274	184/18866	0.000369851	0.0146638	0.012206	MAP1B/PPP1R9A/GPC6/SHANK2/NTN1/GABRB3/AMIGO2/SLITRK6/PCDHB14/BDNF	10
GO:0060119	inner ear receptor cell development	5/274	43/18866	0.000381864	0.0149699	0.0124608	TRIOBP/CTHRC1/GABRB3/NAGLU/SLITRK6	5
GO:0045669	positive regulation of osteoblast differentiation	6/274	66/18866	0.000389035	0.0150816	0.0125538	BMPR2/CTHRC1/JAG1/RUNX2/NPNT/TP63	6
GO:0050768	negative regulation of neurogenesis	13/274	295/18866	0.000400107	0.0153404	0.0127692	ZHX2/NRP1/NTN1/JAG1/SORL1/NFATC4/NOTCH3/SEMA3C/SEMA3A/SEMA3E/MAP2/PBX1/BDNF	13
GO:0014909	smooth muscle cell migration	7/274	93/18866	0.000412739	0.0156527	0.0130291	PDGFB/NRP1/ATP7A/SORL1/ITGB3/PRKG1/IGFBP5	7
GO:1902667	regulation of axon guidance	5/274	44/18866	0.000425762	0.0159729	0.0132957	NRP1/BMPR2/SEMA3C/SEMA3A/SEMA3E	5
GO:0045778	positive regulation of ossification	7/274	94/18866	0.000440506	0.016226	0.0135064	BMPR2/CTHRC1/JAG1/RUNX2/TGFB2/NPNT/TP63	7
GO:0048754	branching morphogenesis of an epithelial tube	9/274	155/18866	0.00044753	0.016226	0.0135064	NRP1/SPRY1/CELSR1/CLIC4/NFATC4/RDH10/SEMA3E/NPNT/PBX1	9
GO:0001558	regulation of cell growth	16/274	420/18866	0.000452643	0.016226	0.0135064	MAP1B/NRP1/BMPR2/NTN1/SESN2/CDKN1B/KIAA1109/NET1/SEMA3C/TGFB2/DCUN1D3/SEMA3A/SEMA3E/MAP2/BDNF/IGFBP5	16
GO:0003174	mitral valve development	3/274	11/18866	0.000458614	0.016226	0.0135064	BMPR2/SMAD6/SOX4	3
GO:0043589	skin morphogenesis	3/274	11/18866	0.000458614	0.016226	0.0135064	ITGB4/ERRFI1/TP63	3
GO:0022612	gland morphogenesis	8/274	124/18866	0.000460411	0.016226	0.0135064	NRP1/NTN1/SEMA3C/TGFB2/NTN4/SEMA3A/TP63/IGFBP5	8
GO:0045665	negative regulation of neuron differentiation	11/274	225/18866	0.00046973	0.0163889	0.0136419	ZHX2/NRP1/NTN1/JAG1/NFATC4/NOTCH3/SEMA3C/SEMA3A/SEMA3E/MAP2/PBX1	11
GO:0010770	positive regulation of cell morphogenesis involved in differentiation	9/274	157/18866	0.000491338	0.0168073	0.0139902	MAP1B/NRP1/TRIOBP/BMPR2/NTN1/SKIL/NEDD9/BDNF/PAK3	9
GO:0003171	atrioventricular valve development	4/274	26/18866	0.000505808	0.0168073	0.0139902	BMPR2/SMAD6/TGFB2/SOX4	4
GO:0048843	negative regulation of axon extension involved in axon guidance	4/274	26/18866	0.000505808	0.0168073	0.0139902	NRP1/SEMA3C/SEMA3A/SEMA3E	4
GO:0060384	innervation	4/274	26/18866	0.000505808	0.0168073	0.0139902	NRP1/GABRB3/SEMA3A/SLITRK6	4
GO:1903020	positive regulation of glycoprotein metabolic process	4/274	26/18866	0.000505808	0.0168073	0.0139902	ALG10B/PAWR/SLC2A10/PLCB1	4
GO:0050771	negative regulation of axonogenesis	6/274	70/18866	0.000534925	0.0176071	0.014656	NRP1/NTN1/SEMA3C/SEMA3A/SEMA3E/MAP2	6
GO:0010771	negative regulation of cell morphogenesis involved in differentiation	7/274	98/18866	0.000566852	0.0184836	0.0153856	NRP1/NTN1/NFATC4/SEMA3C/SEMA3A/SEMA3E/MAP2	7
GO:0048483	autonomic nervous system development	5/274	47/18866	0.000580447	0.0187517	0.0156087	NRP1/GATA3/SOX4/SEMA3A/TP63	5
GO:0090596	sensory organ morphogenesis	12/274	269/18866	0.000596563	0.0190955	0.0158949	ZHX2/TRIOBP/CELSR1/CTHRC1/NTN1/GATA3/JAG1/NAGLU/COL5A2/COL8A1/SLITRK6/BDNF	12
GO:0090287	regulation of cellular response to growth factor stimulus	13/274	310/18866	0.000637598	0.0202234	0.0168338	SPRY1/BMPR2/GATA3/FST/RUNX2/SORL1/SMAD6/FZD4/SKIL/CDKN2B/SLC2A10/NPNT/ITGB3	13
GO:0045667	regulation of osteoblast differentiation	8/274	131/18866	0.000663218	0.0208466	0.0173525	BMPR2/CTHRC1/JAG1/RUNX2/SMAD6/NPNT/TP63/IGFBP5	8
GO:0080111	DNA demethylation	4/274	28/18866	0.000677122	0.0209011	0.0173979	GATA3/TET2/APOBEC3D/APOBEC3G	4
GO:1902668	negative regulation of axon guidance	4/274	28/18866	0.000677122	0.0209011	0.0173979	NRP1/SEMA3C/SEMA3A/SEMA3E	4
GO:0031346	positive regulation of cell projection organization	15/274	394/18866	0.000682925	0.0209011	0.0173979	MAP1B/NRP1/BMPR2/PPP1R9A/SHANK2/NTN1/ATP7A/FZD4/SKIL/EPS8L1/PACSIN1/CPEB3/ANKRD1/BDNF/PAK3	15
GO:0010595	positive regulation of endothelial cell migration	8/274	132/18866	0.000697302	0.0210189	0.0174959	PDGFB/NRP1/PRKCA/BMPR2/HDAC9/GATA3/SASH1/ITGB3	8
GO:0060560	developmental growth involved in morphogenesis	11/274	236/18866	0.000698823	0.0210189	0.0174959	MAP1B/NRP1/SPRY1/BMPR2/NTN1/SEMA3C/RDH10/SEMA3A/SEMA3E/MAP2/BDNF	11
GO:0001667	ameboidal-type cell migration	17/274	481/18866	0.000705442	0.0210366	0.0175107	PDGFB/NRP1/PRKCA/BMPR2/HDAC9/PRR5L/AMOTL2/GATA3/SASH1/SEMA3C/TGFB2/CYP1B1/SEMA3A/SEMA3E/S100P/ITGB3/PAK3	17
GO:0051271	negative regulation of cellular component movement	15/274	400/18866	0.000796346	0.0232552	0.0193574	PHLDB2/NRP1/GATA3/JAG1/CDKN1B/CLIC4/SEMA3C/TP53INP1/CYP1B1/SEMA3A/SEMA3E/PLCB1/PRKG1/IGFBP5/IL33	15
GO:0071772	response to BMP	9/274	168/18866	0.000799834	0.0232552	0.0193574	BMPR2/GATA3/FST/RUNX2/SORL1/SMAD6/SKIL/TGFB2/GDF15	9
GO:0071773	cellular response to BMP stimulus	9/274	168/18866	0.000799834	0.0232552	0.0193574	BMPR2/GATA3/FST/RUNX2/SORL1/SMAD6/SKIL/TGFB2/GDF15	9
GO:0051961	negative regulation of nervous system development	13/274	319/18866	0.000830452	0.0238587	0.0198597	ZHX2/NRP1/NTN1/JAG1/SORL1/NFATC4/NOTCH3/SEMA3C/SEMA3A/SEMA3E/MAP2/PBX1/BDNF	13
GO:0070997	neuron death	14/274	360/18866	0.000834797	0.0238587	0.0198597	NRP1/GATA3/DDIT4/SORL1/NFATC4/GABRB3/TGFB2/TRIM2/TP63/NUPR1/SLC7A11/BDNF/PAK3/FGF21	14
GO:0035272	exocrine system development	5/274	51/18866	0.000847944	0.0238587	0.0198597	NRP1/SEMA3C/TGFB2/NTN4/SEMA3A	5
GO:1902893	regulation of pri-miRNA transcription by RNA polymerase II	5/274	51/18866	0.000847944	0.0238587	0.0198597	PDGFB/GATA3/SMAD6/NFATC4/TGFB2	5
GO:1901214	regulation of neuron death	13/274	321/18866	0.000879384	0.0245454	0.0204313	NRP1/GATA3/DDIT4/SORL1/NFATC4/GABRB3/TGFB2/TRIM2/NUPR1/SLC7A11/BDNF/PAK3/FGF21	13
GO:0034446	substrate adhesion-dependent cell spreading	7/274	106/18866	0.000905277	0.0250675	0.020866	NRP1/ITGAV/TRIOBP/FZD4/NTN4/NEDD9/ITGB3	7
GO:1990138	neuron projection extension	9/274	172/18866	0.000945104	0.0259643	0.0216124	MAP1B/NRP1/BMPR2/NTN1/SEMA3C/SEMA3A/SEMA3E/MAP2/BDNF	9
GO:0051497	negative regulation of stress fiber assembly	4/274	31/18866	0.00100563	0.0267426	0.0222603	PHLDB2/PPP1R9A/ARHGAP28/CGNL1	4
GO:0071549	cellular response to dexamethasone stimulus	4/274	31/18866	0.00100563	0.0267426	0.0222603	PCK2/DDIT4/FBXO32/ERRFI1	4
GO:0008593	regulation of Notch signaling pathway	7/274	108/18866	0.00101072	0.0267426	0.0222603	JAG1/CHAC1/NOTCH3/MAML3/TGFB2/MAML2/TP63	7
GO:0045599	negative regulation of fat cell differentiation	5/274	53/18866	0.00101176	0.0267426	0.0222603	TRIB2/GATA3/JAG1/TRIB3/JDP2	5
GO:0061614	pri-miRNA transcription by RNA polymerase II	5/274	53/18866	0.00101176	0.0267426	0.0222603	PDGFB/GATA3/SMAD6/NFATC4/TGFB2	5
GO:0043393	regulation of protein binding	10/274	211/18866	0.00106866	0.0280342	0.0233354	PDGFB/NRP1/CTHRC1/TTBK2/SORL1/TRIB3/NFATC4/IFIT2/MAP2/BDNF	10
GO:0014032	neural crest cell development	6/274	80/18866	0.00108672	0.0282952	0.0235527	NRP1/JAG1/SEMA3C/RDH10/SEMA3A/SEMA3E	6
GO:0010634	positive regulation of epithelial cell migration	9/274	176/18866	0.0011111	0.0286831	0.0238755	PDGFB/NRP1/PRKCA/BMPR2/HDAC9/GATA3/SASH1/TGFB2/ITGB3	9
GO:0009636	response to toxic substance	11/274	250/18866	0.00111806	0.0286831	0.0238755	MAP1B/PPP1R9A/GPX8/AHR/ATP7A/SESN2/CLDN1/TP53INP1/CYP1B1/NUPR1/SLC7A11	11
GO:0003176	aortic valve development	4/274	32/18866	0.00113629	0.0287283	0.0239132	BMPR2/GATA3/JAG1/SMAD6	4
GO:0032350	regulation of hormone metabolic process	4/274	32/18866	0.00113629	0.0287283	0.0239132	GATA3/RDH10/H6PD/STC2	4
GO:0030324	lung development	9/274	177/18866	0.00115608	0.0290185	0.0241547	SPRY1/CELSR1/BMPR2/ATP7A/ERRFI1/RDH10/SPDEF/SLC7A11/IGFBP5	9
GO:0071560	cellular response to transforming growth factor beta stimulus	11/274	252/18866	0.0011921	0.0295466	0.0245943	SPRY1/SMAD6/SKIL/TGFB2/CLDN1/CDKN2B/SLC2A10/NPNT/GDF15/HPGD/ANKRD1	11
GO:0030199	collagen fibril organization	5/274	55/18866	0.00119797	0.0295466	0.0245943	ATP7A/LOXL1/TGFB2/COL5A2/CYP1B1	5
GO:0048771	tissue remodeling	9/274	178/18866	0.00120253	0.0295466	0.0245943	PRKCA/BMPR2/CTHRC1/JAG1/ATP7A/SEMA3C/ITGB3/LEPR/IGFBP5	9
GO:0002088	lens development in camera-type eye	6/274	83/18866	0.00131658	0.0321226	0.0267386	SPRY1/GATA3/CDKN1B/SKIL/SLITRK6/SLC7A11	6
GO:0048813	dendrite morphogenesis	8/274	146/18866	0.00134116	0.0322847	0.0268734	NRP1/PPP1R9A/SHANK2/NFATC4/CELSR2/SEMA3A/MAP2/PAK3	8
GO:0030323	respiratory tube development	9/274	181/18866	0.00135098	0.0322847	0.0268734	SPRY1/CELSR1/BMPR2/ATP7A/ERRFI1/RDH10/SPDEF/SLC7A11/IGFBP5	9
GO:1905330	regulation of morphogenesis of an epithelium	9/274	181/18866	0.00135098	0.0322847	0.0268734	PHLDB2/CELSR1/GPC6/CTHRC1/GATA3/CELSR3/FZD4/NTN4/CELSR2	9
GO:0043200	response to amino acid	7/274	114/18866	0.00138595	0.0325978	0.0271341	ATP7A/SESN2/CDKN1B/MTHFR/COL5A2/CPEB3/FGF21	7
GO:0014031	mesenchymal cell development	6/274	84/18866	0.0014009	0.0325978	0.0271341	NRP1/JAG1/SEMA3C/RDH10/SEMA3A/SEMA3E	6
GO:0048864	stem cell development	6/274	84/18866	0.0014009	0.0325978	0.0271341	NRP1/JAG1/SEMA3C/RDH10/SEMA3A/SEMA3E	6
GO:0045747	positive regulation of Notch signaling pathway	5/274	57/18866	0.00140838	0.0325978	0.0271341	JAG1/MAML3/TGFB2/MAML2/TP63	5
GO:0032232	negative regulation of actin filament bundle assembly	4/274	34/18866	0.00143248	0.0325978	0.0271341	PHLDB2/PPP1R9A/ARHGAP28/CGNL1	4
GO:0035510	DNA dealkylation	4/274	34/18866	0.00143248	0.0325978	0.0271341	GATA3/TET2/APOBEC3D/APOBEC3G	4
GO:0003007	heart morphogenesis	11/274	258/18866	0.00143882	0.0325978	0.0271341	NRP1/SPRY1/BMPR2/GATA3/JAG1/DHRS3/SMAD6/SEMA3C/TGFB2/SOX4/ANKRD1	11
GO:0071559	response to transforming growth factor beta	11/274	258/18866	0.00143882	0.0325978	0.0271341	SPRY1/SMAD6/SKIL/TGFB2/CLDN1/CDKN2B/SLC2A10/NPNT/GDF15/HPGD/ANKRD1	11
GO:0060413	atrial septum morphogenesis	3/274	16/18866	0.00147499	0.0332016	0.0276367	BMPR2/TGFB2/SOX4	3
GO:0045785	positive regulation of cell adhesion	15/274	428/18866	0.00156048	0.0346527	0.0288446	MAGI1/CD55/NRP1/PRKCA/ITGAV/TRIOBP/UTRN/GATA3/TGFB2/COL8A1/SOX4/NPNT/NEDD9/ABI3BP/PAK3	15
GO:0014910	regulation of smooth muscle cell migration	6/274	86/18866	0.00158183	0.0346527	0.0288446	PDGFB/NRP1/ATP7A/SORL1/PRKG1/IGFBP5	6
GO:0050772	positive regulation of axonogenesis	6/274	86/18866	0.00158183	0.0346527	0.0288446	MAP1B/NRP1/BMPR2/NTN1/SKIL/BDNF	6
GO:0060041	retina development in camera-type eye	8/274	150/18866	0.00159293	0.0346527	0.0288446	ZHX2/NRP1/BMPR2/CLIC4/FZD4/TGFB2/NAGLU/CYP1B1	8
GO:0010721	negative regulation of cell development	13/274	343/18866	0.00159722	0.0346527	0.0288446	ZHX2/NRP1/NTN1/JAG1/SORL1/NFATC4/NOTCH3/SEMA3C/SEMA3A/SEMA3E/MAP2/PBX1/BDNF	13
GO:0070306	lens fiber cell differentiation	4/274	35/18866	0.00159905	0.0346527	0.0288446	SPRY1/CDKN1B/SKIL/SLC7A11	4
GO:0016331	morphogenesis of embryonic epithelium	8/274	151/18866	0.00166137	0.0352832	0.0293694	CELSR1/CTHRC1/GATA3/MTHFR/TGFB2/RDH10/SOX4/TP63	8
GO:0035567	non-canonical Wnt signaling pathway	8/274	151/18866	0.00166137	0.0352832	0.0293694	TNRC6C/CELSR1/GPC6/CTHRC1/CELSR3/FZD4/CELSR2/PLCB1	8
GO:0001942	hair follicle development	6/274	87/18866	0.00167871	0.0352832	0.0293694	CELSR1/FST/ATP7A/TGFB2/TP63/IGFBP5	6
GO:1904705	regulation of vascular associated smooth muscle cell proliferation	6/274	87/18866	0.00167871	0.0352832	0.0293694	PDGFB/CDKN1B/ERN1/HPGD/PRKG1/IGFBP5	6
GO:1990874	vascular associated smooth muscle cell proliferation	6/274	87/18866	0.00167871	0.0352832	0.0293694	PDGFB/CDKN1B/ERN1/HPGD/PRKG1/IGFBP5	6
GO:0003184	pulmonary valve morphogenesis	3/274	17/18866	0.00177194	0.0367196	0.030565	JAG1/SMAD6/TGFB2	3
GO:0035904	aorta development	5/274	60/18866	0.0017734	0.0367196	0.030565	JAG1/LOXL1/SMAD6/TGFB2/SOX4	5
GO:0003230	cardiac atrium development	4/274	36/18866	0.00177862	0.0367196	0.030565	BMPR2/TGFB2/SOX4/ANK2	4
GO:0014033	neural crest cell differentiation	6/274	89/18866	0.0018859	0.03804	0.0316642	NRP1/JAG1/SEMA3C/RDH10/SEMA3A/SEMA3E	6
GO:0022404	molting cycle process	6/274	89/18866	0.0018859	0.03804	0.0316642	CELSR1/FST/ATP7A/TGFB2/TP63/IGFBP5	6
GO:0022405	hair cycle process	6/274	89/18866	0.0018859	0.03804	0.0316642	CELSR1/FST/ATP7A/TGFB2/TP63/IGFBP5	6
GO:0072331	signal transduction by p53 class mediator	11/274	267/18866	0.00188619	0.03804	0.0316642	CNOT6L/DDIT4/NUAK1/SESN2/CDKN1B/JMY/SOX4/TP53INP1/TP63/NUPR1/ANKRD1	11
GO:0030509	BMP signaling pathway	8/274	155/18866	0.00195875	0.039192	0.0326231	BMPR2/FST/RUNX2/SORL1/SMAD6/SKIL/TGFB2/GDF15	8
GO:0048762	mesenchymal cell differentiation	10/274	229/18866	0.00196578	0.039192	0.0326231	PHLDB2/NRP1/SPRY1/GATA3/JAG1/SEMA3C/TGFB2/RDH10/SEMA3A/SEMA3E	10
GO:0098773	skin epidermis development	6/274	90/18866	0.00199649	0.0394185	0.0328116	CELSR1/FST/ATP7A/TGFB2/TP63/IGFBP5	6
GO:0050678	regulation of epithelial cell proliferation	14/274	395/18866	0.00199973	0.0394185	0.0328116	PDGFB/NRP1/PRKCA/BMPR2/GATA3/ATP7A/ERRFI1/CDKN1B/TGFB2/CLDN1/CDKN2B/ITGB3/TP63/NUPR1	14
GO:0007160	cell-matrix adhesion	10/274	230/18866	0.00202947	0.0396372	0.0329937	PHLDB2/NRP1/ITGAV/UTRN/ITGB4/JAG1/SEMA3E/NPNT/ITGB3/ITGB6	10
GO:1902904	negative regulation of supramolecular fiber organization	8/274	156/18866	0.00203928	0.0396372	0.0329937	PHLDB2/MAP1B/TRIOBP/PPP1R9A/TTBK2/ARHGAP28/MAP2/CGNL1	8
GO:0010811	positive regulation of cell-substrate adhesion	7/274	122/18866	0.00204616	0.0396372	0.0329937	NRP1/TRIOBP/UTRN/COL8A1/NPNT/NEDD9/ABI3BP	7
GO:0048638	regulation of developmental growth	13/274	353/18866	0.00205627	0.0396372	0.0329937	MAP1B/NRP1/BMPR2/NTN1/CDKN1B/SEMA3C/STC2/SEMA3A/SEMA3E/PLCB1/MAP2/GDF15/BDNF	13
GO:0040013	negative regulation of locomotion	14/274	397/18866	0.00209451	0.0401071	0.0333848	PHLDB2/NRP1/GATA3/JAG1/CLIC4/SEMA3C/TP53INP1/CYP1B1/SEMA3A/SEMA3E/PLCB1/PRKG1/IGFBP5/IL33	14
GO:0060004	reflex	3/274	18/18866	0.00210364	0.0401071	0.0333848	SATB1/NPNT/SLITRK6	3
GO:0042471	ear morphogenesis	7/274	123/18866	0.00214332	0.0406415	0.0338296	TRIOBP/CELSR1/CTHRC1/NTN1/GATA3/NAGLU/SLITRK6	7
GO:0048732	gland development	15/274	443/18866	0.00217643	0.0410464	0.0341666	NRP1/PCK2/RB1CC1/NTN1/GATA3/ATP7A/CDKN1B/SEMA3C/TGFB2/CLDN1/NTN4/SEMA3A/PBX1/TP63/IGFBP5	15
GO:0001736	establishment of planar polarity	7/274	124/18866	0.00224401	0.0416662	0.0346826	CELSR1/GPC6/CTHRC1/CELSR3/FZD4/CELSR2/TP63	7
GO:0007164	establishment of tissue polarity	7/274	124/18866	0.00224401	0.0416662	0.0346826	CELSR1/GPC6/CTHRC1/CELSR3/FZD4/CELSR2/TP63	7
GO:0007219	Notch signaling pathway	9/274	195/18866	0.00225102	0.0416662	0.0346826	JAG1/CDKN1B/CHAC1/NOTCH3/MAML3/TGFB2/MAML2/PBX1/TP63	9
GO:0016049	cell growth	16/274	490/18866	0.00225707	0.0416662	0.0346826	MAP1B/NRP1/BMPR2/NTN1/SESN2/CDKN1B/KIAA1109/NET1/SEMA3C/TGFB2/DCUN1D3/SEMA3A/SEMA3E/MAP2/BDNF/IGFBP5	16
GO:0007050	cell cycle arrest	10/274	234/18866	0.00230111	0.0422557	0.0351732	CNOT6L/CDKN1B/JMY/SKIL/TGFB2/ZNF268/ERN1/CDKN2B/SOX4/TP53INP1	10
GO:0071526	semaphorin-plexin signaling pathway	4/274	40/18866	0.00263713	0.0479217	0.0398895	NRP1/SEMA3C/SEMA3A/SEMA3E	4
GO:1902895	positive regulation of pri-miRNA transcription by RNA polymerase II	4/274	40/18866	0.00263713	0.0479217	0.0398895	PDGFB/GATA3/SMAD6/TGFB2	4
GO:0031032	actomyosin structure organization	9/274	200/18866	0.00266897	0.0479259	0.039893	PHLDB2/NRP1/PPP1R9A/PGM5/MYO18A/ARHGAP28/NEBL/ANKRD1/CGNL1	9
GO:1901888	regulation of cell junction assembly	9/274	200/18866	0.00266897	0.0479259	0.039893	PHLDB2/NRP1/PPP1R9A/GPC6/NTN1/CLDN1/AMIGO2/SLITRK6/BDNF	9
GO:0051494	negative regulation of cytoskeleton organization	8/274	163/18866	0.00267857	0.0479259	0.039893	PHLDB2/MAP1B/TRIOBP/PPP1R9A/TTBK2/ARHGAP28/MAP2/CGNL1	8
GO:0007179	transforming growth factor beta receptor signaling pathway	9/274	202/18866	0.00285243	0.0507762	0.0422656	SPRY1/SMAD6/SKIL/TGFB2/CDKN2B/SLC2A10/NPNT/GDF15/HPGD	9
GO:0051098	regulation of binding	13/274	367/18866	0.00287694	0.0509133	0.0423798	PDGFB/NRP1/CTHRC1/GATA3/TTBK2/RSF1/SORL1/TRIB3/NFATC4/ARHGAP28/IFIT2/MAP2/BDNF	13
GO:2000826	regulation of heart morphogenesis	4/274	41/18866	0.00288932	0.0509133	0.0423798	BMPR2/JAG1/SEMA3C/TGFB2	4
GO:0060541	respiratory system development	9/274	204/18866	0.00304573	0.0532278	0.0443063	SPRY1/CELSR1/BMPR2/ATP7A/ERRFI1/RDH10/SPDEF/SLC7A11/IGFBP5	9
GO:0003231	cardiac ventricle development	7/274	131/18866	0.0030548	0.0532278	0.0443063	BMPR2/GATA3/JAG1/SMAD6/SEMA3C/TGFB2/SOX4	7
GO:0001657	ureteric bud development	6/274	98/18866	0.00306649	0.0532278	0.0443063	SPRY1/GATA3/SMAD6/NPNT/PBX1/BDNF	6
GO:1904888	cranial skeletal system development	5/274	68/18866	0.00308169	0.0532278	0.0443063	FOXN3/RUNX2/TGFB2/RDH10/TP63	5
GO:0001101	response to acid chemical	7/274	132/18866	0.00318682	0.0546292	0.0454728	ATP7A/SESN2/CDKN1B/MTHFR/COL5A2/CPEB3/FGF21	7
GO:0051402	neuron apoptotic process	10/274	245/18866	0.00320144	0.0546292	0.0454728	NRP1/GATA3/NFATC4/GABRB3/TGFB2/TRIM2/TP63/NUPR1/BDNF/PAK3	10
GO:0072163	mesonephric epithelium development	6/274	99/18866	0.00322546	0.0546292	0.0454728	SPRY1/GATA3/SMAD6/NPNT/PBX1/BDNF	6
GO:0072164	mesonephric tubule development	6/274	99/18866	0.00322546	0.0546292	0.0454728	SPRY1/GATA3/SMAD6/NPNT/PBX1/BDNF	6
GO:1902903	regulation of supramolecular fiber organization	13/274	373/18866	0.00330236	0.0556615	0.0463321	PHLDB2/MAP1B/NRP1/TRIOBP/PPP1R9A/TTBK2/AKAP9/CDKN1B/JMY/ARHGAP28/MAP2/CGNL1/PAK3	13
GO:0051100	negative regulation of binding	8/274	169/18866	0.00334267	0.0560701	0.0466723	PDGFB/TTBK2/RSF1/SORL1/NFATC4/ARHGAP28/IFIT2/MAP2	8
GO:0045773	positive regulation of axon extension	4/274	43/18866	0.0034422	0.0574633	0.0478319	MAP1B/NRP1/BMPR2/NTN1	4
GO:0032874	positive regulation of stress-activated MAPK cascade	8/274	170/18866	0.00346478	0.0575649	0.0479164	RB1CC1/GADD45B/SASH1/FZD4/TGFB2/ERN1/SEMA3A/PLCB1	8
GO:0060485	mesenchyme development	11/274	290/18866	0.00356039	0.0588729	0.0490053	PHLDB2/NRP1/SPRY1/BMPR2/GATA3/JAG1/SEMA3C/TGFB2/RDH10/SEMA3A/SEMA3E	11
GO:0070304	positive regulation of stress-activated protein kinase signaling cascade	8/274	172/18866	0.00371935	0.0607547	0.0505717	RB1CC1/GADD45B/SASH1/FZD4/TGFB2/ERN1/SEMA3A/PLCB1	8
GO:0043502	regulation of muscle adaptation	6/274	102/18866	0.0037393	0.0607547	0.0505717	PRKCA/UTRN/FBXO32/ERRFI1/PDE5A/IGFBP5	6
GO:0060999	positive regulation of dendritic spine development	4/274	44/18866	0.00374384	0.0607547	0.0505717	PPP1R9A/SHANK2/CPEB3/PAK3	4
GO:0085029	extracellular matrix assembly	4/274	44/18866	0.00374384	0.0607547	0.0505717	PHLDB2/ATP7A/THSD4/NTN4	4
GO:0044342	type B pancreatic cell proliferation	3/274	22/18866	0.00380365	0.0614395	0.0511416	ERRFI1/NUPR1/IGFBP5	3
GO:0043588	skin development	14/274	425/18866	0.00386141	0.0618102	0.0514502	CELSR1/ITGB4/FST/JAG1/ATP7A/ERRFI1/CLIC4/TGFB2/COL5A2/CLDN1/PPL/SLC2A10/TP63/IGFBP5	14
GO:0045666	positive regulation of neuron differentiation	13/274	380/18866	0.00386203	0.0618102	0.0514502	MAP1B/NRP1/BMPR2/PPP1R9A/SHANK2/NTN1/FZD4/SKIL/PACSIN1/CPEB3/ANKRD1/BDNF/PAK3	13
GO:0001823	mesonephros development	6/274	103/18866	0.00392337	0.062221	0.0517922	SPRY1/GATA3/SMAD6/NPNT/PBX1/BDNF	6
GO:0042472	inner ear morphogenesis	6/274	103/18866	0.00392337	0.062221	0.0517922	TRIOBP/CELSR1/CTHRC1/NTN1/GATA3/SLITRK6	6
GO:0070988	demethylation	5/274	72/18866	0.00394718	0.0623155	0.0518708	JMJD1C/GATA3/TET2/APOBEC3D/APOBEC3G	5
GO:0010469	regulation of signaling receptor activity	8/274	174/18866	0.00398817	0.0626789	0.0521734	NRP1/NPTXR/SHANK2/CBLB/SLC6A9/AKAP9/ERRFI1/KLHL24	8
GO:0001974	blood vessel remodeling	4/274	45/18866	0.00406291	0.0634368	0.0528042	BMPR2/JAG1/ATP7A/SEMA3C	4
GO:0046330	positive regulation of JNK cascade	7/274	138/18866	0.00407276	0.0634368	0.0528042	RB1CC1/GADD45B/SASH1/FZD4/ERN1/SEMA3A/PLCB1	7
GO:0043523	regulation of neuron apoptotic process	9/274	214/18866	0.00417258	0.0646571	0.05382	NRP1/GATA3/NFATC4/GABRB3/TGFB2/TRIM2/NUPR1/BDNF/PAK3	9
GO:0003208	cardiac ventricle morphogenesis	5/274	73/18866	0.00418817	0.0646571	0.05382	GATA3/JAG1/SEMA3C/TGFB2/SOX4	5
GO:0007097	nuclear migration	3/274	23/18866	0.00432769	0.0656492	0.0546458	NTN1/SYNE2/CLMN	3
GO:0007413	axonal fasciculation	3/274	23/18866	0.00432769	0.0656492	0.0546458	NRP1/CELSR3/SEMA3A	3
GO:0032799	low-density lipoprotein receptor particle metabolic process	3/274	23/18866	0.00432769	0.0656492	0.0546458	ITGAV/ITGB3/FGF21	3
GO:0106030	neuron projection fasciculation	3/274	23/18866	0.00432769	0.0656492	0.0546458	NRP1/CELSR3/SEMA3A	3
GO:0090257	regulation of muscle system process	10/274	256/18866	0.00436254	0.0658914	0.0548474	PRKCA/UTRN/AKAP9/FBXO32/ERRFI1/NPNT/PDE5A/ANK2/PRKG1/IGFBP5	10
GO:0043405	regulation of MAP kinase activity	12/274	342/18866	0.00444113	0.0667892	0.0555947	PDGFB/SPRY1/TRIB2/GADD45B/SORL1/SASH1/TRIB3/FZD4/ERN1/GDF15/PDE5A/PAK3	12
GO:0032091	negative regulation of protein binding	6/274	106/18866	0.0045159	0.0676222	0.0562881	PDGFB/TTBK2/SORL1/NFATC4/IFIT2/MAP2	6
GO:1900006	positive regulation of dendrite development	5/274	75/18866	0.00470133	0.0694804	0.0578348	PPP1R9A/SHANK2/PACSIN1/CPEB3/PAK3	5
GO:0051963	regulation of synapse assembly	6/274	107/18866	0.00472733	0.0694804	0.0578348	PPP1R9A/GPC6/NTN1/AMIGO2/SLITRK6/BDNF	6
GO:0010559	regulation of glycoprotein biosynthetic process	4/274	47/18866	0.00475517	0.0694804	0.0578348	ALG10B/PAWR/SLC2A10/PLCB1	4
GO:1904738	vascular associated smooth muscle cell migration	4/274	47/18866	0.00475517	0.0694804	0.0578348	PDGFB/ATP7A/PRKG1/IGFBP5	4
GO:1904752	regulation of vascular associated smooth muscle cell migration	4/274	47/18866	0.00475517	0.0694804	0.0578348	PDGFB/ATP7A/PRKG1/IGFBP5	4
GO:0072073	kidney epithelium development	7/274	142/18866	0.00475947	0.0694804	0.0578348	SPRY1/GATA3/JAG1/SMAD6/NPNT/PBX1/BDNF	7
GO:0042692	muscle cell differentiation	13/274	390/18866	0.0047926	0.0696724	0.0579946	PDGFB/HDAC9/PGM5/NFATC4/BHLHE41/SYNE1/NPNT/GDF15/NEBL/ANKRD1/BDNF/ANK2/IGFBP5	13
GO:0010869	regulation of receptor biosynthetic process	3/274	24/18866	0.00489339	0.0708425	0.0589686	ITGAV/ITGB3/FGF21	3
GO:0060071	Wnt signaling pathway, planar cell polarity pathway	6/274	108/18866	0.00494595	0.0713075	0.0593557	CELSR1/GPC6/CTHRC1/CELSR3/FZD4/CELSR2	6
GO:0003281	ventricular septum development	5/274	76/18866	0.00497399	0.0714166	0.0594465	BMPR2/GATA3/SMAD6/TGFB2/SOX4	5
GO:0014911	positive regulation of smooth muscle cell migration	4/274	48/18866	0.00512924	0.073344	0.0610508	PDGFB/NRP1/ATP7A/IGFBP5	4
GO:0001738	morphogenesis of a polarized epithelium	7/274	145/18866	0.00532922	0.0758924	0.0631721	CELSR1/GPC6/CTHRC1/CELSR3/FZD4/CELSR2/TP63	7
GO:0048863	stem cell differentiation	10/274	264/18866	0.00539846	0.0763533	0.0635558	NRP1/GATA3/JAG1/RUNX2/SEMA3C/TGFB2/RDH10/SEMA3A/SEMA3E/TP63	10
GO:0090175	regulation of establishment of planar polarity	6/274	110/18866	0.00540535	0.0763533	0.0635558	CELSR1/GPC6/CTHRC1/CELSR3/FZD4/CELSR2	6
GO:0042303	molting cycle	6/274	111/18866	0.00564641	0.0791178	0.0658569	CELSR1/FST/ATP7A/TGFB2/TP63/IGFBP5	6
GO:0042633	hair cycle	6/274	111/18866	0.00564641	0.0791178	0.0658569	CELSR1/FST/ATP7A/TGFB2/TP63/IGFBP5	6
GO:0021675	nerve development	5/274	79/18866	0.00585904	0.081443	0.0677924	NRP1/GABRB3/SEMA3A/SLITRK6/BDNF	5
GO:0099601	regulation of neurotransmitter receptor activity	5/274	79/18866	0.00585904	0.081443	0.0677924	NPTXR/SHANK2/SLC6A9/AKAP9/KLHL24	5
GO:0008038	neuron recognition	4/274	50/18866	0.00593546	0.0815307	0.0678654	NRP1/CELSR3/SEMA3A/BDNF	4
GO:0061014	positive regulation of mRNA catabolic process	4/274	50/18866	0.00593546	0.0815307	0.0678654	TNRC6C/CNOT6L/PRR5L/CPEB3	4
GO:1904707	positive regulation of vascular associated smooth muscle cell proliferation	4/274	50/18866	0.00593546	0.0815307	0.0678654	PDGFB/ERN1/HPGD/IGFBP5	4
GO:0043434	response to peptide hormone	14/274	447/18866	0.00597558	0.08176	0.0680562	MAP1B/PCK2/INHBB/RAB15/HDAC9/SESN2/SORL1/ERRFI1/CDKN1B/TRIB3/STC2/GDF15/IGFBP5/FGF21	14
GO:0021884	forebrain neuron development	3/274	26/18866	0.00615327	0.0822557	0.0684689	NRP1/ATP7A/SEMA3A	3
GO:0031664	regulation of lipopolysaccharide-mediated signaling pathway	3/274	26/18866	0.00615327	0.0822557	0.0684689	CD55/PRKCA/SASH1	3
GO:0060037	pharyngeal system development	3/274	26/18866	0.00615327	0.0822557	0.0684689	BMPR2/GATA3/TGFB2	3
GO:0140058	neuron projection arborization	3/274	26/18866	0.00615327	0.0822557	0.0684689	NRP1/FZD4/SEMA3A	3
GO:1901018	positive regulation of potassium ion transmembrane transporter activity	3/274	26/18866	0.00615327	0.0822557	0.0684689	ALG10B/AKAP9/ANK2	3
GO:1904754	positive regulation of vascular associated smooth muscle cell migration	3/274	26/18866	0.00615327	0.0822557	0.0684689	PDGFB/ATP7A/IGFBP5	3
GO:0031113	regulation of microtubule polymerization	4/274	51/18866	0.00636844	0.0841383	0.0700359	MAP1B/AKAP9/CDKN1B/MAP2	4
GO:0090102	cochlea development	4/274	51/18866	0.00636844	0.0841383	0.0700359	CTHRC1/GATA3/GABRB3/SLITRK6	4
GO:0035107	appendage morphogenesis	7/274	150/18866	0.00639056	0.0841383	0.0700359	RUNX2/SEMA3C/TGFB2/RDH10/SOX4/PBX1/TP63	7
GO:0035108	limb morphogenesis	7/274	150/18866	0.00639056	0.0841383	0.0700359	RUNX2/SEMA3C/TGFB2/RDH10/SOX4/PBX1/TP63	7
GO:0050807	regulation of synapse organization	9/274	229/18866	0.00644528	0.0845398	0.0703701	PPP1R9A/GPC6/NTN1/NFATC4/AMIGO2/SLITRK6/SLC7A11/BDNF/PAK3	9
GO:0001649	osteoblast differentiation	9/274	231/18866	0.00680877	0.0884001	0.0735834	BMPR2/CTHRC1/JAG1/RUNX2/SMAD6/NPNT/TP63/IGFBP5/BMP3	9
GO:0032271	regulation of protein polymerization	9/274	231/18866	0.00680877	0.0884001	0.0735834	MAP1B/TRIOBP/PPP1R9A/AKAP9/CDKN1B/JMY/ARHGAP28/MAP2/PAK3	9
GO:0009896	positive regulation of catabolic process	14/274	454/18866	0.0068156	0.0884001	0.0735834	TNRC6C/CNOT6L/SH3D19/TRIB2/PRR5L/SESN2/SORL1/CDKN1B/TRIB3/TP53INP1/NUPR1/CPEB3/IL33/FGF21	14
GO:0072337	modified amino acid transport	3/274	27/18866	0.00684904	0.0885049	0.0736706	SLC38A2/SLC1A4/SLC7A11	3
GO:0010631	epithelial cell migration	12/274	365/18866	0.00734098	0.0942426	0.0784466	PDGFB/NRP1/PRKCA/BMPR2/HDAC9/GATA3/SASH1/TGFB2/CYP1B1/SEMA3A/S100P/ITGB3	12
GO:0010977	negative regulation of neuron projection development	7/274	154/18866	0.00734709	0.0942426	0.0784466	NRP1/NTN1/NFATC4/SEMA3C/SEMA3A/SEMA3E/MAP2	7
GO:0001503	ossification	13/274	412/18866	0.00747798	0.0949117	0.0790036	BMPR2/CTHRC1/JAG1/RUNX2/DHRS3/SMAD6/TGFB2/COL5A2/NPNT/PBX1/TP63/IGFBP5/BMP3	13
GO:0003180	aortic valve morphogenesis	3/274	28/18866	0.00758967	0.0949117	0.0790036	GATA3/JAG1/SMAD6	3
GO:0006972	hyperosmotic response	3/274	28/18866	0.00758967	0.0949117	0.0790036	HNMT/ERRFI1/CLDN1	3
GO:0032800	receptor biosynthetic process	3/274	28/18866	0.00758967	0.0949117	0.0790036	ITGAV/ITGB3/FGF21	3
GO:0051647	nucleus localization	3/274	28/18866	0.00758967	0.0949117	0.0790036	NTN1/SYNE2/CLMN	3
GO:0061437	renal system vasculature development	3/274	28/18866	0.00758967	0.0949117	0.0790036	PDGFB/NRP1/NOTCH3	3
GO:0061440	kidney vasculature development	3/274	28/18866	0.00758967	0.0949117	0.0790036	PDGFB/NRP1/NOTCH3	3
GO:1903018	regulation of glycoprotein metabolic process	4/274	54/18866	0.00779171	0.0969629	0.080711	ALG10B/PAWR/SLC2A10/PLCB1	4
GO:0090132	epithelium migration	12/274	368/18866	0.00780928	0.0969629	0.080711	PDGFB/NRP1/PRKCA/BMPR2/HDAC9/GATA3/SASH1/TGFB2/CYP1B1/SEMA3A/S100P/ITGB3	12
GO:0031110	regulation of microtubule polymerization or depolymerization	5/274	85/18866	0.00795171	0.0980336	0.0816022	MAP1B/TTBK2/AKAP9/CDKN1B/MAP2	5
GO:0110110	positive regulation of animal organ morphogenesis	5/274	85/18866	0.00795171	0.0980336	0.0816022	SPRY1/GATA3/JAG1/SEMA3C/TGFB2	5
GO:0048588	developmental cell growth	9/274	237/18866	0.00799411	0.0982094	0.0817486	MAP1B/NRP1/BMPR2/NTN1/SEMA3C/SEMA3A/SEMA3E/MAP2/BDNF	9
GO:0007548	sex differentiation	10/274	280/18866	0.0080413	0.0984424	0.0819426	INHBB/GATA3/FST/FZD4/TGFB2/RDH10/SEMA3A/PBX1/TP63/NUPR1	10
GO:0051017	actin filament bundle assembly	7/274	157/18866	0.00813118	0.0991947	0.0825687	PHLDB2/PAWR/NRP1/PPP1R9A/ARHGAP28/NEDD9/CGNL1	7
GO:0060441	epithelial tube branching involved in lung morphogenesis	3/274	29/18866	0.0083758	0.101823	0.0847564	SPRY1/CELSR1/RDH10	3
GO:0002065	columnar/cuboidal epithelial cell differentiation	6/274	121/18866	0.00850732	0.102188	0.0850601	TRIOBP/JAG1/SOX4/SPDEF/TP63/SLITRK6	6
GO:0050803	regulation of synapse structure or activity	9/274	240/18866	0.00864276	0.102188	0.0850601	PPP1R9A/GPC6/NTN1/NFATC4/AMIGO2/SLITRK6/SLC7A11/BDNF/PAK3	9
GO:0006930	substrate-dependent cell migration, cell extension	2/274	10/18866	0.00875727	0.102188	0.0850601	NRP1/NTN1	2
GO:0014877	response to muscle inactivity involved in regulation of muscle adaptation	2/274	10/18866	0.00875727	0.102188	0.0850601	UTRN/FBXO32	2
GO:0014894	response to denervation involved in regulation of muscle adaptation	2/274	10/18866	0.00875727	0.102188	0.0850601	UTRN/FBXO32	2
GO:0021562	vestibulocochlear nerve development	2/274	10/18866	0.00875727	0.102188	0.0850601	NRP1/SLITRK6	2
GO:0035860	glial cell-derived neurotrophic factor receptor signaling pathway	2/274	10/18866	0.00875727	0.102188	0.0850601	GATA3/GDF15	2
GO:0045793	positive regulation of cell size	2/274	10/18866	0.00875727	0.102188	0.0850601	RB1CC1/ATP7A	2
GO:0048251	elastic fiber assembly	2/274	10/18866	0.00875727	0.102188	0.0850601	ATP7A/THSD4	2
GO:0070383	DNA cytosine deamination	2/274	10/18866	0.00875727	0.102188	0.0850601	APOBEC3D/APOBEC3G	2
GO:1902946	protein localization to early endosome	2/274	10/18866	0.00875727	0.102188	0.0850601	NRP1/SORL1	2
GO:1904526	regulation of microtubule binding	2/274	10/18866	0.00875727	0.102188	0.0850601	TTBK2/MAP2	2
GO:0090130	tissue migration	12/274	374/18866	0.00881606	0.102221	0.0850877	PDGFB/NRP1/PRKCA/BMPR2/HDAC9/GATA3/SASH1/TGFB2/CYP1B1/SEMA3A/S100P/ITGB3	12
GO:0001755	neural crest cell migration	4/274	56/18866	0.00884801	0.102221	0.0850877	NRP1/SEMA3C/SEMA3A/SEMA3E	4
GO:0060563	neuroepithelial cell differentiation	4/274	56/18866	0.00884801	0.102221	0.0850877	TRIOBP/JAG1/SOX4/SLITRK6	4
GO:1901654	response to ketone	8/274	200/18866	0.00902129	0.103879	0.0864677	PCK2/DDIT4/AHR/FBXO32/ERRFI1/TGFB2/CLDN1/NCOA2	8
GO:0003209	cardiac atrium morphogenesis	3/274	30/18866	0.00920802	0.104308	0.0868247	BMPR2/TGFB2/SOX4	3
GO:0030511	positive regulation of transforming growth factor beta receptor signaling pathway	3/274	30/18866	0.00920802	0.104308	0.0868247	CDKN2B/SLC2A10/NPNT	3
GO:0031116	positive regulation of microtubule polymerization	3/274	30/18866	0.00920802	0.104308	0.0868247	MAP1B/AKAP9/CDKN1B	3
GO:0048147	negative regulation of fibroblast proliferation	3/274	30/18866	0.00920802	0.104308	0.0868247	PAWR/TP53INP1/NUPR1	3
GO:1903846	positive regulation of cellular response to transforming growth factor beta stimulus	3/274	30/18866	0.00920802	0.104308	0.0868247	CDKN2B/SLC2A10/NPNT	3
GO:0043542	endothelial cell migration	10/274	286/18866	0.00925548	0.104338	0.0868496	PDGFB/NRP1/PRKCA/BMPR2/HDAC9/GATA3/SASH1/CYP1B1/S100P/ITGB3	10
GO:0061572	actin filament bundle organization	7/274	161/18866	0.00927046	0.104338	0.0868496	PHLDB2/PAWR/NRP1/PPP1R9A/ARHGAP28/NEDD9/CGNL1	7
GO:0031667	response to nutrient levels	14/274	473/18866	0.0095784	0.107457	0.0894459	MAP1B/PCK2/INHBB/BMPR2/GABARAPL1/NUAK1/SESN2/SORL1/SLC38A2/MTHFR/CDKN2B/STC2/GDF15/FGF21	14
GO:0001838	embryonic epithelial tube formation	6/274	125/18866	0.00990045	0.11036	0.0918626	CELSR1/CTHRC1/GATA3/MTHFR/TGFB2/SOX4	6
GO:0043500	muscle adaptation	6/274	125/18866	0.00990045	0.11036	0.0918626	PRKCA/UTRN/FBXO32/ERRFI1/PDE5A/IGFBP5	6
GO:0006469	negative regulation of protein kinase activity	9/274	246/18866	0.0100592	0.110968	0.0923687	SPRY1/TRIB2/GADD45B/CBLB/SORL1/ERRFI1/CDKN1B/TRIB3/CDKN2B	9
GO:0008045	motor neuron axon guidance	3/274	31/18866	0.0100868	0.110968	0.0923687	NRP1/NTN1/SEMA3A	3
GO:0045737	positive regulation of cyclin-dependent protein serine/threonine kinase activity	3/274	31/18866	0.0100868	0.110968	0.0923687	PDGFB/CCNT1/CDKN1B	3
GO:0060292	long-term synaptic depression	3/274	31/18866	0.0100868	0.110968	0.0923687	SLC24A1/PPP1R9A/SHANK2	3
GO:0097193	intrinsic apoptotic signaling pathway	10/274	290/18866	0.0101398	0.110968	0.0923687	DDIT4/JMY/TRIB3/CHAC1/NFATC4/SKIL/ERN1/CYP1B1/TP63/NUPR1	10
GO:0051492	regulation of stress fiber assembly	5/274	91/18866	0.0105142	0.110968	0.0923687	PHLDB2/NRP1/PPP1R9A/ARHGAP28/CGNL1	5
GO:0071385	cellular response to glucocorticoid stimulus	4/274	59/18866	0.0106008	0.110968	0.0923687	PCK2/DDIT4/FBXO32/ERRFI1	4
GO:0014870	response to muscle inactivity	2/274	11/18866	0.0106014	0.110968	0.0923687	UTRN/FBXO32	2
GO:0021561	facial nerve development	2/274	11/18866	0.0106014	0.110968	0.0923687	NRP1/SEMA3A	2
GO:0021604	cranial nerve structural organization	2/274	11/18866	0.0106014	0.110968	0.0923687	NRP1/SEMA3A	2
GO:0021610	facial nerve morphogenesis	2/274	11/18866	0.0106014	0.110968	0.0923687	NRP1/SEMA3A	2
GO:0032754	positive regulation of interleukin-5 production	2/274	11/18866	0.0106014	0.110968	0.0923687	GATA3/IL33	2
GO:0035457	cellular response to interferon-alpha	2/274	11/18866	0.0106014	0.110968	0.0923687	GATA3/IFIT2	2
GO:0040015	negative regulation of multicellular organism growth	2/274	11/18866	0.0106014	0.110968	0.0923687	STC2/GDF15	2
GO:0048102	autophagic cell death	2/274	11/18866	0.0106014	0.110968	0.0923687	CDKN1B/TP53INP1	2
GO:0060174	limb bud formation	2/274	11/18866	0.0106014	0.110968	0.0923687	SEMA3C/SOX4	2
GO:0061307	cardiac neural crest cell differentiation involved in heart development	2/274	11/18866	0.0106014	0.110968	0.0923687	JAG1/SEMA3C	2
GO:0061308	cardiac neural crest cell development involved in heart development	2/274	11/18866	0.0106014	0.110968	0.0923687	JAG1/SEMA3C	2
GO:0070673	response to interleukin-18	2/274	11/18866	0.0106014	0.110968	0.0923687	PDGFB/CLDN1	2
GO:0098917	retrograde trans-synaptic signaling	2/274	11/18866	0.0106014	0.110968	0.0923687	PLCB1/BDNF	2
GO:0001704	formation of primary germ layer	6/274	127/18866	0.0106547	0.110968	0.0923687	ITGAV/BMPR2/ITGB4/COL5A2/COL8A1/ITGB3	6
GO:0017015	regulation of transforming growth factor beta receptor signaling pathway	6/274	127/18866	0.0106547	0.110968	0.0923687	SPRY1/SMAD6/SKIL/CDKN2B/SLC2A10/NPNT	6
GO:0060317	cardiac epithelial to mesenchymal transition	3/274	32/18866	0.0110128	0.114356	0.0951886	SPRY1/JAG1/TGFB2	3
GO:1903844	regulation of cellular response to transforming growth factor beta stimulus	6/274	129/18866	0.0114488	0.11816	0.0983549	SPRY1/SMAD6/SKIL/CDKN2B/SLC2A10/NPNT	6
GO:0030510	regulation of BMP signaling pathway	5/274	93/18866	0.0114807	0.11816	0.0983549	BMPR2/FST/SORL1/SMAD6/SKIL	5
GO:0061097	regulation of protein tyrosine kinase activity	5/274	93/18866	0.0114807	0.11816	0.0983549	PDGFB/CBLB/ERRFI1/NEDD9/BDNF	5
GO:0042326	negative regulation of phosphorylation	14/274	484/18866	0.0115415	0.118437	0.0985855	SPRY1/TRIB2/PRR5L/GADD45B/CBLB/DDIT4/PTPN13/SORL1/ERRFI1/CDKN1B/TRIB3/SMAD6/CDKN2B/NUPR1	14
GO:0050769	positive regulation of neurogenesis	14/274	485/18866	0.0117345	0.120064	0.09994	MAP1B/NRP1/BMPR2/PPP1R9A/SHANK2/NTN1/FZD4/SKIL/PACSIN1/SEMA3A/CPEB3/ANKRD1/BDNF/PAK3	14
GO:0035115	embryonic forelimb morphogenesis	3/274	33/18866	0.0119862	0.121708	0.101309	RUNX2/RDH10/TP63	3
GO:0048011	neurotrophin TRK receptor signaling pathway	3/274	33/18866	0.0119862	0.121708	0.101309	SPRY1/DDIT4/BDNF	3
GO:0031331	positive regulation of cellular catabolic process	12/274	390/18866	0.0119999	0.121708	0.101309	TNRC6C/CNOT6L/SH3D19/TRIB2/PRR5L/SESN2/TRIB3/TP53INP1/NUPR1/CPEB3/IL33/FGF21	12
GO:0050679	positive regulation of epithelial cell proliferation	8/274	211/18866	0.0121921	0.12175	0.101344	PDGFB/NRP1/PRKCA/BMPR2/ATP7A/CLDN1/ITGB3/TP63	8
GO:0070527	platelet aggregation	4/274	62/18866	0.0125637	0.12175	0.101344	PRKCA/ITGB3/SLC7A11/PRKG1	4
GO:0071384	cellular response to corticosteroid stimulus	4/274	62/18866	0.0125637	0.12175	0.101344	PCK2/DDIT4/FBXO32/ERRFI1	4
GO:0006216	cytidine catabolic process	2/274	12/18866	0.0126007	0.12175	0.101344	APOBEC3D/APOBEC3G	2
GO:0006534	cysteine metabolic process	2/274	12/18866	0.0126007	0.12175	0.101344	SLC7A11/CBS	2
GO:0009972	cytidine deamination	2/274	12/18866	0.0126007	0.12175	0.101344	APOBEC3D/APOBEC3G	2
GO:0014745	negative regulation of muscle adaptation	2/274	12/18866	0.0126007	0.12175	0.101344	ERRFI1/IGFBP5	2
GO:0016554	cytidine to uridine editing	2/274	12/18866	0.0126007	0.12175	0.101344	APOBEC3D/APOBEC3G	2
GO:0021559	trigeminal nerve development	2/274	12/18866	0.0126007	0.12175	0.101344	NRP1/SEMA3A	2
GO:0031581	hemidesmosome assembly	2/274	12/18866	0.0126007	0.12175	0.101344	DST/ITGB4	2
GO:0032736	positive regulation of interleukin-13 production	2/274	12/18866	0.0126007	0.12175	0.101344	GATA3/IL33	2
GO:0033690	positive regulation of osteoblast proliferation	2/274	12/18866	0.0126007	0.12175	0.101344	ITGAV/CTHRC1	2
GO:0046087	cytidine metabolic process	2/274	12/18866	0.0126007	0.12175	0.101344	APOBEC3D/APOBEC3G	2
GO:0051798	positive regulation of hair follicle development	2/274	12/18866	0.0126007	0.12175	0.101344	FST/TGFB2	2
GO:0060213	positive regulation of nuclear-transcribed mRNA poly(A) tail shortening	2/274	12/18866	0.0126007	0.12175	0.101344	TNRC6C/CPEB3	2
GO:1902287	semaphorin-plexin signaling pathway involved in axon guidance	2/274	12/18866	0.0126007	0.12175	0.101344	NRP1/SEMA3A	2
GO:0030856	regulation of epithelial cell differentiation	7/274	171/18866	0.0126252	0.12175	0.101344	SPRY1/GATA3/JAG1/ERRFI1/CDKN1B/KIAA1109/TP63	7
GO:0031098	stress-activated protein kinase signaling cascade	10/274	300/18866	0.0126322	0.12175	0.101344	RB1CC1/GADD45B/SASH1/FZD4/TGFB2/ARHGEF6/ERN1/SEMA3A/PLCB1/PAK3	10
GO:0048545	response to steroid hormone	11/274	346/18866	0.0126738	0.121815	0.101398	HNMT/PCK2/DDIT4/FBXO32/ERRFI1/TFPI/TGFB2/CLDN1/NCOA2/PAQR8/TP63	11
GO:0007254	JNK cascade	8/274	213/18866	0.0128469	0.123139	0.1025	RB1CC1/GADD45B/SASH1/FZD4/ARHGEF6/ERN1/SEMA3A/PLCB1	8
GO:0010632	regulation of epithelial cell migration	10/274	301/18866	0.0129047	0.123355	0.102679	PDGFB/NRP1/PRKCA/BMPR2/HDAC9/GATA3/SASH1/TGFB2/SEMA3A/ITGB3	10
GO:0050714	positive regulation of protein secretion	7/274	172/18866	0.013003	0.12366	0.102934	ANO1/MYO18A/SORL1/TGFB2/SOX4/ANKRD1/IL33	7
GO:0031112	positive regulation of microtubule polymerization or depolymerization	3/274	34/18866	0.0130075	0.12366	0.102934	MAP1B/AKAP9/CDKN1B	3
GO:0048608	reproductive structure development	13/274	443/18866	0.0131422	0.124104	0.103303	PDGFB/INHBB/BMPR2/GATA3/FST/CDKN1B/FZD4/TGFB2/RDH10/STC2/SEMA3A/TP63/NUPR1	13
GO:0072175	epithelial tube formation	6/274	133/18866	0.0131609	0.124104	0.103303	CELSR1/CTHRC1/GATA3/MTHFR/TGFB2/SOX4	6
GO:0090101	negative regulation of transmembrane receptor protein serine/threonine kinase signaling pathway	6/274	133/18866	0.0131609	0.124104	0.103303	SPRY1/FST/SORL1/SMAD6/SKIL/SLC2A10	6
GO:0010830	regulation of myotube differentiation	4/274	63/18866	0.0132661	0.124759	0.103848	HDAC9/BHLHE41/GDF15/BDNF	4
GO:0001933	negative regulation of protein phosphorylation	13/274	444/18866	0.0133684	0.125238	0.104247	SPRY1/TRIB2/PRR5L/GADD45B/CBLB/DDIT4/PTPN13/SORL1/ERRFI1/CDKN1B/TRIB3/SMAD6/CDKN2B	13
GO:0048660	regulation of smooth muscle cell proliferation	7/274	173/18866	0.0133889	0.125238	0.104247	PDGFB/CDKN1B/NOTCH3/ERN1/HPGD/PRKG1/IGFBP5	7
GO:1901655	cellular response to ketone	5/274	97/18866	0.0135915	0.126455	0.10526	PCK2/DDIT4/AHR/FBXO32/ERRFI1	5
GO:1902476	chloride transmembrane transport	5/274	97/18866	0.0135915	0.126455	0.10526	ANO8/ANO1/CLIC4/SLC1A4/GABRB3	5
GO:0030166	proteoglycan biosynthetic process	4/274	64/18866	0.013993	0.12925	0.107586	BMPR2/BCAN/SLC2A10/HS6ST2	4
GO:0061458	reproductive system development	13/274	447/18866	0.0140651	0.12925	0.107586	PDGFB/INHBB/BMPR2/GATA3/FST/CDKN1B/FZD4/TGFB2/RDH10/STC2/SEMA3A/TP63/NUPR1	13
GO:0035909	aorta morphogenesis	3/274	35/18866	0.0140771	0.12925	0.107586	JAG1/TGFB2/SOX4	3
GO:0110111	negative regulation of animal organ morphogenesis	3/274	35/18866	0.0140771	0.12925	0.107586	BMPR2/GATA3/TGFB2	3
GO:1904031	positive regulation of cyclin-dependent protein kinase activity	3/274	35/18866	0.0140771	0.12925	0.107586	PDGFB/CCNT1/CDKN1B	3
GO:0044728	DNA methylation or demethylation	5/274	98/18866	0.0141574	0.129561	0.107845	ATF7IP/GATA3/TET2/APOBEC3D/APOBEC3G	5
GO:0048659	smooth muscle cell proliferation	7/274	175/18866	0.0141852	0.129561	0.107845	PDGFB/CDKN1B/NOTCH3/ERN1/HPGD/PRKG1/IGFBP5	7
GO:0010717	regulation of epithelial to mesenchymal transition	5/274	99/18866	0.0147388	0.131621	0.10956	PHLDB2/SPRY1/GATA3/JAG1/TGFB2	5
GO:0010745	negative regulation of macrophage derived foam cell differentiation	2/274	13/18866	0.0147503	0.131621	0.10956	ITGAV/ITGB3	2
GO:0032352	positive regulation of hormone metabolic process	2/274	13/18866	0.0147503	0.131621	0.10956	GATA3/RDH10	2
GO:0042415	norepinephrine metabolic process	2/274	13/18866	0.0147503	0.131621	0.10956	GATA3/ATP7A	2
GO:0042635	positive regulation of hair cycle	2/274	13/18866	0.0147503	0.131621	0.10956	FST/TGFB2	2
GO:0060601	lateral sprouting from an epithelium	2/274	13/18866	0.0147503	0.131621	0.10956	CELSR1/TP63	2
GO:0061469	regulation of type B pancreatic cell proliferation	2/274	13/18866	0.0147503	0.131621	0.10956	ERRFI1/NUPR1	2
GO:1902285	semaphorin-plexin signaling pathway involved in neuron projection guidance	2/274	13/18866	0.0147503	0.131621	0.10956	NRP1/SEMA3A	2
GO:1903651	positive regulation of cytoplasmic transport	2/274	13/18866	0.0147503	0.131621	0.10956	SORL1/MAP2	2
GO:0003002	regionalization	11/274	355/18866	0.0150814	0.133205	0.110879	NRP1/SPRY1/CELSR1/BMPR2/SMAD6/SEMA3C/CELSR2/BHLHE41/SEMA3A/PBX1/TP63	11
GO:0000289	nuclear-transcribed mRNA poly(A) tail shortening	3/274	36/18866	0.0151951	0.133205	0.110879	TNRC6C/CNOT6L/CPEB3	3
GO:0001569	branching involved in blood vessel morphogenesis	3/274	36/18866	0.0151951	0.133205	0.110879	NRP1/NFATC4/SEMA3E	3
GO:0006213	pyrimidine nucleoside metabolic process	3/274	36/18866	0.0151951	0.133205	0.110879	TK2/APOBEC3D/APOBEC3G	3
GO:0010543	regulation of platelet activation	3/274	36/18866	0.0151951	0.133205	0.110879	PDGFB/PRKCA/PRKG1	3
GO:0042491	inner ear auditory receptor cell differentiation	3/274	36/18866	0.0151951	0.133205	0.110879	TRIOBP/JAG1/SLITRK6	3
GO:0071634	regulation of transforming growth factor beta production	3/274	36/18866	0.0151951	0.133205	0.110879	ITGAV/TGFB2/ITGB6	3
GO:0007163	establishment or maintenance of cell polarity	8/274	220/18866	0.0153422	0.134158	0.111672	MAP1B/DST/SPRY1/AMOTL2/GATA3/MYO18A/CLIC4/MAP2	8
GO:0050922	negative regulation of chemotaxis	4/274	66/18866	0.0155215	0.135049	0.112413	NRP1/SEMA3C/SEMA3A/SEMA3E	4
GO:1901016	regulation of potassium ion transmembrane transporter activity	4/274	66/18866	0.0155215	0.135049	0.112413	ALG10B/AKAP9/KLHL24/ANK2	4
GO:0032412	regulation of ion transmembrane transporter activity	9/274	265/18866	0.01571	0.135818	0.113053	ALG10B/UTRN/SHANK2/SLC6A9/AKAP9/ATP7A/KLHL24/JPH2/ANK2	9
GO:0002064	epithelial cell development	8/274	221/18866	0.0157254	0.135818	0.113053	PDGFB/TRIOBP/JAG1/CLIC4/CLDN1/SPDEF/TP63/SLITRK6	8
GO:0032970	regulation of actin filament-based process	12/274	405/18866	0.0157267	0.135818	0.113053	PHLDB2/NRP1/TRIOBP/CELSR1/PPP1R9A/AKAP9/JMY/ARHGAP28/SEMA3E/ANK2/CGNL1/PAK3	12
GO:0008406	gonad development	8/274	223/18866	0.0165127	0.14074	0.117151	INHBB/GATA3/FST/FZD4/TGFB2/RDH10/SEMA3A/NUPR1	8
GO:0000079	regulation of cyclin-dependent protein serine/threonine kinase activity	5/274	102/18866	0.0165788	0.14074	0.117151	PDGFB/CCNT1/CDKN1B/CCNG2/CDKN2B	5
GO:0110020	regulation of actomyosin structure organization	5/274	102/18866	0.0165788	0.14074	0.117151	PHLDB2/NRP1/PPP1R9A/ARHGAP28/CGNL1	5
GO:0033673	negative regulation of kinase activity	9/274	268/18866	0.0167804	0.14074	0.117151	SPRY1/TRIB2/GADD45B/CBLB/SORL1/ERRFI1/CDKN1B/TRIB3/CDKN2B	9
GO:0007175	negative regulation of epidermal growth factor-activated receptor activity	2/274	14/18866	0.0170454	0.14074	0.117151	CBLB/ERRFI1	2
GO:0010896	regulation of triglyceride catabolic process	2/274	14/18866	0.0170454	0.14074	0.117151	SORL1/FGF21	2
GO:0014854	response to inactivity	2/274	14/18866	0.0170454	0.14074	0.117151	UTRN/FBXO32	2
GO:0014874	response to stimulus involved in regulation of muscle adaptation	2/274	14/18866	0.0170454	0.14074	0.117151	UTRN/FBXO32	2
GO:0032488	Cdc42 protein signal transduction	2/274	14/18866	0.0170454	0.14074	0.117151	NRP1/NTN1	2
GO:0045006	DNA deamination	2/274	14/18866	0.0170454	0.14074	0.117151	APOBEC3D/APOBEC3G	2
GO:0046131	pyrimidine ribonucleoside metabolic process	2/274	14/18866	0.0170454	0.14074	0.117151	APOBEC3D/APOBEC3G	2
GO:0046133	pyrimidine ribonucleoside catabolic process	2/274	14/18866	0.0170454	0.14074	0.117151	APOBEC3D/APOBEC3G	2
GO:0050667	homocysteine metabolic process	2/274	14/18866	0.0170454	0.14074	0.117151	MTHFR/CBS	2
GO:0060211	regulation of nuclear-transcribed mRNA poly(A) tail shortening	2/274	14/18866	0.0170454	0.14074	0.117151	TNRC6C/CPEB3	2
GO:0071236	cellular response to antibiotic	2/274	14/18866	0.0170454	0.14074	0.117151	ATP7A/CDKN1B	2
GO:0071285	cellular response to lithium ion	2/274	14/18866	0.0170454	0.14074	0.117151	CDKN1B/NFATC4	2
GO:1901722	regulation of cell proliferation involved in kidney development	2/274	14/18866	0.0170454	0.14074	0.117151	PDGFB/GATA3	2
GO:1902894	negative regulation of pri-miRNA transcription by RNA polymerase II	2/274	14/18866	0.0170454	0.14074	0.117151	PDGFB/NFATC4	2
GO:0030010	establishment of cell polarity	6/274	141/18866	0.0171082	0.14074	0.117151	MAP1B/SPRY1/AMOTL2/GATA3/MYO18A/MAP2	6
GO:0010812	negative regulation of cell-substrate adhesion	4/274	68/18866	0.0171512	0.14074	0.117151	PHLDB2/JAG1/FZD4/SEMA3E	4
GO:0008630	intrinsic apoptotic signaling pathway in response to DNA damage	5/274	103/18866	0.0172244	0.14074	0.117151	DDIT4/NFATC4/SKIL/TP63/NUPR1	5
GO:0048661	positive regulation of smooth muscle cell proliferation	5/274	103/18866	0.0172244	0.14074	0.117151	PDGFB/NOTCH3/ERN1/HPGD/IGFBP5	5
GO:1901890	positive regulation of cell junction assembly	5/274	103/18866	0.0172244	0.14074	0.117151	NRP1/CLDN1/AMIGO2/SLITRK6/BDNF	5
GO:0007223	Wnt signaling pathway, calcium modulating pathway	3/274	38/18866	0.0175776	0.142624	0.118719	TNRC6C/FZD4/PLCB1	3
GO:0071604	transforming growth factor beta production	3/274	38/18866	0.0175776	0.142624	0.118719	ITGAV/TGFB2/ITGB6	3
GO:1900026	positive regulation of substrate adhesion-dependent cell spreading	3/274	38/18866	0.0175776	0.142624	0.118719	NRP1/TRIOBP/NEDD9	3
GO:1903034	regulation of response to wounding	7/274	183/18866	0.0177107	0.143371	0.11934	PHLDB2/PDGFB/PRKCA/ATP7A/TFPI/CLDN1/PRKG1	7
GO:0032231	regulation of actin filament bundle assembly	5/274	104/18866	0.0178866	0.144459	0.120246	PHLDB2/NRP1/PPP1R9A/ARHGAP28/CGNL1	5
GO:0071230	cellular response to amino acid stimulus	4/274	69/18866	0.0180046	0.145076	0.12076	ATP7A/SESN2/COL5A2/CPEB3	4
GO:2000146	negative regulation of cell motility	11/274	365/18866	0.0181442	0.145718	0.121295	PHLDB2/GATA3/JAG1/CLIC4/TP53INP1/CYP1B1/SEMA3A/PLCB1/PRKG1/IGFBP5/IL33	11
GO:0046328	regulation of JNK cascade	7/274	184/18866	0.0181911	0.145718	0.121295	RB1CC1/GADD45B/SASH1/FZD4/ERN1/SEMA3A/PLCB1	7
GO:0072006	nephron development	6/274	143/18866	0.0182096	0.145718	0.121295	PDGFB/GATA3/JAG1/NOTCH3/NPNT/PBX1	6
GO:0031111	negative regulation of microtubule polymerization or depolymerization	3/274	39/18866	0.0188423	0.149715	0.124622	MAP1B/TTBK2/MAP2	3
GO:0038179	neurotrophin signaling pathway	3/274	39/18866	0.0188423	0.149715	0.124622	SPRY1/DDIT4/BDNF	3
GO:0072529	pyrimidine-containing compound catabolic process	3/274	39/18866	0.0188423	0.149715	0.124622	TET2/APOBEC3D/APOBEC3G	3
GO:0045137	development of primary sexual characteristics	8/274	229/18866	0.0190448	0.149715	0.124622	INHBB/GATA3/FST/FZD4/TGFB2/RDH10/SEMA3A/NUPR1	8
GO:0001841	neural tube formation	5/274	106/18866	0.0192608	0.149715	0.124622	CELSR1/CTHRC1/MTHFR/TGFB2/SOX4	5
GO:0030038	contractile actin filament bundle assembly	5/274	106/18866	0.0192608	0.149715	0.124622	PHLDB2/NRP1/PPP1R9A/ARHGAP28/CGNL1	5
GO:0043149	stress fiber assembly	5/274	106/18866	0.0192608	0.149715	0.124622	PHLDB2/NRP1/PPP1R9A/ARHGAP28/CGNL1	5
GO:1904029	regulation of cyclin-dependent protein kinase activity	5/274	106/18866	0.0192608	0.149715	0.124622	PDGFB/CCNT1/CDKN1B/CCNG2/CDKN2B	5
GO:0007638	mechanosensory behavior	2/274	15/18866	0.0194814	0.149715	0.124622	ETV1/SLITRK6	2
GO:0032328	alanine transport	2/274	15/18866	0.0194814	0.149715	0.124622	SLC38A2/SLC1A4	2
GO:0035635	entry of bacterium into host cell	2/274	15/18866	0.0194814	0.149715	0.124622	ITGAV/CTNND1	2
GO:0042574	retinal metabolic process	2/274	15/18866	0.0194814	0.149715	0.124622	RDH10/CYP1B1	2
GO:0045475	locomotor rhythm	2/274	15/18866	0.0194814	0.149715	0.124622	NAGLU/NCOA2	2
GO:0045820	negative regulation of glycolytic process	2/274	15/18866	0.0194814	0.149715	0.124622	DDIT4/NUPR1	2
GO:0050746	regulation of lipoprotein metabolic process	2/274	15/18866	0.0194814	0.149715	0.124622	ITGAV/ITGB3	2
GO:0060841	venous blood vessel development	2/274	15/18866	0.0194814	0.149715	0.124622	BMPR2/SEMA3C	2
GO:0070831	basement membrane assembly	2/274	15/18866	0.0194814	0.149715	0.124622	PHLDB2/NTN4	2
GO:0090177	establishment of planar polarity involved in neural tube closure	2/274	15/18866	0.0194814	0.149715	0.124622	CELSR1/CTHRC1	2
GO:0022898	regulation of transmembrane transporter activity	9/274	276/18866	0.0198951	0.152549	0.126981	ALG10B/UTRN/SHANK2/SLC6A9/AKAP9/ATP7A/KLHL24/JPH2/ANK2	9
GO:0030330	DNA damage response, signal transduction by p53 class mediator	5/274	107/18866	0.0199733	0.152549	0.126981	CNOT6L/SESN2/CDKN1B/SOX4/ANKRD1	5
GO:0000096	sulfur amino acid metabolic process	3/274	40/18866	0.0201563	0.152549	0.126981	MTHFR/SLC7A11/CBS	3
GO:0010719	negative regulation of epithelial to mesenchymal transition	3/274	40/18866	0.0201563	0.152549	0.126981	SPRY1/GATA3/TGFB2	3
GO:0040036	regulation of fibroblast growth factor receptor signaling pathway	3/274	40/18866	0.0201563	0.152549	0.126981	SPRY1/GATA3/RUNX2	3
GO:0043902	positive regulation of multi-organism process	3/274	40/18866	0.0201563	0.152549	0.126981	INHBB/PLCB1/PDE5A	3
GO:1901381	positive regulation of potassium ion transmembrane transport	3/274	40/18866	0.0201563	0.152549	0.126981	ALG10B/AKAP9/ANK2	3
GO:0031345	negative regulation of cell projection organization	7/274	188/18866	0.0202043	0.152582	0.127008	NRP1/NTN1/NFATC4/SEMA3C/SEMA3A/SEMA3E/MAP2	7
GO:0098742	cell-cell adhesion via plasma-membrane adhesion molecules	9/274	277/18866	0.0203119	0.153063	0.127408	CELSR1/GPC6/CELSR3/TGFB2/CLDN1/CELSR2/PCDH1/AMIGO2/PCDHB14	9
GO:0044409	entry into host	6/274	147/18866	0.0205561	0.154237	0.128386	CD55/ITGAV/CLDN1/CTNND1/ITGB3/ITGB6	6
GO:0051384	response to glucocorticoid	6/274	147/18866	0.0205561	0.154237	0.128386	HNMT/PCK2/DDIT4/FBXO32/ERRFI1/CLDN1	6
GO:0007369	gastrulation	7/274	189/18866	0.020731	0.155215	0.1292	PHLDB2/ITGAV/BMPR2/ITGB4/COL5A2/COL8A1/ITGB3	7
GO:0009743	response to carbohydrate	8/274	233/18866	0.02088	0.155997	0.12985	MAP1B/PCK2/ANO1/SESN2/CDKN1B/ERN1/SOX4/FGF21	8
GO:0035136	forelimb morphogenesis	3/274	41/18866	0.0215194	0.160088	0.133256	RUNX2/RDH10/TP63	3
GO:0089718	amino acid import across plasma membrane	3/274	41/18866	0.0215194	0.160088	0.133256	SLC6A9/SLC1A4/SLC7A11	3
GO:0005977	glycogen metabolic process	4/274	73/18866	0.0216799	0.160303	0.133435	RB1CC1/PGM2L1/GYG2/LEPR	4
GO:0015807	L-amino acid transport	4/274	73/18866	0.0216799	0.160303	0.133435	SLC6A9/SLC38A2/SLC1A4/SLC7A11	4
GO:0048167	regulation of synaptic plasticity	7/274	191/18866	0.0218128	0.160303	0.133435	MAP1B/SLC24A1/PPP1R9A/SHANK2/NFATC4/CPEB3/BDNF	7
GO:0045444	fat cell differentiation	8/274	235/18866	0.0218433	0.160303	0.133435	INHBB/TRIB2/GATA3/JAG1/TRIB3/SMAD6/JDP2/PLCB1	8
GO:0002093	auditory receptor cell morphogenesis	2/274	16/18866	0.0220538	0.160303	0.133435	TRIOBP/SLITRK6	2
GO:0002830	positive regulation of type 2 immune response	2/274	16/18866	0.0220538	0.160303	0.133435	GATA3/IL33	2
GO:0042035	regulation of cytokine biosynthetic process	2/274	16/18866	0.0220538	0.160303	0.133435	INHBB/GATA3	2
GO:0045869	negative regulation of single stranded viral RNA replication via double stranded DNA intermediate	2/274	16/18866	0.0220538	0.160303	0.133435	APOBEC3D/APOBEC3G	2
GO:0050965	detection of temperature stimulus involved in sensory perception of pain	2/274	16/18866	0.0220538	0.160303	0.133435	ANO1/LXN	2
GO:0060572	morphogenesis of an epithelial bud	2/274	16/18866	0.0220538	0.160303	0.133435	RDH10/TP63	2
GO:0061548	ganglion development	2/274	16/18866	0.0220538	0.160303	0.133435	NRP1/SEMA3A	2
GO:1904659	glucose transmembrane transport	5/274	110/18866	0.0222134	0.161128	0.134122	SESN2/TRIB3/SLC2A10/SLC2A12/FGF21	5
GO:0035148	tube formation	6/274	150/18866	0.0224452	0.162472	0.13524	CELSR1/CTHRC1/GATA3/MTHFR/TGFB2/SOX4	6
GO:0008544	epidermis development	13/274	477/18866	0.0226595	0.163048	0.13572	TRIOBP/CELSR1/FST/JAG1/ATP7A/ERRFI1/CLIC4/TGFB2/PPL/SATB1/TP63/SLITRK6/IGFBP5	13
GO:0006073	cellular glucan metabolic process	4/274	74/18866	0.022665	0.163048	0.13572	RB1CC1/PGM2L1/GYG2/LEPR	4
GO:0044042	glucan metabolic process	4/274	74/18866	0.022665	0.163048	0.13572	RB1CC1/PGM2L1/GYG2/LEPR	4
GO:0032872	regulation of stress-activated MAPK cascade	8/274	237/18866	0.0228375	0.163951	0.136471	RB1CC1/GADD45B/SASH1/FZD4/TGFB2/ERN1/SEMA3A/PLCB1	8
GO:0071375	cellular response to peptide hormone stimulus	10/274	330/18866	0.0228937	0.163963	0.136482	MAP1B/PCK2/INHBB/RAB15/HDAC9/SORL1/ERRFI1/TRIB3/GDF15/FGF21	10
GO:0002793	positive regulation of peptide secretion	7/274	193/18866	0.0229333	0.163963	0.136482	ANO1/MYO18A/SORL1/TGFB2/SOX4/ANKRD1/IL33	7
GO:0006821	chloride transport	5/274	111/18866	0.0229949	0.164068	0.136569	ANO8/ANO1/CLIC4/SLC1A4/GABRB3	5
GO:0061041	regulation of wound healing	6/274	151/18866	0.0231	0.164481	0.136913	PHLDB2/PDGFB/PRKCA/TFPI/CLDN1/PRKG1	6
GO:0010594	regulation of endothelial cell migration	8/274	238/18866	0.0233465	0.165898	0.138092	PDGFB/NRP1/PRKCA/BMPR2/HDAC9/GATA3/SASH1/ITGB3	8
GO:0035019	somatic stem cell population maintenance	4/274	75/18866	0.0236771	0.167564	0.139479	ZHX2/SOX4/PBX1/TP63	4
GO:0050805	negative regulation of synaptic transmission	4/274	75/18866	0.0236771	0.167564	0.139479	SLC24A1/PPP1R9A/SHANK2/BDNF	4
GO:0005976	polysaccharide metabolic process	5/274	112/18866	0.023794	0.167711	0.139601	PDGFB/RB1CC1/PGM2L1/GYG2/LEPR	5
GO:0010927	cellular component assembly involved in morphogenesis	5/274	112/18866	0.023794	0.167711	0.139601	PHLDB2/PGM5/NEBL/ANKRD1/ANK2	5
GO:0051403	stress-activated MAPK cascade	9/274	286/18866	0.0243517	0.168384	0.140161	RB1CC1/GADD45B/SASH1/FZD4/TGFB2/ARHGEF6/ERN1/SEMA3A/PLCB1	9
GO:0070302	regulation of stress-activated protein kinase signaling cascade	8/274	240/18866	0.0243882	0.168384	0.140161	RB1CC1/GADD45B/SASH1/FZD4/TGFB2/ERN1/SEMA3A/PLCB1	8
GO:0001953	negative regulation of cell-matrix adhesion	3/274	43/18866	0.0243936	0.168384	0.140161	PHLDB2/JAG1/SEMA3E	3
GO:0015804	neutral amino acid transport	3/274	43/18866	0.0243936	0.168384	0.140161	SLC6A9/SLC38A2/SLC1A4	3
GO:0040019	positive regulation of embryonic development	3/274	43/18866	0.0243936	0.168384	0.140161	PHLDB2/GATA3/PLCB1	3
GO:0001938	positive regulation of endothelial cell proliferation	5/274	113/18866	0.0246107	0.168384	0.140161	PDGFB/NRP1/PRKCA/BMPR2/ITGB3	5
GO:0032496	response to lipopolysaccharide	10/274	334/18866	0.0246184	0.168384	0.140161	CD55/PRKCA/CDK19/LOXL1/SASH1/TFPI/SMAD6/CLDN1/HPGD/ANKRD1	10
GO:0048017	inositol lipid-mediated signaling	7/274	196/18866	0.0246875	0.168384	0.140161	PDGFB/PLD1/PRR5L/GATA3/PTPN13/TGFB2/PLCB1	7
GO:0014743	regulation of muscle hypertrophy	4/274	76/18866	0.0247161	0.168384	0.140161	PRKCA/ERRFI1/PDE5A/IGFBP5	4
GO:0071229	cellular response to acid chemical	4/274	76/18866	0.0247161	0.168384	0.140161	ATP7A/SESN2/COL5A2/CPEB3	4
GO:0000097	sulfur amino acid biosynthetic process	2/274	17/18866	0.024758	0.168384	0.140161	MTHFR/CBS	2
GO:0006750	glutathione biosynthetic process	2/274	17/18866	0.024758	0.168384	0.140161	CHAC1/SLC7A11	2
GO:0021783	preganglionic parasympathetic fiber development	2/274	17/18866	0.024758	0.168384	0.140161	NRP1/SEMA3A	2
GO:0042249	establishment of planar polarity of embryonic epithelium	2/274	17/18866	0.024758	0.168384	0.140161	CELSR1/CTHRC1	2
GO:0048532	anatomical structure arrangement	2/274	17/18866	0.024758	0.168384	0.140161	NRP1/SEMA3A	2
GO:0098962	regulation of postsynaptic neurotransmitter receptor activity	2/274	17/18866	0.024758	0.168384	0.140161	NPTXR/AKAP9	2
GO:1900363	regulation of mRNA polyadenylation	2/274	17/18866	0.024758	0.168384	0.140161	CCNT1/CPEB3	2
GO:1905331	negative regulation of morphogenesis of an epithelium	2/274	17/18866	0.024758	0.168384	0.140161	PHLDB2/GATA3	2
GO:0009749	response to glucose	7/274	197/18866	0.0252922	0.171652	0.142882	PCK2/ANO1/SESN2/CDKN1B/ERN1/SOX4/FGF21	7
GO:0007015	actin filament organization	12/274	434/18866	0.0253371	0.171652	0.142882	PHLDB2/PAWR/NRP1/TRIOBP/PPP1R9A/JMY/PACSIN1/ARHGAP28/NEDD9/NEBL/CGNL1/PAK3	12
GO:0008645	hexose transmembrane transport	5/274	114/18866	0.0254453	0.172052	0.143214	SESN2/TRIB3/SLC2A10/SLC2A12/FGF21	5
GO:0046785	microtubule polymerization	4/274	77/18866	0.0257823	0.173993	0.14483	MAP1B/AKAP9/CDKN1B/MAP2	4
GO:0050773	regulation of dendrite development	6/274	155/18866	0.0258475	0.174096	0.144916	PPP1R9A/SHANK2/NFATC4/PACSIN1/CPEB3/PAK3	6
GO:0045332	phospholipid translocation	3/274	44/18866	0.0259046	0.174145	0.144956	ATP8A1/ATP10A/ATP9A	3
GO:0048592	eye morphogenesis	6/274	156/18866	0.0265668	0.176625	0.147021	ZHX2/JAG1/NAGLU/COL5A2/COL8A1/BDNF	6
GO:0033002	muscle cell proliferation	8/274	244/18866	0.0265686	0.176625	0.147021	PDGFB/CDKN1B/NOTCH3/TGFB2/ERN1/HPGD/PRKG1/IGFBP5	8
GO:0032409	regulation of transporter activity	9/274	291/18866	0.0268284	0.176625	0.147021	ALG10B/UTRN/SHANK2/SLC6A9/AKAP9/ATP7A/KLHL24/JPH2/ANK2	9
GO:0060998	regulation of dendritic spine development	4/274	78/18866	0.0268758	0.176625	0.147021	PPP1R9A/SHANK2/CPEB3/PAK3	4
GO:0061045	negative regulation of wound healing	4/274	78/18866	0.0268758	0.176625	0.147021	PHLDB2/PDGFB/TFPI/PRKG1	4
GO:0072332	intrinsic apoptotic signaling pathway by p53 class mediator	4/274	78/18866	0.0268758	0.176625	0.147021	DDIT4/JMY/TP63/NUPR1	4
GO:0042593	glucose homeostasis	8/274	245/18866	0.0271342	0.176625	0.147021	PCK2/ANO1/SESN2/ERN1/SOX4/LEPR/IGFBP5/FGF21	8
GO:0015749	monosaccharide transmembrane transport	5/274	116/18866	0.0271684	0.176625	0.147021	SESN2/TRIB3/SLC2A10/SLC2A12/FGF21	5
GO:0051047	positive regulation of secretion	10/274	340/18866	0.0273784	0.176625	0.147021	INHBB/RAB15/ANO1/MYO18A/SORL1/SYTL2/TGFB2/SOX4/ANKRD1/IL33	10
GO:0003197	endocardial cushion development	3/274	45/18866	0.0274647	0.176625	0.147021	BMPR2/JAG1/TGFB2	3
GO:0010677	negative regulation of cellular carbohydrate metabolic process	3/274	45/18866	0.0274647	0.176625	0.147021	DDIT4/NUPR1/LEPR	3
GO:0032924	activin receptor signaling pathway	3/274	45/18866	0.0274647	0.176625	0.147021	INHBB/BMPR2/FST	3
GO:0035315	hair cell differentiation	3/274	45/18866	0.0274647	0.176625	0.147021	TRIOBP/JAG1/SLITRK6	3
GO:0042771	intrinsic apoptotic signaling pathway in response to DNA damage by p53 class mediator	3/274	45/18866	0.0274647	0.176625	0.147021	DDIT4/TP63/NUPR1	3
GO:0043090	amino acid import	3/274	45/18866	0.0274647	0.176625	0.147021	SLC6A9/SLC1A4/SLC7A11	3
GO:0046189	phenol-containing compound biosynthetic process	3/274	45/18866	0.0274647	0.176625	0.147021	GATA3/TGFB2/SLC7A11	3
GO:0060412	ventricular septum morphogenesis	3/274	45/18866	0.0274647	0.176625	0.147021	BMPR2/TGFB2/SOX4	3
GO:0006825	copper ion transport	2/274	18/18866	0.0275898	0.176625	0.147021	STEAP2/ATP7A	2
GO:0010832	negative regulation of myotube differentiation	2/274	18/18866	0.0275898	0.176625	0.147021	BHLHE41/BDNF	2
GO:0032656	regulation of interleukin-13 production	2/274	18/18866	0.0275898	0.176625	0.147021	GATA3/IL33	2
GO:0046885	regulation of hormone biosynthetic process	2/274	18/18866	0.0275898	0.176625	0.147021	H6PD/STC2	2
GO:0050961	detection of temperature stimulus involved in sensory perception	2/274	18/18866	0.0275898	0.176625	0.147021	ANO1/LXN	2
GO:0060080	inhibitory postsynaptic potential	2/274	18/18866	0.0275898	0.176625	0.147021	GABRB3/BDNF	2
GO:0150078	positive regulation of neuroinflammatory response	2/274	18/18866	0.0275898	0.176625	0.147021	NUPR1/IL33	2
GO:1900153	positive regulation of nuclear-transcribed mRNA catabolic process, deadenylation-dependent decay	2/274	18/18866	0.0275898	0.176625	0.147021	TNRC6C/CPEB3	2
GO:1905276	regulation of epithelial tube formation	2/274	18/18866	0.0275898	0.176625	0.147021	CELSR1/GATA3	2
GO:0033500	carbohydrate homeostasis	8/274	246/18866	0.0277082	0.177058	0.147382	PCK2/ANO1/SESN2/ERN1/SOX4/LEPR/IGFBP5/FGF21	8
GO:0043536	positive regulation of blood vessel endothelial cell migration	4/274	79/18866	0.0279967	0.178308	0.148422	PDGFB/NRP1/PRKCA/HDAC9	4
GO:0031109	microtubule polymerization or depolymerization	5/274	117/18866	0.0280571	0.178308	0.148422	MAP1B/TTBK2/AKAP9/CDKN1B/MAP2	5
GO:0045446	endothelial cell differentiation	5/274	117/18866	0.0280571	0.178308	0.148422	NRP1/BMPR2/JAG1/CLIC4/CLDN1	5
GO:0009101	glycoprotein biosynthetic process	10/274	342/18866	0.0283456	0.179814	0.149676	ALG10B/PAWR/BMPR2/ATP7A/BCAN/TET2/SLC2A10/HS6ST2/PLCB1/MUC5B	10
GO:0044262	cellular carbohydrate metabolic process	9/274	294/18866	0.0283971	0.179814	0.149676	PCK2/RB1CC1/PGM2L1/DDIT4/SESN2/NCOA2/GYG2/NUPR1/LEPR	9
GO:0009746	response to hexose	7/274	202/18866	0.028468	0.179936	0.149777	PCK2/ANO1/SESN2/CDKN1B/ERN1/SOX4/FGF21	7
GO:0016042	lipid catabolic process	10/274	343/18866	0.0288383	0.181947	0.151451	PCK2/PLD1/SESN2/SORL1/PLCXD2/CYP1B1/PLCB1/HPGD/CYP39A1/FGF21	10
GO:0034219	carbohydrate transmembrane transport	5/274	118/18866	0.0289641	0.182411	0.151837	SESN2/TRIB3/SLC2A10/SLC2A12/FGF21	5
GO:0035987	endodermal cell differentiation	3/274	46/18866	0.0290739	0.182773	0.152138	ITGAV/COL5A2/COL8A1	3
GO:0051348	negative regulation of transferase activity	9/274	296/18866	0.0294781	0.184981	0.153976	SPRY1/TRIB2/GADD45B/CBLB/SORL1/ERRFI1/CDKN1B/TRIB3/CDKN2B	9
GO:0071902	positive regulation of protein serine/threonine kinase activity	10/274	345/18866	0.0298418	0.18689	0.155565	PDGFB/GADD45B/CCNT1/CDKN1B/SASH1/FZD4/ERN1/GDF15/PDE5A/PAK3	10
GO:0046660	female sex differentiation	5/274	119/18866	0.0298895	0.18689	0.155565	INHBB/FST/FZD4/TP63/NUPR1	5
GO:0010970	transport along microtubule	6/274	161/18866	0.0303629	0.187454	0.156035	MAP1B/DST/RABL2B/SYNE2/LCA5/MAP2	6
GO:0010544	negative regulation of platelet activation	2/274	19/18866	0.0305449	0.187454	0.156035	PDGFB/PRKG1	2
GO:0019184	nonribosomal peptide biosynthetic process	2/274	19/18866	0.0305449	0.187454	0.156035	CHAC1/SLC7A11	2
GO:0032674	regulation of interleukin-5 production	2/274	19/18866	0.0305449	0.187454	0.156035	GATA3/IL33	2
GO:0044320	cellular response to leptin stimulus	2/274	19/18866	0.0305449	0.187454	0.156035	INHBB/LEPR	2
GO:0045091	regulation of single stranded viral RNA replication via double stranded DNA intermediate	2/274	19/18866	0.0305449	0.187454	0.156035	APOBEC3D/APOBEC3G	2
GO:0048486	parasympathetic nervous system development	2/274	19/18866	0.0305449	0.187454	0.156035	NRP1/SEMA3A	2
GO:0060602	branch elongation of an epithelium	2/274	19/18866	0.0305449	0.187454	0.156035	SPRY1/RDH10	2
GO:0045787	positive regulation of cell cycle	11/274	396/18866	0.0305889	0.187454	0.156035	PDGFB/PRKCA/CNOT6L/CCNT1/CDKN1B/TGFB2/ZNF268/SOX4/PLCB1/PBX1/NUPR1	11
GO:0034204	lipid translocation	3/274	47/18866	0.030732	0.187454	0.156035	ATP8A1/ATP10A/ATP9A	3
GO:0035850	epithelial cell differentiation involved in kidney development	3/274	47/18866	0.030732	0.187454	0.156035	PDGFB/GATA3/JAG1	3
GO:0042572	retinol metabolic process	3/274	47/18866	0.030732	0.187454	0.156035	DHRS3/RDH10/CYP1B1	3
GO:0043268	positive regulation of potassium ion transport	3/274	47/18866	0.030732	0.187454	0.156035	ALG10B/AKAP9/ANK2	3
GO:0060986	endocrine hormone secretion	3/274	47/18866	0.030732	0.187454	0.156035	INHBB/GATA3/FZD4	3
GO:0006304	DNA modification	5/274	120/18866	0.0308333	0.187744	0.156276	ATF7IP/GATA3/TET2/APOBEC3D/APOBEC3G	5
GO:0042594	response to starvation	7/274	206/18866	0.0311955	0.189289	0.157562	PCK2/INHBB/BMPR2/GABARAPL1/NUAK1/SESN2/SLC38A2	7
GO:0071383	cellular response to steroid hormone stimulus	7/274	206/18866	0.0311955	0.189289	0.157562	PCK2/DDIT4/FBXO32/ERRFI1/TFPI/PAQR8/TP63	7
GO:0021954	central nervous system neuron development	4/274	82/18866	0.0315248	0.189734	0.157933	NRP1/ATP7A/SEMA3A/MAP2	4
GO:0030193	regulation of blood coagulation	4/274	82/18866	0.0315248	0.189734	0.157933	PDGFB/PRKCA/TFPI/PRKG1	4
GO:1903313	positive regulation of mRNA metabolic process	4/274	82/18866	0.0315248	0.189734	0.157933	TNRC6C/CNOT6L/PRR5L/CPEB3	4
GO:1901653	cellular response to peptide	11/274	398/18866	0.0315601	0.189734	0.157933	MAP1B/PCK2/INHBB/RAB15/HDAC9/ANO1/SORL1/ERRFI1/TRIB3/GDF15/FGF21	11
GO:0051258	protein polymerization	9/274	300/18866	0.031726	0.189734	0.157933	MAP1B/TRIOBP/PPP1R9A/AKAP9/CDKN1B/JMY/ARHGAP28/MAP2/PAK3	9
GO:0043254	regulation of protein-containing complex assembly	12/274	449/18866	0.0317342	0.189734	0.157933	MAP1B/TRIOBP/PPP1R9A/ATF7IP/AKAP9/SORL1/CDKN1B/JMY/SMAD6/ARHGAP28/MAP2/PAK3	12
GO:0007613	memory	5/274	121/18866	0.0317956	0.189734	0.157933	NFATC4/ATXN1/PLCB1/CPEB3/BDNF	5
GO:0098661	inorganic anion transmembrane transport	5/274	121/18866	0.0317956	0.189734	0.157933	ANO8/ANO1/CLIC4/SLC1A4/GABRB3	5
GO:0034284	response to monosaccharide	7/274	207/18866	0.0319039	0.189734	0.157933	PCK2/ANO1/SESN2/CDKN1B/ERN1/SOX4/FGF21	7
GO:1904062	regulation of cation transmembrane transport	10/274	349/18866	0.0319228	0.189734	0.157933	SESTD1/ALG10B/UTRN/SHANK2/SLC6A9/AKAP9/ATP7A/KLHL24/JPH2/ANK2	10
GO:0031668	cellular response to extracellular stimulus	8/274	253/18866	0.031963	0.189734	0.157933	INHBB/BMPR2/GABARAPL1/NUAK1/SESN2/SLC38A2/CDKN2B/CBS	8
GO:0009267	cellular response to starvation	6/274	163/18866	0.0319758	0.189734	0.157933	INHBB/BMPR2/GABARAPL1/NUAK1/SESN2/SLC38A2	6
GO:0021915	neural tube development	6/274	163/18866	0.0319758	0.189734	0.157933	CELSR1/CTHRC1/SEMA3C/MTHFR/TGFB2/SOX4	6
GO:1904036	negative regulation of epithelial cell apoptotic process	3/274	48/18866	0.0324388	0.191916	0.159749	GATA3/NUPR1/FGF21	3
GO:0030336	negative regulation of cell migration	10/274	350/18866	0.0324586	0.191916	0.159749	PHLDB2/JAG1/CLIC4/TP53INP1/CYP1B1/SEMA3A/PLCB1/PRKG1/IGFBP5/IL33	10
GO:0048568	embryonic organ development	12/274	451/18866	0.0326675	0.191916	0.159749	PDGFB/TRIOBP/CELSR1/CTHRC1/NTN1/GATA3/RUNX2/TGFB2/RDH10/NAGLU/PBX1/SLITRK6	12
GO:0048145	regulation of fibroblast proliferation	4/274	83/18866	0.0327562	0.191916	0.159749	PDGFB/PAWR/TP53INP1/NUPR1	4
GO:1900046	regulation of hemostasis	4/274	83/18866	0.0327562	0.191916	0.159749	PDGFB/PRKCA/TFPI/PRKG1	4
GO:2000243	positive regulation of reproductive process	4/274	83/18866	0.0327562	0.191916	0.159749	INHBB/SEMA3A/PLCB1/PDE5A	4
GO:0097237	cellular response to toxic substance	5/274	122/18866	0.0327765	0.191916	0.159749	PPP1R9A/GPX8/ATP7A/SESN2/TP53INP1	5
GO:0031960	response to corticosteroid	6/274	164/18866	0.0328028	0.191916	0.159749	HNMT/PCK2/DDIT4/FBXO32/ERRFI1/CLDN1	6
GO:0048562	embryonic organ morphogenesis	9/274	302/18866	0.0328936	0.191916	0.159749	TRIOBP/CELSR1/CTHRC1/NTN1/GATA3/RUNX2/RDH10/NAGLU/SLITRK6	9
GO:0050890	cognition	9/274	302/18866	0.0328936	0.191916	0.159749	ATP8A1/SHANK2/NFATC4/SLC1A4/ATXN1/PLCB1/SLC7A11/CPEB3/BDNF	9
GO:0050708	regulation of protein secretion	10/274	352/18866	0.0335492	0.19356	0.161117	PRKCA/INHBB/HDAC9/ANO1/MYO18A/SORL1/TGFB2/SOX4/ANKRD1/IL33	10
GO:0002320	lymphoid progenitor cell differentiation	2/274	20/18866	0.0336192	0.19356	0.161117	GATA3/SOX4	2
GO:0007350	blastoderm segmentation	2/274	20/18866	0.0336192	0.19356	0.161117	NRP1/SEMA3A	2
GO:0032634	interleukin-5 production	2/274	20/18866	0.0336192	0.19356	0.161117	GATA3/IL33	2
GO:0039692	single stranded viral RNA replication via double stranded DNA intermediate	2/274	20/18866	0.0336192	0.19356	0.161117	APOBEC3D/APOBEC3G	2
GO:0042089	cytokine biosynthetic process	2/274	20/18866	0.0336192	0.19356	0.161117	INHBB/GATA3	2
GO:1900151	regulation of nuclear-transcribed mRNA catabolic process, deadenylation-dependent decay	2/274	20/18866	0.0336192	0.19356	0.161117	TNRC6C/CPEB3	2
GO:1905939	regulation of gonad development	2/274	20/18866	0.0336192	0.19356	0.161117	SEMA3A/NUPR1	2
GO:0008652	cellular amino acid biosynthetic process	4/274	84/18866	0.0340154	0.195197	0.16248	RIMKLB/MTHFR/BCAT1/CBS	4
GO:0048144	fibroblast proliferation	4/274	84/18866	0.0340154	0.195197	0.16248	PDGFB/PAWR/TP53INP1/NUPR1	4
GO:0050804	modulation of chemical synaptic transmission	12/274	454/18866	0.0341042	0.195385	0.162637	MAP1B/SLC24A1/PPP1R9A/NPTXR/SHANK2/FBXL20/AKAP9/NFATC4/PLCB1/SLC7A11/CPEB3/BDNF	12
GO:0042059	negative regulation of epidermal growth factor receptor signaling pathway	3/274	49/18866	0.0341942	0.19558	0.162799	SPRY1/CBLB/ERRFI1	3
GO:0007389	pattern specification process	12/274	455/18866	0.034593	0.197214	0.164159	NRP1/SPRY1/CELSR1/BMPR2/FST/SMAD6/SEMA3C/CELSR2/BHLHE41/SEMA3A/PBX1/TP63	12
GO:0099177	regulation of trans-synaptic signaling	12/274	455/18866	0.034593	0.197214	0.164159	MAP1B/SLC24A1/PPP1R9A/NPTXR/SHANK2/FBXL20/AKAP9/NFATC4/PLCB1/SLC7A11/CPEB3/BDNF	12
GO:0070555	response to interleukin-1	7/274	211/18866	0.0348449	0.198326	0.165085	HNMT/PRKCA/TFPI/MTHFR/PLCB1/ANKRD1/GBP2	7
GO:0032092	positive regulation of protein binding	4/274	85/18866	0.0353025	0.199728	0.166252	NRP1/CTHRC1/TRIB3/BDNF	4
GO:0072527	pyrimidine-containing compound metabolic process	4/274	85/18866	0.0353025	0.199728	0.166252	TK2/TET2/APOBEC3D/APOBEC3G	4
GO:1901215	negative regulation of neuron death	7/274	212/18866	0.0356073	0.199728	0.166252	NRP1/SORL1/NFATC4/GABRB3/SLC7A11/BDNF/FGF21	7
GO:0002237	response to molecule of bacterial origin	10/274	356/18866	0.035807	0.199728	0.166252	CD55/PRKCA/CDK19/LOXL1/SASH1/TFPI/SMAD6/CLDN1/HPGD/ANKRD1	10
GO:0001952	regulation of cell-matrix adhesion	5/274	125/18866	0.0358318	0.199728	0.166252	PHLDB2/NRP1/UTRN/JAG1/SEMA3E	5
GO:0007528	neuromuscular junction development	3/274	50/18866	0.035998	0.199728	0.166252	UTRN/SHANK2/COL4A5	3
GO:0014009	glial cell proliferation	3/274	50/18866	0.035998	0.199728	0.166252	SOX4/LEPR/IL33	3
GO:0021695	cerebellar cortex development	3/274	50/18866	0.035998	0.199728	0.166252	TTBK2/ATP7A/NAGLU	3
GO:0030195	negative regulation of blood coagulation	3/274	50/18866	0.035998	0.199728	0.166252	PDGFB/TFPI/PRKG1	3
GO:0045104	intermediate filament cytoskeleton organization	3/274	50/18866	0.035998	0.199728	0.166252	DST/KLHL24/PPL	3
GO:0046850	regulation of bone remodeling	3/274	50/18866	0.035998	0.199728	0.166252	PRKCA/ITGB3/LEPR	3
GO:0007156	homophilic cell adhesion via plasma membrane adhesion molecules	6/274	168/18866	0.0362492	0.199728	0.166252	CELSR1/CELSR3/CELSR2/PCDH1/AMIGO2/PCDHB14	6
GO:0006112	energy reserve metabolic process	4/274	86/18866	0.0366176	0.199728	0.166252	RB1CC1/PGM2L1/GYG2/LEPR	4
GO:0034109	homotypic cell-cell adhesion	4/274	86/18866	0.0366176	0.199728	0.166252	PRKCA/ITGB3/SLC7A11/PRKG1	4
GO:0007611	learning or memory	8/274	260/18866	0.0366449	0.199728	0.166252	ATP8A1/SHANK2/NFATC4/ATXN1/PLCB1/SLC7A11/CPEB3/BDNF	8
GO:0009713	catechol-containing compound biosynthetic process	2/274	21/18866	0.0368085	0.199728	0.166252	GATA3/TGFB2	2
GO:0016553	base conversion or substitution editing	2/274	21/18866	0.0368085	0.199728	0.166252	APOBEC3D/APOBEC3G	2
GO:0021854	hypothalamus development	2/274	21/18866	0.0368085	0.199728	0.166252	NRP1/SEMA3A	2
GO:0030728	ovulation	2/274	21/18866	0.0368085	0.199728	0.166252	INHBB/HPGD	2
GO:0032616	interleukin-13 production	2/274	21/18866	0.0368085	0.199728	0.166252	GATA3/IL33	2
GO:0035455	response to interferon-alpha	2/274	21/18866	0.0368085	0.199728	0.166252	GATA3/IFIT2	2
GO:0042107	cytokine metabolic process	2/274	21/18866	0.0368085	0.199728	0.166252	INHBB/GATA3	2
GO:0042423	catecholamine biosynthetic process	2/274	21/18866	0.0368085	0.199728	0.166252	GATA3/TGFB2	2
GO:0051797	regulation of hair follicle development	2/274	21/18866	0.0368085	0.199728	0.166252	FST/TGFB2	2
GO:0060065	uterus development	2/274	21/18866	0.0368085	0.199728	0.166252	GATA3/TGFB2	2
GO:0060117	auditory receptor cell development	2/274	21/18866	0.0368085	0.199728	0.166252	TRIOBP/SLITRK6	2
GO:0072111	cell proliferation involved in kidney development	2/274	21/18866	0.0368085	0.199728	0.166252	PDGFB/GATA3	2
GO:0090330	regulation of platelet aggregation	2/274	21/18866	0.0368085	0.199728	0.166252	PRKCA/PRKG1	2
GO:1900543	negative regulation of purine nucleotide metabolic process	2/274	21/18866	0.0368085	0.199728	0.166252	DDIT4/NUPR1	2
GO:2000738	positive regulation of stem cell differentiation	2/274	21/18866	0.0368085	0.199728	0.166252	SEMA3C/TGFB2	2
GO:2000134	negative regulation of G1/S transition of mitotic cell cycle	5/274	126/18866	0.036888	0.199848	0.166352	CNOT6L/CDKN1B/CDKN2B/DCUN1D3/SOX4	5
GO:0052126	movement in host environment	6/274	169/18866	0.0371458	0.200727	0.167083	CD55/ITGAV/CLDN1/CTNND1/ITGB3/ITGB6	6
GO:0006006	glucose metabolic process	7/274	214/18866	0.0371652	0.200727	0.167083	PCK2/PGM2L1/PGM5/SESN2/NCOA2/H6PD/LEPR	7
GO:0021545	cranial nerve development	3/274	51/18866	0.0378498	0.201911	0.168068	NRP1/SEMA3A/SLITRK6	3
GO:0021879	forebrain neuron differentiation	3/274	51/18866	0.0378498	0.201911	0.168068	NRP1/ATP7A/SEMA3A	3
GO:0045103	intermediate filament-based process	3/274	51/18866	0.0378498	0.201911	0.168068	DST/KLHL24/PPL	3
GO:0045912	negative regulation of carbohydrate metabolic process	3/274	51/18866	0.0378498	0.201911	0.168068	DDIT4/NUPR1/LEPR	3
GO:1900047	negative regulation of hemostasis	3/274	51/18866	0.0378498	0.201911	0.168068	PDGFB/TFPI/PRKG1	3
GO:0034599	cellular response to oxidative stress	9/274	310/18866	0.0378616	0.201911	0.168068	PAWR/GPX8/PRR5L/ATP7A/SESN2/NET1/TP53INP1/CYP1B1/SLC7A11	9
GO:0030512	negative regulation of transforming growth factor beta receptor signaling pathway	4/274	87/18866	0.0379605	0.201911	0.168068	SPRY1/SMAD6/SKIL/SLC2A10	4
GO:0060291	long-term synaptic potentiation	4/274	87/18866	0.0379605	0.201911	0.168068	SLC24A1/PPP1R9A/SHANK2/NFATC4	4
GO:0030326	embryonic limb morphogenesis	5/274	127/18866	0.0379631	0.201911	0.168068	RUNX2/TGFB2/RDH10/PBX1/TP63	5
GO:0035113	embryonic appendage morphogenesis	5/274	127/18866	0.0379631	0.201911	0.168068	RUNX2/TGFB2/RDH10/PBX1/TP63	5
GO:2000241	regulation of reproductive process	6/274	170/18866	0.0380564	0.20208	0.168209	INHBB/CDKN1B/SEMA3A/PLCB1/PDE5A/NUPR1	6
GO:0032956	regulation of actin cytoskeleton organization	10/274	360/18866	0.0381686	0.20208	0.168209	PHLDB2/NRP1/TRIOBP/CELSR1/PPP1R9A/JMY/ARHGAP28/SEMA3E/CGNL1/PAK3	10
GO:0062197	cellular response to chemical stress	10/274	360/18866	0.0381686	0.20208	0.168209	PAWR/GPX8/PRR5L/ATP7A/SESN2/ERRFI1/NET1/TP53INP1/CYP1B1/SLC7A11	10
GO:0030307	positive regulation of cell growth	6/274	171/18866	0.0389812	0.206069	0.17153	MAP1B/NRP1/BMPR2/NTN1/TGFB2/BDNF	6
GO:0050818	regulation of coagulation	4/274	88/18866	0.0393314	0.207606	0.172809	PDGFB/PRKCA/TFPI/PRKG1	4
GO:0043406	positive regulation of MAP kinase activity	8/274	264/18866	0.0395178	0.208275	0.173366	PDGFB/GADD45B/SASH1/FZD4/ERN1/GDF15/PDE5A/PAK3	8
GO:0030514	negative regulation of BMP signaling pathway	3/274	52/18866	0.0397495	0.208865	0.173857	SORL1/SMAD6/SKIL	3
GO:0060425	lung morphogenesis	3/274	52/18866	0.0397495	0.208865	0.173857	SPRY1/CELSR1/RDH10	3
GO:1903532	positive regulation of secretion by cell	9/274	313/18866	0.03985	0.208866	0.173858	INHBB/RAB15/ANO1/MYO18A/SORL1/TGFB2/SOX4/ANKRD1/IL33	9
GO:0005980	glycogen catabolic process	2/274	22/18866	0.040109	0.208866	0.173858	RB1CC1/PGM2L1	2
GO:0010888	negative regulation of lipid storage	2/274	22/18866	0.040109	0.208866	0.173858	ITGAV/ITGB3	2
GO:0036120	cellular response to platelet-derived growth factor stimulus	2/274	22/18866	0.040109	0.208866	0.173858	ATP7A/ERRFI1	2
GO:0042454	ribonucleoside catabolic process	2/274	22/18866	0.040109	0.208866	0.173858	APOBEC3D/APOBEC3G	2
GO:0045980	negative regulation of nucleotide metabolic process	2/274	22/18866	0.040109	0.208866	0.173858	DDIT4/NUPR1	2
GO:1903845	negative regulation of cellular response to transforming growth factor beta stimulus	4/274	89/18866	0.0407303	0.211785	0.176288	SPRY1/SMAD6/SKIL/SLC2A10	4
GO:0098656	anion transmembrane transport	9/274	315/18866	0.0412144	0.213984	0.178118	SLC24A1/ANO8/ANO1/SLC6A9/CLIC4/SLC38A2/SLC1A4/GABRB3/SLC7A11	9
GO:0071320	cellular response to cAMP	3/274	53/18866	0.0416967	0.215526	0.179402	AHR/AKAP9/IGFBP5	3
GO:0097035	regulation of membrane lipid distribution	3/274	53/18866	0.0416967	0.215526	0.179402	ATP8A1/ATP10A/ATP9A	3
GO:1900024	regulation of substrate adhesion-dependent cell spreading	3/274	53/18866	0.0416967	0.215526	0.179402	NRP1/TRIOBP/NEDD9	3
GO:0007033	vacuole organization	6/274	174/18866	0.0418409	0.215951	0.179755	RB1CC1/GABARAPL1/LYST/NAGLU/TP53INP1/NUPR1	6
GO:0006029	proteoglycan metabolic process	4/274	90/18866	0.0421572	0.217262	0.180847	BMPR2/BCAN/SLC2A10/HS6ST2	4
GO:0046394	carboxylic acid biosynthetic process	10/274	367/18866	0.042557	0.217769	0.181269	PDGFB/RIMKLB/TRIB3/BCAN/MTHFR/RDH10/BCAT1/HPGD/CYP39A1/CBS	10
GO:0031669	cellular response to nutrient levels	7/274	221/18866	0.0429689	0.217769	0.181269	INHBB/BMPR2/GABARAPL1/NUAK1/SESN2/SLC38A2/CDKN2B	7
GO:0016053	organic acid biosynthetic process	10/274	368/18866	0.0432109	0.217769	0.181269	PDGFB/RIMKLB/TRIB3/BCAN/MTHFR/RDH10/BCAT1/HPGD/CYP39A1/CBS	10
GO:0009251	glucan catabolic process	2/274	23/18866	0.0435168	0.217769	0.181269	RB1CC1/PGM2L1	2
GO:0010226	response to lithium ion	2/274	23/18866	0.0435168	0.217769	0.181269	CDKN1B/NFATC4	2
GO:0010288	response to lead ion	2/274	23/18866	0.0435168	0.217769	0.181269	ATP7A/CLDN1	2
GO:0016048	detection of temperature stimulus	2/274	23/18866	0.0435168	0.217769	0.181269	ANO1/LXN	2
GO:0035162	embryonic hemopoiesis	2/274	23/18866	0.0435168	0.217769	0.181269	GATA3/PBX1	2
GO:0035743	CD4-positive, alpha-beta T cell cytokine production	2/274	23/18866	0.0435168	0.217769	0.181269	CD55/GATA3	2
GO:0036119	response to platelet-derived growth factor	2/274	23/18866	0.0435168	0.217769	0.181269	ATP7A/ERRFI1	2
GO:0046135	pyrimidine nucleoside catabolic process	2/274	23/18866	0.0435168	0.217769	0.181269	APOBEC3D/APOBEC3G	2
GO:0050951	sensory perception of temperature stimulus	2/274	23/18866	0.0435168	0.217769	0.181269	ANO1/LXN	2
GO:1901522	positive regulation of transcription from RNA polymerase II promoter involved in cellular response to chemical stimulus	2/274	23/18866	0.0435168	0.217769	0.181269	RUNX2/SESN2	2
GO:0001656	metanephros development	4/274	91/18866	0.043612	0.217769	0.181269	PDGFB/SPRY1/GATA3/RDH10	4
GO:0001843	neural tube closure	4/274	91/18866	0.043612	0.217769	0.181269	CELSR1/CTHRC1/MTHFR/TGFB2	4
GO:0045682	regulation of epidermis development	4/274	91/18866	0.043612	0.217769	0.181269	FST/ERRFI1/TGFB2/TP63	4
GO:0046849	bone remodeling	4/274	91/18866	0.043612	0.217769	0.181269	PRKCA/CTHRC1/ITGB3/LEPR	4
GO:1901379	regulation of potassium ion transmembrane transport	4/274	91/18866	0.043612	0.217769	0.181269	ALG10B/AKAP9/KLHL24/ANK2	4
GO:1902807	negative regulation of cell cycle G1/S phase transition	5/274	132/18866	0.0436252	0.217769	0.181269	CNOT6L/CDKN1B/CDKN2B/DCUN1D3/SOX4	5
GO:0006584	catecholamine metabolic process	3/274	54/18866	0.0436911	0.217769	0.181269	GATA3/ATP7A/TGFB2	3
GO:0009712	catechol-containing compound metabolic process	3/274	54/18866	0.0436911	0.217769	0.181269	GATA3/ATP7A/TGFB2	3
GO:0030857	negative regulation of epithelial cell differentiation	3/274	54/18866	0.0436911	0.217769	0.181269	SPRY1/JAG1/TP63	3
GO:1901185	negative regulation of ERBB signaling pathway	3/274	54/18866	0.0436911	0.217769	0.181269	SPRY1/CBLB/ERRFI1	3
GO:0042770	signal transduction in response to DNA damage	5/274	133/18866	0.0448152	0.223053	0.185667	CNOT6L/SESN2/CDKN1B/SOX4/ANKRD1	5
GO:0003333	amino acid transmembrane transport	4/274	92/18866	0.0450948	0.223806	0.186294	SLC6A9/SLC38A2/SLC1A4/SLC7A11	4
GO:0060606	tube closure	4/274	92/18866	0.0450948	0.223806	0.186294	CELSR1/CTHRC1/MTHFR/TGFB2	4
GO:0001706	endoderm formation	3/274	55/18866	0.0457324	0.226327	0.188392	ITGAV/COL5A2/COL8A1	3
GO:0050819	negative regulation of coagulation	3/274	55/18866	0.0457324	0.226327	0.188392	PDGFB/TFPI/PRKG1	3
GO:0045995	regulation of embryonic development	5/274	134/18866	0.0460245	0.226807	0.188792	PHLDB2/CELSR1/GATA3/COL5A2/PLCB1	5
GO:0046718	viral entry into host cell	5/274	134/18866	0.0460245	0.226807	0.188792	CD55/ITGAV/CLDN1/ITGB3/ITGB6	5
GO:0071333	cellular response to glucose stimulus	5/274	134/18866	0.0460245	0.226807	0.188792	PCK2/ANO1/ERN1/SOX4/FGF21	5
GO:0045732	positive regulation of protein catabolic process	7/274	225/18866	0.0465348	0.228702	0.190369	SH3D19/TRIB2/SORL1/CDKN1B/TRIB3/NUPR1/IL33	7
GO:0072080	nephron tubule development	4/274	93/18866	0.0466056	0.228702	0.190369	GATA3/JAG1/NPNT/PBX1	4
GO:1903035	negative regulation of response to wounding	4/274	93/18866	0.0466056	0.228702	0.190369	PHLDB2/PDGFB/TFPI/PRKG1	4
GO:0010528	regulation of transposition	2/274	24/18866	0.047028	0.229163	0.190753	APOBEC3D/APOBEC3G	2
GO:0010529	negative regulation of transposition	2/274	24/18866	0.047028	0.229163	0.190753	APOBEC3D/APOBEC3G	2
GO:0032753	positive regulation of interleukin-4 production	2/274	24/18866	0.047028	0.229163	0.190753	GATA3/IL33	2
GO:0044247	cellular polysaccharide catabolic process	2/274	24/18866	0.047028	0.229163	0.190753	RB1CC1/PGM2L1	2
GO:0044321	response to leptin	2/274	24/18866	0.047028	0.229163	0.190753	INHBB/LEPR	2
GO:0003158	endothelium development	5/274	135/18866	0.0472531	0.229939	0.191399	NRP1/BMPR2/JAG1/CLIC4/CLDN1	5
GO:0032869	cellular response to insulin stimulus	7/274	226/18866	0.047455	0.230599	0.191949	PCK2/INHBB/RAB15/HDAC9/SORL1/ERRFI1/TRIB3	7
GO:0006977	DNA damage response, signal transduction by p53 class mediator resulting in cell cycle arrest	3/274	56/18866	0.0478202	0.231729	0.192889	CNOT6L/CDKN1B/SOX4	3
GO:0044273	sulfur compound catabolic process	3/274	56/18866	0.0478202	0.231729	0.192889	CHAC1/BCAN/CBS	3
GO:0034308	primary alcohol metabolic process	4/274	94/18866	0.0481442	0.232331	0.19339	DHRS3/RDH10/H6PD/CYP1B1	4
GO:0060349	bone morphogenesis	4/274	94/18866	0.0481442	0.232331	0.19339	FOXN3/BMPR2/RUNX2/DHRS3	4
GO:0060993	kidney morphogenesis	4/274	94/18866	0.0481442	0.232331	0.19339	GATA3/SOX4/NPNT/PBX1	4
GO:0071331	cellular response to hexose stimulus	5/274	136/18866	0.0485011	0.23373	0.194554	PCK2/ANO1/ERN1/SOX4/FGF21	5
GO:0071496	cellular response to external stimulus	9/274	326/18866	0.0492839	0.237175	0.197422	INHBB/BMPR2/GABARAPL1/NUAK1/SESN2/SLC38A2/CDKN2B/ANKRD1/CBS	9
GO:0061326	renal tubule development	4/274	95/18866	0.0497108	0.238753	0.198736	GATA3/JAG1/NPNT/PBX1	4
GO:0071326	cellular response to monosaccharide stimulus	5/274	137/18866	0.0497684	0.238753	0.198736	PCK2/ANO1/ERN1/SOX4/FGF21	5
GO:0061005	cell differentiation involved in kidney development	3/274	57/18866	0.0499541	0.238753	0.198736	PDGFB/GATA3/JAG1	3
GO:0072431	signal transduction involved in mitotic G1 DNA damage checkpoint	3/274	57/18866	0.0499541	0.238753	0.198736	CNOT6L/CDKN1B/SOX4	3
GO:1902400	intracellular signal transduction involved in G1 DNA damage checkpoint	3/274	57/18866	0.0499541	0.238753	0.198736	CNOT6L/CDKN1B/SOX4	3
Molecular Function
ID	Description	GeneRatio	BgRatio	pvalue	p.adjust	qvalue	geneID	Count
GO:0031994	insulin-like growth factor I binding	4/279	13/18352	3.35499e-05	0.0180834	0.0164571	ITGAV/ITGB4/ITGB3/IGFBP5	4
GO:0008083	growth factor activity	9/279	162/18352	0.0008511	0.101393	0.0922742	PDGFB/INHBB/JAG1/TGFB2/GDF15/BDNF/INHBE/BMP3/FGF21	9
GO:0005520	insulin-like growth factor binding	4/279	29/18352	0.000920243	0.101393	0.0922742	ITGAV/ITGB4/ITGB3/IGFBP5	4
GO:0048018	receptor ligand activity	17/279	487/18352	0.00132664	0.101393	0.0922742	PDGFB/INHBB/JAG1/SEMA3C/TGFB2/STC2/SEMA3A/SEMA3E/GDF15/MSMP/ADM2/BDNF/INHBE/IL33/BMP3/CMTM1/FGF21	17
GO:0005161	platelet-derived growth factor receptor binding	3/279	15/18352	0.00138125	0.101393	0.0922742	PDGFB/ERN1/ITGB3	3
GO:0030553	cGMP binding	3/279	15/18352	0.00138125	0.101393	0.0922742	PDE5A/PRKG1/CNGA1	3
GO:0030546	signaling receptor activator activity	17/279	492/18352	0.00147939	0.101393	0.0922742	PDGFB/INHBB/JAG1/SEMA3C/TGFB2/STC2/SEMA3A/SEMA3E/GDF15/MSMP/ADM2/BDNF/INHBE/IL33/BMP3/CMTM1/FGF21	17
GO:0005178	integrin binding	8/279	144/18352	0.00163667	0.101393	0.0922742	DST/PRKCA/ITGAV/UTRN/ITGB4/NPNT/ITGB3/ITGB6	8
GO:0015175	neutral amino acid transmembrane transporter activity	4/279	34/18352	0.00169301	0.101393	0.0922742	SLC6A9/SLC38A2/SLC1A4/SLC7A11	4
GO:0005089	Rho guanyl-nucleotide exchange factor activity	5/279	60/18352	0.00216302	0.116587	0.106102	FGD6/NET1/ARHGEF6/EPS8L1/PLEKHG1	5
GO:0017048	Rho GTPase binding	8/279	162/18352	0.00340244	0.145988	0.132859	TRIOBP/FGD6/ATP7A/NET1/ARHGEF6/EPS8L1/PLEKHG1/PAK3	8
GO:0003712	transcription coregulator activity	16/279	498/18352	0.00412331	0.145988	0.132859	PAWR/HDAC9/ATF7IP/JMJD1C/AEBP2/GATA3/RSF1/JMY/TRIB3/MAML3/NCOA2/SOX4/BHLHE41/MAML2/NUPR1/ANKRD1	16
GO:0005201	extracellular matrix structural constituent	8/279	169/18352	0.00439291	0.145988	0.132859	TINAGL1/CTHRC1/COL4A5/THSD4/COL5A2/COL8A1/NPNT/ABI3BP	8
GO:0019838	growth factor binding	7/279	136/18352	0.00481143	0.145988	0.132859	PDGFB/NRP1/ITGAV/BMPR2/ITGB4/ITGB3/IGFBP5	7
GO:0030215	semaphorin receptor binding	3/279	23/18352	0.00491485	0.145988	0.132859	SEMA3C/SEMA3A/SEMA3E	3
GO:0001618	virus receptor activity	5/279	74/18352	0.00537393	0.145988	0.132859	CD55/ITGAV/CLDN1/ITGB3/ITGB6	5
GO:0140272	exogenous protein binding	5/279	74/18352	0.00537393	0.145988	0.132859	CD55/ITGAV/CLDN1/ITGB3/ITGB6	5
GO:0001227	DNA-binding transcription repressor activity, RNA polymerase II-specific	12/279	335/18352	0.00539147	0.145988	0.132859	ZNF248/ZNF558/KLF12/AEBP2/GATA3/NFATC4/SKIL/JDP2/BHLHE41/SATB1/MKX/KLF8	12
GO:0001217	DNA-binding transcription repressor activity	12/279	336/18352	0.00551753	0.145988	0.132859	ZNF248/ZNF558/KLF12/AEBP2/GATA3/NFATC4/SKIL/JDP2/BHLHE41/SATB1/MKX/KLF8	12
GO:0070696	transmembrane receptor protein serine/threonine kinase binding	3/279	24/18352	0.00555454	0.145988	0.132859	SMAD6/GDF15/BMP3	3
GO:0005254	chloride channel activity	5/279	75/18352	0.00568785	0.145988	0.132859	ANO8/ANO1/CLIC4/SLC1A4/GABRB3	5
GO:0015026	coreceptor activity	4/279	48/18352	0.00601772	0.147434	0.134175	NRP1/ITGAV/GPC6/ITGB3	4
GO:0016538	cyclin-dependent protein serine/threonine kinase regulator activity	4/279	50/18352	0.00695634	0.162918	0.148266	CCNT1/CDKN1B/CCNG2/CDKN2B	4
GO:0003779	actin binding	14/279	437/18352	0.00725421	0.162918	0.148266	MAP1B/DST/PAWR/TRIOBP/PPP1R9A/AFAP1/UTRN/MYO18A/SYNE2/JMY/EPS8L1/SYNE1/CLMN/NEBL	14
GO:0001968	fibronectin binding	3/279	27/18352	0.00776289	0.167368	0.152316	ITGAV/ITGB3/IGFBP5	3
GO:0005088	Ras guanyl-nucleotide exchange factor activity	6/279	115/18352	0.00828306	0.171644	0.156207	FGD6/NET1/ARHGEF6/EPS8L1/RGP1/PLEKHG1	6
GO:0045499	chemorepellent activity	3/279	28/18352	0.0085981	0.171644	0.156207	SEMA3C/SEMA3A/SEMA3E	3
GO:0033612	receptor serine/threonine kinase binding	3/279	29/18352	0.00948401	0.182567	0.166148	SMAD6/GDF15/BMP3	3
GO:0005253	anion channel activity	5/279	87/18352	0.01052	0.195527	0.177943	ANO8/ANO1/CLIC4/SLC1A4/GABRB3	5
GO:0050840	extracellular matrix binding	4/279	57/18352	0.010988	0.197418	0.179663	ITGAV/TINAGL1/NTN4/ITGB3	4
GO:0015179	L-amino acid transmembrane transporter activity	4/279	59/18352	0.0123665	0.211685	0.192647	SLC6A9/SLC38A2/SLC1A4/SLC7A11	4
GO:0051015	actin filament binding	8/279	206/18352	0.0137253	0.211685	0.192647	TRIOBP/PPP1R9A/UTRN/MYO18A/SYNE2/SYNE1/CLMN/NEBL	8
GO:0004126	cytidine deaminase activity	2/279	12/18352	0.0137458	0.211685	0.192647	APOBEC3D/APOBEC3G	2
GO:0004861	cyclin-dependent protein serine/threonine kinase inhibitor activity	2/279	12/18352	0.0137458	0.211685	0.192647	CDKN1B/CDKN2B	2
GO:0052650	NADP-retinol dehydrogenase activity	2/279	12/18352	0.0137458	0.211685	0.192647	DHRS3/RDH10	2
GO:0031434	mitogen-activated protein kinase kinase binding	2/279	13/18352	0.0160835	0.234298	0.213227	TRIB2/TRIB3	2
GO:0070700	BMP receptor binding	2/279	13/18352	0.0160835	0.234298	0.213227	GDF15/BMP3	2
GO:0004860	protein kinase inhibitor activity	4/279	65/18352	0.0171478	0.238361	0.216924	TRIB2/CDKN1B/TRIB3/CDKN2B	4
GO:0019955	cytokine binding	6/279	135/18352	0.0172469	0.238361	0.216924	NRP1/ITGAV/BMPR2/FZD4/ITGB3/LEPR	6
GO:0030551	cyclic nucleotide binding	3/279	37/18352	0.0184544	0.248673	0.226309	PDE5A/PRKG1/CNGA1	3
GO:0015108	chloride transmembrane transporter activity	5/279	102/18352	0.0197721	0.259931	0.236555	ANO8/ANO1/CLIC4/SLC1A4/GABRB3	5
GO:0019210	kinase inhibitor activity	4/279	69/18352	0.0208963	0.266034	0.242109	TRIB2/CDKN1B/TRIB3/CDKN2B	4
GO:0005283	amino acid:sodium symporter activity	2/279	15/18352	0.0212235	0.266034	0.242109	SLC6A9/SLC38A2	2
GO:0005229	intracellular calcium activated chloride channel activity	2/279	16/18352	0.0240153	0.272022	0.247559	ANO8/ANO1	2
GO:0005521	lamin binding	2/279	16/18352	0.0240153	0.272022	0.247559	SYNE1/PLCB1	2
GO:0015172	acidic amino acid transmembrane transporter activity	2/279	16/18352	0.0240153	0.272022	0.247559	SLC1A4/SLC7A11	2
GO:0061778	intracellular chloride channel activity	2/279	16/18352	0.0240153	0.272022	0.247559	ANO8/ANO1	2
GO:0030020	extracellular matrix structural constituent conferring tensile strength	3/279	41/18352	0.0242246	0.272022	0.247559	COL4A5/COL5A2/COL8A1	3
GO:0030544	Hsp70 protein binding	3/279	42/18352	0.0258022	0.283824	0.258299	CDKN1B/ERN1/DNAJC18	3
GO:0005125	cytokine activity	8/279	235/18352	0.0276714	0.298297	0.271471	INHBB/TGFB2/GDF15/MSMP/INHBE/IL33/BMP3/CMTM1	8
GO:0003714	transcription corepressor activity	7/279	194/18352	0.0291478	0.305271	0.277817	PAWR/HDAC9/ATF7IP/AEBP2/TRIB3/BHLHE41/ANKRD1	7
GO:0046527	glucosyltransferase activity	2/279	18/18352	0.0300174	0.305271	0.277817	ALG10B/GYG2	2
GO:0055106	ubiquitin-protein transferase regulator activity	2/279	18/18352	0.0300174	0.305271	0.277817	TRIB2/TRIB3	2
GO:0031267	small GTPase binding	12/279	428/18352	0.0312642	0.308698	0.280936	TRIOBP/FGD6/ATP7A/SORL1/ERRFI1/SYTL2/NET1/ARHGEF6/EPS8L1/RGP1/PLEKHG1/PAK3	12
GO:0046332	SMAD binding	4/279	79/18352	0.0323298	0.308698	0.280936	SMAD6/SKIL/COL5A2/ANKRD1	4
GO:0005416	amino acid:cation symporter activity	2/279	19/18352	0.033218	0.308698	0.280936	SLC6A9/SLC38A2	2
GO:0010314	phosphatidylinositol-5-phosphate binding	2/279	19/18352	0.033218	0.308698	0.280936	SESTD1/JPH2	2
GO:0070300	phosphatidic acid binding	2/279	19/18352	0.033218	0.308698	0.280936	SESTD1/JPH2	2
GO:0005546	phosphatidylinositol-4,5-bisphosphate binding	4/279	82/18352	0.0363493	0.312665	0.284547	SESTD1/SYTL2/PLCB1/JPH2	4
GO:0015171	amino acid transmembrane transporter activity	4/279	82/18352	0.0363493	0.312665	0.284547	SLC6A9/SLC38A2/SLC1A4/SLC7A11	4
GO:0004745	retinol dehydrogenase activity	2/279	20/18352	0.0365453	0.312665	0.284547	DHRS3/RDH10	2
GO:0051010	microtubule plus-end binding	2/279	20/18352	0.0365453	0.312665	0.284547	DST/TTBK2	2
GO:0072349	modified amino acid transmembrane transporter activity	2/279	20/18352	0.0365453	0.312665	0.284547	SLC1A4/SLC7A11	2
GO:0031625	ubiquitin protein ligase binding	9/279	297/18352	0.0384132	0.323511	0.294417	TRIOBP/GABARAPL1/TRIB2/PRR5L/UBXN7/TRIB3/SMAD6/FZD4/CBS	9
GO:0008106	alcohol dehydrogenase (NADP+) activity	2/279	21/18352	0.0399949	0.329518	0.299884	DHRS3/RDH10	2
GO:0070888	E-box binding	3/279	50/18352	0.0403492	0.329518	0.299884	GATA3/AHR/BHLHE41	3
GO:0031072	heat shock protein binding	5/279	127/18352	0.044694	0.358647	0.326393	AHR/HSPA13/CDKN1B/ERN1/DNAJC18	5
GO:0008081	phosphoric diester hydrolase activity	4/279	89/18352	0.0468006	0.358647	0.326393	PLD1/PLCXD2/PLCB1/PDE5A	4
GO:0008509	anion transmembrane transporter activity	10/279	357/18352	0.0470381	0.358647	0.326393	SLC24A1/ANO8/ANO1/SLC6A9/CLIC4/SLC38A2/SLC1A4/GABRB3/SLC2A10/SLC7A11	10
GO:0017134	fibroblast growth factor binding	2/279	23/18352	0.0472429	0.358647	0.326393	ITGAV/ITGB3	2
GO:0070412	R-SMAD binding	2/279	23/18352	0.0472429	0.358647	0.326393	SMAD6/ANKRD1	2
GO:0072341	modified amino acid binding	4/279	90/18352	0.0484162	0.362449	0.329853	SYTL2/MTHFR/JPH2/CBS	4
GO:0017124	SH3 domain binding	5/279	131/18352	0.0498801	0.368292	0.335171	AFAP1/SHANK2/CBLB/ERRFI1/PAK3	5
KEGG Pathway
ID	Description	GeneRatio	BgRatio	pvalue	p.adjust	qvalue	geneID	Count
hsa04350	TGF-beta signaling pathway	8/137	96/8223	0.000187002	0.0422625	0.0397626	INHBB/BMPR2/FST/SMAD6/THSD4/TGFB2/CDKN2B/INHBE	8
hsa04360	Axon guidance	10/137	182/8223	0.00089058	0.100636	0.0946827	NRP1/PRKCA/BMPR2/NTN1/NFATC4/SEMA3C/NTN4/SEMA3A/SEMA3E/PAK3	10
hsa04068	FoxO signaling pathway	8/137	131/8223	0.00149899	0.112924	0.106244	PCK2/GABARAPL1/GADD45B/FBXO32/CDKN1B/CCNG2/TGFB2/CDKN2B	8
hsa04330	Notch signaling pathway	5/137	59/8223	0.00290402	0.153448	0.144371	JAG1/NOTCH3/MAML3/ATXN1/MAML2	5
hsa04512	ECM-receptor interaction	6/137	88/8223	0.00339487	0.153448	0.144371	ITGAV/ITGB4/COL4A5/NPNT/ITGB3/ITGB6	6
hsa05202	Transcriptional misregulation in cancer	9/137	193/8223	0.00485331	0.182808	0.171995	JMJD1C/ETV1/GADD45B/RUNX2/CCNT1/CDKN1B/PBX1/HPGD/NUPR1	9
hsa04151	PI3K-Akt signaling pathway	13/137	354/8223	0.00599897	0.193681	0.182224	MAGI1/PDGFB/PRKCA/PCK2/ITGAV/ITGB4/COL4A5/DDIT4/CDKN1B/ITGB3/ITGB6/BDNF/FGF21	13
hsa05165	Human papillomavirus infection	12/137	331/8223	0.00904598	0.255549	0.240433	MAGI1/ITGAV/ITGB4/COL4A5/JAG1/CDKN1B/FZD4/NOTCH3/MAML3/MAML2/ITGB3/ITGB6	12
hsa05206	MicroRNAs in cancer	11/137	310/8223	0.0142328	0.307852	0.289642	PDGFB/PRKCA/BMPR2/DDIT4/CDKN1B/NOTCH3/TGFB2/SOX4/CYP1B1/ITGB3/TP63	11
hsa04919	Thyroid hormone signaling pathway	6/137	121/8223	0.0154477	0.307852	0.289642	PRKCA/ITGAV/NOTCH3/NCOA2/PLCB1/ITGB3	6
hsa05410	Hypertrophic cardiomyopathy	5/137	90/8223	0.0169493	0.307852	0.289642	ITGAV/ITGB4/TGFB2/ITGB3/ITGB6	5
hsa04658	Th1 and Th2 cell differentiation	5/137	92/8223	0.0184757	0.307852	0.289642	GATA3/JAG1/NOTCH3/MAML3/MAML2	5
hsa05222	Small cell lung cancer	5/137	92/8223	0.0184757	0.307852	0.289642	ITGAV/GADD45B/COL4A5/CDKN1B/CDKN2B	5
hsa04510	Focal adhesion	8/137	203/8223	0.0199524	0.307852	0.289642	PDGFB/PRKCA/ITGAV/ITGB4/COL4A5/ITGB3/ITGB6/PAK3	8
hsa03250	Viral life cycle - HIV-1	4/137	63/8223	0.0205922	0.307852	0.289642	MAP1B/CCNT1/APOBEC3D/APOBEC3G	4
hsa05414	Dilated cardiomyopathy	5/137	96/8223	0.0217949	0.307852	0.289642	ITGAV/ITGB4/TGFB2/ITGB3/ITGB6	5
hsa04933	AGE-RAGE signaling pathway in diabetic complications	5/137	100/8223	0.0254805	0.33874	0.318703	PRKCA/COL4A5/CDKN1B/TGFB2/PLCB1	5
hsa04928	Parathyroid hormone synthesis, secretion and action	5/137	106/8223	0.0317217	0.398283	0.374724	PRKCA/PLD1/GATA3/RUNX2/PLCB1	5
hsa04810	Regulation of actin cytoskeleton	8/137	229/8223	0.0372595	0.402893	0.379061	PDGFB/ITGAV/ITGB4/ARHGEF6/ITGB3/ITGB6/PAK3/FGF21	8
hsa05212	Pancreatic cancer	4/137	76/8223	0.0376518	0.402893	0.379061	PLD1/GADD45B/TGFB2/ARHGEF6	4
hsa05226	Gastric cancer	6/137	149/8223	0.0379916	0.402893	0.379061	GADD45B/CDKN1B/FZD4/TGFB2/CDKN2B/FGF21	6
hsa05412	Arrhythmogenic right ventricular cardiomyopathy	4/137	77/8223	0.0392197	0.402893	0.379061	ITGAV/ITGB4/ITGB3/ITGB6	4
hsa04724	Glutamatergic synapse	5/137	114/8223	0.041422	0.407016	0.38294	PRKCA/PLD1/SHANK2/SLC38A2/PLCB1	5
hsa04934	Cushing syndrome	6/137	155/8223	0.0446461	0.420418	0.395549	AHR/CDKN1B/FZD4/CDKN2B/PLCB1/PBX1	6
