# Supplementary material for: The Simultaneous Treatment of PC-3 Cells with the DNA-Demethylating Agent Decitabine and S-Adenosylmethionine Leads to Synergistic Anticancer Effects
Source: Genes (Basel). 2024 Dec 20;15(12):1634. doi: 10.3390/genes15121634 (PMC11675482; doi:10.3390/genes15121634)
Supplement: Supplementary file 1 [file genes-15-01634-s001.zip › ZIP Kopie/Supplementary Table 2.xlsx]

## Sheet: Tabelle1
ID	Description	GeneRatio	BgRatio	pvalue	p.adjust	qvalue	geneID	Count
GO:0019730	antimicrobial humoral response	14/211	137/18866	4.39213e-10	1.36859e-06	1.25199e-06	PPBP/DEFB103A/CXCL5/PI3/CXCL1/KRT6A/CXCL6/DMBT1/CLU/CXCL2/CXCL3/S100A9/LCN2/ROMO1	14
GO:0061844	antimicrobial humoral immune response mediated by antimicrobial peptide	9/211	75/18866	1.53079e-07	0.000238498	0.000218179	PPBP/CXCL5/CXCL1/KRT6A/CXCL6/CXCL2/CXCL3/S100A9/ROMO1	9
GO:0071222	cellular response to lipopolysaccharide	13/211	208/18866	6.5262e-07	0.000677854	0.000620103	PPBP/CXCL5/CXCL1/CXCL6/CXCL2/CD68/IL24/CXCL3/LCN2/CSF3/IL1B/SERPINE1/TNFAIP3	13
GO:0006959	humoral immune response	17/211	377/18866	1.25353e-06	0.000847731	0.000775507	PPBP/DEFB103A/CXCL5/PI3/CXCL1/KRT6A/CXCL6/C3/DMBT1/CLU/CXCL2/CXCL3/S100A9/LCN2/CD83/ROMO1/IL1B	17
GO:0071219	cellular response to molecule of bacterial origin	13/211	222/18866	1.36029e-06	0.000847731	0.000775507	PPBP/CXCL5/CXCL1/CXCL6/CXCL2/CD68/IL24/CXCL3/LCN2/CSF3/IL1B/SERPINE1/TNFAIP3	13
GO:0030593	neutrophil chemotaxis	9/211	103/18866	2.33505e-06	0.00121267	0.00110936	PPBP/CXCL5/JAM3/CXCL1/CXCL6/CXCL2/CXCL3/S100A9/IL1B	9
GO:0071216	cellular response to biotic stimulus	13/211	246/18866	4.23356e-06	0.00188454	0.00172398	PPBP/CXCL5/CXCL1/CXCL6/CXCL2/CD68/IL24/CXCL3/LCN2/CSF3/IL1B/SERPINE1/TNFAIP3	13
GO:1990266	neutrophil migration	9/211	122/18866	9.45065e-06	0.00339836	0.00310883	PPBP/CXCL5/JAM3/CXCL1/CXCL6/CXCL2/CXCL3/S100A9/IL1B	9
GO:0008637	apoptotic mitochondrial changes	9/211	125/18866	1.15107e-05	0.00339836	0.00310883	IFI6/CLU/HSPA1A/SLC25A4/PPIF/BAX/FXN/PIM2/TIMM50	9
GO:0002237	response to molecule of bacterial origin	15/211	356/18866	1.21238e-05	0.00339836	0.00310883	PPBP/CXCL5/CXCL1/CXCL6/DMBT1/CXCL2/CD68/IL24/CXCL3/S100A9/LCN2/CSF3/IL1B/SERPINE1/TNFAIP3	15
GO:2001234	negative regulation of apoptotic signaling pathway	12/211	233/18866	1.29171e-05	0.00339836	0.00310883	IFI6/CLU/HSPA1A/HSPA1B/PPIF/BAX/FXN/TMEM161A/DNAJA1/IL1B/SERPINE1/TNFAIP3	12
GO:0071621	granulocyte chemotaxis	9/211	127/18866	1.30874e-05	0.00339836	0.00310883	PPBP/CXCL5/JAM3/CXCL1/CXCL6/CXCL2/CXCL3/S100A9/IL1B	9
GO:0006979	response to oxidative stress	17/211	458/18866	1.65293e-05	0.00390044	0.00356813	MYB/SPHK1/HSPA1A/HSPA1B/RHOB/LCN2/FOSL1/ATOX1/PPIF/FXN/HMOX2/TMEM161A/ROMO1/ACOX2/DHRS2/TNFAIP3/SCARA3	17
GO:2001233	regulation of apoptotic signaling pathway	16/211	413/18866	1.75244e-05	0.00390044	0.00356813	IFI6/CLU/S100A9/HSPA1A/HSPA1B/G0S2/PPIF/BAX/FXN/TMEM161A/DNAJA1/MSX1/CRADD/IL1B/SERPINE1/TNFAIP3	16
GO:0038034	signal transduction in absence of ligand	7/211	75/18866	2.06514e-05	0.00402186	0.00367921	BCL2A1/IFI6/HSPA1A/HSPA1B/LCN2/BAX/IL1B	7
GO:0097192	extrinsic apoptotic signaling pathway in absence of ligand	7/211	75/18866	2.06514e-05	0.00402186	0.00367921	BCL2A1/IFI6/HSPA1A/HSPA1B/LCN2/BAX/IL1B	7
GO:0090083	regulation of inclusion body assembly	4/211	16/18866	2.49074e-05	0.00436148	0.00398989	CLU/HSPA2/HSPA1A/HSPA1B	4
GO:0032496	response to lipopolysaccharide	14/211	334/18866	2.51947e-05	0.00436148	0.00398989	PPBP/CXCL5/CXCL1/CXCL6/CXCL2/CD68/IL24/CXCL3/S100A9/LCN2/CSF3/IL1B/SERPINE1/TNFAIP3	14
GO:0097530	granulocyte migration	9/211	150/18866	4.91062e-05	0.00781463	0.00714885	PPBP/CXCL5/JAM3/CXCL1/CXCL6/CXCL2/CXCL3/S100A9/IL1B	9
GO:0060326	cell chemotaxis	13/211	311/18866	5.0619e-05	0.00781463	0.00714885	PPBP/DEFB103A/CXCL5/JAM3/CXCL1/AGTR1/CXCL6/CXCL2/CXCL3/S100A9/S1PR1/IL1B/SERPINE1	13
GO:0001836	release of cytochrome c from mitochondria	6/211	60/18866	5.51739e-05	0.00781463	0.00714885	IFI6/CLU/PPIF/BAX/FXN/TIMM50	6
GO:0061077	chaperone-mediated protein folding	6/211	60/18866	5.51739e-05	0.00781463	0.00714885	CLU/HSPA2/HSPA8/HSPA1A/HSPA1B/CHORDC1	6
GO:0097191	extrinsic apoptotic signaling pathway	11/211	230/18866	5.84341e-05	0.00791655	0.00724209	BCL2A1/IFI6/HSPA1A/HSPA1B/G0S2/LCN2/BAX/CRADD/IL1B/SERPINE1/TNFAIP3	11
GO:0030595	leukocyte chemotaxis	11/211	232/18866	6.31721e-05	0.00820185	0.00750307	PPBP/CXCL5/JAM3/CXCL1/CXCL6/CXCL2/CXCL3/S100A9/S1PR1/IL1B/SERPINE1	11
GO:0042026	protein refolding	4/211	23/18866	0.000113965	0.0142046	0.0129944	HSPA2/HSPA8/HSPA1A/HSPA1B	4
GO:0070301	cellular response to hydrogen peroxide	7/211	100/18866	0.000131602	0.0156451	0.0143122	MYB/SPHK1/RHOB/LCN2/PPIF/FXN/TNFAIP3	7
GO:0070841	inclusion body assembly	4/211	24/18866	0.000135564	0.0156451	0.0143122	CLU/HSPA2/HSPA1A/HSPA1B	4
GO:1901342	regulation of vasculature development	15/211	444/18866	0.000149368	0.0166225	0.0152063	ECM1/ADAMTS1/TIE1/AGTR1/C3/SPHK1/RHOB/XDH/STAB1/SERPINB7/GPR4/IL1B/SERPINE1/F3/TNFAIP3	15
GO:0070424	regulation of nucleotide-binding oligomerization domain containing signaling pathway	3/211	10/18866	0.000156189	0.0167823	0.0153525	HSPA1A/HSPA1B/TNFAIP3	3
GO:0051873	killing by host of symbiont cells	4/211	26/18866	0.000187418	0.0194664	0.017808	DEFB103A/KRT6A/CXCL6/ROMO1	4
GO:0034599	cellular response to oxidative stress	12/211	310/18866	0.00020191	0.0199566	0.0182564	MYB/SPHK1/HSPA1A/HSPA1B/RHOB/LCN2/PPIF/FXN/TMEM161A/ROMO1/DHRS2/TNFAIP3	12
GO:0097529	myeloid leukocyte migration	10/211	222/18866	0.000206523	0.0199566	0.0182564	PPBP/CXCL5/JAM3/CXCL1/CXCL6/CXCL2/CXCL3/S100A9/IL1B/SERPINE1	10
GO:0090084	negative regulation of inclusion body assembly	3/211	11/18866	0.000212991	0.0199566	0.0182564	HSPA2/HSPA1A/HSPA1B	3
GO:0062197	cellular response to chemical stress	13/211	360/18866	0.000217755	0.0199566	0.0182564	MYB/SPHK1/HSPA1A/HSPA1B/RHOB/LCN2/PPIF/FXN/TMEM161A/ROMO1/DNAJA1/DHRS2/TNFAIP3	13
GO:0051091	positive regulation of DNA-binding transcription factor activity	11/211	270/18866	0.000239956	0.0208958	0.0191155	SPHK1/CLU/S100A9/WNT10B/HSPA1A/HSPA1B/CSF3/FOSL1/HCLS1/IL1B/UBA52	11
GO:0042542	response to hydrogen peroxide	8/211	146/18866	0.000241414	0.0208958	0.0191155	MYB/SPHK1/RHOB/LCN2/FOSL1/PPIF/FXN/TNFAIP3	8
GO:0051883	killing of cells in other organism involved in symbiotic interaction	4/211	28/18866	0.000252227	0.0212416	0.0194319	DEFB103A/KRT6A/CXCL6/ROMO1	4
GO:0006457	protein folding	10/211	230/18866	0.000274404	0.0224508	0.0205381	SPHK1/CLU/HSPA2/HSPA8/HSPA1A/HSPA1B/PPIF/MPDU1/DNAJA1/CHORDC1	10
GO:0070268	cornification	7/211	113/18866	0.000280995	0.0224508	0.0205381	KRT34/PI3/KRT6C/KRT6A/KRT6B/KRT75/PKP1	7
GO:1904018	positive regulation of vasculature development	10/211	235/18866	0.000325639	0.0250674	0.0229317	ECM1/TIE1/AGTR1/C3/SPHK1/RHOB/SERPINB7/IL1B/SERPINE1/F3	10
GO:0046916	cellular transition metal ion homeostasis	7/211	116/18866	0.000329834	0.0250674	0.0229317	S100A9/LCN2/ATOX1/FXN/HMOX2/MT2A/SLC39A4	7
GO:0032757	positive regulation of interleukin-8 production	5/211	54/18866	0.000338087	0.0250829	0.0229459	HSPA1A/HSPA1B/IL1B/SERPINE1/F3	5
GO:0009223	pyrimidine deoxyribonucleotide catabolic process	3/211	13/18866	0.00036313	0.0263142	0.0240723	NEIL2/SMUG1/DCTPP1	3
GO:0051085	chaperone cofactor-dependent protein refolding	4/211	32/18866	0.000427759	0.0302931	0.0277122	HSPA2/HSPA8/HSPA1A/HSPA1B	4
GO:0006244	pyrimidine nucleotide catabolic process	3/211	14/18866	0.000458363	0.0305553	0.0279521	NEIL2/SMUG1/DCTPP1	3
GO:0070431	nucleotide-binding oligomerization domain containing 2 signaling pathway	3/211	14/18866	0.000458363	0.0305553	0.0279521	HSPA1A/HSPA1B/TNFAIP3	3
GO:0070098	chemokine-mediated signaling pathway	6/211	88/18866	0.00046088	0.0305553	0.0279521	PPBP/CXCL5/CXCL1/CXCL6/CXCL2/CXCL3	6
GO:0071806	protein transmembrane transport	5/211	60/18866	0.000553057	0.0349821	0.0320017	CLU/HSPA8/ROMO1/TIMM50/TOMM7	5
GO:2001242	regulation of intrinsic apoptotic signaling pathway	8/211	166/18866	0.000571189	0.0349821	0.0320017	CLU/S100A9/HSPA1A/PPIF/BAX/TMEM161A/DNAJA1/MSX1	8
GO:0045766	positive regulation of angiogenesis	9/211	208/18866	0.000572315	0.0349821	0.0320017	ECM1/TIE1/AGTR1/C3/SPHK1/RHOB/IL1B/SERPINE1/F3	9
GO:0042742	defense response to bacterium	12/211	348/18866	0.000572557	0.0349821	0.0320017	PPBP/DEFB103A/PI3/KRT6A/CXCL6/DMBT1/S100A9/LCN2/STAB1/ROMO1/IL27RA/SERPINE1	12
GO:0009262	deoxyribonucleotide metabolic process	4/211	35/18866	0.00060674	0.0363577	0.0332601	NEIL2/SMUG1/DCTPP1/RRM2	4
GO:0045765	regulation of angiogenesis	13/211	403/18866	0.000635861	0.0373839	0.0341989	ECM1/ADAMTS1/TIE1/AGTR1/C3/SPHK1/RHOB/STAB1/GPR4/IL1B/SERPINE1/F3/TNFAIP3	13
GO:0034614	cellular response to reactive oxygen species	8/211	170/18866	0.000668077	0.0376508	0.0344431	MYB/SPHK1/RHOB/LCN2/PPIF/FXN/ROMO1/TNFAIP3	8
GO:1901099	negative regulation of signal transduction in absence of ligand	4/211	36/18866	0.000676652	0.0376508	0.0344431	IFI6/HSPA1A/HSPA1B/IL1B	4
GO:2001240	negative regulation of extrinsic apoptotic signaling pathway in absence of ligand	4/211	36/18866	0.000676652	0.0376508	0.0344431	IFI6/HSPA1A/HSPA1B/IL1B	4
GO:0051084	'de novo' posttranslational protein folding	4/211	37/18866	0.000752081	0.0401664	0.0367444	HSPA2/HSPA8/HSPA1A/HSPA1B	4
GO:0070423	nucleotide-binding oligomerization domain containing signaling pathway	4/211	37/18866	0.000752081	0.0401664	0.0367444	HSPA1A/HSPA1B/TNFAIP3/UBA52	4
GO:1990868	response to chemokine	6/211	97/18866	0.000773423	0.0401664	0.0367444	PPBP/CXCL5/CXCL1/CXCL6/CXCL2/CXCL3	6
GO:1990869	cellular response to chemokine	6/211	97/18866	0.000773423	0.0401664	0.0367444	PPBP/CXCL5/CXCL1/CXCL6/CXCL2/CXCL3	6
GO:0052547	regulation of peptidase activity	14/211	466/18866	0.000795053	0.0406129	0.0371528	SERPINB2/PI3/ECM1/IFI6/C3/RCN3/S100A9/TFPI2/XDH/SERPINB7/BAX/CRADD/SERPINE1/F3	14
GO:0003158	endothelium development	7/211	135/18866	0.000819517	0.0411873	0.0376783	ARHGEF26/S1PR1/RHOB/XDH/CCM2/STC1/IL1B	7
GO:0035872	nucleotide-binding domain, leucine rich repeat containing receptor signaling pathway	4/211	38/18866	0.000833264	0.0412135	0.0377022	HSPA1A/HSPA1B/TNFAIP3/UBA52	4
GO:0009166	nucleotide catabolic process	5/211	67/18866	0.00091814	0.0443456	0.0405675	XDH/NEIL2/SMUG1/PDE4A/DCTPP1	5
GO:0055076	transition metal ion homeostasis	7/211	138/18866	0.000932612	0.0443456	0.0405675	S100A9/LCN2/ATOX1/FXN/HMOX2/MT2A/SLC39A4	7
GO:0016485	protein processing	9/211	223/18866	0.000939285	0.0443456	0.0405675	IL1R2/ECE2/NKD2/FXN/CLN5/SERPINE1/F3/SPG7/KLK6	9
GO:0045862	positive regulation of proteolysis	12/211	370/18866	0.000976392	0.0454095	0.0415407	CLU/RCN3/S100A9/HSPA1A/HSPA1B/XDH/BAX/NKD2/CDC20/CRADD/IL1B/F3	12
GO:0031424	keratinization	9/211	225/18866	0.00100011	0.0458286	0.0419242	KRT34/KRTAP3-1/PI3/KRTAP2-1/KRT6C/KRT6A/KRT6B/KRT75/PKP1	9
GO:0022613	ribonucleoprotein complex biogenesis	14/211	482/18866	0.0010984	0.0488771	0.0447129	NOC4L/RRP9/GEMIN6/BOP1/RPSA/NOP16/LYAR/PDCD11/SF3A2/EIF3G/EMG1/RPS21/PWP2/WDR77	14
GO:0007006	mitochondrial membrane organization	7/211	142/18866	0.00110215	0.0488771	0.0447129	HSPA1A/PPIF/BAX/ROMO1/TIMM50/BCS1L/SPG7	7
GO:0006458	'de novo' protein folding	4/211	41/18866	0.0011137	0.0488771	0.0447129	HSPA2/HSPA8/HSPA1A/HSPA1B	4
GO:0009219	pyrimidine deoxyribonucleotide metabolic process	3/211	19/18866	0.0011709	0.0499799	0.0457218	NEIL2/SMUG1/DCTPP1	3
GO:0030150	protein import into mitochondrial matrix	3/211	19/18866	0.0011709	0.0499799	0.0457218	ROMO1/TIMM50/TOMM7	3
GO:0043312	neutrophil degranulation	14/211	487/18866	0.00121114	0.0509989	0.0466539	PPBP/CXCL1/C3/CD68/S100A9/HSPA8/HSPA1A/HSPA1B/LCN2/ATAD3B/HMOX2/PKP1/DNASE1L1/IMPDH1	14
GO:0002283	neutrophil activation involved in immune response	14/211	490/18866	0.00128334	0.0522054	0.0477576	PPBP/CXCL1/C3/CD68/S100A9/HSPA8/HSPA1A/HSPA1B/LCN2/ATAD3B/HMOX2/PKP1/DNASE1L1/IMPDH1	14
GO:0034404	nucleobase-containing small molecule biosynthetic process	6/211	107/18866	0.00129006	0.0522054	0.0477576	XDH/NEIL2/SMUG1/PDE4A/IMPDH1/DCTPP1	6
GO:2001237	negative regulation of extrinsic apoptotic signaling pathway	6/211	107/18866	0.00129006	0.0522054	0.0477576	IFI6/HSPA1A/HSPA1B/IL1B/SERPINE1/TNFAIP3	6
GO:0007043	cell-cell junction assembly	7/211	147/18866	0.00134711	0.0525579	0.0480801	JAM3/CDH11/TLN2/PKP1/IL1B/CDH24/ARL2	7
GO:1901292	nucleoside phosphate catabolic process	5/211	73/18866	0.00135286	0.0525579	0.0480801	XDH/NEIL2/SMUG1/PDE4A/DCTPP1	5
GO:0000302	response to reactive oxygen species	9/211	235/18866	0.00135405	0.0525579	0.0480801	MYB/SPHK1/RHOB/LCN2/FOSL1/PPIF/FXN/ROMO1/TNFAIP3	9
GO:0009264	deoxyribonucleotide catabolic process	3/211	20/18866	0.00136624	0.0525579	0.0480801	NEIL2/SMUG1/DCTPP1	3
GO:0046386	deoxyribose phosphate catabolic process	3/211	21/18866	0.00158088	0.0593496	0.0542932	NEIL2/SMUG1/DCTPP1	3
GO:0090201	negative regulation of release of cytochrome c from mitochondria	3/211	21/18866	0.00158088	0.0593496	0.0542932	CLU/PPIF/FXN	3
GO:0001819	positive regulation of cytokine production	13/211	447/18866	0.0016256	0.0598191	0.0547227	C3/MYB/SPHK1/CLU/HSPA1A/HSPA1B/CD83/SERPINB7/POLR3G/IL27RA/IL1B/SERPINE1/F3	13
GO:0097193	intrinsic apoptotic signaling pathway	10/211	290/18866	0.00163178	0.0598191	0.0547227	BCL2A1/IFI6/CLU/S100A9/HSPA1A/PPIF/BAX/TMEM161A/DNAJA1/MSX1	10
GO:0002262	myeloid cell homeostasis	7/211	154/18866	0.00175932	0.0637447	0.0583138	JAM3/HSPA1A/HSPA1B/HCLS1/BAX/JMJD6/LYAR	7
GO:0034470	ncRNA processing	12/211	400/18866	0.00188649	0.0670567	0.0613437	NOC4L/RRP9/TRMU/POP1/BOP1/TRMT61A/LYAR/PDCD11/EMG1/PUSL1/RPS21/PWP2	12
GO:0017038	protein import	8/211	200/18866	0.00189377	0.0670567	0.0613437	CLU/HSPA8/HCLS1/ROMO1/SIX2/NUP188/TIMM50/TOMM7	8
GO:1900034	regulation of cellular response to heat	5/211	79/18866	0.00192333	0.0673383	0.0616013	HSPA8/HSPA1A/HSPA1B/NUP188/CHORDC1	5
GO:2001239	regulation of extrinsic apoptotic signaling pathway in absence of ligand	4/211	48/18866	0.00201346	0.0697103	0.0637712	IFI6/HSPA1A/HSPA1B/IL1B	4
GO:0045446	endothelial cell differentiation	6/211	117/18866	0.00203651	0.0697337	0.0637926	ARHGEF26/S1PR1/XDH/CCM2/STC1/IL1B	6
GO:0000715	nucleotide-excision repair, DNA damage recognition	3/211	23/18866	0.00207072	0.0701345	0.0641592	UBA52/COPS3/COPS7B	3
GO:0051092	positive regulation of NF-kappaB transcription factor activity	7/211	159/18866	0.0021093	0.070673	0.0646519	SPHK1/CLU/S100A9/HSPA1A/HSPA1B/IL1B/UBA52	7
GO:0050829	defense response to Gram-negative bacterium	5/211	81/18866	0.0021476	0.0711908	0.0651255	DEFB103A/CXCL6/DMBT1/ROMO1/SERPINE1	5
GO:0090199	regulation of release of cytochrome c from mitochondria	4/211	49/18866	0.00217347	0.0712898	0.0652162	CLU/PPIF/BAX/FXN	4
GO:2001236	regulation of extrinsic apoptotic signaling pathway	7/211	162/18866	0.00234374	0.076074	0.0695927	IFI6/HSPA1A/HSPA1B/G0S2/IL1B/SERPINE1/TNFAIP3	7
GO:0030216	keratinocyte differentiation	10/211	306/18866	0.00241493	0.0771451	0.0705726	KRT34/KRTAP3-1/PI3/KRTAP2-1/KRT6C/KRT6A/ZBED2/KRT6B/KRT75/PKP1	10
GO:0048872	homeostasis of number of cells	9/211	256/18866	0.00242626	0.0771451	0.0705726	JAM3/CXCL6/HSPA1A/HSPA1B/HCLS1/BAX/JMJD6/LYAR/TNFAIP3	9
GO:0045216	cell-cell junction organization	8/211	210/18866	0.0025636	0.0806888	0.0738144	JAM3/CDH11/TLN2/CCM2/PKP1/IL1B/CDH24/ARL2	8
GO:0042254	ribosome biogenesis	10/211	310/18866	0.00265164	0.0818565	0.0748826	NOC4L/RRP9/BOP1/RPSA/NOP16/LYAR/PDCD11/EMG1/RPS21/PWP2	10
GO:0009408	response to heat	7/211	166/18866	0.00268701	0.0818565	0.0748826	HSPA2/HSPA8/HSPA1A/HSPA1B/DNAJA1/NUP188/CHORDC1	7
GO:0048260	positive regulation of receptor-mediated endocytosis	4/211	52/18866	0.00270578	0.0818565	0.0748826	C3/APLN/CLU/SERPINE1	4
GO:0051445	regulation of meiotic cell cycle	4/211	52/18866	0.00270578	0.0818565	0.0748826	GPR3/CDC20/CDC25A/MSX1	4
GO:0006919	activation of cysteine-type endopeptidase activity involved in apoptotic process	5/211	86/18866	0.00279108	0.083625	0.0765004	S100A9/XDH/BAX/CRADD/F3	5
GO:0061448	connective tissue development	9/211	262/18866	0.00283233	0.0840527	0.0768916	ECM1/WNT10B/TGFBI/SERPINB7/GPR4/SIX2/STC1/MSX1/BARX2	9
GO:0032436	positive regulation of proteasomal ubiquitin-dependent protein catabolic process	5/211	87/18866	0.00293484	0.0862732	0.078923	CLU/HSPA1A/HSPA1B/NKD2/CDC20	5
GO:0010971	positive regulation of G2/M transition of mitotic cell cycle	3/211	27/18866	0.00330953	0.0958227	0.0876589	HSPA2/WNT10B/CDC25A	3
GO:0051353	positive regulation of oxidoreductase activity	4/211	55/18866	0.0033212	0.0958227	0.0876589	AGTR1/FXN/COX17/IL1B	4
GO:0006839	mitochondrial transport	9/211	271/18866	0.00354035	0.101209	0.0925859	SLC25A12/HSPA1A/PPIF/BAX/ROMO1/TIMM50/BCS1L/SPG7/TOMM7	9
GO:0032434	regulation of proteasomal ubiquitin-dependent protein catabolic process	6/211	131/18866	0.00357921	0.101389	0.0927512	CLU/WNT10B/HSPA1A/HSPA1B/NKD2/CDC20	6
GO:0052548	regulation of endopeptidase activity	12/211	434/18866	0.00366236	0.102283	0.0935687	SERPINB2/PI3/IFI6/C3/S100A9/TFPI2/XDH/SERPINB7/BAX/CRADD/SERPINE1/F3	12
GO:0015867	ATP transport	3/211	28/18866	0.00367641	0.102283	0.0935687	SLC25A12/SLC25A4/SLC25A19	3
GO:0034660	ncRNA metabolic process	13/211	493/18866	0.00377874	0.1042	0.0953221	NOC4L/RRP9/TRMU/POP1/BOP1/TRMT61A/LYAR/PDCD11/EMG1/PUSL1/RPS21/PWP2/VARS2	13
GO:0032677	regulation of interleukin-8 production	5/211	93/18866	0.00391198	0.105998	0.0969669	HSPA1A/HSPA1B/IL1B/SERPINE1/F3	5
GO:0051702	interaction with symbiont	5/211	93/18866	0.00391198	0.105998	0.0969669	DEFB103A/KRT6A/CXCL6/HSPA8/ROMO1	5
GO:0006364	rRNA processing	8/211	227/18866	0.00411371	0.110503	0.101088	NOC4L/RRP9/BOP1/LYAR/PDCD11/EMG1/RPS21/PWP2	8
GO:0031116	positive regulation of microtubule polymerization	3/211	30/18866	0.00448219	0.117366	0.107366	HSPA1A/HSPA1B/ARL2	3
GO:0060055	angiogenesis involved in wound healing	3/211	30/18866	0.00448219	0.117366	0.107366	GPR4/SERPINE1/TNFAIP3	3
GO:1902751	positive regulation of cell cycle G2/M phase transition	3/211	30/18866	0.00448219	0.117366	0.107366	HSPA2/WNT10B/CDC25A	3
GO:0010823	negative regulation of mitochondrion organization	4/211	60/18866	0.00454746	0.118082	0.108022	CLU/HSPA1A/PPIF/FXN	4
GO:2001243	negative regulation of intrinsic apoptotic signaling pathway	5/211	98/18866	0.00488824	0.124348	0.113754	CLU/HSPA1A/PPIF/TMEM161A/DNAJA1	5
GO:0009394	2'-deoxyribonucleotide metabolic process	3/211	31/18866	0.00492197	0.124348	0.113754	NEIL2/SMUG1/DCTPP1	3
GO:1900745	positive regulation of p38MAPK cascade	3/211	31/18866	0.00492197	0.124348	0.113754	SPHK1/XDH/IL1B	3
GO:0072655	establishment of protein localization to mitochondrion	6/211	140/18866	0.00494838	0.124348	0.113754	BAX/ROMO1/DNAJA1/TIMM50/BCS1L/TOMM7	6
GO:0050830	defense response to Gram-positive bacterium	5/211	99/18866	0.00510245	0.126387	0.115619	DEFB103A/KRT6A/DMBT1/ROMO1/IL27RA	5
GO:0010803	regulation of tumor necrosis factor-mediated signaling pathway	4/211	62/18866	0.00511303	0.126387	0.115619	SPHK1/HSPA1A/HSPA1B/TNFAIP3	4
GO:0000338	protein deneddylation	2/211	10/18866	0.00528081	0.126387	0.115619	COPS3/COPS7B	2
GO:0003376	sphingosine-1-phosphate receptor signaling pathway	2/211	10/18866	0.00528081	0.126387	0.115619	SPHK1/S1PR1	2
GO:0006285	base-excision repair, AP site formation	2/211	10/18866	0.00528081	0.126387	0.115619	NEIL2/SMUG1	2
GO:0051090	regulation of DNA-binding transcription factor activity	12/211	455/18866	0.00530995	0.126387	0.115619	SPHK1/CLU/S100A9/WNT10B/HSPA1A/HSPA1B/CSF3/FOSL1/HCLS1/IL1B/TNFAIP3/UBA52	12
GO:0051783	regulation of nuclear division	7/211	188/18866	0.00531343	0.126387	0.115619	SPHK1/GPR3/HSPA1A/HSPA1B/CDC20/MSX1/IL1B	7
GO:0051503	adenine nucleotide transport	3/211	32/18866	0.00538688	0.126699	0.115904	SLC25A12/SLC25A4/SLC25A19	3
GO:1902686	mitochondrial outer membrane permeabilization involved in programmed cell death	4/211	63/18866	0.00541271	0.126699	0.115904	HSPA1A/PPIF/BAX/SPG7	4
GO:0016072	rRNA metabolic process	8/211	238/18866	0.00544854	0.126699	0.115904	NOC4L/RRP9/BOP1/LYAR/PDCD11/EMG1/RPS21/PWP2	8
GO:0032637	interleukin-8 production	5/211	101/18866	0.0055507	0.128118	0.117203	HSPA1A/HSPA1B/IL1B/SERPINE1/F3	5
GO:0070585	protein localization to mitochondrion	6/211	144/18866	0.00566669	0.12897	0.117982	BAX/ROMO1/DNAJA1/TIMM50/BCS1L/TOMM7	6
GO:0001885	endothelial cell development	4/211	64/18866	0.00572391	0.12897	0.117982	ARHGEF26/CCM2/STC1/IL1B	4
GO:2000060	positive regulation of ubiquitin-dependent protein catabolic process	5/211	102/18866	0.00578494	0.12897	0.117982	CLU/HSPA1A/HSPA1B/NKD2/CDC20	5
GO:0051604	protein maturation	9/211	293/18866	0.00586048	0.12897	0.117982	IL1R2/ECE2/NKD2/FXN/CLN5/SERPINE1/F3/SPG7/KLK6	9
GO:0015868	purine ribonucleotide transport	3/211	33/18866	0.00587732	0.12897	0.117982	SLC25A12/SLC25A4/SLC25A19	3
GO:0019692	deoxyribose phosphate metabolic process	3/211	33/18866	0.00587732	0.12897	0.117982	NEIL2/SMUG1/DCTPP1	3
GO:0040020	regulation of meiotic nuclear division	3/211	33/18866	0.00587732	0.12897	0.117982	GPR3/CDC20/MSX1	3
GO:0031640	killing of cells of other organism	4/211	65/18866	0.00604682	0.130525	0.119405	DEFB103A/KRT6A/CXCL6/ROMO1	4
GO:0035794	positive regulation of mitochondrial membrane permeability	4/211	65/18866	0.00604682	0.130525	0.119405	HSPA1A/PPIF/BAX/SPG7	4
GO:0009615	response to virus	10/211	349/18866	0.00607387	0.130525	0.119405	IFI6/DMBT1/CLU/LCN2/FOSL1/ODC1/POLR3G/PIM2/IL1B/TNFAIP3	10
GO:0015865	purine nucleotide transport	3/211	34/18866	0.00639363	0.131343	0.120153	SLC25A12/SLC25A4/SLC25A19	3
GO:0031112	positive regulation of microtubule polymerization or depolymerization	3/211	34/18866	0.00639363	0.131343	0.120153	HSPA1A/HSPA1B/ARL2	3
GO:0051482	positive regulation of cytosolic calcium ion concentration involved in phospholipase C-activating G protein-coupled signaling pathway	3/211	34/18866	0.00639363	0.131343	0.120153	AGTR1/S1PR1/GPR4	3
GO:0007028	cytoplasm organization	2/211	11/18866	0.006407	0.131343	0.120153	FOSL1/WDR77	2
GO:0031652	positive regulation of heat generation	2/211	11/18866	0.006407	0.131343	0.120153	APLN/IL1B	2
GO:0072321	chaperone-mediated protein transport	2/211	11/18866	0.006407	0.131343	0.120153	CLU/HSPA8	2
GO:1903265	positive regulation of tumor necrosis factor-mediated signaling pathway	2/211	11/18866	0.006407	0.131343	0.120153	HSPA1A/HSPA1B	2
GO:0048259	regulation of receptor-mediated endocytosis	5/211	105/18866	0.00652937	0.132977	0.121648	C3/APLN/CLU/HPCA/SERPINE1	5
GO:1903364	positive regulation of cellular protein catabolic process	6/211	149/18866	0.00666828	0.134925	0.123429	CLU/HSPA1A/HSPA1B/NKD2/CDC20/TNFAIP3	6
GO:1905710	positive regulation of membrane permeability	4/211	67/18866	0.00672852	0.135265	0.123741	HSPA1A/PPIF/BAX/SPG7	4
GO:2000379	positive regulation of reactive oxygen species metabolic process	5/211	106/18866	0.00679177	0.135286	0.12376	AGTR1/CLU/XDH/ROMO1/IL1B	5
GO:0051216	cartilage development	7/211	197/18866	0.00681639	0.135286	0.12376	ECM1/WNT10B/TGFBI/SIX2/STC1/MSX1/BARX2	7
GO:0044743	protein transmembrane import into intracellular organelle	3/211	35/18866	0.00693615	0.136791	0.125137	ROMO1/TIMM50/TOMM7	3
GO:0002753	cytoplasmic pattern recognition receptor signaling pathway	4/211	68/18866	0.00708767	0.138127	0.126359	HSPA1A/HSPA1B/TNFAIP3/UBA52	4
GO:0090068	positive regulation of cell cycle process	9/211	302/18866	0.00709254	0.138127	0.126359	ADAMTS1/SPHK1/HSPA2/WNT10B/BAX/CDC25A/MSX1/CRADD/IL1B	9
GO:0009636	response to toxic substance	8/211	250/18866	0.00725758	0.140464	0.128496	S100A9/LCN2/ESD/CHKA/BAX/MT2A/DHRS2/UBA52	8
GO:0008544	epidermis development	12/211	477/18866	0.00762137	0.14413	0.131851	KRT34/KRTAP3-1/PI3/KRTAP2-1/KRT6C/KRT6A/ZBED2/WNT10B/KRT6B/KRT75/PKP1/NAB2	12
GO:0033629	negative regulation of cell adhesion mediated by integrin	2/211	12/18866	0.00763207	0.14413	0.131851	JAM3/SERPINE1	2
GO:0060536	cartilage morphogenesis	2/211	12/18866	0.00763207	0.14413	0.131851	STC1/MSX1	2
GO:0090520	sphingolipid mediated signaling pathway	2/211	12/18866	0.00763207	0.14413	0.131851	SPHK1/S1PR1	2
GO:0001558	regulation of cell growth	11/211	420/18866	0.00785982	0.147479	0.134914	AGTR1/SPHK1/IGFBP3/S100A9/OSGIN1/HSPA1A/HSPA1B/FXN/MSX1/RGS2/SEMA3B	11
GO:1901800	positive regulation of proteasomal protein catabolic process	5/211	110/18866	0.00791532	0.147479	0.134914	CLU/HSPA1A/HSPA1B/NKD2/CDC20	5
GO:0045926	negative regulation of growth	8/211	254/18866	0.00795139	0.147479	0.134914	OSGIN1/HSPA1A/HSPA1B/FXN/MSX1/MT2A/RGS2/SEMA3B	8
GO:0006882	cellular zinc ion homeostasis	3/211	37/18866	0.00810106	0.149286	0.136567	S100A9/MT2A/SLC39A4	3
GO:1903708	positive regulation of hemopoiesis	7/211	204/18866	0.00818791	0.149286	0.136567	MYB/HSPA1A/HSPA1B/CSF3/CD83/HCLS1/IL1B	7
GO:0009913	epidermal cell differentiation	10/211	365/18866	0.00821108	0.149286	0.136567	KRT34/KRTAP3-1/PI3/KRTAP2-1/KRT6C/KRT6A/ZBED2/KRT6B/KRT75/PKP1	10
GO:0035690	cellular response to drug	4/211	71/18866	0.00824044	0.149286	0.136567	PDE4A/MT2A/QDPR/IL1B	4
GO:0035966	response to topologically incorrect protein	7/211	205/18866	0.0083993	0.151284	0.138395	CLU/HSPA2/HSPA8/HSPA1A/HSPA1B/BAX/DNAJA1	7
GO:0046034	ATP metabolic process	9/211	311/18866	0.00851415	0.152188	0.139222	HSPA8/SLC25A12/HSPA1A/HSPA1B/PPIF/COX7B/FXN/COX6B1/NUP188	9
GO:0043588	skin development	11/211	425/18866	0.00854716	0.152188	0.139222	KRT34/KRTAP3-1/PI3/KRTAP2-1/KRT6C/KRT6A/ZBED2/WNT10B/KRT6B/KRT75/PKP1	11
GO:0006862	nucleotide transport	3/211	38/18866	0.00872402	0.152457	0.139469	SLC25A12/SLC25A4/SLC25A19	3
GO:0050729	positive regulation of inflammatory response	6/211	158/18866	0.00878574	0.152457	0.139469	AGTR1/C3/S100A9/GPR4/IL1B/SERPINE1	6
GO:0032963	collagen metabolic process	5/211	113/18866	0.00883843	0.152457	0.139469	ADAMTS14/MYB/RCN3/SERPINB7/KLK6	5
GO:0006596	polyamine biosynthetic process	2/211	13/18866	0.00895369	0.152457	0.139469	ODC1/SRM	2
GO:0010623	programmed cell death involved in cell development	2/211	13/18866	0.00895369	0.152457	0.139469	BAX/IL1B	2
GO:0031650	regulation of heat generation	2/211	13/18866	0.00895369	0.152457	0.139469	APLN/IL1B	2
GO:0061043	regulation of vascular wound healing	2/211	13/18866	0.00895369	0.152457	0.139469	SERPINE1/TNFAIP3	2
GO:1902947	regulation of tau-protein kinase activity	2/211	13/18866	0.00895369	0.152457	0.139469	CLU/NAB2	2
GO:2000058	regulation of ubiquitin-dependent protein catabolic process	6/211	159/18866	0.00904756	0.153219	0.140165	CLU/WNT10B/HSPA1A/HSPA1B/NKD2/CDC20	6
GO:0055069	zinc ion homeostasis	3/211	39/18866	0.00937431	0.157045	0.143665	S100A9/MT2A/SLC39A4	3
GO:0072529	pyrimidine-containing compound catabolic process	3/211	39/18866	0.00937431	0.157045	0.143665	NEIL2/SMUG1/DCTPP1	3
GO:0042274	ribosomal small subunit biogenesis	4/211	75/18866	0.00995947	0.165956	0.151817	RPSA/EMG1/RPS21/PWP2	4
GO:0140353	lipid export from cell	3/211	40/18866	0.0100522	0.16661	0.152415	AGTR1/MYB/IL1B	3
GO:0031109	microtubule polymerization or depolymerization	5/211	117/18866	0.0101815	0.167418	0.153154	HSPA1A/HSPA1B/GAS2L1/ARL2/KIF18B	5
GO:0001886	endothelial cell morphogenesis	2/211	14/18866	0.0103696	0.167418	0.153154	ARHGEF26/STC1	2
GO:0006878	cellular copper ion homeostasis	2/211	14/18866	0.0103696	0.167418	0.153154	ATOX1/MT2A	2
GO:0051709	regulation of killing of cells of other organism	2/211	14/18866	0.0103696	0.167418	0.153154	KRT6A/CXCL6	2
GO:0070486	leukocyte aggregation	2/211	14/18866	0.0103696	0.167418	0.153154	S100A9/IL1B	2
GO:0046902	regulation of mitochondrial membrane permeability	4/211	77/18866	0.0108998	0.175072	0.160156	HSPA1A/PPIF/BAX/SPG7	4
GO:0071496	cellular response to external stimulus	9/211	326/18866	0.0113524	0.181405	0.16595	CD68/HSPA8/LCN2/FOSL1/GAS2L1/CRADD/IL1B/DCTPP1/SLC39A4	9
GO:0006605	protein targeting	11/211	444/18866	0.0115935	0.183296	0.16768	CLU/HSPA8/ZDHHC14/HPCA/ROMO1/RPSA/ACOX2/TIMM50/RPS21/TOMM7/UBA52	11
GO:0030218	erythrocyte differentiation	5/211	121/18866	0.0116583	0.183296	0.16768	HSPA1A/HSPA1B/HCLS1/JMJD6/LYAR	5
GO:0045931	positive regulation of mitotic cell cycle	6/211	168/18866	0.0116605	0.183296	0.16768	ADAMTS1/SPHK1/HSPA2/WNT10B/CDC25A/IL1B	6
GO:0010466	negative regulation of peptidase activity	8/211	272/18866	0.011706	0.183296	0.16768	SERPINB2/PI3/ECM1/IFI6/C3/TFPI2/SERPINB7/SERPINE1	8
GO:1903960	negative regulation of anion transmembrane transport	2/211	15/18866	0.0118775	0.185051	0.169285	RGS2/ANO9	2
GO:0001655	urogenital system development	9/211	330/18866	0.0122168	0.189391	0.173256	ADAMTS1/AGTR1/SERPINB7/BAX/JMJD6/GPR4/ODC1/SIX2/WDR77	9
GO:2000241	regulation of reproductive process	6/211	170/18866	0.0123065	0.189837	0.173664	GPR3/PHLDA2/CDC20/CDC25A/MSX1/WDR77	6
GO:0031397	negative regulation of protein ubiquitination	4/211	80/18866	0.0124148	0.190564	0.174328	HSPA1A/HSPA1B/DNAJA1/TNFAIP3	4
GO:0031331	positive regulation of cellular catabolic process	10/211	390/18866	0.0126568	0.193326	0.176855	CLU/HSPA1A/HSPA1B/BAX/NKD2/CDC20/PIM2/IL1B/TNFAIP3/TOMM7	10
GO:0002244	hematopoietic progenitor cell differentiation	6/211	172/18866	0.0129773	0.195072	0.178453	TMEM190/JAM3/MYB/KRT75/ARMC6/PSMD4	6
GO:0044060	regulation of endocrine process	3/211	44/18866	0.0130435	0.195072	0.178453	AGTR1/APLN/IL1B	3
GO:0034605	cellular response to heat	5/211	125/18866	0.0132746	0.195072	0.178453	HSPA8/HSPA1A/HSPA1B/NUP188/CHORDC1	5
GO:0048660	regulation of smooth muscle cell proliferation	6/211	173/18866	0.0133222	0.195072	0.178453	ADAMTS1/MYB/APLN/IGFBP3/S1PR1/TNFAIP3	6
GO:0000478	endonucleolytic cleavage involved in rRNA processing	2/211	16/18866	0.0134752	0.195072	0.178453	BOP1/RPS21	2
GO:0000479	endonucleolytic cleavage of tricistronic rRNA transcript (SSU-rRNA, 5.8S rRNA, LSU-rRNA)	2/211	16/18866	0.0134752	0.195072	0.178453	BOP1/RPS21	2
GO:0002523	leukocyte migration involved in inflammatory response	2/211	16/18866	0.0134752	0.195072	0.178453	JAM3/S100A9	2
GO:0006595	polyamine metabolic process	2/211	16/18866	0.0134752	0.195072	0.178453	ODC1/SRM	2
GO:0051238	sequestering of metal ion	2/211	16/18866	0.0134752	0.195072	0.178453	S100A9/LCN2	2
GO:0061684	chaperone-mediated autophagy	2/211	16/18866	0.0134752	0.195072	0.178453	CLU/HSPA8	2
GO:0072109	glomerular mesangium development	2/211	16/18866	0.0134752	0.195072	0.178453	SERPINB7/GPR4	2
GO:0045732	positive regulation of protein catabolic process	7/211	225/18866	0.0135223	0.195072	0.178453	CLU/HSPA1A/HSPA1B/NKD2/CDC20/IL1B/TNFAIP3	7
GO:0001659	temperature homeostasis	6/211	174/18866	0.0136734	0.196342	0.179614	APLN/GPR3/WNT10B/G0S2/LCN2/IL1B	6
GO:0045787	positive regulation of cell cycle	10/211	396/18866	0.0139525	0.199431	0.18244	ADAMTS1/SPHK1/HSPA2/WNT10B/FOSL1/BAX/CDC25A/MSX1/CRADD/IL1B	10
GO:0048659	smooth muscle cell proliferation	6/211	175/18866	0.014031	0.199638	0.182629	ADAMTS1/MYB/APLN/IGFBP3/S1PR1/TNFAIP3	6
GO:1903052	positive regulation of proteolysis involved in cellular protein catabolic process	5/211	127/18866	0.0141368	0.200229	0.18317	CLU/HSPA1A/HSPA1B/NKD2/CDC20	5
GO:0001822	kidney development	8/211	283/18866	0.0145652	0.205363	0.187866	ADAMTS1/AGTR1/SERPINB7/BAX/JMJD6/GPR4/ODC1/SIX2	8
GO:0006220	pyrimidine nucleotide metabolic process	3/211	46/18866	0.0147094	0.205536	0.188025	NEIL2/SMUG1/DCTPP1	3
GO:1900744	regulation of p38MAPK cascade	3/211	46/18866	0.0147094	0.205536	0.188025	SPHK1/XDH/IL1B	3
GO:0034101	erythrocyte homeostasis	5/211	129/18866	0.0150359	0.207192	0.18954	HSPA1A/HSPA1B/HCLS1/JMJD6/LYAR	5
GO:0031649	heat generation	2/211	17/18866	0.0151605	0.207192	0.18954	APLN/IL1B	2
GO:0055070	copper ion homeostasis	2/211	17/18866	0.0151605	0.207192	0.18954	ATOX1/MT2A	2
GO:1901673	regulation of mitotic spindle assembly	2/211	17/18866	0.0151605	0.207192	0.18954	HSPA1A/HSPA1B	2
GO:0031110	regulation of microtubule polymerization or depolymerization	4/211	85/18866	0.0152269	0.207192	0.18954	HSPA1A/HSPA1B/GAS2L1/ARL2	4
GO:0072527	pyrimidine-containing compound metabolic process	4/211	85/18866	0.0152269	0.207192	0.18954	NEIL2/SMUG1/SLC25A19/DCTPP1	4
GO:0060986	endocrine hormone secretion	3/211	47/18866	0.0155854	0.211148	0.193159	AGTR1/APLN/IL1B	3
GO:0000082	G1/S transition of mitotic cell cycle	8/211	287/18866	0.0157213	0.212068	0.194	ADAMTS1/BAX/CDKN3/PIM2/CDC25A/CRADD/RRM2/GMNN	8
GO:0001776	leukocyte homeostasis	4/211	86/18866	0.0158335	0.212661	0.194543	JAM3/CXCL6/BAX/TNFAIP3	4
GO:0009266	response to temperature stimulus	7/211	233/18866	0.0160945	0.214318	0.196058	HSPA2/HSPA8/HSPA1A/HSPA1B/DNAJA1/NUP188/CHORDC1	7
GO:0022618	ribonucleoprotein complex assembly	7/211	233/18866	0.0160945	0.214318	0.196058	GEMIN6/BOP1/RPSA/SF3A2/EIF3G/PWP2/WDR77	7
GO:0006825	copper ion transport	2/211	18/18866	0.0169313	0.221924	0.203016	ATOX1/COX17	2
GO:0070200	establishment of protein localization to telomere	2/211	18/18866	0.0169313	0.221924	0.203016	ACD/WRAP53	2
GO:0090559	regulation of membrane permeability	4/211	88/18866	0.0170919	0.221924	0.203016	HSPA1A/PPIF/BAX/SPG7	4
GO:0001959	regulation of cytokine-mediated signaling pathway	6/211	183/18866	0.01713	0.221924	0.203016	ECM1/IL1R2/SPHK1/HSPA1A/HSPA1B/TNFAIP3	6
GO:0006986	response to unfolded protein	6/211	183/18866	0.01713	0.221924	0.203016	HSPA2/HSPA8/HSPA1A/HSPA1B/BAX/DNAJA1	6
GO:2001235	positive regulation of apoptotic signaling pathway	6/211	183/18866	0.01713	0.221924	0.203016	S100A9/G0S2/PPIF/BAX/MSX1/CRADD	6
GO:0072001	renal system development	8/211	292/18866	0.0172583	0.221924	0.203016	ADAMTS1/AGTR1/SERPINB7/BAX/JMJD6/GPR4/ODC1/SIX2	8
GO:0032663	regulation of interleukin-2 production	3/211	49/18866	0.0174239	0.221924	0.203016	CD83/IL1B/TNFAIP3	3
GO:0061383	trabecula morphogenesis	3/211	49/18866	0.0174239	0.221924	0.203016	ADAMTS1/WNT10B/S1PR1	3
GO:0090151	establishment of protein localization to mitochondrial membrane	3/211	49/18866	0.0174239	0.221924	0.203016	BAX/ROMO1/BCS1L	3
GO:0043280	positive regulation of cysteine-type endopeptidase activity involved in apoptotic process	5/211	134/18866	0.0174491	0.221924	0.203016	S100A9/XDH/BAX/CRADD/F3	5
GO:0008625	extrinsic apoptotic signaling pathway via death domain receptors	4/211	89/18866	0.0177438	0.224092	0.205	BAX/CRADD/SERPINE1/TNFAIP3	4
GO:0051346	negative regulation of hydrolase activity	11/211	473/18866	0.0177634	0.224092	0.205	SERPINB2/PI3/ECM1/IFI6/C3/TFPI2/SERPINB7/PPIF/RGS2/SERPINE1/ARL2	11
GO:0015748	organophosphate ester transport	5/211	135/18866	0.0179607	0.225667	0.206441	SLC25A12/SLC25A4/PITPNM2/SLC25A19/ANO9	5
GO:0014009	glial cell proliferation	3/211	50/18866	0.0183866	0.226705	0.207391	MYB/CLU/IL1B	3
GO:0097300	programmed necrotic cell death	3/211	50/18866	0.0183866	0.226705	0.207391	SLC25A4/PPIF/BAX	3
GO:0031647	regulation of protein stability	8/211	296/18866	0.0185637	0.226705	0.207391	CLU/HSPA8/WNT10B/HSPA1A/HSPA1B/PIM2/MSX1/TOMM7	8
GO:0071826	ribonucleoprotein complex subunit organization	7/211	240/18866	0.0186148	0.226705	0.207391	GEMIN6/BOP1/RPSA/SF3A2/EIF3G/PWP2/WDR77	7
GO:0002922	positive regulation of humoral immune response	2/211	19/18866	0.0187854	0.226705	0.207391	C3/IL1B	2
GO:0003159	morphogenesis of an endothelium	2/211	19/18866	0.0187854	0.226705	0.207391	RHOB/CCM2	2
GO:0035988	chondrocyte proliferation	2/211	19/18866	0.0187854	0.226705	0.207391	SIX2/STC1	2
GO:0060252	positive regulation of glial cell proliferation	2/211	19/18866	0.0187854	0.226705	0.207391	MYB/IL1B	2
GO:0061154	endothelial tube morphogenesis	2/211	19/18866	0.0187854	0.226705	0.207391	RHOB/CCM2	2
GO:2000251	positive regulation of actin cytoskeleton reorganization	2/211	19/18866	0.0187854	0.226705	0.207391	CSF3/HCLS1	2
GO:0050821	protein stabilization	6/211	187/18866	0.0188436	0.226705	0.207391	CLU/WNT10B/HSPA1A/HSPA1B/PIM2/MSX1	6
GO:0042552	myelination	5/211	137/18866	0.0190134	0.227868	0.208455	JAM3/CLU/SLC25A12/NAB2/KLK6	5
GO:0031113	regulation of microtubule polymerization	3/211	51/18866	0.0193783	0.230468	0.210833	HSPA1A/HSPA1B/ARL2	3
GO:0065002	intracellular protein transmembrane transport	3/211	51/18866	0.0193783	0.230468	0.210833	ROMO1/TIMM50/TOMM7	3
GO:1903321	negative regulation of protein modification by small protein conjugation or removal	4/211	92/18866	0.0197918	0.234491	0.214513	HSPA1A/HSPA1B/DNAJA1/TNFAIP3	4
GO:0007272	ensheathment of neurons	5/211	139/18866	0.020106	0.235644	0.215567	JAM3/CLU/SLC25A12/NAB2/KLK6	5
GO:0008366	axon ensheathment	5/211	139/18866	0.020106	0.235644	0.215567	JAM3/CLU/SLC25A12/NAB2/KLK6	5
GO:0030308	negative regulation of cell growth	6/211	190/18866	0.0202033	0.235644	0.215567	OSGIN1/HSPA1A/HSPA1B/MSX1/RGS2/SEMA3B	6
GO:0070507	regulation of microtubule cytoskeleton organization	6/211	190/18866	0.0202033	0.235644	0.215567	HSPA1A/HSPA1B/GAS2L1/ATF5/ARL2/CHORDC1	6
GO:0038066	p38MAPK cascade	3/211	52/18866	0.020399	0.235644	0.215567	SPHK1/XDH/IL1B	3
GO:0072666	establishment of protein localization to vacuole	3/211	52/18866	0.020399	0.235644	0.215567	CLU/HSPA8/TNFAIP3	3
GO:0010821	regulation of mitochondrion organization	6/211	191/18866	0.0206709	0.235644	0.215567	CLU/HSPA1A/PPIF/BAX/FXN/TOMM7	6
GO:0002544	chronic inflammatory response	2/211	20/18866	0.0207209	0.235644	0.215567	S100A9/TNFAIP3	2
GO:0002827	positive regulation of T-helper 1 type immune response	2/211	20/18866	0.0207209	0.235644	0.215567	IL27RA/IL1B	2
GO:0042474	middle ear morphogenesis	2/211	20/18866	0.0207209	0.235644	0.215567	SIX2/MSX1	2
GO:0071636	positive regulation of transforming growth factor beta production	2/211	20/18866	0.0207209	0.235644	0.215567	MYB/SERPINB7	2
GO:1901992	positive regulation of mitotic cell cycle phase transition	4/211	94/18866	0.0212349	0.24061	0.220111	ADAMTS1/HSPA2/WNT10B/CDC25A	4
GO:0032964	collagen biosynthetic process	3/211	53/18866	0.0214489	0.242155	0.221524	MYB/RCN3/SERPINB7	3
GO:0061136	regulation of proteasomal protein catabolic process	6/211	193/18866	0.0216282	0.243298	0.22257	CLU/WNT10B/HSPA1A/HSPA1B/NKD2/CDC20	6
GO:2000181	negative regulation of blood vessel morphogenesis	6/211	194/18866	0.0221179	0.247707	0.226603	ADAMTS1/TIE1/XDH/STAB1/GPR4/SERPINE1	6
GO:0016049	cell growth	11/211	490/18866	0.0223677	0.247707	0.226603	AGTR1/SPHK1/IGFBP3/S100A9/OSGIN1/HSPA1A/HSPA1B/FXN/MSX1/RGS2/SEMA3B	11
GO:0032623	interleukin-2 production	3/211	54/18866	0.0225279	0.247707	0.226603	CD83/IL1B/TNFAIP3	3
GO:0000028	ribosomal small subunit assembly	2/211	21/18866	0.0227356	0.247707	0.226603	RPSA/PWP2	2
GO:0006123	mitochondrial electron transport, cytochrome c to oxygen	2/211	21/18866	0.0227356	0.247707	0.226603	COX7B/COX6B1	2
GO:0016540	protein autoprocessing	2/211	21/18866	0.0227356	0.247707	0.226603	FXN/KLK6	2
GO:0019646	aerobic electron transport chain	2/211	21/18866	0.0227356	0.247707	0.226603	COX7B/COX6B1	2
GO:0030728	ovulation	2/211	21/18866	0.0227356	0.247707	0.226603	ADAMTS1/RGS2	2
GO:0061042	vascular wound healing	2/211	21/18866	0.0227356	0.247707	0.226603	SERPINE1/TNFAIP3	2
GO:0046434	organophosphate catabolic process	5/211	144/18866	0.0230151	0.249878	0.228589	XDH/NEIL2/SMUG1/PDE4A/DCTPP1	5
GO:0060759	regulation of response to cytokine stimulus	6/211	196/18866	0.0231197	0.250142	0.228831	ECM1/IL1R2/SPHK1/HSPA1A/HSPA1B/TNFAIP3	6
GO:0045861	negative regulation of proteolysis	9/211	369/18866	0.023406	0.252363	0.230863	SERPINB2/PI3/ECM1/IFI6/C3/IL1R2/TFPI2/SERPINB7/SERPINE1	9
GO:0050764	regulation of phagocytosis	4/211	97/18866	0.0235176	0.252693	0.231164	C3/SPHK1/IL1B/LYAR	4
GO:0044843	cell cycle G1/S phase transition	8/211	310/18866	0.0236902	0.253673	0.232061	ADAMTS1/BAX/CDKN3/PIM2/CDC25A/CRADD/RRM2/GMNN	8
GO:0031668	cellular response to extracellular stimulus	7/211	253/18866	0.024009	0.256205	0.234377	CD68/HSPA8/LCN2/FOSL1/GAS2L1/DCTPP1/SLC39A4	7
GO:0034620	cellular response to unfolded protein	5/211	146/18866	0.0242511	0.257906	0.235933	HSPA2/HSPA8/HSPA1A/HSPA1B/BAX	5
GO:0006622	protein targeting to lysosome	2/211	22/18866	0.0248277	0.260481	0.238289	CLU/HSPA8	2
GO:0033617	mitochondrial cytochrome c oxidase assembly	2/211	22/18866	0.0248277	0.260481	0.238289	COX17/BCS1L	2
GO:0034312	diol biosynthetic process	2/211	22/18866	0.0248277	0.260481	0.238289	SPHK1/QDPR	2
GO:0051131	chaperone-mediated protein complex assembly	2/211	22/18866	0.0248277	0.260481	0.238289	CLU/HSPA1A	2
GO:0071901	negative regulation of protein serine/threonine kinase activity	5/211	148/18866	0.0255291	0.266942	0.244199	DNAJA1/IL1B/RGS2/TNFAIP3/CHORDC1	5
GO:0010952	positive regulation of peptidase activity	6/211	201/18866	0.0257565	0.267687	0.244881	RCN3/S100A9/XDH/BAX/CRADD/F3	6
GO:0031334	positive regulation of protein-containing complex assembly	7/211	257/18866	0.0258648	0.267687	0.244881	CLU/WNT10B/HSPA1A/HSPA1B/CSF3/BAX/ARL2	7
GO:0006576	cellular biogenic amine metabolic process	3/211	57/18866	0.0259394	0.267687	0.244881	CHKA/ODC1/SRM	3
GO:0045807	positive regulation of endocytosis	4/211	100/18866	0.025944	0.267687	0.244881	C3/APLN/CLU/SERPINE1	4
GO:0010951	negative regulation of endopeptidase activity	7/211	258/18866	0.0263436	0.270914	0.247833	SERPINB2/PI3/IFI6/C3/TFPI2/SERPINB7/SERPINE1	7
GO:0045639	positive regulation of myeloid cell differentiation	4/211	101/18866	0.0267849	0.273105	0.249837	HSPA1A/HSPA1B/CSF3/HCLS1	4
GO:1990542	mitochondrial transmembrane transport	4/211	101/18866	0.0267849	0.273105	0.249837	SLC25A12/ROMO1/TIMM50/TOMM7	4
GO:0006359	regulation of transcription by RNA polymerase III	2/211	23/18866	0.026995	0.273105	0.249837	POLR3G/NAB2	2
GO:0010155	regulation of proton transport	2/211	23/18866	0.026995	0.273105	0.249837	PPIF/COX17	2
GO:0042401	cellular biogenic amine biosynthetic process	2/211	23/18866	0.026995	0.273105	0.249837	ODC1/SRM	2
GO:0002886	regulation of myeloid leukocyte mediated immunity	3/211	58/18866	0.0271347	0.27363	0.250317	IL13RA2/CXCL6/C3	3
GO:1903362	regulation of cellular protein catabolic process	7/211	260/18866	0.0273195	0.274605	0.251209	CLU/WNT10B/HSPA1A/HSPA1B/NKD2/CDC20/TNFAIP3	7
GO:2001056	positive regulation of cysteine-type endopeptidase activity	5/211	151/18866	0.0275258	0.275789	0.252292	S100A9/XDH/BAX/CRADD/F3	5
GO:0008630	intrinsic apoptotic signaling pathway in response to DNA damage	4/211	103/18866	0.0285155	0.283879	0.259693	BCL2A1/CLU/BAX/TMEM161A	4
GO:0070498	interleukin-1-mediated signaling pathway	4/211	103/18866	0.0285155	0.283879	0.259693	IL1R2/IL1B/UBA52/PSMD4	4
GO:1901343	negative regulation of vasculature development	6/211	207/18866	0.0291762	0.285575	0.261245	ADAMTS1/TIE1/XDH/STAB1/GPR4/SERPINE1	6
GO:0009309	amine biosynthetic process	2/211	24/18866	0.0292357	0.285575	0.261245	ODC1/SRM	2
GO:0044062	regulation of excretion	2/211	24/18866	0.0292357	0.285575	0.261245	AGTR1/STC1	2
GO:0051349	positive regulation of lyase activity	2/211	24/18866	0.0292357	0.285575	0.261245	HPCA/FXN	2
GO:0051446	positive regulation of meiotic cell cycle	2/211	24/18866	0.0292357	0.285575	0.261245	CDC25A/MSX1	2
GO:0090169	regulation of spindle assembly	2/211	24/18866	0.0292357	0.285575	0.261245	HSPA1A/HSPA1B	2
GO:0061900	glial cell activation	3/211	60/18866	0.0296122	0.287734	0.26322	SPHK1/CLU/IL1B	3
GO:0031349	positive regulation of defense response	9/211	385/18866	0.0296414	0.287734	0.26322	MUC13/AGTR1/C3/S100A9/GPR4/POLR3G/IL1B/SERPINE1/PSMD4	9
GO:0043254	regulation of protein-containing complex assembly	10/211	449/18866	0.0300736	0.291023	0.266229	JAM3/CLU/HSPA8/WNT10B/HSPA1A/HSPA1B/CSF3/HCLS1/BAX/ARL2	10
GO:0044070	regulation of anion transport	4/211	105/18866	0.0303111	0.292413	0.2675	STC1/IL1B/RGS2/ANO9	4
GO:0046883	regulation of hormone secretion	7/211	267/18866	0.0309282	0.296969	0.271668	AGTR1/IL11/MYB/APLN/SLC25A4/IL1B/ARL2	7
GO:0030100	regulation of endocytosis	6/211	210/18866	0.0309929	0.296969	0.271668	C3/APLN/SPHK1/CLU/HPCA/SERPINE1	6
GO:0043484	regulation of RNA splicing	5/211	156/18866	0.0310693	0.296969	0.271668	HSPA8/HSPA1A/JMJD6/CLK3/SRSF2	5
GO:0000466	maturation of 5.8S rRNA from tricistronic rRNA transcript (SSU-rRNA, 5.8S rRNA, LSU-rRNA)	2/211	25/18866	0.0315479	0.299081	0.2736	BOP1/RPS21	2
GO:0050927	positive regulation of positive chemotaxis	2/211	25/18866	0.0315479	0.299081	0.2736	S1PR1/F3	2
GO:0031396	regulation of protein ubiquitination	6/211	211/18866	0.0316146	0.299081	0.2736	SPHK1/HSPA1A/HSPA1B/CDC20/DNAJA1/TNFAIP3	6
GO:0050673	epithelial cell proliferation	10/211	453/18866	0.0316741	0.299081	0.2736	ECM1/AGTR1/APLN/IGFBP3/WNT10B/XDH/BAX/WDR77/F3/TNFAIP3	10
GO:0009896	positive regulation of catabolic process	10/211	454/18866	0.0320835	0.302031	0.276298	CLU/HSPA1A/HSPA1B/BAX/NKD2/CDC20/PIM2/IL1B/TNFAIP3/TOMM7	10
GO:2001244	positive regulation of intrinsic apoptotic signaling pathway	3/211	62/18866	0.0322052	0.302263	0.276511	S100A9/BAX/MSX1	3
GO:0002062	chondrocyte differentiation	4/211	108/18866	0.0331273	0.309055	0.282725	ECM1/WNT10B/TGFBI/SIX2	4
GO:0032526	response to retinoic acid	4/211	108/18866	0.0331273	0.309055	0.282725	TIE1/MYB/WNT10B/TMEM161A	4
GO:0008535	respiratory chain complex IV assembly	2/211	26/18866	0.0339297	0.310044	0.283629	COX17/BCS1L	2
GO:0032743	positive regulation of interleukin-2 production	2/211	26/18866	0.0339297	0.310044	0.283629	CD83/IL1B	2
GO:0032967	positive regulation of collagen biosynthetic process	2/211	26/18866	0.0339297	0.310044	0.283629	MYB/SERPINB7	2
GO:0042730	fibrinolysis	2/211	26/18866	0.0339297	0.310044	0.283629	SERPINB2/SERPINE1	2
GO:0050926	regulation of positive chemotaxis	2/211	26/18866	0.0339297	0.310044	0.283629	S1PR1/F3	2
GO:0060343	trabecula formation	2/211	26/18866	0.0339297	0.310044	0.283629	ADAMTS1/WNT10B	2
GO:0072012	glomerulus vasculature development	2/211	26/18866	0.0339297	0.310044	0.283629	SERPINB7/GPR4	2
GO:0050678	regulation of epithelial cell proliferation	9/211	395/18866	0.0340833	0.310532	0.284076	ECM1/AGTR1/APLN/WNT10B/XDH/BAX/WDR77/F3/TNFAIP3	9
GO:0043281	regulation of cysteine-type endopeptidase activity involved in apoptotic process	6/211	215/18866	0.0341825	0.310532	0.284076	IFI6/S100A9/XDH/BAX/CRADD/F3	6
GO:0070265	necrotic cell death	3/211	64/18866	0.0349131	0.314169	0.287403	SLC25A4/PPIF/BAX	3
GO:0042176	regulation of protein catabolic process	9/211	397/18866	0.0350241	0.314169	0.287403	CLU/WNT10B/HSPA1A/HSPA1B/NKD2/ODC1/CDC20/IL1B/TNFAIP3	9
GO:0006289	nucleotide-excision repair	4/211	110/18866	0.0350869	0.314169	0.287403	NEIL2/UBA52/COPS3/COPS7B	4
GO:0007041	lysosomal transport	4/211	110/18866	0.0350869	0.314169	0.287403	CLU/HSPA8/HSPA1A/RHOB	4
GO:1901989	positive regulation of cell cycle phase transition	4/211	110/18866	0.0350869	0.314169	0.287403	ADAMTS1/HSPA2/WNT10B/CDC25A	4
GO:0043467	regulation of generation of precursor metabolites and energy	5/211	162/18866	0.0356838	0.318421	0.291293	SLC25A12/PPIF/PHLDA2/COX17/NUP188	5
GO:0051205	protein insertion into membrane	3/211	65/18866	0.0363098	0.318421	0.291293	BAX/ROMO1/BCS1L	3
GO:0090307	mitotic spindle assembly	3/211	65/18866	0.0363098	0.318421	0.291293	HSPA1A/HSPA1B/CDC20	3
GO:0002825	regulation of T-helper 1 type immune response	2/211	27/18866	0.0363793	0.318421	0.291293	IL27RA/IL1B	2
GO:0003416	endochondral bone growth	2/211	27/18866	0.0363793	0.318421	0.291293	ECM1/STC1	2
GO:0008053	mitochondrial fusion	2/211	27/18866	0.0363793	0.318421	0.291293	BAX/SPG7	2
GO:0010714	positive regulation of collagen metabolic process	2/211	27/18866	0.0363793	0.318421	0.291293	MYB/SERPINB7	2
GO:0070199	establishment of protein localization to chromosome	2/211	27/18866	0.0363793	0.318421	0.291293	ACD/WRAP53	2
GO:0007088	regulation of mitotic nuclear division	5/211	163/18866	0.0364918	0.318511	0.291375	SPHK1/HSPA1A/HSPA1B/CDC20/IL1B	5
GO:0015980	energy derivation by oxidation of organic compounds	7/211	278/18866	0.0372247	0.324	0.296396	SLC25A12/COQ10A/GFPT2/COX7B/PHLDA2/FXN/COX6B1	7
GO:0001938	positive regulation of endothelial cell proliferation	4/211	113/18866	0.0381501	0.324763	0.297095	ECM1/AGTR1/APLN/F3	4
GO:0000469	cleavage involved in rRNA processing	2/211	28/18866	0.0388949	0.324763	0.297095	BOP1/RPS21	2
GO:0010575	positive regulation of vascular endothelial growth factor production	2/211	28/18866	0.0388949	0.324763	0.297095	C3/IL1B	2
GO:0030194	positive regulation of blood coagulation	2/211	28/18866	0.0388949	0.324763	0.297095	SERPINE1/F3	2
GO:0034311	diol metabolic process	2/211	28/18866	0.0388949	0.324763	0.297095	SPHK1/QDPR	2
GO:0045745	positive regulation of G protein-coupled receptor signaling pathway	2/211	28/18866	0.0388949	0.324763	0.297095	C3/KLK6	2
GO:0061437	renal system vasculature development	2/211	28/18866	0.0388949	0.324763	0.297095	SERPINB7/GPR4	2
GO:0061440	kidney vasculature development	2/211	28/18866	0.0388949	0.324763	0.297095	SERPINB7/GPR4	2
GO:0090200	positive regulation of release of cytochrome c from mitochondria	2/211	28/18866	0.0388949	0.324763	0.297095	PPIF/BAX	2
GO:1900048	positive regulation of hemostasis	2/211	28/18866	0.0388949	0.324763	0.297095	SERPINE1/F3	2
GO:1903579	negative regulation of ATP metabolic process	2/211	28/18866	0.0388949	0.324763	0.297095	SLC25A12/PPIF	2
GO:0090150	establishment of protein localization to membrane	8/211	342/18866	0.0389828	0.324763	0.297095	ZDHHC14/HPCA/BAX/ROMO1/RPSA/RPS21/BCS1L/UBA52	8
GO:0035967	cellular response to topologically incorrect protein	5/211	166/18866	0.0389831	0.324763	0.297095	HSPA2/HSPA8/HSPA1A/HSPA1B/BAX	5
GO:0034332	adherens junction organization	3/211	67/18866	0.0391884	0.324763	0.297095	JAM3/CDH11/CDH24	3
GO:0042255	ribosome assembly	3/211	67/18866	0.0391884	0.324763	0.297095	BOP1/RPSA/PWP2	3
GO:0050918	positive chemotaxis	3/211	67/18866	0.0391884	0.324763	0.297095	DEFB103A/S1PR1/F3	3
GO:0070613	regulation of protein processing	3/211	67/18866	0.0391884	0.324763	0.297095	IL1R2/NKD2/SERPINE1	3
GO:0072678	T cell migration	3/211	67/18866	0.0391884	0.324763	0.297095	ECM1/S1PR1/IL27RA	3
GO:0050766	positive regulation of phagocytosis	3/211	68/18866	0.04067	0.334623	0.306115	C3/IL1B/LYAR	3
GO:0072665	protein localization to vacuole	3/211	68/18866	0.04067	0.334623	0.306115	CLU/HSPA8/TNFAIP3	3
GO:0009451	RNA modification	5/211	168/18866	0.0407004	0.334623	0.306115	TRMU/JMJD6/TRMT61A/EMG1/PUSL1	5
GO:1903050	regulation of proteolysis involved in cellular protein catabolic process	6/211	225/18866	0.0411809	0.33655	0.307877	CLU/WNT10B/HSPA1A/HSPA1B/NKD2/CDC20	6
GO:0001782	B cell homeostasis	2/211	29/18866	0.0414748	0.33655	0.307877	BAX/TNFAIP3	2
GO:0007020	microtubule nucleation	2/211	29/18866	0.0414748	0.33655	0.307877	HSPA1A/HSPA1B	2
GO:0019835	cytolysis	2/211	29/18866	0.0414748	0.33655	0.307877	KRT6A/ROMO1	2
GO:0050820	positive regulation of coagulation	2/211	29/18866	0.0414748	0.33655	0.307877	SERPINE1/F3	2
GO:0048662	negative regulation of smooth muscle cell proliferation	3/211	69/18866	0.0421796	0.340496	0.311487	APLN/IGFBP3/TNFAIP3	3
GO:1903317	regulation of protein maturation	3/211	69/18866	0.0421796	0.340496	0.311487	IL1R2/NKD2/SERPINE1	3
GO:0051403	stress-activated MAPK cascade	7/211	286/18866	0.0423002	0.340588	0.311571	SPHK1/XDH/CCM2/DNAJA1/IL1B/FZD8/UBA52	7
GO:0051341	regulation of oxidoreductase activity	4/211	117/18866	0.0424658	0.34104	0.311984	AGTR1/FXN/COX17/IL1B	4
GO:0030856	regulation of epithelial cell differentiation	5/211	171/18866	0.0433612	0.34711	0.317537	ZBED2/WNT10B/XDH/IL1B/SERPINE1	5
GO:0048705	skeletal system morphogenesis	6/211	228/18866	0.0434444	0.34711	0.317537	WNT10B/SIX2/STC1/NAB2/MSX1/BARX2	6
GO:0007052	mitotic spindle organization	4/211	118/18866	0.0435861	0.347351	0.317758	HSPA1A/HSPA1B/WDR62/CDC20	4
GO:0006879	cellular iron ion homeostasis	3/211	70/18866	0.043717	0.347505	0.317899	LCN2/FXN/HMOX2	3
GO:0043372	positive regulation of CD4-positive, alpha-beta T cell differentiation	2/211	30/18866	0.0441171	0.348629	0.318927	MYB/CD83	2
GO:0070198	protein localization to chromosome, telomeric region	2/211	30/18866	0.0441171	0.348629	0.318927	ACD/WRAP53	2
GO:0001906	cell killing	5/211	172/18866	0.0442709	0.348629	0.318927	DEFB103A/KRT6A/CXCL6/C3/ROMO1	5
GO:0006401	RNA catabolic process	9/211	415/18866	0.0443059	0.348629	0.318927	HSPA8/HSPA1A/HSPA1B/POP1/PKP1/RPSA/RPS21/UBA52/PSMD4	9
GO:0033209	tumor necrosis factor-mediated signaling pathway	5/211	173/18866	0.045192	0.35452	0.324316	SPHK1/HSPA1A/HSPA1B/TNFAIP3/PSMD4	5
GO:0051785	positive regulation of nuclear division	3/211	71/18866	0.0452821	0.35452	0.324316	SPHK1/MSX1/IL1B	3
GO:0002675	positive regulation of acute inflammatory response	2/211	31/18866	0.0468202	0.361118	0.330352	C3/IL1B	2
GO:0002828	regulation of type 2 immune response	2/211	31/18866	0.0468202	0.361118	0.330352	ECM1/IL27RA	2
GO:0045940	positive regulation of steroid metabolic process	2/211	31/18866	0.0468202	0.361118	0.330352	AGTR1/IL1B	2
GO:0098868	bone growth	2/211	31/18866	0.0468202	0.361118	0.330352	ECM1/STC1	2
GO:1902230	negative regulation of intrinsic apoptotic signaling pathway in response to DNA damage	2/211	31/18866	0.0468202	0.361118	0.330352	CLU/TMEM161A	2
GO:1903792	negative regulation of anion transport	2/211	31/18866	0.0468202	0.361118	0.330352	RGS2/ANO9	2
GO:0006283	transcription-coupled nucleotide-excision repair	3/211	73/18866	0.0484949	0.372192	0.340483	UBA52/COPS3/COPS7B	3
GO:0010517	regulation of phospholipase activity	3/211	73/18866	0.0484949	0.372192	0.340483	AGTR1/HPCA/RGS2	3
GO:0042168	heme metabolic process	2/211	32/18866	0.0495824	0.378674	0.346412	FXN/HMOX2	2
GO:1903959	regulation of anion transmembrane transport	2/211	32/18866	0.0495824	0.378674	0.346412	RGS2/ANO9	2
MF
ID	Description	GeneRatio	BgRatio	pvalue	p.adjust	qvalue	geneID	Count
GO:0045236	CXCR chemokine receptor binding	6/214	18/18352	3.87128e-08	1.62207e-05	1.44664e-05	PPBP/CXCL5/CXCL1/CXCL6/CXCL2/CXCL3	6
GO:0001664	G protein-coupled receptor binding	16/214	293/18352	3.61585e-07	7.57521e-05	6.75594e-05	PPBP/DEFB103A/CXCL5/CXCL1/AGTR1/CXCL6/C3/APLN/CXCL2/CXCL3/HSPA8/WNT10B/HSPA1A/S1PR1/HSPA1B/DNAJA1	16
GO:0051787	misfolded protein binding	5/214	27/18352	1.34764e-05	0.00129132	0.00115166	CLU/HSPA2/HSPA8/HSPA1A/HSPA1B	5
GO:0042379	chemokine receptor binding	7/214	70/18352	1.70921e-05	0.00129132	0.00115166	PPBP/DEFB103A/CXCL5/CXCL1/CXCL6/CXCL2/CXCL3	7
GO:0005126	cytokine receptor binding	13/214	271/18352	1.86354e-05	0.00129132	0.00115166	PPBP/DEFB103A/CXCL5/ECM1/CXCL1/CXCL6/IL11/CXCL2/CXCL3/CSF3/IL27RA/IL1B/TIMM50	13
GO:0005125	cytokine activity	12/214	235/18352	2.12164e-05	0.00129132	0.00115166	PPBP/CXCL5/CXCL1/CXCL6/IL11/CXCL2/IL24/CXCL3/WNT10B/CSF3/IL1B/SECTM1	12
GO:0008009	chemokine activity	6/214	49/18352	2.15733e-05	0.00129132	0.00115166	PPBP/CXCL5/CXCL1/CXCL6/CXCL2/CXCL3	6
GO:0048018	receptor ligand activity	17/214	487/18352	6.02734e-05	0.00315682	0.0028154	PPBP/DEFB103A/CXCL5/CXCL1/CXCL6/IL11/APLN/CXCL2/IL24/CXCL3/OSGIN1/WNT10B/CSF3/STC1/IL1B/SEMA3B/SECTM1	17
GO:0030546	signaling receptor activator activity	17/214	492/18352	6.83216e-05	0.00318075	0.00283675	PPBP/DEFB103A/CXCL5/CXCL1/CXCL6/IL11/APLN/CXCL2/IL24/CXCL3/OSGIN1/WNT10B/CSF3/STC1/IL1B/SEMA3B/SECTM1	17
GO:0016725	oxidoreductase activity, acting on CH or CH2 groups	3/214	10/18352	0.000176621	0.00672764	0.00600003	XDH/RRM2/ACOX2	3
GO:0140104	molecular carrier activity	3/214	10/18352	0.000176621	0.00672764	0.00600003	ATOX1/FXN/COX17	3
GO:0051087	chaperone binding	7/214	104/18352	0.000216873	0.00757247	0.00675349	CLU/HSPA2/HSPA8/BAX/WRAP53/DNAJA1/CDC25A	7
GO:0044183	protein folding chaperone	4/214	27/18352	0.000255603	0.00823829	0.0073473	HSPA2/HSPA8/HSPA1A/HSPA1B	4
GO:0051082	unfolded protein binding	7/214	118/18352	0.000469292	0.0140452	0.0125262	CLU/HSPA2/HSPA8/HSPA1A/HSPA1B/DNAJA1/SPG7	7
GO:0031072	heat shock protein binding	7/214	127/18352	0.000728397	0.0203466	0.018146	HSPA2/HSPA8/HSPA1A/HSPA1B/BAX/DNAJA1/CHORDC1	7
GO:0070851	growth factor receptor binding	7/214	141/18352	0.00134376	0.0351897	0.0313838	ECM1/ESM1/IL11/CSF3/IL27RA/IL1B/TIMM50	7
GO:0031625	ubiquitin protein ligase binding	10/214	297/18352	0.00262703	0.0647485	0.0577458	CLU/HSPA8/HSPA1A/HSPA1B/UBE2D4/WRAP53/NKD2/DNAJA1/FZD8/UBA52	10
GO:0005347	ATP transmembrane transporter activity	3/214	26/18352	0.00333521	0.0776363	0.0692397	SLC25A12/SLC25A4/SLC25A19	3
GO:0044389	ubiquitin-like protein ligase binding	10/214	316/18352	0.00407809	0.0899327	0.0802063	CLU/HSPA8/HSPA1A/HSPA1B/UBE2D4/WRAP53/NKD2/DNAJA1/FZD8/UBA52	10
GO:0050840	extracellular matrix binding	4/214	57/18352	0.00438188	0.0918004	0.081872	ECM1/DMBT1/TGFBI/RPSA	4
GO:0000295	adenine nucleotide transmembrane transporter activity	3/214	30/18352	0.00503307	0.0958571	0.0854899	SLC25A12/SLC25A4/SLC25A19	3
GO:0005346	purine ribonucleotide transmembrane transporter activity	3/214	30/18352	0.00503307	0.0958571	0.0854899	SLC25A12/SLC25A4/SLC25A19	3
GO:0002020	protease binding	6/214	137/18352	0.00544033	0.096457	0.086025	ECM1/LCN2/CRADD/SERPINE1/F3/TNFAIP3	6
GO:0015216	purine nucleotide transmembrane transporter activity	3/214	31/18352	0.00552498	0.096457	0.086025	SLC25A12/SLC25A4/SLC25A19	3
GO:0004867	serine-type endopeptidase inhibitor activity	5/214	98/18352	0.0058146	0.0970058	0.0865144	SERPINB2/PI3/TFPI2/SERPINB7/SERPINE1	5
GO:0015215	nucleotide transmembrane transporter activity	3/214	33/18352	0.00659282	0.0970058	0.0865144	SLC25A12/SLC25A4/SLC25A19	3
GO:0071949	FAD binding	3/214	33/18352	0.00659282	0.0970058	0.0865144	CYB5R2/XDH/ACOX2	3
GO:0008199	ferric iron binding	2/214	11/18352	0.00694552	0.0970058	0.0865144	FXN/RRM2	2
GO:0051400	BH domain binding	2/214	11/18352	0.00694552	0.0970058	0.0865144	BCL2A1/BAX	2
GO:0070513	death domain binding	2/214	11/18352	0.00694552	0.0970058	0.0865144	BAX/CRADD	2
GO:0004222	metalloendopeptidase activity	5/214	108/18352	0.00869671	0.117546	0.104833	ADAMTS1/ADAMTS14/ECE2/ADAMTS6/SPG7	5
GO:0019104	DNA N-glycosylase activity	2/214	13/18352	0.00970021	0.12404	0.110624	NEIL2/SMUG1	2
GO:0015605	organophosphate ester transmembrane transporter activity	3/214	38/18352	0.00976923	0.12404	0.110624	SLC25A12/SLC25A4/SLC25A19	3
GO:0030280	structural constituent of skin epidermis	2/214	14/18352	0.0112306	0.138401	0.123433	PI3/PKP1	2
GO:0005229	intracellular calcium activated chloride channel activity	2/214	16/18352	0.014585	0.156696	0.139749	TTYH2/ANO9	2
GO:0005521	lamin binding	2/214	16/18352	0.014585	0.156696	0.139749	TMEM201/PKP1	2
GO:0045125	bioactive lipid receptor activity	2/214	16/18352	0.014585	0.156696	0.139749	SPHK1/S1PR1	2
GO:0061778	intracellular chloride channel activity	2/214	16/18352	0.014585	0.156696	0.139749	TTYH2/ANO9	2
GO:0070402	NADPH binding	2/214	16/18352	0.014585	0.156696	0.139749	CBR3/QDPR	2
GO:0005044	scavenger receptor activity	3/214	47/18352	0.0173991	0.182256	0.162545	DMBT1/STAB1/SCARA3	3
GO:0004866	endopeptidase inhibitor activity	6/214	183/18352	0.0205563	0.210076	0.187355	SERPINB2/PI3/C3/TFPI2/SERPINB7/SERPINE1	6
GO:0030414	peptidase inhibitor activity	6/214	189/18352	0.0236389	0.234955	0.209544	SERPINB2/PI3/C3/TFPI2/SERPINB7/SERPINE1	6
GO:0050750	low-density lipoprotein particle receptor binding	2/214	21/18352	0.0245703	0.234955	0.209544	CLU/DNAJA1	2
GO:0015932	nucleobase-containing compound transmembrane transporter activity	3/214	54/18352	0.0250901	0.234955	0.209544	SLC25A12/SLC25A4/SLC25A19	3
GO:0061135	endopeptidase regulator activity	6/214	192/18352	0.0252907	0.234955	0.209544	SERPINB2/PI3/C3/TFPI2/SERPINB7/SERPINE1	6
GO:0051537	2 iron, 2 sulfur cluster binding	2/214	22/18352	0.0268229	0.234955	0.209544	XDH/FXN	2
GO:0004896	cytokine receptor activity	4/214	97/18352	0.02687	0.234955	0.209544	IL13RA2/IL1R2/IL27RA/F3	4
GO:0005178	integrin binding	5/214	144/18352	0.026916	0.234955	0.209544	ESM1/JAM3/TLN2/TGFBI/IL1B	5
GO:0003735	structural constituent of ribosome	6/214	202/18352	0.0313472	0.26805	0.23906	MRPL47/MRPS18C/RPSA/MRPL41/RPS21/UBA52	6
GO:0005506	iron ion binding	5/214	151/18352	0.0321099	0.269081	0.239979	LCN2/XDH/JMJD6/FXN/RRM2	5
GO:0008144	drug binding	4/214	104/18352	0.0335143	0.275343	0.245564	LCN2/CHKA/PPIF/MT2A	4
GO:1901505	carbohydrate derivative transmembrane transporter activity	3/214	61/18352	0.0343276	0.276601	0.246686	SLC25A12/SLC25A4/SLC25A19	3
GO:0070325	lipoprotein particle receptor binding	2/214	26/18352	0.0366117	0.289439	0.258136	CLU/DNAJA1	2
GO:0009055	electron transfer activity	4/214	111/18352	0.0410349	0.292908	0.26123	XDH/COX7B/COX6B1/QDPR	4
GO:0008083	growth factor activity	5/214	162/18352	0.0414625	0.292908	0.26123	PPBP/CXCL1/IL11/OSGIN1/CSF3	5
GO:0004129	cytochrome-c oxidase activity	2/214	28/18352	0.0419439	0.292908	0.26123	COX7B/COX6B1	2
GO:0015002	heme-copper terminal oxidase activity	2/214	28/18352	0.0419439	0.292908	0.26123	COX7B/COX6B1	2
GO:0016676	oxidoreductase activity, acting on a heme group of donors, oxygen as acceptor	2/214	28/18352	0.0419439	0.292908	0.26123	COX7B/COX6B1	2
GO:0019706	protein-cysteine S-palmitoyltransferase activity	2/214	28/18352	0.0419439	0.292908	0.26123	ZDHHC14/ZDHHC16	2
GO:0019707	protein-cysteine S-acyltransferase activity	2/214	28/18352	0.0419439	0.292908	0.26123	ZDHHC14/ZDHHC16	2
GO:0005520	insulin-like growth factor binding	2/214	29/18352	0.0447124	0.297373	0.265212	ESM1/IGFBP3	2
GO:0016675	oxidoreductase activity, acting on a heme group of donors	2/214	29/18352	0.0447124	0.297373	0.265212	COX7B/COX6B1	2
GO:0043236	laminin binding	2/214	29/18352	0.0447124	0.297373	0.265212	ECM1/RPSA	2
GO:0042826	histone deacetylase binding	4/214	115/18352	0.045728	0.299375	0.266997	HSPA1A/HSPA1B/CDC20/GMNN	4
KEGG
ID	Description	GeneRatio	BgRatio	pvalue	p.adjust	qvalue	geneID	Count
hsa04657	IL-17 signaling pathway	11/105	94/8223	2.47474e-08	3.27798e-06	2.77856e-06	CXCL5/CXCL1/CXCL6/CXCL2/CXCL3/S100A9/LCN2/CSF3/FOSL1/IL1B/TNFAIP3	11
hsa05134	Legionellosis	9/105	57/8223	3.4505e-08	3.27798e-06	2.77856e-06	CXCL1/C3/CXCL2/HSPA2/CXCL3/HSPA8/HSPA1A/HSPA1B/IL1B	9
hsa04060	Cytokine-cytokine receptor interaction	13/105	295/8223	9.00617e-05	0.0057039	0.00483489	PPBP/CXCL5/IL13RA2/CXCL1/CXCL6/IL11/IL1R2/CXCL2/IL24/CXCL3/CSF3/IL27RA/IL1B	13
hsa05323	Rheumatoid arthritis	7/105	93/8223	0.000174321	0.00828023	0.0070187	CXCL5/CXCL1/CXCL6/IL11/CXCL2/CXCL3/IL1B	7
hsa04061	Viral protein interaction with cytokine and cytokine receptor	7/105	100/8223	0.000273831	0.0104056	0.00882024	PPBP/CXCL5/CXCL1/CXCL6/CXCL2/IL24/CXCL3	7
hsa04668	TNF signaling pathway	7/105	114/8223	0.000608429	0.0187323	0.0158783	CXCL5/CXCL1/CXCL6/CXCL2/CXCL3/IL1B/TNFAIP3	7
hsa05020	Prion disease	11/105	273/8223	0.000690137	0.0187323	0.0158783	HSPA2/HSPA8/HSPA1A/HSPA1B/SLC25A4/PPIF/COX7B/BAX/COX6B1/IL1B/PSMD4	11
hsa05417	Lipid and atherosclerosis	9/105	215/8223	0.00165188	0.0392322	0.033255	CXCL1/CXCL2/HSPA2/CXCL3/HSPA8/HSPA1A/HSPA1B/BAX/IL1B	9
hsa05162	Measles	7/105	139/8223	0.00194589	0.0393913	0.0333899	HSPA2/HSPA8/HSPA1A/HSPA1B/BAX/IL1B/TNFAIP3	7
hsa04064	NF-kappa B signaling pathway	6/105	104/8223	0.00207323	0.0393913	0.0333899	BCL2A1/CXCL1/CXCL2/CXCL3/IL1B/TNFAIP3	6
hsa04612	Antigen processing and presentation	5/105	78/8223	0.00311287	0.0537677	0.0455759	HSPA2/HSPA8/HSPA1A/HSPA1B/IFI30	5
hsa04610	Complement and coagulation cascades	5/105	86/8223	0.00473958	0.0750433	0.0636101	SERPINB2/C3/CLU/SERPINE1/F3	5
hsa04141	Protein processing in endoplasmic reticulum	7/105	171/8223	0.00613446	0.0896575	0.0759978	HSPA2/HSPA8/HSPA1A/HSPA1B/BAX/UBE2D4/DNAJA1	7
hsa04978	Mineral absorption	4/105	60/8223	0.00707754	0.0960523	0.0814183	ATOX1/HMOX2/MT2A/SLC39A4	4
hsa04213	Longevity regulating pathway - multiple species	4/105	62/8223	0.00794122	0.100589	0.0852636	HSPA2/HSPA8/HSPA1A/HSPA1B	4
hsa04933	AGE-RAGE signaling pathway in diabetic complications	5/105	100/8223	0.00890839	0.105787	0.08967	AGTR1/BAX/IL1B/SERPINE1/F3	5
hsa05146	Amoebiasis	5/105	102/8223	0.00966089	0.107975	0.0915242	CXCL1/IL1R2/CXCL2/CXCL3/IL1B	5
hsa04062	Chemokine signaling pathway	7/105	192/8223	0.0112675	0.114769	0.0972838	PPBP/CXCL5/CXCL1/CXCL6/CXCL2/CXCL3/GNG11	7
hsa05167	Kaposi sarcoma-associated herpesvirus infection	7/105	194/8223	0.011882	0.114769	0.0972838	CXCL1/C3/CXCL2/CXCL3/BAX/GNG11/UBA52	7
hsa05120	Epithelial cell signaling in Helicobacter pylori infection	4/105	70/8223	0.012081	0.114769	0.0972838	JAM3/CXCL1/CXCL2/CXCL3	4
hsa03040	Spliceosome	6/105	154/8223	0.0137779	0.116362	0.0986339	HSPA2/HSPA8/HSPA1A/HSPA1B/SF3A2/SRSF2	6
hsa04115	p53 signaling pathway	4/105	73/8223	0.013932	0.116362	0.0986339	IGFBP3/BAX/SERPINE1/RRM2	4
hsa05145	Toxoplasmosis	5/105	112/8223	0.0140859	0.116362	0.0986339	HSPA2/HSPA8/HSPA1A/HSPA1B/PPIF	5
hsa05133	Pertussis	4/105	76/8223	0.0159543	0.126305	0.107062	CXCL5/CXCL6/C3/IL1B	4
hsa05012	Parkinson disease	8/105	266/8223	0.0201859	0.153413	0.13004	SLC25A4/PPIF/COX7B/BAX/COX6B1/SLC39A4/UBA52/PSMD4	8
hsa01232	Nucleotide metabolism	4/105	85/8223	0.0230924	0.163411	0.138515	XDH/IMPDH1/DCTPP1/RRM2	4
hsa05166	Human T-cell leukemia virus 1 infection	7/105	222/8223	0.0232216	0.163411	0.138515	IL1R2/TLN2/FOSL1/SLC25A4/BAX/CDC20/MSX1	7
hsa05171	Coronavirus disease - COVID-19	7/105	232/8223	0.028653	0.194431	0.164809	AGTR1/C3/CSF3/RPSA/IL1B/RPS21/UBA52	7
hsa04915	Estrogen signaling pathway	5/105	138/8223	0.0314601	0.198052	0.167878	KRT34/HSPA2/HSPA8/HSPA1A/HSPA1B	5
hsa04621	NOD-like receptor signaling pathway	6/105	186/8223	0.0314839	0.198052	0.167878	DEFB103A/CXCL1/CXCL2/CXCL3/IL1B/TNFAIP3	6
hsa04371	Apelin signaling pathway	5/105	139/8223	0.0323138	0.198052	0.167878	AGTR1/APLN/SPHK1/SERPINE1/GNG11	5
hsa04936	Alcoholic liver disease	5/105	142/8223	0.0349614	0.207307	0.175723	CXCL1/C3/CXCL2/CXCL3/IL1B	5
hsa00480	Glutathione metabolism	3/105	57/8223	0.036006	0.207307	0.175723	ODC1/RRM2/SRM	3
hsa04640	Hematopoietic cell lineage	4/105	99/8223	0.0375511	0.208061	0.176362	IL11/IL1R2/CSF3/IL1B	4
hsa05131	Shigellosis	7/105	247/8223	0.038327	0.208061	0.176362	C3/TLN2/HCLS1/BAX/UBE2D4/IL1B/UBA52	7
hsa05415	Diabetic cardiomyopathy	6/105	203/8223	0.0451608	0.23768	0.201468	AGTR1/GFPT2/SLC25A4/PPIF/COX7B/COX6B1	6
hsa05217	Basal cell carcinoma	3/105	63/8223	0.046285	0.23768	0.201468	WNT10B/BAX/FZD8	3
