# Supplementary material for: The Simultaneous Treatment of PC-3 Cells with the DNA-Demethylating Agent Decitabine and S-Adenosylmethionine Leads to Synergistic Anticancer Effects
Source: Genes (Basel). 2024 Dec 20;15(12):1634. doi: 10.3390/genes15121634 (PMC11675482; doi:10.3390/genes15121634)
Supplement: Supplementary file 1 [file genes-15-01634-s001.zip › ZIP Kopie/Supplementary Table 3.xlsx]

## Sheet: Tabelle1
BP
ID	Description	GeneRatio	BgRatio	pvalue	p.adjust	qvalue	geneID	Count
GO:0006119	oxidative phosphorylation	15/188	149/18866	2.46611e-11	6.62643e-08	6.19122e-08	ATP6/ATP8/COX1/COX2/COX3/CYTB/ND2/ND3/ND4/ND4L/ND5/ND6/NDUFA7/NUPR1/SHMT2	15
GO:0042775	mitochondrial ATP synthesis coupled electron transport	11/188	97/18866	3.38945e-09	3.39027e-06	3.16761e-06	COX1/COX2/COX3/CYTB/ND2/ND3/ND4/ND4L/ND5/ND6/NDUFA7	11
GO:0042773	ATP synthesis coupled electron transport	11/188	98/18866	3.78519e-09	3.39027e-06	3.16761e-06	COX1/COX2/COX3/CYTB/ND2/ND3/ND4/ND4L/ND5/ND6/NDUFA7	11
GO:0046034	ATP metabolic process	17/188	311/18866	1.52716e-08	1.02587e-05	9.58497e-06	ATP6/ATP8/COX1/COX2/COX3/CYTB/FAM20C/GPI/ND2/ND3/ND4/ND4L/ND5/ND6/NDUFA7/NUPR1/SHMT2	17
GO:0022904	respiratory electron transport chain	11/188	116/18866	2.2735e-08	1.22178e-05	1.14154e-05	COX1/COX2/COX3/CYTB/ND2/ND3/ND4/ND4L/ND5/ND6/NDUFA7	11
GO:0022900	electron transport chain	12/188	184/18866	3.31004e-07	0.000148235	0.000138499	COX1/COX2/COX3/CYTB/ND2/ND3/ND4/ND4L/ND5/ND6/NDUFA7/PHGDH	12
GO:0045333	cellular respiration	12/188	187/18866	3.93974e-07	0.00015123	0.000141297	COX1/COX2/COX3/CYTB/ND2/ND3/ND4/ND4L/ND5/ND6/NDUFA7/SHMT2	12
GO:0006120	mitochondrial electron transport, NADH to ubiquinone	7/188	55/18866	1.18213e-06	0.000397048	0.000370971	ND2/ND3/ND4/ND4L/ND5/ND6/NDUFA7	7
GO:0010257	NADH dehydrogenase complex assembly	7/188	65/18866	3.72913e-06	0.00100202	0.000936207	ND2/ND3/ND4/ND5/ND6/NDUFA7/TMEM126A	7
GO:0032981	mitochondrial respiratory chain complex I assembly	7/188	65/18866	3.72913e-06	0.00100202	0.000936207	ND2/ND3/ND4/ND5/ND6/NDUFA7/TMEM126A	7
GO:0006563	L-serine metabolic process	4/188	12/18866	4.44135e-06	0.0010849	0.00101365	CBS/PHGDH/SHMT2/SRR	4
GO:0006520	cellular amino acid metabolic process	14/188	340/18866	8.35203e-06	0.00187016	0.00174733	ASNS/ASPA/CBS/ENOSF1/FARS2/GATB/LARS2/MSRA/PHGDH/PPA2/SARS2/SHMT2/SLC7A11/SRR	14
GO:0015980	energy derivation by oxidation of organic compounds	12/188	278/18866	2.3586e-05	0.00487505	0.00455487	COX1/COX2/COX3/CYTB/ND2/ND3/ND4/ND4L/ND5/ND6/NDUFA7/SHMT2	12
GO:0009070	serine family amino acid biosynthetic process	4/188	18/18866	2.61986e-05	0.00502825	0.00469801	CBS/PHGDH/SHMT2/SRR	4
GO:0009069	serine family amino acid metabolic process	5/188	40/18866	4.61921e-05	0.00827455	0.00773111	CBS/PHGDH/SHMT2/SLC7A11/SRR	5
GO:0033108	mitochondrial respiratory chain complex assembly	7/188	102/18866	7.25699e-05	0.0121872	0.0113868	ND2/ND3/ND4/ND5/ND6/NDUFA7/TMEM126A	7
GO:0043039	tRNA aminoacylation	5/188	48/18866	0.0001127	0.0178133	0.0166434	FARS2/GATB/LARS2/PPA2/SARS2	5
GO:0043038	amino acid activation	5/188	49/18866	0.000124501	0.0185852	0.0173646	FARS2/GATB/LARS2/PPA2/SARS2	5
GO:0008652	cellular amino acid biosynthetic process	6/188	84/18866	0.000192918	0.0264967	0.0247565	ASNS/ASPA/CBS/PHGDH/SHMT2/SRR	6
GO:1902600	proton transmembrane transport	8/188	159/18866	0.000197222	0.0264967	0.0247565	ATP6/ATP8/COX1/COX2/COX3/CYTB/ND4/ND5	8
GO:0006979	response to oxidative stress	14/188	458/18866	0.000209108	0.0267558	0.0249986	ACOX2/COX1/DHFR/LONP1/MAPT/MSRA/ND3/ND5/ND6/NME5/PRKN/SDC1/SESN2/SLC7A11	14
GO:0046394	carboxylic acid biosynthetic process	12/188	367/18866	0.000325643	0.0389891	0.0364284	ACOX2/ASNS/ASPA/CBS/DHFR/GAMT/HAS3/PHGDH/SHMT2/SRR/TBXAS1/TRIB3	12
GO:0016053	organic acid biosynthetic process	12/188	368/18866	0.000333736	0.0389891	0.0364284	ACOX2/ASNS/ASPA/CBS/DHFR/GAMT/HAS3/PHGDH/SHMT2/SRR/TBXAS1/TRIB3	12
GO:0035435	phosphate ion transmembrane transport	3/188	15/18866	0.000405671	0.0444037	0.0414874	ANKH/SLC25A10/SLC37A4	3
GO:0032543	mitochondrial translation	7/188	135/18866	0.000413135	0.0444037	0.0414874	GATB/LARS2/MRPL1/MRPL58/NDUFA7/SARS2/SHMT2	7
GO:1901607	alpha-amino acid biosynthetic process	5/188	66/18866	0.000509005	0.0520659	0.0486464	ASNS/CBS/PHGDH/SHMT2/SRR	5
GO:1902882	regulation of response to oxidative stress	6/188	101/18866	0.000523178	0.0520659	0.0486464	ACOX2/DHFR/NME5/PRKN/SESN2/SLC7A11	6
GO:0072521	purine-containing compound metabolic process	13/188	472/18866	0.000930044	0.0846973	0.0791347	ACP3/ATP6/ATP8/COX2/GPI/MACROD1/NME5/NT5C/NUDT3/NUDT7/NUPR1/PDK3/SHMT2	13
GO:0009636	response to toxic substance	9/188	250/18866	0.000930146	0.0846973	0.0791347	ASNS/CYTB/DHFR/NUPR1/PRKN/SDC1/SESN2/SLC7A11/SLC7A8	9
GO:1901605	alpha-amino acid metabolic process	8/188	202/18866	0.000968929	0.0846973	0.0791347	ASNS/ASPA/CBS/MSRA/PHGDH/SHMT2/SLC7A11/SRR	8
GO:0046655	folic acid metabolic process	3/188	20/18866	0.000979803	0.0846973	0.0791347	DHFR/SHMT2/SLC19A1	3
GO:0006418	tRNA aminoacylation for protein translation	4/188	45/18866	0.00103416	0.0846973	0.0791347	FARS2/LARS2/PPA2/SARS2	4
GO:0006123	mitochondrial electron transport, cytochrome c to oxygen	3/188	21/18866	0.00113476	0.0846973	0.0791347	COX1/COX2/COX3	3
GO:0019646	aerobic electron transport chain	3/188	21/18866	0.00113476	0.0846973	0.0791347	COX1/COX2/COX3	3
GO:0036499	PERK-mediated unfolded protein response	3/188	21/18866	0.00113476	0.0846973	0.0791347	ASNS/HERPUD1/HSPA5	3
GO:0140467	integrated stress response signaling	3/188	21/18866	0.00113476	0.0846973	0.0791347	ASNS/HERPUD1/HSPA5	3
GO:0140053	mitochondrial gene expression	7/188	165/18866	0.00135072	0.0957783	0.0894879	GATB/LARS2/MRPL1/MRPL58/NDUFA7/SARS2/SHMT2	7
GO:0006006	glucose metabolic process	8/188	214/18866	0.00140133	0.0957783	0.0894879	C1QTNF3/GPI/IGFBP4/PDK3/PRKN/SESN2/SLC25A10/SLC37A4	8
GO:0021782	glial cell development	6/188	122/18866	0.0014053	0.0957783	0.0894879	ADAM22/ASPA/MAPT/NDRG1/PHGDH/TENM4	6
GO:0042149	cellular response to glucose starvation	4/188	49/18866	0.0014258	0.0957783	0.0894879	ASNS/BHLHA15/HSPA5/SESN2	4
GO:0009066	aspartate family amino acid metabolic process	4/188	50/18866	0.00153785	0.100786	0.0941664	ASNS/ASPA/MSRA/PHGDH	4
GO:0006767	water-soluble vitamin metabolic process	5/188	85/18866	0.0016047	0.102663	0.0959201	ACP3/CLYBL/DHFR/SHMT2/SLC19A1	5
GO:0009060	aerobic respiration	5/188	87/18866	0.00177901	0.111167	0.103866	COX1/COX2/COX3/ND4/SHMT2	5
GO:0006094	gluconeogenesis	5/188	91/18866	0.00216871	0.131509	0.122872	C1QTNF3/GPI/SESN2/SLC25A10/SLC37A4	5
GO:0010001	glial cell differentiation	8/188	230/18866	0.00220242	0.131509	0.122872	ADAM22/ASPA/CDKN2C/MAPT/NDRG1/NOG/PHGDH/TENM4	8
GO:0006817	phosphate ion transport	3/188	27/18866	0.00238849	0.139519	0.130356	ANKH/SLC25A10/SLC37A4	3
GO:0019319	hexose biosynthetic process	5/188	94/18866	0.00249932	0.142886	0.133502	C1QTNF3/GPI/SESN2/SLC25A10/SLC37A4	5
GO:0006760	folic acid-containing compound metabolic process	3/188	28/18866	0.00265565	0.148661	0.138897	DHFR/SHMT2/SLC19A1	3
GO:0034976	response to endoplasmic reticulum stress	9/188	294/18866	0.00282072	0.150951	0.141037	ASNS/BHLHA15/HERPUD1/HSPA5/NIBAN1/NUPR1/PRKN/SESN2/TRIB3	9
GO:0044262	cellular carbohydrate metabolic process	9/188	294/18866	0.00282072	0.150951	0.141037	B3GALT1/C1QTNF3/ENOSF1/HAS3/IGFBP4/NUPR1/PDK3/PRKN/SESN2	9
GO:0043648	dicarboxylic acid metabolic process	5/188	97/18866	0.00286508	0.150951	0.141037	ASPA/DHFR/SHMT2/SLC19A1/SLC7A11	5
GO:0046364	monosaccharide biosynthetic process	5/188	100/18866	0.00326808	0.168872	0.157781	C1QTNF3/GPI/SESN2/SLC25A10/SLC37A4	5
GO:0042326	negative regulation of phosphorylation	12/188	484/18866	0.00345096	0.174957	0.163467	CDKN2C/DTNBP1/MAPT/NIBAN1/NOG/NUPR1/PBK/PLK1/PPM1E/PRKN/TFAP4/TRIB3	12
GO:0010675	regulation of cellular carbohydrate metabolic process	6/188	148/18866	0.0037054	0.179144	0.167379	C1QTNF3/IGFBP4/NUPR1/PDK3/PRKN/SESN2	6
GO:0042063	gliogenesis	9/188	307/18866	0.00375146	0.179144	0.167379	ADAM22/ASPA/CDKN2C/MAPT/NDRG1/NOG/PHGDH/TENM4/TERT	9
GO:0010038	response to metal ion	10/188	366/18866	0.00378105	0.179144	0.167379	COX1/CYTB/HSPA5/KCNMA1/LONP1/MAPT/NDRG1/PRKN/SDC1/TERT	10
GO:0051098	regulation of binding	10/188	367/18866	0.00385415	0.179144	0.167379	DTNBP1/H1-0/HEY1/NOG/NUCKS1/PLK1/PRKN/TERT/TFAP4/TRIB3	10
GO:0043279	response to alkaloid	5/188	104/18866	0.0038669	0.179144	0.167379	BCHE/HSPA5/ND6/SPIDR/SRR	5
GO:0009206	purine ribonucleoside triphosphate biosynthetic process	4/188	65/18866	0.00402729	0.180658	0.168793	ATP6/ATP8/COX2/NME5	4
GO:0019318	hexose metabolic process	8/188	254/18866	0.00403405	0.180658	0.168793	C1QTNF3/GPI/IGFBP4/PDK3/PRKN/SESN2/SLC25A10/SLC37A4	8
GO:0090043	regulation of tubulin deacetylation	2/188	10/18866	0.00421721	0.181885	0.16994	FRY/MAPT	2
GO:0009145	purine nucleoside triphosphate biosynthetic process	4/188	66/18866	0.00425427	0.181885	0.16994	ATP6/ATP8/COX2/NME5	4
GO:0045736	negative regulation of cyclin-dependent protein serine/threonine kinase activity	3/188	33/18866	0.00426452	0.181885	0.16994	CDKN2C/PLK1/TFAP4	3
GO:0042558	pteridine-containing compound metabolic process	3/188	34/18866	0.0046433	0.191947	0.17934	DHFR/SHMT2/SLC19A1	3
GO:1904030	negative regulation of cyclin-dependent protein kinase activity	3/188	34/18866	0.0046433	0.191947	0.17934	CDKN2C/PLK1/TFAP4	3
GO:1901800	positive regulation of proteasomal protein catabolic process	5/188	110/18866	0.00490685	0.199768	0.186648	HERPUD1/NUPR1/PLK1/PRKN/TRIB3	5
GO:1901661	quinone metabolic process	3/188	36/18866	0.00546028	0.214528	0.200439	AKR1C2/COQ5/PDSS2	3
GO:0009201	ribonucleoside triphosphate biosynthetic process	4/188	71/18866	0.00551926	0.214528	0.200439	ATP6/ATP8/COX2/NME5	4
GO:0033673	negative regulation of kinase activity	8/188	268/18866	0.0055462	0.214528	0.200439	CDKN2C/DTNBP1/MAPT/PLK1/PPM1E/PRKN/TFAP4/TRIB3	8
GO:0016051	carbohydrate biosynthetic process	7/188	213/18866	0.00558875	0.214528	0.200439	B3GALT1/C1QTNF3/GPI/HAS3/SESN2/SLC25A10/SLC37A4	7
GO:0006534	cysteine metabolic process	2/188	12/18866	0.00610474	0.220502	0.20602	CBS/SLC7A11	2
GO:0007077	mitotic nuclear envelope disassembly	2/188	12/18866	0.00610474	0.220502	0.20602	PLK1/PRKCA	2
GO:0009071	serine family amino acid catabolic process	2/188	12/18866	0.00610474	0.220502	0.20602	CBS/SHMT2	2
GO:0071107	response to parathyroid hormone	2/188	12/18866	0.00610474	0.220502	0.20602	CITED1/PHEX	2
GO:0062012	regulation of small molecule metabolic process	11/188	456/18866	0.00615468	0.220502	0.20602	C1QTNF3/CLYBL/COX2/IGFBP4/LMF1/NUPR1/PDK3/PRKN/SESN2/SLC7A11/TRIB3	11
GO:0071287	cellular response to manganese ion	2/188	13/18866	0.00716764	0.246509	0.230319	HSPA5/PRKN	2
GO:0090042	tubulin deacetylation	2/188	13/18866	0.00716764	0.246509	0.230319	FRY/MAPT	2
GO:0010906	regulation of glucose metabolic process	5/188	121/18866	0.00730429	0.246509	0.230319	C1QTNF3/IGFBP4/PDK3/PRKN/SESN2	5
GO:0000096	sulfur amino acid metabolic process	3/188	40/18866	0.00733931	0.246509	0.230319	CBS/MSRA/SLC7A11	3
GO:0040036	regulation of fibroblast growth factor receptor signaling pathway	3/188	40/18866	0.00733931	0.246509	0.230319	FAM20C/NOG/SULF2	3
GO:0045732	positive regulation of protein catabolic process	7/188	225/18866	0.00747101	0.247835	0.231558	ASB9/HERPUD1/NUPR1/PLK1/PRKN/TNFSF12/TRIB3	7
GO:0009205	purine ribonucleoside triphosphate metabolic process	4/188	79/18866	0.00802715	0.256035	0.239219	ATP6/ATP8/COX2/NME5	4
GO:0032042	mitochondrial DNA metabolic process	2/188	14/18866	0.00830776	0.256035	0.239219	LONP1/SESN2	2
GO:0042762	regulation of sulfur metabolic process	2/188	14/18866	0.00830776	0.256035	0.239219	PDK3/SLC7A11	2
GO:0043922	negative regulation by host of viral transcription	2/188	14/18866	0.00830776	0.256035	0.239219	NUCKS1/TFAP4	2
GO:0044793	negative regulation by host of viral process	2/188	14/18866	0.00830776	0.256035	0.239219	NUCKS1/PRKN	2
GO:0051775	response to redox state	2/188	14/18866	0.00830776	0.256035	0.239219	NPAS2/SLC7A11	2
GO:1900182	positive regulation of protein localization to nucleus	4/188	80/18866	0.00838521	0.256035	0.239219	EFCAB7/PLK1/SESN2/TERT	4
GO:1903052	positive regulation of proteolysis involved in cellular protein catabolic process	5/188	127/18866	0.00890825	0.268949	0.251285	HERPUD1/NUPR1/PLK1/PRKN/TRIB3	5
GO:0009142	nucleoside triphosphate biosynthetic process	4/188	82/18866	0.00913236	0.271542	0.253708	ATP6/ATP8/COX2/NME5	4
GO:1901657	glycosyl compound metabolic process	5/188	129/18866	0.00949294	0.271542	0.253708	ACP3/AKR1C2/MACROD1/NME5/NT5C	5
GO:0070207	protein homotrimerization	2/188	15/18866	0.00952347	0.271542	0.253708	CLYBL/SCARA5	2
GO:0006195	purine nucleotide catabolic process	3/188	44/18866	0.00955707	0.271542	0.253708	NT5C/NUDT3/NUDT7	3
GO:0005996	monosaccharide metabolic process	8/188	296/18866	0.00982799	0.271542	0.253708	C1QTNF3/GPI/IGFBP4/PDK3/PRKN/SESN2/SLC25A10/SLC37A4	8
GO:0051348	negative regulation of transferase activity	8/188	296/18866	0.00982799	0.271542	0.253708	CDKN2C/DTNBP1/MAPT/PLK1/PPM1E/PRKN/TFAP4/TRIB3	8
GO:0006766	vitamin metabolic process	5/188	131/18866	0.0101035	0.271542	0.253708	ACP3/CLYBL/DHFR/SHMT2/SLC19A1	5
GO:0032434	regulation of proteasomal ubiquitin-dependent protein catabolic process	5/188	131/18866	0.0101035	0.271542	0.253708	HERPUD1/PBK/PLK1/PRKN/TRIB3	5
GO:0010677	negative regulation of cellular carbohydrate metabolic process	3/188	45/18866	0.0101659	0.271542	0.253708	C1QTNF3/NUPR1/PRKN	3
GO:0035094	response to nicotine	3/188	45/18866	0.0101659	0.271542	0.253708	ND4/ND6/SLC7A11	3
GO:0070997	neuron death	9/188	360/18866	0.0102552	0.271542	0.253708	AP2B1/CITED1/HSPA5/MAPT/NAIP/NUPR1/PRKN/SLC7A11/TERT	9
GO:0009199	ribonucleoside triphosphate metabolic process	4/188	85/18866	0.0103324	0.271542	0.253708	ATP6/ATP8/COX2/NME5	4
GO:0072527	pyrimidine-containing compound metabolic process	4/188	85/18866	0.0103324	0.271542	0.253708	ACP3/NME5/NT5C/TET1	4
GO:0006544	glycine metabolic process	2/188	16/18866	0.0108132	0.271542	0.253708	PHGDH/SHMT2	2
GO:0030397	membrane disassembly	2/188	16/18866	0.0108132	0.271542	0.253708	PLK1/PRKCA	2
GO:0048311	mitochondrion distribution	2/188	16/18866	0.0108132	0.271542	0.253708	BHLHA15/MAPT	2
GO:0051081	nuclear envelope disassembly	2/188	16/18866	0.0108132	0.271542	0.253708	PLK1/PRKCA	2
GO:1903541	regulation of exosomal secretion	2/188	16/18866	0.0108132	0.271542	0.253708	PRKN/SDC1	2
GO:0006399	tRNA metabolic process	6/188	186/18866	0.0109616	0.272722	0.25481	FARS2/GATB/LARS2/PPA2/SARS2/WDR4	6
GO:0009144	purine nucleoside triphosphate metabolic process	4/188	87/18866	0.0111865	0.273255	0.255308	ATP6/ATP8/COX2/NME5	4
GO:0032436	positive regulation of proteasomal ubiquitin-dependent protein catabolic process	4/188	87/18866	0.0111865	0.273255	0.255308	HERPUD1/PLK1/PRKN/TRIB3	4
GO:0030534	adult behavior	5/188	137/18866	0.012096	0.289512	0.270498	ADAM22/EFNB3/PRKN/SEPTIN5/SLC7A11	5
GO:0043923	positive regulation by host of viral transcription	2/188	17/18866	0.0121753	0.289512	0.270498	NUCKS1/TFAP4	2
GO:0070206	protein trimerization	2/188	17/18866	0.0121753	0.289512	0.270498	CLYBL/SCARA5	2
GO:0034599	cellular response to oxidative stress	8/188	310/18866	0.0127193	0.290838	0.271736	DHFR/LONP1/MAPT/MSRA/NME5/PRKN/SESN2/SLC7A11	8
GO:0042398	cellular modified amino acid biosynthetic process	3/188	49/18866	0.0128228	0.290838	0.271736	DHFR/GAMT/SLC7A11	3
GO:0060711	labyrinthine layer development	3/188	49/18866	0.0128228	0.290838	0.271736	CITED1/HEY1/VASH1	3
GO:0061136	regulation of proteasomal protein catabolic process	6/188	193/18866	0.0129695	0.290838	0.271736	HERPUD1/NUPR1/PBK/PLK1/PRKN/TRIB3	6
GO:0030111	regulation of Wnt signaling pathway	9/188	375/18866	0.0131139	0.290838	0.271736	CITED1/IGFBP4/NOG/PRKN/SULF2/TBL1X/TERT/TLE2/WWOX	9
GO:0006163	purine nucleotide metabolic process	10/188	442/18866	0.0134076	0.290838	0.271736	ATP6/ATP8/COX2/GPI/NME5/NT5C/NUDT3/NUDT7/NUPR1/PDK3	10
GO:1900407	regulation of cellular response to oxidative stress	4/188	92/18866	0.0135169	0.290838	0.271736	DHFR/NME5/PRKN/SLC7A11	4
GO:1905897	regulation of response to endoplasmic reticulum stress	4/188	92/18866	0.0135169	0.290838	0.271736	HERPUD1/HSPA5/NUPR1/PRKN	4
GO:0006744	ubiquinone biosynthetic process	2/188	18/18866	0.0136082	0.290838	0.271736	COQ5/PDSS2	2
GO:0044827	modulation by host of viral genome replication	2/188	18/18866	0.0136082	0.290838	0.271736	NUCKS1/PRKN	2
GO:1901663	quinone biosynthetic process	2/188	18/18866	0.0136082	0.290838	0.271736	COQ5/PDSS2	2
GO:1902074	response to salt	2/188	18/18866	0.0136082	0.290838	0.271736	HSPA5/PHEX	2
GO:0031668	cellular response to extracellular stimulus	7/188	253/18866	0.0136381	0.290838	0.271736	ASNS/BHLHA15/CADPS2/CBS/HSPA5/PHEX/SESN2	7
GO:0001933	negative regulation of protein phosphorylation	10/188	444/18866	0.0137988	0.291948	0.272774	CDKN2C/DTNBP1/NIBAN1/NOG/PBK/PLK1/PPM1E/PRKN/TFAP4/TRIB3	10
GO:0006984	ER-nucleus signaling pathway	3/188	51/18866	0.0142861	0.293029	0.273783	ASNS/HERPUD1/HSPA5	3
GO:0045912	negative regulation of carbohydrate metabolic process	3/188	51/18866	0.0142861	0.293029	0.273783	C1QTNF3/NUPR1/PRKN	3
GO:0072523	purine-containing compound catabolic process	3/188	51/18866	0.0142861	0.293029	0.273783	NT5C/NUDT3/NUDT7	3
GO:1903573	negative regulation of response to endoplasmic reticulum stress	3/188	51/18866	0.0142861	0.293029	0.273783	HERPUD1/HSPA5/PRKN	3
GO:0046653	tetrahydrofolate metabolic process	2/188	19/18866	0.0151105	0.302999	0.283099	DHFR/SHMT2	2
GO:1902176	negative regulation of oxidative stress-induced intrinsic apoptotic signaling pathway	2/188	19/18866	0.0151105	0.302999	0.283099	NME5/PRKN	2
GO:1990182	exosomal secretion	2/188	19/18866	0.0151105	0.302999	0.283099	PRKN/SDC1	2
GO:1901214	regulation of neuron death	8/188	321/18866	0.0153959	0.305185	0.285141	AP2B1/CITED1/MAPT/NAIP/NUPR1/PRKN/SLC7A11/TERT	8
GO:0044282	small molecule catabolic process	10/188	452/18866	0.01545	0.305185	0.285141	ACOX2/ASPA/CBS/ENOSF1/GPI/NT5C/NUDT3/NUDT7/SESN2/SHMT2	10
GO:0034620	cellular response to unfolded protein	5/188	146/18866	0.0155602	0.305185	0.285141	ASNS/BHLHA15/HERPUD1/HSPA5/PRKN	5
GO:0051384	response to glucocorticoid	5/188	147/18866	0.0159819	0.310073	0.289708	BCHE/ND3/SDC1/SSTR5/TFAP4	5
GO:0006754	ATP biosynthetic process	3/188	54/18866	0.0166516	0.310073	0.289708	ATP6/ATP8/COX2	3
GO:0006144	purine nucleobase metabolic process	2/188	20/18866	0.0166805	0.310073	0.289708	ACP3/SHMT2	2
GO:0006743	ubiquinone metabolic process	2/188	20/18866	0.0166805	0.310073	0.289708	COQ5/PDSS2	2
GO:0010042	response to manganese ion	2/188	20/18866	0.0166805	0.310073	0.289708	HSPA5/PRKN	2
GO:0097734	extracellular exosome biogenesis	2/188	20/18866	0.0166805	0.310073	0.289708	PRKN/SDC1	2
GO:1902236	negative regulation of endoplasmic reticulum stress-induced intrinsic apoptotic signaling pathway	2/188	20/18866	0.0166805	0.310073	0.289708	HERPUD1/PRKN	2
GO:0071496	cellular response to external stimulus	8/188	326/18866	0.0167389	0.310073	0.289708	ASNS/BHLHA15/CADPS2/CBS/HSPA5/PHEX/SESN2/TMEM150C	8
GO:1903364	positive regulation of cellular protein catabolic process	5/188	149/18866	0.016848	0.310073	0.289708	HERPUD1/NUPR1/PLK1/PRKN/TRIB3	5
GO:0061640	cytoskeleton-dependent cytokinesis	4/188	100/18866	0.0178488	0.323969	0.302692	CHMP3/PLK1/SEPTIN1/SEPTIN5	4
GO:0070482	response to oxygen levels	9/188	396/18866	0.0180611	0.323969	0.302692	ATP6/CYTB/KCNMA1/LONP1/ND4/ND5/NDRG1/PDK3/TERT	9
GO:0072522	purine-containing compound biosynthetic process	6/188	208/18866	0.0181143	0.323969	0.302692	ATP6/ATP8/COX2/NME5/PDK3/SHMT2	6
GO:0060716	labyrinthine layer blood vessel development	2/188	21/18866	0.0183169	0.323969	0.302692	HEY1/VASH1	2
GO:1903204	negative regulation of oxidative stress-induced neuron death	2/188	21/18866	0.0183169	0.323969	0.302692	PRKN/SLC7A11	2
GO:0042493	response to drug	9/188	397/18866	0.0183265	0.323969	0.302692	BCHE/CYTB/GABRG3/HSPA5/MAP2K6/NPAS2/PPM1E/SLC19A1/SRR	9
GO:0006109	regulation of carbohydrate metabolic process	6/188	210/18866	0.0188922	0.32474	0.303412	C1QTNF3/IGFBP4/NUPR1/PDK3/PRKN/SESN2	6
GO:2000060	positive regulation of ubiquitin-dependent protein catabolic process	4/188	102/18866	0.0190518	0.32474	0.303412	HERPUD1/PLK1/PRKN/TRIB3	4
GO:0019748	secondary metabolic process	3/188	57/18866	0.0192233	0.32474	0.303412	AKR1C2/CITED1/SLC7A11	3
GO:0046148	pigment biosynthetic process	3/188	57/18866	0.0192233	0.32474	0.303412	CITED1/SHMT2/SLC7A11	3
GO:0043393	regulation of protein binding	6/188	211/18866	0.0192896	0.32474	0.303412	DTNBP1/NOG/PLK1/PRKN/TERT/TRIB3	6
GO:0009150	purine ribonucleotide metabolic process	9/188	401/18866	0.0194164	0.32474	0.303412	ATP6/ATP8/COX2/GPI/NME5/NUDT3/NUDT7/NUPR1/PDK3	9
GO:1901215	negative regulation of neuron death	6/188	212/18866	0.0196928	0.32474	0.303412	AP2B1/CITED1/NAIP/PRKN/SLC7A11/TERT	6
GO:0042438	melanin biosynthetic process	2/188	22/18866	0.0200182	0.32474	0.303412	CITED1/SLC7A11	2
GO:0044342	type B pancreatic cell proliferation	2/188	22/18866	0.0200182	0.32474	0.303412	IGFBP4/NUPR1	2
GO:0051000	positive regulation of nitric-oxide synthase activity	2/188	22/18866	0.0200182	0.32474	0.303412	DHFR/TERT	2
GO:0055093	response to hyperoxia	2/188	22/18866	0.0200182	0.32474	0.303412	ATP6/CYTB	2
GO:0140112	extracellular vesicle biogenesis	2/188	22/18866	0.0200182	0.32474	0.303412	PRKN/SDC1	2
GO:1900408	negative regulation of cellular response to oxidative stress	3/188	58/18866	0.0201265	0.32474	0.303412	NME5/PRKN/SLC7A11	3
GO:1903202	negative regulation of oxidative stress-induced cell death	3/188	58/18866	0.0201265	0.32474	0.303412	NME5/PRKN/SLC7A11	3
GO:0009116	nucleoside metabolic process	4/188	104/18866	0.0203038	0.32474	0.303412	ACP3/MACROD1/NME5/NT5C	4
GO:0048525	negative regulation of viral process	4/188	104/18866	0.0203038	0.32474	0.303412	CHMP3/NUCKS1/PRKN/TFAP4	4
GO:0071385	cellular response to glucocorticoid stimulus	3/188	59/18866	0.0210529	0.327939	0.306401	ND3/SSTR5/TFAP4	3
GO:0046928	regulation of neurotransmitter secretion	4/188	106/18866	0.0216054	0.327939	0.306401	DTNBP1/MCTP2/PRKN/SEPTIN5	4
GO:2000058	regulation of ubiquitin-dependent protein catabolic process	5/188	159/18866	0.0216462	0.327939	0.306401	HERPUD1/PBK/PLK1/PRKN/TRIB3	5
GO:0000002	mitochondrial genome maintenance	2/188	23/18866	0.0217829	0.327939	0.306401	LONP1/SESN2	2
GO:0006541	glutamine metabolic process	2/188	23/18866	0.0217829	0.327939	0.306401	ASNS/PHGDH	2
GO:0006582	melanin metabolic process	2/188	23/18866	0.0217829	0.327939	0.306401	CITED1/SLC7A11	2
GO:0022010	central nervous system myelination	2/188	23/18866	0.0217829	0.327939	0.306401	ASPA/TENM4	2
GO:0032291	axon ensheathment in central nervous system	2/188	23/18866	0.0217829	0.327939	0.306401	ASPA/TENM4	2
GO:0048714	positive regulation of oligodendrocyte differentiation	2/188	23/18866	0.0217829	0.327939	0.306401	ASPA/TENM4	2
GO:1902883	negative regulation of response to oxidative stress	3/188	60/18866	0.0220023	0.327939	0.306401	NME5/PRKN/SLC7A11	3
GO:0034404	nucleobase-containing small molecule biosynthetic process	4/188	107/18866	0.022275	0.327939	0.306401	NME5/NT5C/NUDT3/NUDT7	4
GO:0030178	negative regulation of Wnt signaling pathway	6/188	219/18866	0.0226762	0.327939	0.306401	CITED1/IGFBP4/NOG/PRKN/TLE2/WWOX	6
GO:2001233	regulation of apoptotic signaling pathway	9/188	413/18866	0.0229683	0.327939	0.306401	HERPUD1/NME5/NOG/NUPR1/PRKN/TERT/TFAP4/TNFSF12/WWOX	9
GO:0042278	purine nucleoside metabolic process	3/188	61/18866	0.0229747	0.327939	0.306401	ACP3/MACROD1/NME5	3
GO:0016054	organic acid catabolic process	7/188	282/18866	0.0232044	0.327939	0.306401	ACOX2/ASPA/CBS/ENOSF1/NUDT7/SESN2/SHMT2	7
GO:0046395	carboxylic acid catabolic process	7/188	282/18866	0.0232044	0.327939	0.306401	ACOX2/ASPA/CBS/ENOSF1/NUDT7/SESN2/SHMT2	7
GO:0031669	cellular response to nutrient levels	6/188	221/18866	0.0235815	0.327939	0.306401	ASNS/BHLHA15/CADPS2/HSPA5/PHEX/SESN2	6
GO:0034505	tooth mineralization	2/188	24/18866	0.0236095	0.327939	0.306401	FAM20C/TSPEAR	2
GO:0036003	positive regulation of transcription from RNA polymerase II promoter in response to stress	2/188	24/18866	0.0236095	0.327939	0.306401	HSPA5/SESN2	2
GO:0042776	mitochondrial ATP synthesis coupled proton transport	2/188	24/18866	0.0236095	0.327939	0.306401	ATP6/ATP8	2
GO:0044550	secondary metabolite biosynthetic process	2/188	24/18866	0.0236095	0.327939	0.306401	CITED1/SLC7A11	2
GO:0070841	inclusion body assembly	2/188	24/18866	0.0236095	0.327939	0.306401	MAPT/PRKN	2
GO:0009267	cellular response to starvation	5/188	163/18866	0.0237906	0.327939	0.306401	ASNS/BHLHA15/CADPS2/HSPA5/SESN2	5
GO:0031214	biomineral tissue development	5/188	163/18866	0.0237906	0.327939	0.306401	ANKH/FAM20C/HEY1/PHEX/TSPEAR	5
GO:0110148	biomineralization	5/188	163/18866	0.0237906	0.327939	0.306401	ANKH/FAM20C/HEY1/PHEX/TSPEAR	5
GO:0009259	ribonucleotide metabolic process	9/188	416/18866	0.0239246	0.327939	0.306401	ATP6/ATP8/COX2/GPI/NME5/NUDT3/NUDT7/NUPR1/PDK3	9
GO:0051851	modulation by host of symbiont process	3/188	62/18866	0.0239703	0.327939	0.306401	NUCKS1/PRKN/TFAP4	3
GO:0071384	cellular response to corticosteroid stimulus	3/188	62/18866	0.0239703	0.327939	0.306401	ND3/SSTR5/TFAP4	3
GO:0017157	regulation of exocytosis	6/188	222/18866	0.0240432	0.327939	0.306401	CADPS2/DTNBP1/PRKN/SDC1/SEPTIN1/SEPTIN5	6
GO:0031960	response to corticosteroid	5/188	164/18866	0.0243473	0.328909	0.307308	BCHE/ND3/SDC1/SSTR5/TFAP4	5
GO:0009141	nucleoside triphosphate metabolic process	4/188	110/18866	0.0243591	0.328909	0.307308	ATP6/ATP8/COX2/NME5	4
GO:0070059	intrinsic apoptotic signaling pathway in response to endoplasmic reticulum stress	3/188	63/18866	0.0249889	0.335725	0.313676	HERPUD1/PRKN/TRIB3	3
GO:1903050	regulation of proteolysis involved in cellular protein catabolic process	6/188	225/18866	0.0254644	0.339013	0.316747	HERPUD1/NUPR1/PBK/PLK1/PRKN/TRIB3	6
GO:0035967	cellular response to topologically incorrect protein	5/188	166/18866	0.0254859	0.339013	0.316747	ASNS/BHLHA15/HERPUD1/HSPA5/PRKN	5
GO:0072593	reactive oxygen species metabolic process	7/188	288/18866	0.0256473	0.339479	0.317183	COX2/DHFR/MAPT/ND2/PDK3/PRKN/SESN2	7
GO:0022616	DNA strand elongation	2/188	26/18866	0.0274433	0.359709	0.336084	NUCKS1/TERT	2
GO:1903649	regulation of cytoplasmic transport	2/188	26/18866	0.0274433	0.359709	0.336084	CHMP3/PRKN	2
GO:0019693	ribose phosphate metabolic process	9/188	427/18866	0.0276747	0.360774	0.337079	ATP6/ATP8/COX2/GPI/NME5/NUDT3/NUDT7/NUPR1/PDK3	9
GO:0001666	response to hypoxia	8/188	359/18866	0.0277931	0.360774	0.337079	CYTB/KCNMA1/LONP1/ND4/ND5/NDRG1/PDK3/TERT	8
GO:0062197	cellular response to chemical stress	8/188	360/18866	0.0281917	0.361306	0.337577	DHFR/LONP1/MAPT/MSRA/NME5/PRKN/SESN2/SLC7A11	8
GO:0000910	cytokinesis	5/188	172/18866	0.0291044	0.361306	0.337577	CHMP3/PLK1/SEPTIN1/SEPTIN5/SSTR5	5
GO:0009166	nucleotide catabolic process	3/188	67/18866	0.0292935	0.361306	0.337577	NT5C/NUDT3/NUDT7	3
GO:0015985	energy coupled proton transport, down electrochemical gradient	2/188	27/18866	0.0294477	0.361306	0.337577	ATP6/ATP8	2
GO:0015986	ATP synthesis coupled proton transport	2/188	27/18866	0.0294477	0.361306	0.337577	ATP6/ATP8	2
GO:0032201	telomere maintenance via semi-conservative replication	2/188	27/18866	0.0294477	0.361306	0.337577	PRIM1/RTEL1	2
GO:0032897	negative regulation of viral transcription	2/188	27/18866	0.0294477	0.361306	0.337577	NUCKS1/TFAP4	2
GO:0070199	establishment of protein localization to chromosome	2/188	27/18866	0.0294477	0.361306	0.337577	SPIDR/TERT	2
GO:0072337	modified amino acid transport	2/188	27/18866	0.0294477	0.361306	0.337577	SLC19A1/SLC7A11	2
GO:0090140	regulation of mitochondrial fission	2/188	27/18866	0.0294477	0.361306	0.337577	MAPT/PRKN	2
GO:1902175	regulation of oxidative stress-induced intrinsic apoptotic signaling pathway	2/188	27/18866	0.0294477	0.361306	0.337577	NME5/PRKN	2
GO:1903203	regulation of oxidative stress-induced neuron death	2/188	27/18866	0.0294477	0.361306	0.337577	PRKN/SLC7A11	2
GO:0051341	regulation of oxidoreductase activity	4/188	117/18866	0.0296684	0.361559	0.337813	DHFR/PDK3/PRKN/TERT	4
GO:0009152	purine ribonucleotide biosynthetic process	5/188	173/18866	0.0297375	0.361559	0.337813	ATP6/ATP8/COX2/NME5/PDK3	5
GO:0071479	cellular response to ionizing radiation	3/188	68/18866	0.030427	0.368276	0.344089	HSPA5/NUCKS1/SPIDR	3
GO:0000302	response to reactive oxygen species	6/188	235/18866	0.0306034	0.368751	0.344532	DHFR/MAPT/ND5/ND6/SDC1/SESN2	6
GO:0007269	neurotransmitter secretion	5/188	175/18866	0.0310295	0.369711	0.345429	CADPS2/DTNBP1/MCTP2/PRKN/SEPTIN5	5
GO:0099643	signal release from synapse	5/188	175/18866	0.0310295	0.369711	0.345429	CADPS2/DTNBP1/MCTP2/PRKN/SEPTIN5	5
GO:0022011	myelination in peripheral nervous system	2/188	28/18866	0.0315087	0.369711	0.345429	ADAM22/NDRG1	2
GO:0032292	peripheral nervous system axon ensheathment	2/188	28/18866	0.0315087	0.369711	0.345429	ADAM22/NDRG1	2
GO:0045745	positive regulation of G protein-coupled receptor signaling pathway	2/188	28/18866	0.0315087	0.369711	0.345429	ACP3/PRKCA	2
GO:0051590	positive regulation of neurotransmitter transport	2/188	28/18866	0.0315087	0.369711	0.345429	DTNBP1/PRKN	2
GO:0051588	regulation of neurotransmitter transport	4/188	120/18866	0.0321373	0.375448	0.35079	DTNBP1/MCTP2/PRKN/SEPTIN5	4
GO:0006790	sulfur compound metabolic process	8/188	371/18866	0.0328405	0.378779	0.353902	ACP3/CBS/MSRA/NUDT7/PDK3/PHGDH/SLC25A10/SLC7A11	8
GO:0036293	response to decreased oxygen levels	8/188	371/18866	0.0328405	0.378779	0.353902	CYTB/KCNMA1/LONP1/ND4/ND5/NDRG1/PDK3/TERT	8
GO:0031398	positive regulation of protein ubiquitination	4/188	121/18866	0.0329863	0.378779	0.353902	HSPA5/PLK1/PRKN/TRIB3	4
GO:0098661	inorganic anion transmembrane transport	4/188	121/18866	0.0329863	0.378779	0.353902	ANKH/GABRG3/SLC25A10/SLC37A4	4
GO:0032886	regulation of microtubule-based process	6/188	240/18866	0.0334104	0.382016	0.356926	ARL2/CEP70/CHMP3/DYNLT2B/MAPT/PLK1	6
GO:0036296	response to increased oxygen levels	2/188	29/18866	0.0336248	0.382839	0.357695	ATP6/CYTB	2
GO:0045739	positive regulation of DNA repair	3/188	71/18866	0.0339644	0.385074	0.359783	MGMT/NPAS2/SPIDR	3
GO:0042440	pigment metabolic process	3/188	72/18866	0.035189	0.394184	0.368295	CITED1/SHMT2/SLC7A11	3
GO:0009063	cellular amino acid catabolic process	4/188	124/18866	0.0356116	0.394184	0.368295	ASPA/CBS/ENOSF1/SHMT2	4
GO:0051101	regulation of DNA binding	4/188	124/18866	0.0356116	0.394184	0.368295	H1-0/HEY1/PRKN/TFAP4	4
GO:0031116	positive regulation of microtubule polymerization	2/188	30/18866	0.0357949	0.394184	0.368295	ARL2/MAPT	2
GO:0036475	neuron death in response to oxidative stress	2/188	30/18866	0.0357949	0.394184	0.368295	PRKN/SLC7A11	2
GO:0044788	modulation by host of viral process	2/188	30/18866	0.0357949	0.394184	0.368295	NUCKS1/PRKN	2
GO:1904837	beta-catenin-TCF complex assembly	2/188	30/18866	0.0357949	0.394184	0.368295	TERT/TLE2	2
GO:0051402	neuron apoptotic process	6/188	245/18866	0.0363795	0.39598	0.369973	CITED1/HSPA5/NAIP/NUPR1/PRKN/TERT	6
GO:1901292	nucleoside phosphate catabolic process	3/188	73/18866	0.0364362	0.39598	0.369973	NT5C/NUDT3/NUDT7	3
GO:0030968	endoplasmic reticulum unfolded protein response	4/188	125/18866	0.0365128	0.39598	0.369973	ASNS/BHLHA15/HERPUD1/HSPA5	4
GO:0006986	response to unfolded protein	5/188	183/18866	0.0365475	0.39598	0.369973	ASNS/BHLHA15/HERPUD1/HSPA5/PRKN	5
GO:0006469	negative regulation of protein kinase activity	6/188	246/18866	0.0369931	0.397601	0.371488	CDKN2C/DTNBP1/PLK1/PPM1E/TFAP4/TRIB3	6
GO:0072330	monocarboxylic acid biosynthetic process	6/188	246/18866	0.0369931	0.397601	0.371488	ACOX2/ASNS/GAMT/SRR/TBXAS1/TRIB3	6
GO:0051881	regulation of mitochondrial membrane potential	3/188	74/18866	0.0377058	0.399952	0.373685	MAPT/PPA2/PRKN	3
GO:0007143	female meiotic nuclear division	2/188	31/18866	0.0380177	0.399952	0.373685	NCAPH/PLK1	2
GO:0009154	purine ribonucleotide catabolic process	2/188	31/18866	0.0380177	0.399952	0.373685	NUDT3/NUDT7	2
GO:0014044	Schwann cell development	2/188	31/18866	0.0380177	0.399952	0.373685	ADAM22/NDRG1	2
GO:0032770	positive regulation of monooxygenase activity	2/188	31/18866	0.0380177	0.399952	0.373685	DHFR/TERT	2
GO:1900180	regulation of protein localization to nucleus	4/188	127/18866	0.0383546	0.399952	0.373685	EFCAB7/PLK1/SESN2/TERT	4
GO:0009260	ribonucleotide biosynthetic process	5/188	186/18866	0.0387627	0.399952	0.373685	ATP6/ATP8/COX2/NME5/PDK3	5
GO:0098656	anion transmembrane transport	7/188	315/18866	0.0388172	0.399952	0.373685	ANKH/GABRG3/SLC19A1/SLC25A10/SLC37A4/SLC7A11/SLC7A8	7
GO:0008344	adult locomotory behavior	3/188	75/18866	0.0389979	0.399952	0.373685	ADAM22/EFNB3/PRKN	3
GO:0009064	glutamine family amino acid metabolic process	3/188	75/18866	0.0389979	0.399952	0.373685	ASNS/PHGDH/SLC7A11	3
GO:0045685	regulation of glial cell differentiation	3/188	75/18866	0.0389979	0.399952	0.373685	ASPA/NOG/TENM4	3
GO:0050805	negative regulation of synaptic transmission	3/188	75/18866	0.0389979	0.399952	0.373685	BCHE/MAPT/PRKN	3
GO:0014013	regulation of gliogenesis	4/188	128/18866	0.0392952	0.401183	0.374834	ASPA/NOG/TENM4/TERT	4
GO:0002082	regulation of oxidative phosphorylation	2/188	32/18866	0.0402918	0.401183	0.374834	NUPR1/SHMT2	2
GO:0009261	ribonucleotide catabolic process	2/188	32/18866	0.0402918	0.401183	0.374834	NUDT3/NUDT7	2
GO:0021591	ventricular system development	2/188	32/18866	0.0402918	0.401183	0.374834	NME5/SLC7A11	2
GO:0038128	ERBB2 signaling pathway	2/188	32/18866	0.0402918	0.401183	0.374834	NRG2/PRKCA	2
GO:0060317	cardiac epithelial to mesenchymal transition	2/188	32/18866	0.0402918	0.401183	0.374834	HEY1/NOG	2
GO:1902235	regulation of endoplasmic reticulum stress-induced intrinsic apoptotic signaling pathway	2/188	32/18866	0.0402918	0.401183	0.374834	HERPUD1/PRKN	2
GO:0003281	ventricular septum development	3/188	76/18866	0.0403124	0.401183	0.374834	AP2B1/HEY1/NOG	3
GO:0007568	aging	7/188	319/18866	0.0410856	0.407369	0.380614	ATP6/COX1/LONP1/ND4/SRR/TERT/VASH1	7
GO:0046785	microtubule polymerization	3/188	77/18866	0.041649	0.408831	0.381981	ARL2/MAPT/TUBGCP3	3
GO:1903201	regulation of oxidative stress-induced cell death	3/188	77/18866	0.041649	0.408831	0.381981	NME5/PRKN/SLC7A11	3
GO:0006575	cellular modified amino acid metabolic process	5/188	190/18866	0.0418417	0.408831	0.381981	DHFR/GAMT/SHMT2/SLC19A1/SLC7A11	5
GO:0070507	regulation of microtubule cytoskeleton organization	5/188	190/18866	0.0418417	0.408831	0.381981	ARL2/CEP70/CHMP3/MAPT/PLK1	5
GO:0061311	cell surface receptor signaling pathway involved in heart development	2/188	33/18866	0.0426162	0.41489	0.387641	HEY1/NOG	2
GO:0072332	intrinsic apoptotic signaling pathway by p53 class mediator	3/188	78/18866	0.0430078	0.415942	0.388624	NUPR1/PRKN/WWOX	3
GO:0006282	regulation of DNA repair	4/188	132/18866	0.0431886	0.415942	0.388624	MGMT/NPAS2/RTEL1/SPIDR	4
GO:0042476	odontogenesis	4/188	132/18866	0.0431886	0.415942	0.388624	FAM20C/PHEX/SDC1/TSPEAR	4
GO:0042770	signal transduction in response to DNA damage	4/188	133/18866	0.0441947	0.424112	0.396257	NDRG1/PLK1/SESN2/TFAP4	4
GO:0021675	nerve development	3/188	79/18866	0.0443886	0.424456	0.396579	NRTN/SULF2/TMEM126A	3
GO:0031112	positive regulation of microtubule polymerization or depolymerization	2/188	34/18866	0.0449895	0.424873	0.396969	ARL2/MAPT	2
GO:0035510	DNA dealkylation	2/188	34/18866	0.0449895	0.424873	0.396969	MGMT/TET1	2
GO:0061384	heart trabecula morphogenesis	2/188	34/18866	0.0449895	0.424873	0.396969	HEY1/NOG	2
GO:0046390	ribose phosphate biosynthetic process	5/188	194/18866	0.0450647	0.424873	0.396969	ATP6/ATP8/COX2/NME5/PDK3	5
GO:0042176	regulation of protein catabolic process	8/188	397/18866	0.0458446	0.426061	0.398078	ASB9/HERPUD1/NUPR1/PBK/PLK1/PRKN/TNFSF12/TRIB3	8
GO:1905475	regulation of protein localization to membrane	5/188	195/18866	0.045893	0.426061	0.398078	AP2B1/EFCAB7/PRKN/SLC7A11/STX8	5
GO:0042180	cellular ketone metabolic process	6/188	260/18866	0.0462837	0.426061	0.398078	AKR1C2/COQ5/PDK3/PDSS2/SLC7A11/TRIB3	6
GO:1903362	regulation of cellular protein catabolic process	6/188	260/18866	0.0462837	0.426061	0.398078	HERPUD1/NUPR1/PBK/PLK1/PRKN/TRIB3	6
GO:0003203	endocardial cushion morphogenesis	2/188	35/18866	0.0474106	0.426061	0.398078	HEY1/NOG	2
GO:0009112	nucleobase metabolic process	2/188	35/18866	0.0474106	0.426061	0.398078	ACP3/SHMT2	2
GO:0014046	dopamine secretion	2/188	35/18866	0.0474106	0.426061	0.398078	DTNBP1/PRKN	2
GO:0014059	regulation of dopamine secretion	2/188	35/18866	0.0474106	0.426061	0.398078	DTNBP1/PRKN	2
GO:0031297	replication fork processing	2/188	35/18866	0.0474106	0.426061	0.398078	NUCKS1/RTEL1	2
GO:0042407	cristae formation	2/188	35/18866	0.0474106	0.426061	0.398078	ATP6/ATP8	2
GO:0051443	positive regulation of ubiquitin-protein transferase activity	2/188	35/18866	0.0474106	0.426061	0.398078	PLK1/TRIB3	2
GO:0060674	placenta blood vessel development	2/188	35/18866	0.0474106	0.426061	0.398078	HEY1/VASH1	2
GO:0070670	response to interleukin-4	2/188	35/18866	0.0474106	0.426061	0.398078	CITED1/HSPA5	2
GO:0110111	negative regulation of animal organ morphogenesis	2/188	35/18866	0.0474106	0.426061	0.398078	CITED1/NOG	2
GO:0006164	purine nucleotide biosynthetic process	5/188	197/18866	0.0475769	0.42613	0.398144	ATP6/ATP8/COX2/NME5/PDK3	5
GO:0042552	myelination	4/188	137/18866	0.0483503	0.431619	0.403271	ADAM22/ASPA/NDRG1/TENM4	4
GO:2000781	positive regulation of double-strand break repair	2/188	36/18866	0.0498782	0.443784	0.414638	MGMT/SPIDR	2
MF
ID	Description	GeneRatio	BgRatio	pvalue	p.adjust	qvalue	geneID	Count
GO:0016655	oxidoreductase activity, acting on NAD(P)H, quinone or similar compound as acceptor	8/197	61/18352	2.76741e-07	6.32008e-05	5.83572e-05	AKR1C2/ND2/ND3/ND4/ND4L/ND5/ND6/NDUFA7	8
GO:0003954	NADH dehydrogenase activity	7/197	46/18352	5.54393e-07	6.32008e-05	5.83572e-05	ND2/ND3/ND4/ND4L/ND5/ND6/NDUFA7	7
GO:0008137	NADH dehydrogenase (ubiquinone) activity	7/197	46/18352	5.54393e-07	6.32008e-05	5.83572e-05	ND2/ND3/ND4/ND4L/ND5/ND6/NDUFA7	7
GO:0050136	NADH dehydrogenase (quinone) activity	7/197	46/18352	5.54393e-07	6.32008e-05	5.83572e-05	ND2/ND3/ND4/ND4L/ND5/ND6/NDUFA7	7
GO:0016651	oxidoreductase activity, acting on NAD(P)H	8/197	109/18352	2.30142e-05	0.0020989	0.00193804	AKR1C2/ND2/ND3/ND4/ND4L/ND5/ND6/NDUFA7	8
GO:0034062	5'-3' RNA polymerase activity	4/197	44/18352	0.00124974	0.0814116	0.0751723	POLR2J2/POLR3B/PRIM1/TERT	4
GO:0097747	RNA polymerase activity	4/197	44/18352	0.00124974	0.0814116	0.0751723	POLR2J2/POLR3B/PRIM1/TERT	4
GO:0016874	ligase activity	7/197	165/18352	0.00206019	0.0933355	0.0861824	ASNS/ATP6/ATP8/FARS2/GATB/LARS2/SARS2	7
GO:0140101	catalytic activity, acting on a tRNA	6/197	123/18352	0.0021312	0.0933355	0.0861824	FARS2/GATB/LARS2/MRPL58/SARS2/WDR4	6
GO:0000287	magnesium ion binding	8/197	217/18352	0.00243143	0.0933355	0.0861824	CLYBL/ENOSF1/LHPP/NUDT3/NUDT7/PLK1/PPA2/SRR	8
GO:0004129	cytochrome-c oxidase activity	3/197	28/18352	0.00327493	0.0933355	0.0861824	COX1/COX2/COX3	3
GO:0015002	heme-copper terminal oxidase activity	3/197	28/18352	0.00327493	0.0933355	0.0861824	COX1/COX2/COX3	3
GO:0015301	anion:anion antiporter activity	3/197	28/18352	0.00327493	0.0933355	0.0861824	SLC19A1/SLC37A4/SLC7A11	3
GO:0016676	oxidoreductase activity, acting on a heme group of donors, oxygen as acceptor	3/197	28/18352	0.00327493	0.0933355	0.0861824	COX1/COX2/COX3	3
GO:0043015	gamma-tubulin binding	3/197	28/18352	0.00327493	0.0933355	0.0861824	CEP70/NDRG1/TUBGCP3	3
GO:0140323	solute:anion antiporter activity	3/197	28/18352	0.00327493	0.0933355	0.0861824	SLC19A1/SLC37A4/SLC7A11	3
GO:0016675	oxidoreductase activity, acting on a heme group of donors	3/197	29/18352	0.00362421	0.097214	0.0897636	COX1/COX2/COX3	3
GO:0016884	carbon-nitrogen ligase activity, with glutamine as amido-N-donor	2/197	10/18352	0.00487488	0.123497	0.114032	ASNS/GATB	2
GO:0009055	electron transfer activity	5/197	111/18352	0.00693772	0.160731	0.148413	COX1/COX2/COX3/CYTB/PHGDH	5
GO:0005542	folic acid binding	2/197	12/18352	0.00704961	0.160731	0.148413	DHFR/SLC19A1	2
GO:0031406	carboxylic acid binding	7/197	212/18352	0.00806785	0.163189	0.150683	ACOX2/AKR1C2/DHFR/SESN2/SHMT2/SLC19A1/SRR	7
GO:0008253	5'-nucleotidase activity	2/197	13/18352	0.00827285	0.163189	0.150683	ACP3/NT5C	2
GO:0005310	dicarboxylic acid transmembrane transporter activity	3/197	39/18352	0.00838113	0.163189	0.150683	SLC19A1/SLC25A10/SLC7A11	3
GO:0003899	DNA-directed 5'-3' RNA polymerase activity	3/197	40/18352	0.00899015	0.163189	0.150683	POLR2J2/POLR3B/PRIM1	3
GO:0004812	aminoacyl-tRNA ligase activity	3/197	41/18352	0.00962443	0.163189	0.150683	FARS2/LARS2/SARS2	3
GO:0016875	ligase activity, forming carbon-oxygen bonds	3/197	41/18352	0.00962443	0.163189	0.150683	FARS2/LARS2/SARS2	3
GO:0140098	catalytic activity, acting on RNA	10/197	390/18352	0.00966252	0.163189	0.150683	FARS2/GATB/LARS2/MRPL58/POLR2J2/POLR3B/PRIM1/SARS2/TERT/WDR4	10
GO:0043177	organic acid binding	7/197	224/18352	0.0107234	0.166909	0.154117	ACOX2/AKR1C2/DHFR/SESN2/SHMT2/SLC19A1/SRR	7
GO:0008252	nucleotidase activity	2/197	15/18352	0.0109808	0.166909	0.154117	ACP3/NT5C	2
GO:0043274	phospholipase binding	2/197	15/18352	0.0109808	0.166909	0.154117	LMNB1/PRKN	2
GO:0015078	proton transmembrane transporter activity	5/197	127/18352	0.0120072	0.172197	0.159	ATP6/ATP8/COX1/COX2/COX3	5
GO:0015297	antiporter activity	4/197	83/18352	0.0122462	0.172197	0.159	SLC19A1/SLC25A10/SLC37A4/SLC7A11	4
GO:0000900	translation repressor activity, mRNA regulatory element binding	2/197	16/18352	0.0124616	0.172197	0.159	DHFR/SHMT2	2
GO:0008381	mechanosensitive ion channel activity	2/197	17/18352	0.0140243	0.188091	0.173676	TMC7/TMEM150C	2
GO:0004708	MAP kinase kinase activity	2/197	18/18352	0.015667	0.204119	0.188475	MAP2K6/PBK	2
GO:0016829	lyase activity	6/197	189/18352	0.0164638	0.208541	0.192559	CBS/CENPVL3/CLYBL/ENOSF1/SHMT2/SRR	6
GO:0046933	proton-transporting ATP synthase activity, rotational mechanism	2/197	19/18352	0.0173879	0.214294	0.19787	ATP6/ATP8	2
GO:0070182	DNA polymerase binding	2/197	20/18352	0.019185	0.218709	0.201947	LONP1/RTEL1	2
GO:0072349	modified amino acid transmembrane transporter activity	2/197	20/18352	0.019185	0.218709	0.201947	SLC19A1/SLC7A11	2
GO:1990381	ubiquitin-specific protease binding	2/197	20/18352	0.019185	0.218709	0.201947	CHMP3/PRKN	2
GO:0019842	vitamin binding	5/197	144/18352	0.019666	0.218725	0.201962	CBS/DHFR/SHMT2/SLC19A1/SRR	5
GO:0030170	pyridoxal phosphate binding	3/197	55/18352	0.0212423	0.225268	0.208003	CBS/SHMT2/SRR	3
GO:0070279	vitamin B6 binding	3/197	55/18352	0.0212423	0.225268	0.208003	CBS/SHMT2/SRR	3
GO:0016597	amino acid binding	3/197	59/18352	0.0255199	0.255748	0.236148	SESN2/SHMT2/SRR	3
GO:0016627	oxidoreductase activity, acting on the CH-CH group of donors	3/197	59/18352	0.0255199	0.255748	0.236148	ACOX2/AKR1C2/TBXAS1	3
GO:0051087	chaperone binding	4/197	104/18352	0.0257991	0.255748	0.236148	HSPA5/MAPT/PRKN/TERT	4
GO:0016853	isomerase activity	5/197	156/18352	0.0266599	0.258658	0.238835	ENOSF1/FKBP11/GPI/SRR/TBXAS1	5
GO:0015252	proton channel activity	2/197	26/18352	0.0314698	0.287005	0.265009	ATP6/ATP8	2
GO:0016628	oxidoreductase activity, acting on the CH-CH group of donors, NAD or NADP as acceptor	2/197	26/18352	0.0314698	0.287005	0.265009	AKR1C2/TBXAS1	2
GO:0030371	translation repressor activity	2/197	26/18352	0.0314698	0.287005	0.265009	DHFR/SHMT2	2
GO:0000049	tRNA binding	3/197	66/18352	0.0340333	0.304298	0.280977	FARS2/SARS2/TERT	3
GO:0016741	transferase activity, transferring one-carbon groups	6/197	229/18352	0.0374025	0.327991	0.302855	COQ5/FAM86B2/GAMT/MGMT/SHMT2/WDR4	6
GO:0031625	ubiquitin protein ligase binding	7/197	297/18352	0.0416288	0.357015	0.329654	CBS/CUL9/GPI/HSPA5/PRKN/STX8/TRIB3	7
GO:0015291	secondary active transmembrane transporter activity	6/197	236/18352	0.0422781	0.357015	0.329654	ANKH/SLC19A1/SLC25A10/SLC37A4/SLC7A11/SLC7A8	6
GO:0015631	tubulin binding	8/197	365/18352	0.04377	0.362893	0.335081	CEP70/JAKMIP1/MAPT/NDRG1/PLK1/PRKN/TUBGCP3/UNC5C	8
GO:0031072	heat shock protein binding	4/197	127/18352	0.0481058	0.391719	0.361698	HSPA5/MAPT/NPAS2/PRKN	4
KEGG
ID	Description	GeneRatio	BgRatio	pvalue	p.adjust	qvalue	geneID	Count
hsa00190	Oxidative phosphorylation	15/99	134/8223	4.63492e-11	8.99174e-09	8.53801e-09	ATP6/ATP8/COX1/COX2/COX3/CYTB/LHPP/ND2/ND3/ND4/ND4L/ND5/ND6/NDUFA7/PPA2	15
hsa05012	Parkinson disease	17/99	266/8223	1.42445e-08	1.03169e-06	9.79625e-07	ATP6/ATP8/COX1/COX2/COX3/CYTB/HSPA5/MAPT/ND2/ND3/ND4/ND4L/ND5/ND6/NDUFA7/PRKN/SEPTIN5	17
hsa05415	Diabetic cardiomyopathy	15/99	203/8223	1.59539e-08	1.03169e-06	9.79625e-07	ATP6/ATP8/COX1/COX2/COX3/CYTB/ND2/ND3/ND4/ND4L/ND5/ND6/NDUFA7/PDK3/PRKCA	15
hsa05208	Chemical carcinogenesis - reactive oxygen species	14/99	223/8223	3.81879e-07	1.85211e-05	1.75865e-05	AKR1C2/ATP6/ATP8/COX1/COX2/COX3/CYTB/ND2/ND3/ND4/ND4L/ND5/ND6/NDUFA7	14
hsa05014	Amyotrophic lateral sclerosis	17/99	364/8223	1.31204e-06	5.09071e-05	4.83383e-05	ATP6/ATP8/COX1/COX2/COX3/CYTB/HSPA5/MAP2K6/ND2/ND3/ND4/ND4L/ND5/ND6/NDUFA7/NRG2/PRKN	17
hsa05022	Pathways of neurodegeneration - multiple diseases	19/99	476/8223	3.05228e-06	8.95254e-05	8.50079e-05	ATP6/ATP8/COX1/COX2/COX3/CYTB/HSPA5/MAP2K6/MAPT/ND2/ND3/ND4/ND4L/ND5/ND6/NDUFA7/PRKCA/PRKN/SEPTIN5	19
hsa05016	Huntington disease	15/99	306/8223	3.28393e-06	8.95254e-05	8.50079e-05	AP2B1/ATP6/ATP8/COX1/COX2/COX3/CYTB/ND2/ND3/ND4/ND4L/ND5/ND6/NDUFA7/POLR2J2	15
hsa04714	Thermogenesis	13/99	232/8223	3.69177e-06	8.95254e-05	8.50079e-05	ATP6/ATP8/COX1/COX2/COX3/CYTB/ND2/ND3/ND4/ND4L/ND5/ND6/NDUFA7	13
hsa05020	Prion disease	14/99	273/8223	4.28168e-06	9.22939e-05	8.76367e-05	ATP6/ATP8/COX1/COX2/COX3/CYTB/HSPA5/ND2/ND3/ND4/ND4L/ND5/ND6/NDUFA7	14
hsa04723	Retrograde endocannabinoid signaling	36434	148/8223	1.04242e-05	0.000202229	0.000192024	GABRG3/GNG7/ND2/ND3/ND4/ND4L/ND5/ND6/NDUFA7/PRKCA	10
hsa00260	Glycine, serine and threonine metabolism	36281	40/8223	0.00010767	0.00189891	0.00180309	CBS/GAMT/PHGDH/SHMT2/SRR	5
hsa05010	Alzheimer disease	14/99	384/8223	0.000187064	0.0030242	0.0028716	ATP6/ATP8/COX1/COX2/COX3/CYTB/MAPT/ND2/ND3/ND4/ND4L/ND5/ND6/NDUFA7	14
hsa01523	Antifolate resistance	36220	30/8223	0.0054293	0.0810219	0.0769334	DHFR/SHMT2/SLC19A1	3
hsa00970	Aminoacyl-tRNA biosynthesis	36251	66/8223	0.00805528	0.111623	0.105991	FARS2/GATB/LARS2/SARS2	4
hsa01230	Biosynthesis of amino acids	36251	75/8223	0.0125173	0.16189	0.153721	ASNS/CBS/PHGDH/SHMT2	4
hsa04260	Cardiac muscle contraction	36251	87/8223	0.0205624	0.24932	0.236739	COX1/COX2/COX3/CYTB	4
hsa00670	One carbon pool by folate	36192	20/8223	0.0236784	0.270212	0.256577	DHFR/SHMT2	2
hsa04977	Vitamin digestion and absorption	36192	24/8223	0.0333454	0.359389	0.341254	AWAT2/SLC19A1	2
hsa04932	Non-alcoholic fatty liver disease	36281	155/8223	0.0388038	0.396207	0.376214	COX1/COX2/COX3/CYTB/NDUFA7	5
