# Supplementary material for: The Simultaneous Treatment of PC-3 Cells with the DNA-Demethylating Agent Decitabine and S-Adenosylmethionine Leads to Synergistic Anticancer Effects
Source: Genes (Basel). 2024 Dec 20;15(12):1634. doi: 10.3390/genes15121634 (PMC11675482; doi:10.3390/genes15121634)
Supplement: Supplementary file 1 [file genes-15-01634-s001.zip › ZIP Kopie/Supplementary Table 4.xlsx]

## Sheet: Tabelle1
BF
ID	Description	GeneRatio	BgRatio	pvalue	p.adjust	qvalue	geneID	Count
GO:0043062	extracellular structure organization	160/3127	396/18866	3.61903e-30	2.23837e-26	1.74209e-26	EGFLAM/ICAM2/LOXL4/GREM1/VTN/ADAMTSL1/AEBP1/COL11A1/FBLN2/COL1A2/FGB/FOXC2/LUM/PDPN/COL24A1/COL5A3/MMP9/ADAMTS12/COL14A1/COMP/KLK2/BCAN/WDR72/ITGA4/ADAMTS4/SMPD3/BGN/COL1A1/TNFRSF1B/TGFBI/IL6/RAMP2/COL16A1/DCN/ICAM4/THBS1/MMP19/ITGB6/FGG/COL4A3/TEX14/COL9A2/VWF/EFEMP2/KLK5/COL28A1/TGFB2/ITGA7/COL9A3/IHH/NID2/SPINT1/COL2A1/TNFRSF11B/MMP28/TLL2/ADAMTS5/CDH1/ADAMTS6/ADAMTS20/COL9A1/LAMA1/MMP15/COL15…	160
GO:0030198	extracellular matrix organization	159/3127	395/18866	9.12316e-30	2.82134e-26	2.1958e-26	EGFLAM/ICAM2/LOXL4/GREM1/VTN/ADAMTSL1/AEBP1/COL11A1/FBLN2/COL1A2/FGB/FOXC2/LUM/PDPN/COL24A1/COL5A3/MMP9/ADAMTS12/COL14A1/COMP/KLK2/BCAN/WDR72/ITGA4/ADAMTS4/SMPD3/BGN/COL1A1/TNFRSF1B/TGFBI/IL6/RAMP2/COL16A1/DCN/ICAM4/THBS1/MMP19/ITGB6/FGG/COL4A3/COL9A2/VWF/EFEMP2/KLK5/COL28A1/TGFB2/ITGA7/COL9A3/IHH/NID2/SPINT1/COL2A1/TNFRSF11B/MMP28/TLL2/ADAMTS5/CDH1/ADAMTS6/ADAMTS20/COL9A1/LAMA1/MMP15/COL15A1/FN1…	159
GO:0034329	cell junction assembly	139/3127	434/18866	8.74232e-16	1.80237e-12	1.40276e-12	THY1/GREM1/NRG1/LRRC4B/ACTN2/CLDN6/IGFN1/KRT14/WNT11/CLDN5/PCDHB5/SLITRK1/AMIGO3/MUSK/LRRC4/GRHL2/NRCAM/LRRN3/GRIN1/CNTN5/RAMP2/ACVRL1/COL16A1/SFRP1/CLDN10/THBS1/CLDN18/POU4F1/PCDHB3/CLDN7/CLDN1/SEMA4A/ACE2/MDGA1/CLDN16/ADGRL3/TRPV4/LRRN1/FLRT3/ADGRB1/FAM107A/FMN1/APOD/IL1RAPL1/NTN1/SLIT1/CDH1/ROBO2/SDK2/LRFN5/CRB3/FN1/ACHE/ESAM/CLDN23/JUP/SPOCK2/ACE/CDH7/DCHS1/TLR2/CBLN1/CLDN11/THBS2/ACTN3/NLGN3…	139
GO:0034340	response to type I interferon	48/3127	99/18866	1.66893e-13	2.58058e-10	2.00843e-10	RSAD2/IFI27/MX2/ZBP1/IFITM1/IFI6/OAS1/MX1/OASL/XAF1/OAS2/IFIT1/OAS3/HLA-F/NLRC5/IRF6/ISG15/IFIT2/IFI35/IRF4/HLA-B/IFNB1/IRF7/IFIT3/USP18/STAT1/SHFL/GBP2/PSMB8/EGR1/IRF9/STAT2/SP100/MYD88/HLA-C/IFITM3/HLA-E/BST2/SAMHD1/HLA-A/IRF1/TREX1/TRIM56/IFITM2/ADAR/ISG20/IKBKE/IRF2	48
GO:0018212	peptidyl-tyrosine modification	119/3127	377/18866	3.26663e-13	4.04082e-10	3.14491e-10	THY1/ROS1/GREM1/TNFSF18/VTN/GRM5/CCK/NRG1/TSLP/CD74/LCK/SRMS/EFEMP1/EPGN/FES/DOK7/MUSK/SPINK1/IGF2/FLT1/MATK/EREG/CD36/IL20/IL12RB2/IL6/CD40/ENPP2/HES5/SFRP1/EPHA1/IL24/ZAP70/CSPG4/FGFR3/CSF2/LTK/PTPRC/HGF/IL15/CASS4/AFAP1L2/BMX/BST1/HCLS1/CCL5/IL23A/NEDD9/HPX/CTF1/ITGB3/PDGFB/PARP9/NEURL1/ITGB2/GPRC5B/SOCS1/ACE/PARP14/IGF1R/EPHA4/CNTN1/BLK/CRLF1/BTC/STYK1/FGF7/BDNF/MVP/SRCIN1/PDGFRA/EPHB6/TXK/PE…	119
GO:0018108	peptidyl-tyrosine phosphorylation	118/3127	374/18866	4.25241e-13	4.36726e-10	3.39896e-10	THY1/ROS1/GREM1/TNFSF18/VTN/GRM5/CCK/NRG1/TSLP/CD74/LCK/SRMS/EFEMP1/EPGN/FES/DOK7/MUSK/SPINK1/IGF2/FLT1/MATK/EREG/CD36/IL20/IL12RB2/IL6/CD40/ENPP2/HES5/SFRP1/EPHA1/IL24/ZAP70/CSPG4/FGFR3/CSF2/LTK/PTPRC/HGF/IL15/CASS4/AFAP1L2/BMX/BST1/HCLS1/CCL5/IL23A/NEDD9/HPX/CTF1/ITGB3/PDGFB/PARP9/NEURL1/ITGB2/GPRC5B/SOCS1/ACE/PARP14/IGF1R/EPHA4/CNTN1/BLK/CRLF1/BTC/STYK1/FGF7/BDNF/MVP/SRCIN1/PDGFRA/EPHB6/TXK/PE…	118
GO:0060337	type I interferon signaling pathway	46/3127	95/18866	5.64884e-13	4.36726e-10	3.39896e-10	RSAD2/IFI27/MX2/ZBP1/IFITM1/IFI6/OAS1/MX1/OASL/XAF1/OAS2/IFIT1/OAS3/HLA-F/NLRC5/IRF6/ISG15/IFIT2/IFI35/IRF4/HLA-B/IFNB1/IRF7/IFIT3/USP18/STAT1/GBP2/PSMB8/EGR1/IRF9/STAT2/SP100/MYD88/HLA-C/IFITM3/HLA-E/BST2/SAMHD1/HLA-A/IRF1/TREX1/IFITM2/ADAR/ISG20/IKBKE/IRF2	46
GO:0071357	cellular response to type I interferon	46/3127	95/18866	5.64884e-13	4.36726e-10	3.39896e-10	RSAD2/IFI27/MX2/ZBP1/IFITM1/IFI6/OAS1/MX1/OASL/XAF1/OAS2/IFIT1/OAS3/HLA-F/NLRC5/IRF6/ISG15/IFIT2/IFI35/IRF4/HLA-B/IFNB1/IRF7/IFIT3/USP18/STAT1/GBP2/PSMB8/EGR1/IRF9/STAT2/SP100/MYD88/HLA-C/IFITM3/HLA-E/BST2/SAMHD1/HLA-A/IRF1/TREX1/IFITM2/ADAR/ISG20/IKBKE/IRF2	46
GO:0001822	kidney development	93/3127	283/18866	1.05188e-11	6.74849e-09	5.25224e-09	FOXJ1/GREM1/SERPINF1/ANGPT2/STRA6/TFAP2B/BMPER/CD34/FOXC2/REN/AQP2/WNT11/MMP9/HOXB7/DLL1/SIM1/HES5/DCN/SFRP1/BMP2/AKR1B1/COL4A3/TGFB2/FMN1/CYP26B1/ROBO2/BMP4/STAT1/NOTCH3/ACTA2/CALB1/SULF1/TACSTD2/PDGFB/ARG2/ACE/FGF1/EGR1/DCHS1/EPHA4/CRLF1/SERPINB7/GCNT3/SOX8/KIRREL3/PGF/BDNF/PDGFRA/PECAM1/MTSS1/HPGD/ANGPT1/NKX3-1/EFNB2/BASP1/PTPRO/RDH10/SHH/PDGFA/TEK/PODXL/NPNT/JAG1/LRRK2/FSTL3/PROM1/GATA3/SIX2/…	93
GO:0001655	urogenital system development	104/3127	330/18866	1.12848e-11	6.74849e-09	5.25224e-09	FOXJ1/GREM1/SERPINF1/ANGPT2/STRA6/TP63/TFAP2B/BMPER/CD34/FOXC2/REN/AQP2/ALOX15B/WNT11/PSAPL1/MMP9/TBX18/HOXB7/DLL1/SIM1/HES5/DCN/SFRP1/BMP2/AKR1B1/COL4A3/TGFB2/FMN1/ID4/CYP26B1/CRIP1/ROBO2/BMP4/STAT1/NOTCH3/ACTA2/CALB1/SULF1/TACSTD2/PDGFB/ARG2/ACE/FGF1/EGR1/DCHS1/EPHA4/CRLF1/SERPINB7/GCNT3/SOX8/KIRREL3/PGF/HOXD13/BDNF/PDGFRA/PECAM1/MTSS1/HPGD/ANGPT1/NKX3-1/EFNB2/BASP1/PTPRO/RDH10/GATA2/SHH/PDGFA/…	104
GO:0072001	renal system development	95/3127	292/18866	1.20022e-11	6.74849e-09	5.25224e-09	FOXJ1/GREM1/SERPINF1/ANGPT2/STRA6/TFAP2B/BMPER/CD34/FOXC2/REN/AQP2/WNT11/MMP9/TBX18/HOXB7/DLL1/SIM1/HES5/DCN/SFRP1/BMP2/AKR1B1/COL4A3/TGFB2/FMN1/CYP26B1/ROBO2/BMP4/STAT1/NOTCH3/ACTA2/CALB1/SULF1/TACSTD2/PDGFB/ARG2/ACE/FGF1/EGR1/DCHS1/EPHA4/CRLF1/SERPINB7/GCNT3/SOX8/KIRREL3/PGF/BDNF/PDGFRA/PECAM1/MTSS1/HPGD/ANGPT1/NKX3-1/EFNB2/BASP1/PTPRO/RDH10/SHH/PDGFA/TEK/PODXL/NPNT/JAG1/LRRK2/FSTL3/PROM1/GATA3…	95
GO:0098742	cell-cell adhesion via plasma-membrane adhesion molecules	90/3127	277/18866	4.49613e-11	2.31738e-08	1.80358e-08	PCDHGA12/PCDHGC3/LRRC4B/CLDN6/IGFN1/CNTN2/CLDN5/PCDHB5/SLITRK1/CDHR5/AMIGO3/IL1RN/LRRC4/CEACAM6/PCDHGB4/CDH17/CLDN10/BMP2/FAT2/CLDN18/PCDHB3/CLDN7/CLDN1/CEACAM1/MDGA1/CLDN16/ADGRL3/FLRT3/TGFB2/CXADR/PCDHA10/MYPN/IGSF11/IL1RAPL1/PCDHGA8/PCDHB15/CDH1/SELL/PCDHGA10/ROBO2/SDK2/LRFN5/CD6/PCDHA6/PCDHGB5/PCDHGA11/CDHR2/ESAM/CLDN23/ITGB2/CDH7/DCHS1/CADM1/CBLN1/CLDN11/IGSF9B/KIRREL3/CDH18/CLDN14/PCDHA7/PE…	90
GO:0002237	response to molecule of bacterial origin	108/3127	356/18866	6.02835e-11	2.8681e-08	2.2322e-08	CXCL5/ANKRD1/LCN2/PTGS2/CARD16/MAOB/PTGIR/CASP1/EDNRB/LGALS9/ACP5/REN/IDO1/CD274/PYCARD/CXCL10/CD36/CXCL11/ALPL/IL12RB2/TNFRSF1B/EDN1/IL6/CD40/CMPK2/S100A14/DCN/PDCD1LG2/IL24/CLDN1/SSC5D/TLR1/CSF2/UGT1A1/TNFAIP3/ACOD1/NOS3/CXCL1/CD96/CCL5/SPON2/CD6/BDKRB1/FOS/CD68/LY96/THBD/INAVA/GGT7/C5AR1/IRAK3/TLR2/SPARC/GGT1/SLC11A1/ADM/KMO/GFI1/CYP1A1/GGT5/MYD88/TLR4/CXCL3/PTGER1/SLPI/PDE4B/C4B/NFKB2/IL37/HP…	108
GO:0007517	muscle organ development	118/3127	407/18866	1.88639e-10	8.33381e-08	6.48607e-08	GREM1/ANKRD1/VAMP5/STRA6/CHRNA1/NRG1/COL11A1/SOX15/FOXC2/EGR2/HOXD9/ANKRD33/MYBPC3/BVES/TNNT2/CXCL10/DMRTA2/DLL1/FOXL2/EDN1/CRYAB/ASB2/HOXD10/MYOZ1/DCN/BMP2/TNNC1/POU4F1/WNT2/ADGRB1/TGFB2/ITGA7/CXADR/ANKRD2/CYP26B1/NEB/RBM24/TLL2/JPH2/BMP4/MYOM1/DLL4/ENG/CTF1/FOS/DSP/FGF20/NEURL1/EGR1/CAPN3/TAGLN/ACTN3/LAMA2/XIRP2/SHOX2/SOX8/MYORG/ACTC1/EOMES/LOX/RYR2/HDAC9/ATF3/EFNB2/HBEGF/BASP1/SHH/CAV2/COL6A3/…	118
GO:0031589	cell-substrate adhesion	107/3127	359/18866	2.32728e-10	9.59617e-08	7.46854e-08	EGFLAM/THY1/GREM1/VTN/ANGPT2/FBLN2/GBP1/CD34/FGB/ACTN2/PDPN/UNC13D/MYO1G/COL5A3/ADAMTS12/ITGA4/BVES/PARVG/CD36/COL1A1/CEACAM6/ACVRL1/COL16A1/SFRP1/FAT2/THBS1/EPHA1/ITGB6/FGG/MSLN/VWF/FAM107A/FMN1/ITGA7/USH2A/NID2/APOD/CASS4/MUC4/CD96/BST1/FERMT3/NEDD9/FN1/ITGB3/CCN2/TACSTD2/JUP/SPOCK2/ITGB2/ECM2/CCN1/ITGB7/ACTN3/CSF1/VWA2/PHLDB2/SKAP1/COL8A1/SRCIN1/PECAM1/HPSE/ANGPT1/PTPRO/CCL28/TEK/LAMB3/NPNT/JA…	107
GO:0032496	response to lipopolysaccharide	101/3127	334/18866	3.06025e-10	1.18298e-07	9.20691e-08	CXCL5/ANKRD1/LCN2/PTGS2/CARD16/MAOB/PTGIR/CASP1/EDNRB/LGALS9/ACP5/REN/IDO1/CD274/PYCARD/CXCL10/CD36/CXCL11/ALPL/IL12RB2/TNFRSF1B/EDN1/IL6/CD40/CMPK2/S100A14/DCN/PDCD1LG2/IL24/CLDN1/CSF2/UGT1A1/TNFAIP3/ACOD1/NOS3/CXCL1/CD96/CCL5/SPON2/CD6/BDKRB1/FOS/CD68/LY96/THBD/GGT7/C5AR1/IRAK3/TLR2/SPARC/GGT1/SLC11A1/ADM/KMO/GFI1/CYP1A1/GGT5/MYD88/TLR4/CXCL3/PTGER1/SLPI/PDE4B/NFKB2/IL37/HPGD/CXCL6/TNFSF4/TIMP4…	101
GO:0050731	positive regulation of peptidyl-tyrosine phosphorylation	68/3127	195/18866	3.59432e-10	1.3077e-07	1.01776e-07	GREM1/TNFSF18/VTN/GRM5/CCK/NRG1/TSLP/CD74/EPGN/DOK7/IGF2/EREG/CD36/IL20/IL6/CD40/ENPP2/HES5/IL24/CSPG4/FGFR3/CSF2/PTPRC/HGF/IL15/CASS4/AFAP1L2/HCLS1/CCL5/IL23A/NEDD9/HPX/CTF1/ITGB3/PDGFB/PARP9/NEURL1/GPRC5B/ACE/PARP14/EPHA4/CNTN1/CRLF1/BTC/FGF7/BDNF/SRCIN1/PECAM1/ANGPT1/HBEGF/IL12A/EGF/ICAM1/PTK2B/ITGA5/HES1/FYN/ERBB3/KITLG/TGFA/BANK1/EHD4/PTK6/ERBB4/ERCC6/TNK2/CD24/SOCS3	68
GO:0009615	response to virus	104/3127	349/18866	4.20054e-10	1.41501e-07	1.10128e-07	LCN2/AIM2/RSAD2/IFI27/MX2/GBP1/ZBP1/LGALS9/IFITM1/RTP4/TLR3/IFI6/IFI44L/UNC13D/OAS1/MX1/IFIH1/OASL/PYCARD/HYAL1/APOBEC3G/CXCL10/OAS2/IFIT1/OAS3/IL6/CD40/BIRC3/NLRC5/IFI44/ISG15/IFIT2/PTPRC/TNFAIP3/IL15/APOBEC3F/ACOD1/IFNB1/IRF7/DDX60/IFIT3/HERC5/POU2F2/STAT1/SHFL/TRIM22/CCL5/SPON2/IL23A/PLA2G10/FGL2/ACTA2/TRIM34/VWCE/PLSCR1/PARP9/IRAK3/DTX3L/IRF9/STAT2/CYP1A1/ABCC9/IFITM3/GBP3/TNFSF4/PML/CXCR4/IL…	104
GO:0051607	defense response to virus	83/3127	258/18866	4.37617e-10	1.41501e-07	1.10128e-07	AIM2/RSAD2/IFI27/MX2/GBP1/ZBP1/IFITM1/RTP4/TLR3/IFI6/IFI44L/UNC13D/OAS1/MX1/IFIH1/OASL/PYCARD/APOBEC3G/CXCL10/OAS2/IFIT1/OAS3/IL6/CD40/BIRC3/NLRC5/ISG15/IFIT2/PTPRC/TNFAIP3/IL15/APOBEC3F/ACOD1/IFNB1/IRF7/DDX60/IFIT3/HERC5/STAT1/SHFL/TRIM22/SPON2/IL23A/PLA2G10/FGL2/TRIM34/PLSCR1/PARP9/DTX3L/IRF9/STAT2/ABCC9/IFITM3/GBP3/PML/BST2/MAP3K14/SAMHD1/ZDHHC1/NT5C3A/ZC3HAV1/IFI16/UNC93B1/TRIM38/APOBEC3D/IRF…	83
GO:1900046	regulation of hemostasis	38/3127	83/18866	4.57561e-10	1.41501e-07	1.10128e-07	VTN/CD34/FGB/PDPN/ALOX12/COMP/F3/CD36/EDN1/SERPINB2/FCER1G/THBS1/FGG/CEACAM1/NOS3/ABAT/PDGFB/THBD/BLK/TLR4/PDGFRA/TXK/HPSE/PDGFA/PLAT/PROC/SERPINE1/SERPINF2/ADTRP/APOE/PLA2G4A/PLAU/UBASH3B/CAV1/CD9/TBXA2R/F11R/SH2B3	38
GO:0050730	regulation of peptidyl-tyrosine phosphorylation	84/3127	263/18866	5.12712e-10	1.51006e-07	1.17525e-07	THY1/GREM1/TNFSF18/VTN/GRM5/CCK/NRG1/TSLP/CD74/EPGN/DOK7/SPINK1/IGF2/EREG/CD36/IL20/IL6/CD40/ENPP2/HES5/SFRP1/IL24/CSPG4/FGFR3/CSF2/PTPRC/HGF/IL15/CASS4/AFAP1L2/BST1/HCLS1/CCL5/IL23A/NEDD9/HPX/CTF1/ITGB3/PDGFB/PARP9/NEURL1/ITGB2/GPRC5B/SOCS1/ACE/PARP14/EPHA4/CNTN1/CRLF1/BTC/FGF7/BDNF/MVP/SRCIN1/PECAM1/GPRC5A/ANGPT1/HBEGF/PDGFA/IL12A/EGF/ICAM1/IL7/PTK2B/ITGA5/TMEM102/HES1/FYN/ERBB3/KITLG/CBLB/TGFA…	84
GO:0072073	kidney epithelium development	54/3127	142/18866	6.45498e-10	1.81473e-07	1.41238e-07	FOXJ1/GREM1/TFAP2B/BMPER/CD34/FOXC2/WNT11/HOXB7/DLL1/SIM1/HES5/SFRP1/BMP2/FMN1/ROBO2/BMP4/STAT1/CALB1/TACSTD2/ARG2/FGF1/DCHS1/EPHA4/CRLF1/SOX8/PGF/BDNF/PECAM1/MTSS1/EFNB2/BASP1/PTPRO/SHH/PODXL/NPNT/JAG1/PROM1/GATA3/SIX2/FGF2/FAT4/HES1/SDC4/WNT4/MAGI2/SIX1/SLIT2/EPHA7/WNT7B/CD24/AQP11/SMAD7/FOXC1/PTCH1	54
GO:0072006	nephron development	54/3127	143/18866	8.71348e-10	2.34317e-07	1.82365e-07	FOXJ1/GREM1/ANGPT2/TFAP2B/CD34/FOXC2/WNT11/HOXB7/DLL1/HES5/BMP2/COL4A3/FMN1/BMP4/STAT1/NOTCH3/ACTA2/CALB1/SULF1/TACSTD2/PDGFB/FGF1/EGR1/DCHS1/SERPINB7/SOX8/KIRREL3/PGF/PDGFRA/PECAM1/MTSS1/ANGPT1/BASP1/PTPRO/SHH/TEK/PODXL/NPNT/JAG1/PROM1/GATA3/SIX2/FGF2/FAT4/HES1/WNT4/MAGI2/SIX1/CFLAR/WNT7B/CD24/AQP11/FOXC1/PTCH1	54
GO:0030193	regulation of blood coagulation	37/3127	82/18866	1.2831e-09	3.26884e-07	2.54408e-07	VTN/CD34/FGB/PDPN/ALOX12/F3/CD36/EDN1/SERPINB2/FCER1G/THBS1/FGG/CEACAM1/NOS3/ABAT/PDGFB/THBD/BLK/TLR4/PDGFRA/TXK/HPSE/PDGFA/PLAT/PROC/SERPINE1/SERPINF2/ADTRP/APOE/PLA2G4A/PLAU/UBASH3B/CAV1/CD9/TBXA2R/F11R/SH2B3	37
GO:0007416	synapse assembly	64/3127	184/18866	1.32128e-09	3.26884e-07	2.54408e-07	NRG1/LRRC4B/IGFN1/PCDHB5/SLITRK1/AMIGO3/MUSK/LRRC4/NRCAM/LRRN3/GRIN1/CNTN5/POU4F1/PCDHB3/SEMA4A/MDGA1/ADGRL3/LRRN1/FLRT3/ADGRB1/IL1RAPL1/NTN1/SLIT1/CDH1/ROBO2/SDK2/LRFN5/ACHE/SPOCK2/TLR2/CBLN1/THBS2/NLGN3/SLITRK6/KIRREL3/SRPX2/BDNF/GPM6A/EFNB2/NLGN4X/CDH2/ADGRB2/RAB17/OXTR/SHANK1/EPHB1/FZD5/PTEN/NTNG2/LRRC24/PCDHB13/IL1RAP/SNCA/MAGI2/ERBB4/SIX1/GPC4/PCLO/AMIGO2/EPHA7/ADGRL1/FGF13/GABRB3/DKK1	64
GO:0034341	response to interferon-gamma	68/3127	202/18866	1.97786e-09	4.70503e-07	3.66185e-07	CCL20/GBP5/GBP1/CASP1/LGALS9/IFITM1/TLR3/SLC30A8/TRIM31/OAS1/OASL/GBP4/OAS2/OAS3/EDN1/CD40/HLA-F/NLRC5/IRF6/CLDN1/TRIM21/IRF4/HLA-B/ACOD1/IRF7/STAT1/SHFL/TRIM22/CCL5/GBP2/HPX/TRIM34/PARP9/SOCS1/PARP14/TLR2/IFI30/IRF9/SLC11A1/SP100/CXCL16/HLA-C/IFITM3/TLR4/GBP3/TXK/KYNU/HLA-E/PML/BST2/ICAM1/HLA-A/CYP27B1/RAB43/CCL26/IFNGR1/B2M/TRIM38/IRF1/PTAFR/GCH1/IFITM2/SNCA/RAB20/IRF2/TRIM8/SOCS3/NR1H3	68
GO:0060333	interferon-gamma-mediated signaling pathway	39/3127	91/18866	2.89317e-09	6.6275e-07	5.15807e-07	GBP1/TRIM31/OAS1/OASL/OAS2/OAS3/HLA-F/NLRC5/IRF6/TRIM21/IRF4/HLA-B/IRF7/STAT1/TRIM22/GBP2/HPX/TRIM34/PARP9/SOCS1/PARP14/IFI30/IRF9/SP100/HLA-C/TXK/HLA-E/PML/ICAM1/HLA-A/IFNGR1/B2M/TRIM38/IRF1/PTAFR/IRF2/TRIM8/SOCS3/NR1H3	39
GO:1901888	regulation of cell junction assembly	67/3127	200/18866	3.2523e-09	7.18409e-07	5.59126e-07	THY1/GREM1/LRRC4B/CLDN5/SLITRK1/AMIGO3/MUSK/LRRN3/GRIN1/ACVRL1/COL16A1/SFRP1/THBS1/CLDN1/SEMA4A/ACE2/MDGA1/ADGRL3/LRRN1/FLRT3/ADGRB1/FAM107A/FMN1/APOD/IL1RAPL1/NTN1/SLIT1/ROBO2/LRFN5/ACE/TLR2/CBLN1/THBS2/NLGN3/SLITRK6/PHLDB2/SRPX2/BDNF/ADGRB2/TEK/RAB17/OXTR/EPHB1/FZD5/SNAI1/OCLN/RAPGEF2/PTEN/LIMCH1/NTNG2/SDC4/LRRC24/WNT4/ARHGAP6/CAV1/IL1RAP/SNCA/SIX1/GPC4/AMIGO2/EPHA7/DLC1/ADGRL1/IL1B/F11R/PEAK1/…	67
GO:0050818	regulation of coagulation	38/3127	88/18866	3.55813e-09	7.58862e-07	5.9061e-07	VTN/CD34/FGB/PDPN/ALOX12/F3/CD36/EDN1/SERPINB2/FCER1G/THBS1/FGG/CEACAM1/NOS3/ABAT/PDGFB/THBD/BLK/TLR4/PDGFRA/TXK/HPSE/PDGFA/PLAT/PROC/SERPINE1/SERPINF2/ADTRP/APOE/PLA2G4A/PLAU/UBASH3B/CAV1/CD9/PROCR/TBXA2R/F11R/SH2B3	38
GO:0003007	heart morphogenesis	80/3127	258/18866	6.0252e-09	1.2422e-06	9.66781e-07	ANKRD1/NRG1/COL11A1/FOXC2/LEFTY1/WNT11/CLDN5/MYBPC3/TNNT2/DLL1/GRHL2/ACVRL1/BMP2/TNNC1/ALPK2/POU4F1/WNT2/SYNPO2L/TGFB2/DNAH11/IHH/NOS3/COL2A1/AXIN2/ROBO2/BMP4/DLL4/OVOL2/ENG/DSP/SEMA3C/DCHS1/SLIT3/CCN1/XIRP2/SHOX2/ACTC1/EOMES/HTR2B/RYR2/SOX18/SHH/GJA5/TEK/JAG1/GATA3/SNAI1/RBP4/HAS2/ADGRG6/FAT4/ELN/HES1/CPE/TREX1/HEG1/TCAP/MESP2/PKP2/SAV1/DNAAF1/TBX6/PPP1R13L/MICAL2/PIM1/PARVA/SIX1/GATA6/SLIT2/DLC…	80
GO:0019932	second-messenger-mediated signaling	123/3127	456/18866	9.89976e-09	1.97516e-06	1.53724e-06	ADGRL4/CCL20/GPR65/CALML5/GRM5/NRG1/PTGIR/GBP1/EDNRB/FFAR4/RXFP1/ADGRE1/HTR2C/NR5A1/CXCR6/SPINK1/MT1M/AVPR1A/CXCL10/CD36/CXCL11/CALML3/UCN2/JPH4/EDN1/GRIN1/RAMP2/MYOZ1/NMUR2/THBS1/NPR1/ZAP70/JPH3/SLC8A2/ADGRG4/ADGRL3/PTPRC/P2RX3/ADGRB1/P2RY6/TCP11/FKBP1B/NPPC/CCR10/NOS3/LAT2/SPHK1/MAFA/JPH2/BST1/PTGER3/GRIN2D/GIPR/RUNDC3A/CCR4/ACKR2/S1PR5/GPR78/PDGFB/ATP1B1/GALR2/LMCD1/ADGRE2/ACTN3/ADM/ADRA1D/PDE…	123
GO:0061448	connective tissue development	80/3127	262/18866	1.29973e-08	2.51213e-06	1.95515e-06	GREM1/COL11A1/CD34/FOXC2/MGP/LUM/EFEMP1/WNT11/ADAMTS12/COMP/HYAL1/PRRX1/SMPD3/BGN/COL1A1/EDN1/TGFBI/ACVRL1/HES5/BMP2/FGFR3/TRPV4/ID4/IHH/NPPC/COL2A1/AXIN2/CRIP1/SELENOM/BMP4/MMP13/ACTA2/SULF1/CCN2/PDGFB/EGR1/CSGALNACT1/CCN1/SERPINB7/SHOX2/CSF1/SOX8/UMODL1/FRZB/LOX/RORC/TIMP1/CHST11/WNT5B/DLX2/PTHLH/EBF2/RSPO2/BARX2/BMP8A/SCIN/MATN3/SERPINH1/SIX2/SNAI1/FGF2/STC1/ADAMTS7/DGAT2/WNT9A/RFLNB/THBS3/OXC…	80
GO:0060326	cell chemotaxis	91/3127	311/18866	1.36996e-08	2.56764e-06	1.99835e-06	CXCL5/GREM1/CCL20/EDNRB/LGALS9/CD74/DPEP1/FGF16/BIN2/VAV1/CXCR6/FLT1/CXCL10/CXCL11/SAA1/EDN1/IL6/FCER1G/C3AR1/S100A14/PIK3CG/THBS1/TRPV4/HGF/TGFB2/CXADR/CCR10/CXCL1/MMP28/SCG2/BST1/CCL5/CCR4/IL23A/ACKR2/PDGFB/ITGB2/ADAM8/FGF1/C5AR1/DUSP1/ADGRE2/CSF1/SEMA5A/CXCL16/LOX/PGF/CXCL3/PDGFRA/PDE4B/ACKR3/CXCL6/HBEGF/PIK3CD/GPSM3/PTPRO/CCL28/CXCR4/NR4A1/IL12A/ARHGEF5/RIPOR2/ITGA1/EPHB1/SERPINE1/ARHGEF16/FG…	91
GO:0007596	blood coagulation	98/3127	343/18866	1.46565e-08	2.65974e-06	2.07003e-06	VTN/C4BPB/COL1A2/CD34/FGB/LCK/F2RL3/PDPN/ALOX12/TRPC6/COMP/VAV1/F3/F2RL2/CD36/SAA1/COL1A1/EDN1/IL6/SERPINB2/FCER1G/CD40/H3C14/H3C15/H3C8/PIK3CG/THBS1/FGG/H3C10/CEACAM1/VWF/P2RX3/GNA15/P2RX6/NOS3/IFNB1/DGKB/PRKCG/FERMT3/ABAT/TFPI2/H3C6/FN1/ITGB3/PDGFB/PLSCR1/THBD/HNF4A/BLK/MYL9/H3C13/H3C2/TLR4/PDGFRA/TXK/SCUBE1/SERPINA1/HPSE/ENTPD2/GATA2/SHH/PDGFA/PLAT/PROC/GP1BB/GATA3/SERPINE1/EHD2/MPL/MAFF/PRCP/…	98
GO:0014706	striated muscle tissue development	108/3127	389/18866	1.50511e-08	2.65974e-06	2.07003e-06	GREM1/ANKRD1/VAMP5/CHRNA1/NRG1/COL11A1/SOX15/FOXC2/ACTN2/EGR2/HOXD9/ANKRD33/MYBPC3/BVES/TNNT2/DMRTA2/DLL1/FOXL2/EDN1/ASB2/HOXD10/MYOZ1/DCN/BMP2/TNNC1/ALPK2/POU4F1/WNT2/TGFB2/CXADR/ANKRD2/CYP26B1/NEB/RBM24/ALPK3/TLL2/JPH2/BMP4/MYOM1/DLL4/ENG/FOS/DSP/FGF20/NEURL1/SEMA3C/EGR1/ACTN3/XIRP2/SHOX2/SOX8/MYORG/ACTC1/EOMES/LOX/RYR2/PDGFRA/HDAC9/ATF3/EFNB2/SHH/GJA5/CAV2/RIPOR2/PAX5/EPHB1/MYH11/FGF2/GLI1/RBP…	108
GO:1900047	negative regulation of hemostasis	26/3127	51/18866	1.56453e-08	2.68795e-06	2.09199e-06	VTN/CD34/FGB/ALOX12/COMP/EDN1/SERPINB2/THBS1/FGG/CEACAM1/NOS3/ABAT/PDGFB/THBD/PDGFRA/PDGFA/PLAT/PROC/SERPINE1/SERPINF2/ADTRP/APOE/PLAU/UBASH3B/CD9/SH2B3	26
GO:0045071	negative regulation of viral genome replication	29/3127	61/18866	1.80702e-08	3.02066e-06	2.35093e-06	RSAD2/IFITM1/OAS1/MX1/OASL/APOBEC3G/OAS2/IFIT1/OAS3/ISG15/APOBEC3F/IFNB1/PARP10/SHFL/CCL5/PLSCR1/IFITM3/SLPI/BST2/ZC3HAV1/IFI16/APOBEC3D/FAM111A/IFITM2/IFIT5/ISG20/EIF2AK2/TNIP1/APOBEC3B	29
GO:0060537	muscle tissue development	112/3127	409/18866	1.86209e-08	3.03079e-06	2.35881e-06	GREM1/ANKRD1/VAMP5/STRA6/CHRNA1/NRG1/COL11A1/SOX15/FOXC2/ACTN2/EGR2/HOXD9/ANKRD33/MYBPC3/BVES/TNNT2/DMRTA2/DLL1/FOXL2/EDN1/ASB2/HOXD10/MYOZ1/DCN/BMP2/TNNC1/ALPK2/POU4F1/WNT2/TGFB2/CXADR/IHH/ANKRD2/CYP26B1/NEB/RBM24/ALPK3/TLL2/JPH2/BMP4/MYOM1/DLL4/ENG/FOS/DSP/FGF20/NEURL1/SEMA3C/EGR1/ACTN3/XIRP2/SHOX2/SOX8/MYORG/ACTC1/EOMES/LOX/RYR2/PDGFRA/HDAC9/ATF3/EFNB2/SHH/GJA5/CAV2/RIPOR2/PAX5/EPHB1/MYH11/FGF…	112
GO:0045604	regulation of epidermal cell differentiation	30/3127	65/18866	2.4298e-08	3.85342e-06	2.99905e-06	TP63/ZBED2/AQP3/ALOX15B/CDSN/SFRP4/IL20/DLL1/GRHL2/HES5/PLAAT4/KDF1/BMP4/OVOL2/SULT2B1/MYCL/ZFP36/KRT36/HOXA7/CYP27B1/CTSV/MAFF/GRHL1/HES1/PTCH2/KLF7/SGPP1/NCOA3/FOXC1/PTCH1	30
GO:0048839	inner ear development	64/3127	197/18866	2.76519e-08	4.27567e-06	3.32768e-06	FOXG1/FOXI1/ZIC1/BMPER/COL11A1/PLPPR4/SLC17A8/PRRX1/DLL1/KCNK3/GRHL3/SLC44A4/HES5/BMP2/MYO15A/CHRNA9/TGFB2/USH2A/COL2A1/USH1G/NTN1/LRIG1/BMP4/CALB1/FGF20/HOXA1/KCNQ4/PDZD7/DCHS1/SPARC/EPHA4/SLITRK6/TMC1/FRZB/C1QTNF5/TMIE/BDNF/MYCL/LIN7A/NR4A3/GATA2/SHH/DLX5/MYO7A/JAG1/RIPOR2/GATA3/CEBPD/KCNK2/FAT4/HES1/LHFPL5/PCDH15/TCAP/STOX1/SDC4/ATP8B1/GBX2/GJB2/TGFB3/SIX1/JAG2/IFT20/GABRB3	64
GO:0007599	hemostasis	98/3127	348/18866	3.23244e-08	4.87625e-06	3.7951e-06	VTN/C4BPB/COL1A2/CD34/FGB/LCK/F2RL3/PDPN/ALOX12/TRPC6/COMP/VAV1/F3/F2RL2/CD36/SAA1/COL1A1/EDN1/IL6/SERPINB2/FCER1G/CD40/H3C14/H3C15/H3C8/PIK3CG/THBS1/FGG/H3C10/CEACAM1/VWF/P2RX3/GNA15/P2RX6/NOS3/IFNB1/DGKB/PRKCG/FERMT3/ABAT/TFPI2/H3C6/FN1/ITGB3/PDGFB/PLSCR1/THBD/HNF4A/BLK/MYL9/H3C13/H3C2/TLR4/PDGFRA/TXK/SCUBE1/SERPINA1/HPSE/ENTPD2/GATA2/SHH/PDGFA/PLAT/PROC/GP1BB/GATA3/SERPINE1/EHD2/MPL/MAFF/PRCP/…	98
GO:0050817	coagulation	98/3127	349/18866	3.77361e-08	5.47767e-06	4.26318e-06	VTN/C4BPB/COL1A2/CD34/FGB/LCK/F2RL3/PDPN/ALOX12/TRPC6/COMP/VAV1/F3/F2RL2/CD36/SAA1/COL1A1/EDN1/IL6/SERPINB2/FCER1G/CD40/H3C14/H3C15/H3C8/PIK3CG/THBS1/FGG/H3C10/CEACAM1/VWF/P2RX3/GNA15/P2RX6/NOS3/IFNB1/DGKB/PRKCG/FERMT3/ABAT/TFPI2/H3C6/FN1/ITGB3/PDGFB/PLSCR1/THBD/HNF4A/BLK/MYL9/H3C13/H3C2/TLR4/PDGFRA/TXK/SCUBE1/SERPINA1/HPSE/ENTPD2/GATA2/SHH/PDGFA/PLAT/PROC/GP1BB/GATA3/SERPINE1/EHD2/MPL/MAFF/PRCP/…	98
GO:0001819	positive regulation of cytokine production	119/3127	447/18866	3.80824e-08	5.47767e-06	4.26318e-06	GBP5/CYBA/PTGS2/AIM2/RSAD2/CD34/CASP1/TSLP/ZBP1/LGALS9/CD74/TLR3/LUM/LTB/IL17B/IDO1/WNT11/CD274/IFIH1/EBI3/PYCARD/F3/EREG/CD36/SAA1/IL12RB2/IL6/FCER1G/CD40/C3AR1/BIRC3/THBS1/CD160/HLA-F/TLR1/CSF2/TRPV4/PTPRC/IRF4/HGF/IL15/IRF7/DDX60/AFAP1L2/SPHK1/POU2F2/STAT1/C3/MAPK13/HHLA2/NLRC4/SPON2/CD6/IL23A/IL17D/NLRP12/NLRP10/NLRP1/LY96/SULF1/GPRC5B/ADAM8/INAVA/C5AR1/EGR1/TLR2/CADM1/RASGRP1/SERPINB7/SLC11A…	119
GO:0002683	negative regulation of immune system process	122/3127	463/18866	4.80918e-08	6.70518e-06	5.21853e-06	THY1/FOXJ1/GREM1/CTLA4/C4BPB/GBP1/LGALS9/CD74/ADGRF5/TLR3/IDO1/CD274/SYT11/C4BPA/DLL1/FCER1G/HES5/SFRP1/PDCD1LG2/H4C15/THBS1/CD160/CLDN18/HLA-F/NLRC5/VTCN1/INPP5D/CEACAM1/H4C8/PTPRC/TNFAIP3/TGFB2/HLA-B/IHH/ACOD1/APOD/IFNB1/GPNMB/IL7R/MMP28/CD96/BMP4/LRFN5/IL17D/FGL2/VSIR/UBASH3A/CD68/INHA/ARG2/SOCS1/PARP14/IRAK3/DUSP1/LOXL3/BLK/GPR17/LRRC17/GPR68/PDE5A/TAFA3/H4C9/TLR4/IL1RL1/HLA-E/H4C5/TNFSF4/H4C…	122
GO:0030195	negative regulation of blood coagulation	25/3127	50/18866	4.87846e-08	6.70518e-06	5.21853e-06	VTN/CD34/FGB/ALOX12/EDN1/SERPINB2/THBS1/FGG/CEACAM1/NOS3/ABAT/PDGFB/THBD/PDGFRA/PDGFA/PLAT/PROC/SERPINE1/SERPINF2/ADTRP/APOE/PLAU/UBASH3B/CD9/SH2B3	25
GO:0007160	cell-matrix adhesion	71/3127	230/18866	5.16163e-08	6.94014e-06	5.4014e-06	THY1/GREM1/VTN/CD34/FGB/ACTN2/COL5A3/ADAMTS12/ITGA4/PARVG/CD36/CEACAM6/ACVRL1/COL16A1/SFRP1/THBS1/EPHA1/ITGB6/FGG/MSLN/FAM107A/FMN1/ITGA7/NID2/APOD/MUC4/CD96/BST1/FERMT3/FN1/ITGB3/CCN2/JUP/ITGB2/ECM2/ITGB7/ACTN3/CSF1/VWA2/PHLDB2/SKAP1/PECAM1/HPSE/CCL28/TEK/NPNT/JAG1/L1CAM/ITGA1/ITGAV/SERPINE1/LYPD5/PPFIA2/HOXA7/LYPD3/PTK2B/AJUBA/PLAU/THBS3/DDR1/PTEN/LIMCH1/RRAS/SDC4/WHAMM/WNT4/ARHGAP6/TESK2/DLC1/…	71
GO:0051480	regulation of cytosolic calcium ion concentration	99/3127	357/18866	6.31801e-08	8.26047e-06	6.42899e-06	KISS1/THY1/GPR65/CYBA/CNGB1/TRPA1/GRM5/PTGIR/FZD9/EDNRB/FFAR4/LCK/F2RL3/HTR2C/CIB2/TRPC6/CXCR6/HTR1B/AVPR1A/CXCL10/F2RL2/CD36/CXCL11/SAA1/KCNK3/JPH4/ATP2B2/EDN1/GRIN1/TRPV2/C3AR1/TGM2/NMUR2/PIK3CG/JPH3/SLC8A2/TRPV4/PTPRC/P2RX3/P2RY6/CHRNA9/GNA15/FKBP1B/CCR10/TRPC4/JPH2/PTGER3/GRIN2D/GIPR/CCR4/BDKRB1/ACKR2/CALB1/C5AR1/CAPN3/GALR2/GPR17/ADM/ADRA1D/HTR2B/GRM1/RYR2/PTGER1/PDGFRA/ACKR3/PML/ADRA1B/GATA…	99
GO:0048568	embryonic organ development	119/3127	451/18866	6.47327e-08	8.26047e-06	6.42899e-06	FOXG1/FOXI1/ZIC1/STRA6/ALX1/COL11A1/SOX15/FOXC2/EFEMP1/FOXE1/HOXB4/NRK/HOXD9/WNT11/RBPMS2/GJB5/HYAL1/IGF2/PRRX1/HOXB7/DLL1/GRHL2/FOXL2/GRHL3/EDN1/SLC44A4/HOXB2/HOXD10/PRDM1/WNT2/MYO15A/ST14/CSF2/CHRNA9/TBX15/TGFB2/IHH/SPINT1/COL2A1/USH1G/NTN1/LRIG1/RNF112/BMP4/HOXC9/OVOL2/TBX4/ENG/PDGFB/HOXA1/KCNQ4/PDZD7/CCN1/SHOX2/ADM/SLITRK6/EOMES/FRZB/TMIE/RYR2/CHST11/SOX18/PDGFRA/DLX2/NR4A3/RDH10/GATA2/SHH/PD…	119
GO:0061041	regulation of wound healing	52/3127	151/18866	6.54427e-08	8.26047e-06	6.42899e-06	VTN/CD34/FGB/FOXC2/PDPN/ALOX12/F3/EPPK1/CD36/DUOX1/EDN1/SERPINB2/FCER1G/THBS1/CLDN1/FGG/CEACAM1/TNFAIP3/NOS3/ABAT/PDGFB/THBD/BLK/PHLDB2/TLR4/PDGFRA/TXK/HPSE/INSL3/HBEGF/PDGFA/PLAT/CXCR4/PROC/SERPINE1/FGF2/OCLN/SERPINF2/ADTRP/APOE/PLA2G4A/PLAU/DUSP10/PTEN/WNT4/MYLK/UBASH3B/CAV1/CD9/TBXA2R/F11R/SH2B3	52
GO:0043583	ear development	69/3127	224/18866	8.68137e-08	1.07389e-05	8.35787e-06	FOXG1/FOXI1/ZIC1/STRA6/BMPER/COL11A1/PLPPR4/SLC17A8/PRRX1/DLL1/KCNK3/GRHL3/EDN1/SLC44A4/HES5/BMP2/MYO15A/CHRNA9/TGFB2/USH2A/COL2A1/USH1G/NTN1/LRIG1/BMP4/CALB1/FGF20/HOXA1/KCNQ4/PDZD7/DCHS1/SPARC/EPHA4/SLITRK6/TMC1/FRZB/C1QTNF5/TMIE/BDNF/MYCL/LIN7A/NR4A3/RDH10/GATA2/SHH/DLX5/MYO7A/JAG1/RIPOR2/GATA3/SIX2/CEBPD/KCNK2/FAT4/HES1/LHFPL5/PCDH15/TCAP/STOX1/DDR1/SDC4/ATP8B1/GBX2/GJB2/TGFB3/SIX1/JAG2/IFT20…	69
GO:0010543	regulation of platelet activation	20/3127	36/18866	1.11626e-07	1.3468e-05	1.04819e-05	PDPN/ALOX12/FCER1G/FGG/CEACAM1/NOS3/ABAT/PDGFB/THBD/BLK/TLR4/PDGFRA/TXK/PDGFA/APOE/PLA2G4A/UBASH3B/CD9/F11R/SH2B3	20
GO:0050819	negative regulation of coagulation	26/3127	55/18866	1.13231e-07	1.3468e-05	1.04819e-05	VTN/CD34/FGB/ALOX12/EDN1/SERPINB2/THBS1/FGG/CEACAM1/NOS3/ABAT/PDGFB/THBD/PDGFRA/PDGFA/PLAT/PROC/SERPINE1/SERPINF2/ADTRP/APOE/PLAU/UBASH3B/CD9/PROCR/SH2B3	26
GO:1903034	regulation of response to wounding	59/3127	183/18866	1.28132e-07	1.49527e-05	1.16375e-05	VTN/CD34/FGB/FOXC2/PDPN/ALOX12/F3/EPPK1/CD36/DUOX1/EDN1/SERPINB2/FCER1G/THBS1/CLDN1/FGG/CEACAM1/TNFAIP3/FKBP1B/NOS3/ABAT/SCARF1/PDGFB/THBD/EPHA4/BLK/PHLDB2/TLR4/PDGFRA/TXK/HPSE/INSL3/HBEGF/PDGFA/PLAT/CXCR4/PROC/SERPINE1/FGF2/OCLN/SERPINF2/ADTRP/APOE/PLA2G4A/PLAU/DUSP10/PTEN/WNT4/MYLK/UBASH3B/CAV1/KREMEN1/PTPRF/CD9/TBXA2R/KIAA0319/GRN/F11R/SH2B3	59
GO:0097529	myeloid leukocyte migration	68/3127	222/18866	1.36314e-07	1.53588e-05	1.19535e-05	CXCL5/GREM1/CCL20/EDNRB/CD74/DPEP1/XG/VAV1/FLT1/CXCL10/CXCL11/SAA1/EDN1/IL6/FCER1G/C3AR1/S100A14/PIK3CG/THBS1/TRPV4/TGFB2/CXADR/CXCL1/MMP28/SCG2/BST1/CCL5/IL23A/PDGFB/ITGB2/ADAM8/C5AR1/DUSP1/ADGRE2/CSF1/UMODL1/PGF/CXCL3/PDE4B/PECAM1/CXCL6/IL1R1/PIK3CD/PTPRO/ARHGEF5/RIPOR2/ITGA1/SERPINE1/LGMN/HRH1/CCL26/PTK2B/CXCL8/CXCL2/SFTPD/MTUS1/CD177/PLA2G7/C5/IL17RA/CD9/PREX1/CREB3/SLIT2/CCN3/IL1B/SWAP70/DYSF	68
GO:0072009	nephron epithelium development	41/3127	110/18866	1.36578e-07	1.53588e-05	1.19535e-05	FOXJ1/GREM1/TFAP2B/CD34/FOXC2/WNT11/HOXB7/DLL1/HES5/BMP2/FMN1/BMP4/STAT1/CALB1/TACSTD2/FGF1/DCHS1/SOX8/PGF/PECAM1/MTSS1/BASP1/PTPRO/SHH/PODXL/NPNT/JAG1/PROM1/GATA3/SIX2/FGF2/FAT4/HES1/WNT4/MAGI2/SIX1/WNT7B/CD24/AQP11/FOXC1/PTCH1	41
GO:0060485	mesenchyme development	83/3127	290/18866	1.68002e-07	1.85552e-05	1.44412e-05	GREM1/NRG1/ALX1/EDNRB/FOXC2/PDPN/DPPA4/WNT11/COL1A1/EDN1/IL6/ACTG2/ACVRL1/SFRP1/BMP2/NKX2-1/SEMA4A/WNT2/HGF/TGFB2/CYP26C1/NOS3/RBM24/AXIN2/ROBO2/BMP4/STAT1/OVOL2/SEMA6B/FN1/ACTA2/ENG/WNT10A/SEMA3C/ELL3/DCHS1/MEOX1/SEMA3G/LOXL3/SEMA5A/SOX8/ACTC1/PHLDB2/EOMES/HTR2B/FRZB/BASP1/RDH10/SHH/JAG1/BAMBI/ZEB2/GATA3/AKNAD1/SIX2/SNAI1/BCL9L/DACT3/HAS2/S100A4/RFLNB/HES1/PBLD/ERBB3/KITLG/PHLDB1/PTEN/SEMA4G/WNT…	83
GO:0048705	skeletal system morphogenesis	69/3127	228/18866	1.84864e-07	2.00594e-05	1.56119e-05	GREM1/ALX1/COL11A1/FOXC2/MGP/ACP5/HOXB4/HOXD9/CHAD/COMP/HYAL1/SFRP4/PRRX1/SMPD3/HOXB7/GRHL2/ALPL/COL1A1/HOXB2/HOXD10/SFRP1/FGFR3/TRPV4/TBX15/FMN1/IHH/CYP26B1/NPPC/COL2A1/AXIN2/BMP4/HOXC9/TBX4/MMP13/CCN2/HOXA1/CSGALNACT1/HOXD8/SHOX2/CSRNP1/CHST11/PDGFRA/DLX2/RDH10/DLX5/TEK/BARX2/FBN2/SERPINH1/PAX5/SIX2/PHOSPHO1/HOXB6/HHIP/HOXA7/STC1/HAS2/WNT9A/RFLNB/THBS3/BMP1/NAB2/RUNX2/HOXB3/TGFB3/ARID5B/SIX1/SC…	69
GO:0003206	cardiac chamber morphogenesis	46/3127	131/18866	1.91799e-07	2.0453e-05	1.59183e-05	NRG1/COL11A1/FOXC2/WNT11/MYBPC3/TNNT2/GRHL2/TNNC1/POU4F1/WNT2/TGFB2/DNAH11/NOS3/ROBO2/BMP4/DLL4/OVOL2/ENG/DSP/SEMA3C/SLIT3/CCN1/SHOX2/RYR2/GJA5/TEK/JAG1/GATA3/RBP4/ADGRG6/HES1/CPE/HEG1/PKP2/SAV1/PPP1R13L/PARVA/GATA6/SLIT2/TBX3/EGLN1/TNNI3/TBX2/TPM1/SMAD7/FOXC1	46
GO:0050866	negative regulation of cell activation	64/3127	207/18866	2.16348e-07	2.26799e-05	1.76514e-05	FOXJ1/CTLA4/LGALS9/CD74/ADGRF5/IDO1/ALOX12/CD274/SYT11/SFRP1/PDCD1LG2/HLA-F/FGG/VTCN1/INPP5D/CEACAM1/PTPRC/TNFAIP3/IHH/NOS3/IFNB1/GPNMB/BMP4/CYGB/ABAT/LRFN5/FGL2/VSIR/INHA/PDGFB/THBD/ARG2/SOCS1/LOXL3/BLK/PDE5A/TAFA3/PDGFRA/TNFSF4/SHH/PDGFA/RIPOR2/CD86/ERBB2/IL20RB/APOE/IRF1/PAWR/SDC4/BANK1/SFTPD/IL13RA2/TYRO3/INHBA/UBASH3B/CD9/RHBDD3/PAG1/GRN/SH2B3/TMEM131L/SMAD7/PELI1/NR1H3	64
GO:0003018	vascular process in circulatory system	60/3127	190/18866	2.27229e-07	2.34235e-05	1.82301e-05	PTGS2/ABCB1/EDNRB/FGB/FOXC2/ABCG2/HTR1D/ALOX12/CLDN5/COMP/HTR1B/AVPR1A/CD36/EDN1/RAMP2/NPR1/FGG/ACE2/UTS2/CEACAM1/TRPV4/NPPC/NOS3/TJP3/UTS2R/SLC22A1/TACR2/ACTA2/ACE/C2CD4A/ADM/ADRA1D/HTR2B/ANGPT1/ADRA1B/GJA5/TEK/SH3GL2/ADCYAP1/OXTR/ITGA1/ICAM1/GUCY1A1/OCLN/HRH1/AGTR1/SERPINF2/APOE/PTAFR/GCH1/ADRB1/MYLK3/CAV1/AKAP12/TBXA2R/SLIT2/MFSD2A/FOXC1/ADORA2B/SLC8A1	60
GO:0052547	regulation of peptidase activity	120/3127	466/18866	2.36101e-07	2.3939e-05	1.86314e-05	SERPINF1/VTN/PTGS2/AIM2/CARD16/TP63/TFAP2B/CCK/CST6/CASP1/TNFSF10/LGALS9/LCK/CARD18/BCL2L10/IFI6/SPINK6/ALOX12/DPEP1/MMP9/SPINK7/PYCARD/F3/SPINK1/PI3/KHDC1L/FOXL2/CRYAB/GRIN1/SERPINB2/BIRC3/THBS1/PSMB9/COL4A3/BIRC7/NGF/SPINK4/COL28A1/LXN/HGF/LAMP3/SPINT1/SPINK13/TNFSF15/ITIH3/C3/TFPI2/NLRC4/FN1/NLRP12/VSIR/NGFR/RENBP/RARRES1/NLRP1/CCN2/PI15/SPOCK2/PSMB8/CCN1/EPHA4/CPAMD8/COL7A1/SERPINB7/ANOS1/CDK…	120
GO:0045785	positive regulation of cell adhesion	112/3127	428/18866	2.47745e-07	2.44125e-05	1.89999e-05	EGFLAM/THY1/TNFSF18/VTN/CTLA4/FBLN2/LGALS9/CD74/FGB/LCK/FOXC2/PDPN/UNC13D/CD274/VNN1/EBI3/VAV1/PYCARD/HYAL1/ITGA4/IGF2/CD36/SAA1/IL6/CEACAM6/TGM2/COL16A1/SFRP1/PDCD1LG2/CD160/EPHA1/ZAP70/FGG/VTCN1/PTPRC/TGFB2/FMN1/IL15/IHH/IL7R/CASS4/HHLA2/CCL5/CD6/IL23A/NEDD9/FN1/VSIR/JUP/SPOCK2/ITGB2/SOCS1/ECM2/ADAM8/CCN1/RASGRP1/MIP/CSF1/RNASE10/SKAP1/COL8A1/HLA-E/TNFSF4/ANGPT1/EFNB2/NR4A3/RAG1/SHH/CCL28/TEK/P…	112
GO:0002831	regulation of response to biotic stimulus	108/3127	409/18866	2.49499e-07	2.44125e-05	1.89999e-05	ICAM2/GBP5/CYBA/AIM2/CARD16/ZBP1/LGALS9/MUC2/CD274/SYT11/VAV1/MUC1/PYCARD/APOBEC3G/MUC16/EREG/CD36/PSMA8/IFIT1/FCER1G/BIRC3/MUC12/CD160/PSMB9/HLA-F/NLRC5/CEACAM1/KLK5/TNFAIP3/IL15/HLA-B/APOBEC3F/ACOD1/IFNB1/IRF7/DDX60/MUC4/USP18/CD96/HERC5/STAT1/CCL5/NLRC4/IL23A/MUC5AC/FGL2/HPX/NLRP10/LY96/PLSCR1/PARP9/RELB/ARG2/PSMB8/SOCS1/ADAM8/PARP14/IRAK3/RAET1E/CADM1/DTX3L/RASGRP1/ERAP1/MUC3A/CD226/TLR4/TXK/…	108
GO:0050808	synapse organization	113/3127	433/18866	2.54818e-07	2.44125e-05	1.89999e-05	INA/NEFH/GRM5/CHRNA1/NRG1/FZD9/PCDHGC3/ACTBL2/LRRC4B/IGFN1/CNTN2/SYN1/PCDHB5/SLITRK1/DOK7/AMIGO3/MUSK/BCAN/LRRC4/NRCAM/LRRN3/GRIN1/CNTN5/POU4F1/PCDHB3/SEMA4A/SLC8A2/MDGA1/ADGRL3/LRRN1/FLRT3/ADGRB1/IL1RAPL1/NTN1/SLIT1/CDH1/DGKB/ROBO2/C3/SDK2/LRFN5/SRGN/ACHE/DLGAP3/NEURL1/SPOCK2/UNC13A/C5AR1/TLR2/SPARC/IGF1R/EPHA4/CBLN1/THBS2/IGSF9B/NLGN3/SLITRK6/KIRREL3/ARC/SRPX2/BDNF/GPM6A/SRCIN1/EFNB2/NLGN4X/PTP…	113
GO:0001894	tissue homeostasis	76/3127	261/18866	2.5843e-07	2.44125e-05	1.89999e-05	PTGS2/CNGB1/CD34/MUC2/ADGRF5/ACP5/CIB2/CLDN5/PIGR/SLC28A2/PIWIL4/IL6/ABCA4/AKR1B1/CLDN18/CLDN1/INPP5D/TNFAIP3/USH2A/CXADR/IHH/NXNL2/NOS3/TJP3/COL2A1/USH1G/ILDR2/MUC4/TNFRSF11B/ESAM/ITGB3/CCN2/ADAM8/INAVA/PDK4/CUBN/LAMA2/CSF1/TF/NANOS1/RCN3/TLR4/PECAM1/ANGPT1/TFF2/GATA2/EPAS1/SH3GL2/PROM1/TFF1/MUC13/OCLN/IL20RB/IL7/LSR/RBP4/B2M/PTK2B/TP53INP2/PBLD/PCDH15/SFTPD/IL20RA/TFF3/NAPSA/CTSH/UBASH3B/RP1L1/…	76
GO:0034587	piRNA metabolic process	13/3127	18/18866	2.60505e-07	2.44125e-05	1.89999e-05	GPAT2/MAEL/TDRD9/BTBD18/FKBP6/TDRD1/TDRD12/PIWIL2/PIWIL4/DDX4/ASZ1/HENMT1/MOV10L1	13
GO:0007140	male meiotic nuclear division	23/3127	47/18866	2.76405e-07	2.55159e-05	1.98586e-05	SYCP3/MAEL/TDRD9/BTBD18/MEIOB/TAF1L/TDRD12/BRDT/TEX11/TEX14/SYCP2/CYP26B1/TEX15/DDX4/REC8/ASZ1/MEIOC/MEI1/CCNA1/HSPA2/MOV10L1/TEX19/CATSPERZ	23
GO:0032835	glomerulus development	28/3127	64/18866	2.85662e-07	2.59276e-05	2.0179e-05	FOXJ1/ANGPT2/CD34/FOXC2/COL4A3/BMP4/NOTCH3/ACTA2/SULF1/PDGFB/EGR1/SERPINB7/KIRREL3/PDGFRA/PECAM1/MTSS1/ANGPT1/BASP1/PTPRO/TEK/PODXL/JAG1/PROM1/HES1/MAGI2/CFLAR/CD24/FOXC1	28
GO:0052548	regulation of endopeptidase activity	113/3127	434/18866	2.89249e-07	2.59276e-05	2.0179e-05	SERPINF1/VTN/PTGS2/AIM2/CARD16/TP63/TFAP2B/CCK/CST6/CASP1/TNFSF10/LGALS9/LCK/CARD18/BCL2L10/IFI6/SPINK6/ALOX12/DPEP1/MMP9/SPINK7/PYCARD/F3/SPINK1/PI3/KHDC1L/FOXL2/CRYAB/GRIN1/SERPINB2/BIRC3/THBS1/PSMB9/COL4A3/BIRC7/NGF/SPINK4/COL28A1/LXN/HGF/LAMP3/SPINT1/SPINK13/TNFSF15/ITIH3/C3/TFPI2/NLRC4/NLRP12/VSIR/NGFR/RENBP/RARRES1/NLRP1/CCN2/SPOCK2/PSMB8/CCN1/EPHA4/CPAMD8/COL7A1/SERPINB7/ANOS1/CDKN2D/ATP2A…	113
GO:1904018	positive regulation of vasculature development	70/3127	235/18866	2.9583e-07	2.61387e-05	2.03433e-05	GREM1/PTGS2/ANGPT2/BMPER/LRG1/CD34/PPP1R16B/FOXC2/TLR3/F3/HYAL1/FLT1/HSPB6/DLL1/ANGPTL4/CD40/RAMP2/ACVRL1/C3AR1/THBS1/EPHA1/CEACAM1/HGF/NOS3/S100A1/SPHK1/C3/ENG/PDGFB/JUP/ITGB2/FGF1/C5AR1/EGR1/PLK2/SERPINB7/ADM/SEMA5A/ERAP1/SRPX2/AQP1/PGF/HDAC9/EFNB2/GATA2/TEK/CYP1B1/CXCR4/SERPINE1/FGF2/AGTR1/RHOB/PTK2B/CTH/ITGA5/ASB4/CXCL8/RAPGEF2/FGFBP1/RRAS/PRKD2/CTSH/CCBE1/ANXA3/GATA6/CFLAR/TBXA2R/RAPGEF3/GRN…	70
GO:1903901	negative regulation of viral life cycle	34/3127	86/18866	3.11107e-07	2.71014e-05	2.10926e-05	RSAD2/IFITM1/TRIM31/OAS1/MX1/OASL/APOBEC3G/OAS2/IFIT1/OAS3/ISG15/TRIM21/APOBEC3F/IFNB1/PARP10/SHFL/CCL5/PLSCR1/IFITM3/SLPI/PML/BST2/ZC3HAV1/IFI16/APOBEC3D/PTX3/FAM111A/IFITM2/IFIT5/ISG20/EIF2AK2/TNIP1/TRIM8/APOBEC3B	34
GO:0009612	response to mechanical stimulus	64/3127	209/18866	3.17934e-07	2.73114e-05	2.12561e-05	ANKRD1/CYBA/PTGS2/ANGPT2/STRA6/TRPA1/COL11A1/CASP1/TLR3/WNT11/CXCL10/COL1A1/EDN1/CD40/DCN/THBS1/TRPV4/P2RX3/CHRNA9/IHH/STAT1/ANO3/BDKRB1/ENG/FOS/JUP/PDZD7/SLITRK6/TMC1/MYD88/AQP1/RYR2/TLR4/FOSB/TNFRSF8/TXNIP/CXCR4/ASIC3/RIPOR2/KCNJ2/MAP3K14/CNN2/IGFBP2/FAS/SCEL/PTK2B/KCNK2/IRF1/PKD1L1/LHFPL5/FYN/TCAP/NFKBIA/MEIS2/TLR5/USP53/CASP8/SCX/KIAA0319/IL1B/F11R/HABP4/SLC8A1/PTCH1	64
GO:0038083	peptidyl-tyrosine autophosphorylation	21/3127	41/18866	3.41133e-07	2.89028e-05	2.24946e-05	ROS1/GREM1/LCK/SRMS/FES/ZAP70/BMX/ACE/IGF1R/BLK/STYK1/TXK/AATK/PTK2B/FYN/DDR1/CAV1/PTK6/TNK2/TNK1/ITK	21
GO:0030856	regulation of epithelial cell differentiation	55/3127	171/18866	3.67663e-07	3.07297e-05	2.39164e-05	FOXJ1/TP63/ZBED2/AQP3/ALOX15B/CDSN/MMP9/CLDN5/SFRP4/IL20/DLL1/GRHL2/ATOH8/ACVRL1/HES5/PLAAT4/CEACAM1/KDF1/BMP4/STAT1/OVOL2/SULT2B1/XDH/APOLD1/FRZB/MYCL/ZFP36/JAG1/PROC/PROM1/ZEB2/GATA3/SERPINE1/KRT36/HOXA7/FGF2/CYP27B1/CTSV/MAFF/FAT4/GRHL1/HES1/PTCH2/KLF7/NKX6-1/CAV1/SGPP1/TBX3/CD24/IL1B/NCOA3/F11R/S1PR2/FOXC1/PTCH1	55
GO:0030595	leukocyte chemotaxis	69/3127	232/18866	3.8198e-07	3.12674e-05	2.43349e-05	CXCL5/GREM1/CCL20/EDNRB/LGALS9/CD74/DPEP1/VAV1/FLT1/CXCL10/CXCL11/SAA1/EDN1/IL6/FCER1G/C3AR1/S100A14/PIK3CG/THBS1/TRPV4/TGFB2/CXADR/CXCL1/MMP28/SCG2/BST1/CCL5/IL23A/PDGFB/ITGB2/ADAM8/C5AR1/DUSP1/ADGRE2/CSF1/CXCL16/PGF/CXCL3/PDE4B/CXCL6/PIK3CD/GPSM3/PTPRO/CXCR4/IL12A/ARHGEF5/RIPOR2/ITGA1/SERPINE1/LGMN/HRH1/CCL26/PTK2B/TMEM102/CXCL8/CXCL2/SFTPD/MTUS1/PLA2G7/C5/IL17RA/PREX1/CREB3/SLIT2/SLC8B1/CCN3/I…	69
GO:0045216	cell-cell junction organization	64/3127	210/18866	3.84207e-07	3.12674e-05	2.43349e-05	CLDN6/WNT11/CLDN5/GRHL2/RAMP2/CDH17/CLDN10/CLDN18/SVEP1/CLDN7/CLDN1/ACE2/CLDN16/TRPV4/TGFB2/CXADR/TJP3/CDH1/SDK2/CRB3/ESAM/DSP/CLDN23/JUP/ACE/CDH7/INAVA/DCHS1/EPHA4/CADM1/CLDN11/XIRP2/CDH18/CLDN14/PECAM1/CLDN9/EFNB2/NLGN4X/PTPRO/CDH2/GJA5/PLEKHA7/MPP7/FZD5/SNAI1/OCLN/NECTIN2/LSR/GRHL1/LIMS2/HEG1/PKP2/CD177/PARD6B/ZNF703/GJB2/CAV1/TGFB3/CD9/APC/IL1B/F11R/SMAD7/PATJ	64
GO:0060047	heart contraction	81/3127	287/18866	4.44185e-07	3.5679e-05	2.77684e-05	KCNE3/KCNG2/MYBPC3/AVPR1A/BVES/TNNT2/KCNK3/ATP2B2/EDN1/CACNG6/PIK3CG/TNNC1/NPR1/ACE2/SLC8A2/FXYD3/KCNJ8/HSPB7/TGFB2/KCND1/CXADR/FKBP1B/KCNE4/NPPC/NOS3/DES/S100A1/KCNH2/DSP/CCN2/JUP/ACE/KCNJ12/ATP1B1/CACNA1G/SCN3B/ADM/ACTC1/ATP2A3/ADRA1D/PDE5A/ABCC9/RYR2/CYP2J2/PDE4B/KCND2/ADRA1B/HBEGF/GJA5/ATP2A1/EPAS1/CXCR4/DMPK/KCNJ2/KCNK15/CORIN/TMEM38A/STC1/TCAP/GCH1/ADRB1/PKP2/POPDC2/NPR2/KCNJ14/FGF12/CACNB4…	81
GO:0045682	regulation of epidermis development	35/3127	91/18866	4.59909e-07	3.64684e-05	2.83827e-05	KRT17/TP63/ZBED2/AQP3/ALOX15B/CDSN/SFRP4/IL20/DLL1/GRHL2/HES5/PLAAT4/KDF1/TGFB2/BMP4/OVOL2/NGFR/SULT2B1/MYCL/HPSE/ZFP36/KRT36/HOXA7/CYP27B1/CTSV/MAFF/GRHL1/HES1/PTCH2/KLF7/NAB2/SGPP1/NCOA3/FOXC1/PTCH1	35
GO:0006936	muscle contraction	97/3127	362/18866	4.90445e-07	3.81242e-05	2.96714e-05	PTGS2/KCNE3/CHRNA1/EDNRB/CHRNE/ACTN2/PGAM2/HTR1D/CKMT2/SMPX/COMP/MYBPC3/TNNT2/HSPB6/EDN1/CRYAB/ACTG2/TPM2/NMUR2/PIK3CG/TNNC1/ACE2/UTS2/KCNJ8/P2RX3/P2RX6/ANKRD2/FKBP1B/KCNE4/NEB/CHRNB4/DES/KCNH2/SPHK1/SSTR2/PTGER3/MYOM1/ABAT/MYOM3/TACR2/TNNC2/ACTA2/DSP/MB/SULF1/CCN2/JUP/ARG2/KCNJ12/ATP1B1/CACNA1G/GALR2/SCN3B/MYL9/ACTN3/ACTC1/PDE5A/HTR2B/RYR2/PDE4B/ADRA1B/GJA5/ATP2A1/CXCR4/NPNT/OXTR/DMPK/KCNJ2/ITGA…	97
GO:0048762	mesenchymal cell differentiation	68/3127	229/18866	4.93118e-07	3.81242e-05	2.96714e-05	GREM1/NRG1/ALX1/EDNRB/FOXC2/PDPN/WNT11/COL1A1/EDN1/IL6/SFRP1/BMP2/NKX2-1/SEMA4A/WNT2/HGF/TGFB2/CYP26C1/AXIN2/BMP4/STAT1/OVOL2/SEMA6B/FN1/ENG/WNT10A/SEMA3C/ELL3/SEMA3G/LOXL3/SEMA5A/SOX8/PHLDB2/EOMES/HTR2B/FRZB/RDH10/SHH/JAG1/BAMBI/ZEB2/GATA3/AKNAD1/SIX2/SNAI1/BCL9L/DACT3/HAS2/S100A4/RFLNB/HES1/PBLD/KITLG/PHLDB1/PTEN/SEMA4G/WNT4/GBX2/ZNF703/TGFB3/ERBB4/SEMA6C/SEMA3B/IL1B/DAB2IP/SMAD7/FOXC1/VASN	68
GO:0003015	heart process	83/3127	297/18866	5.04737e-07	3.8324e-05	2.98269e-05	KCNE3/KCNG2/MYBPC3/AVPR1A/BVES/TNNT2/KCNK3/ATP2B2/EDN1/CACNG6/PIK3CG/TNNC1/NPR1/ACE2/SLC8A2/FXYD3/KCNJ8/HSPB7/TGFB2/KCND1/CXADR/FKBP1B/KCNE4/NPPC/NOS3/DES/S100A1/KCNH2/DSP/CCN2/JUP/ACE/KCNJ12/ATP1B1/CACNA1G/SCN3B/ADM/ACTC1/ATP2A3/ADRA1D/PDE5A/ABCC9/RYR2/CYP2J2/PDE4B/KCND2/ADRA1B/HBEGF/GJA5/ATP2A1/EPAS1/CXCR4/DMPK/KCNJ2/KCNK15/CORIN/TMEM38A/STC1/FYN/TREX1/TCAP/GCH1/ADRB1/PKP2/POPDC2/NPR2/KCNJ14/FG…	83
GO:0050673	epithelial cell proliferation	116/3127	453/18866	5.08094e-07	3.8324e-05	2.98269e-05	PTPRN/KRT4/SERPINF1/CYBA/TP63/BMPER/LRG1/CD34/EDNRB/PPP1R16B/EPGN/FUT2/F3/HYAL1/EPPK1/ITGA4/IGF2/FLT1/EREG/ATOH8/IL6/ACVRL1/HES5/SFRP1/BMP2/THBS1/IRF6/CLDN1/WNT2/COL4A3/SGPP2/CEACAM1/KDF1/TNFAIP3/HGF/TGFB2/IHH/SCG2/BMP4/STAT1/DLL4/OVOL2/CCL5/EGFL7/NGFR/ITGB3/SULF1/TACSTD2/PDGFB/FGF1/EHF/C5AR1/SPARC/SEMA5A/NOX5/XDH/HTR2B/COL8A2/COL8A1/PGF/FGF7/TLR4/IGFBP3/MTSS1/NKX3-1/EFNB2/TGM1/NR4A3/GATA2/SHH/DL…	116
GO:0055074	calcium ion homeostasis	119/3127	468/18866	5.37393e-07	4.00455e-05	3.11667e-05	KISS1/THY1/GPR65/CYBA/CNGB1/TRPA1/GRM5/TFAP2B/PTGIR/FZD9/EDNRB/KL/FFAR4/LCK/F2RL3/HTR2C/CIB2/TRPC6/CXCR6/SLC24A3/HTR1B/AVPR1A/CXCL10/F2RL2/CD36/CXCL11/SAA1/KCNK3/JPH4/ATP2B2/EDN1/GRIN1/CD40/TRPV2/C3AR1/S100A14/TGM2/NMUR2/PIK3CG/JPH3/SLC8A2/TRPV4/PTPRC/P2RX3/P2RY6/CHRNA9/GNA15/FKBP1B/CCR10/TRPM8/TRPC4/JPH2/PTGER3/GRIN2D/GIPR/CCL5/CCR4/BDKRB1/ACKR2/CALB1/ATP1B1/C5AR1/CAPN3/GALR2/GRIK2/GPR17/ADM/ATP…	119
GO:0007204	positive regulation of cytosolic calcium ion concentration	88/3127	322/18866	6.64447e-07	4.89238e-05	3.80766e-05	KISS1/THY1/GPR65/CYBA/TRPA1/PTGIR/EDNRB/FFAR4/LCK/F2RL3/HTR2C/CIB2/TRPC6/CXCR6/AVPR1A/CXCL10/F2RL2/CD36/CXCL11/SAA1/JPH4/EDN1/GRIN1/TRPV2/C3AR1/TGM2/NMUR2/PIK3CG/JPH3/SLC8A2/TRPV4/PTPRC/P2RX3/P2RY6/CHRNA9/GNA15/FKBP1B/CCR10/JPH2/PTGER3/GRIN2D/GIPR/CCR4/BDKRB1/ACKR2/C5AR1/CAPN3/GALR2/GPR17/ADM/ADRA1D/HTR2B/GRM1/RYR2/PTGER1/PDGFRA/ACKR3/PML/ADRA1B/GATA2/CCL28/HAP1/CXCR4/ADCYAP1/OXTR/PTGER2/ITGAV/NM…	88
GO:0045069	regulation of viral genome replication	37/3127	100/18866	6.77e-07	4.92617e-05	3.83396e-05	FKBP6/RSAD2/IFI27/IFITM1/OAS1/MX1/OASL/APOBEC3G/OAS2/IFIT1/OAS3/ISG15/APOBEC3F/IFNB1/PARP10/SHFL/CCL5/PLSCR1/STOM/IFITM3/SLPI/BST2/ZC3HAV1/IFI16/TRIM38/APOBEC3D/NR5A2/CXCL8/FAM111A/IFITM2/ADAR/IFIT5/ISG20/EIF2AK2/TNIP1/FMR1/APOBEC3B	37
GO:0002367	cytokine production involved in immune response	38/3127	104/18866	6.94148e-07	4.96927e-05	3.8675e-05	RSAD2/CD74/TLR3/CD36/TNFRSF1B/IL6/FCER1G/CD160/HLA-F/TGFB2/IFNB1/TRIL/CD96/SPON2/GPRC5B/INAVA/IRAK3/TLR2/SLC11A1/CD226/TLR4/HLA-E/TNFSF4/IL1R1/NR4A3/IL12A/MR1/LACC1/BST2/RAET1G/GATA3/FZD5/HLA-A/B2M/TGFB3/TICAM1/IL1B/SMAD7	38
GO:0010544	negative regulation of platelet activation	13/3127	19/18866	6.98992e-07	4.96927e-05	3.8675e-05	ALOX12/FGG/CEACAM1/NOS3/ABAT/PDGFB/THBD/PDGFRA/PDGFA/APOE/UBASH3B/CD9/SH2B3	13
GO:0001763	morphogenesis of a branching structure	61/3127	201/18866	8.34733e-07	5.86684e-05	4.56607e-05	GREM1/TP63/FOXC2/ERMN/HOXB7/GRHL2/EDN1/TGM2/SFRP1/BMP2/PRDM1/NKX2-1/WNT2/ST14/HGF/IHH/SPINT1/BMP4/DLL4/LAMA1/ENG/SULF1/TACSTD2/FGF1/SEMA3C/DCHS1/RASIP1/SHOX2/CSF1/ADM/SOX8/PGF/FGF7/HOXD13/DLX2/PML/NKX3-1/RDH10/SHH/RSPO2/PDGFA/NPNT/LRRK2/EGF/SIX2/HHIP/FZD5/FGF2/FAT4/SPINT2/DDR1/WNT4/GBX2/CTSH/SIX1/SLIT2/EPHA7/TBX3/SOCS3/MAP3K13/PTCH1	61
GO:0030168	platelet activation	51/3127	158/18866	8.5285e-07	5.92683e-05	4.61275e-05	COL1A2/FGB/LCK/F2RL3/PDPN/ALOX12/TRPC6/COMP/VAV1/F2RL2/SAA1/COL1A1/IL6/FCER1G/CD40/PIK3CG/FGG/CEACAM1/VWF/GNA15/NOS3/DGKB/PRKCG/FERMT3/ABAT/FN1/ITGB3/PDGFB/PLSCR1/THBD/BLK/MYL9/TLR4/PDGFRA/TXK/ENTPD2/PDGFA/GP1BB/MPL/APOE/PLA2G4A/FYN/DGKH/TYRO3/UBASH3B/DGKD/CD9/MYL12A/F11R/SH2B3/BLOC1S3	51
GO:0061045	negative regulation of wound healing	31/3127	78/18866	8.91094e-07	6.06591e-05	4.721e-05	VTN/CD34/FGB/ALOX12/EPPK1/EDN1/SERPINB2/THBS1/FGG/CEACAM1/NOS3/ABAT/PDGFB/THBD/PHLDB2/PDGFRA/PDGFA/PLAT/PROC/SERPINE1/FGF2/SERPINF2/ADTRP/APOE/PLAU/DUSP10/PTEN/WNT4/UBASH3B/CD9/SH2B3	31
GO:0051216	cartilage development	60/3127	197/18866	8.96443e-07	6.06591e-05	4.721e-05	GREM1/COL11A1/MGP/LUM/EFEMP1/WNT11/ADAMTS12/COMP/HYAL1/PRRX1/SMPD3/BGN/COL1A1/EDN1/TGFBI/ACVRL1/HES5/BMP2/FGFR3/TRPV4/IHH/NPPC/COL2A1/AXIN2/BMP4/MMP13/SULF1/CCN2/CSGALNACT1/CCN1/SHOX2/FRZB/TIMP1/CHST11/WNT5B/DLX2/PTHLH/RSPO2/BARX2/BMP8A/SCIN/MATN3/SERPINH1/SIX2/SNAI1/FGF2/STC1/ADAMTS7/WNT9A/RFLNB/THBS3/BMP1/RUNX2/HOXB3/PITX1/SCX/WNT7B/CCN3/HYAL3/SMAD7	60
GO:0072503	cellular divalent inorganic cation homeostasis	123/3127	492/18866	9.02286e-07	6.06591e-05	4.721e-05	KISS1/MT1E/THY1/GPR65/CYBA/CNGB1/TRPA1/GRM5/PTGIR/FZD9/EDNRB/FFAR4/LCK/F2RL3/HTR2C/SLC30A8/CIB2/TRPC6/CXCR6/SLC24A3/HTR1B/MT1M/AVPR1A/CXCL10/F2RL2/CD36/CXCL11/SAA1/KCNK3/JPH4/ATP2B2/EDN1/GRIN1/CD40/TRPV2/C3AR1/TGM2/NMUR2/PIK3CG/JPH3/SLC8A2/TRPV4/PTPRC/P2RX3/P2RY6/CHRNA9/GNA15/FKBP1B/CCR10/TRPM8/TRPC4/JPH2/PTGER3/GRIN2D/GIPR/CCL5/CCR4/BDKRB1/ACKR2/CALB1/ATP1B1/C5AR1/CAPN3/GALR2/MT1F/GRIK2/GPR17/SL…	123
GO:0001657	ureteric bud development	36/3127	98/18866	1.1643e-06	7.74319e-05	6.0264e-05	FOXJ1/GREM1/BMPER/FOXC2/WNT11/HOXB7/SIM1/SFRP1/BMP2/FMN1/ROBO2/BMP4/CALB1/TACSTD2/ARG2/FGF1/DCHS1/CRLF1/SOX8/PGF/BDNF/BASP1/SHH/NPNT/GATA3/SIX2/FGF2/FAT4/HES1/SDC4/WNT4/SIX1/SLIT2/SMAD7/FOXC1/PTCH1	36
GO:0006874	cellular calcium ion homeostasis	115/3127	456/18866	1.28329e-06	8.44379e-05	6.57166e-05	KISS1/THY1/GPR65/CYBA/CNGB1/TRPA1/GRM5/PTGIR/FZD9/EDNRB/FFAR4/LCK/F2RL3/HTR2C/CIB2/TRPC6/CXCR6/SLC24A3/HTR1B/AVPR1A/CXCL10/F2RL2/CD36/CXCL11/SAA1/KCNK3/JPH4/ATP2B2/EDN1/GRIN1/CD40/TRPV2/C3AR1/TGM2/NMUR2/PIK3CG/JPH3/SLC8A2/TRPV4/PTPRC/P2RX3/P2RY6/CHRNA9/GNA15/FKBP1B/CCR10/TRPM8/TRPC4/JPH2/PTGER3/GRIN2D/GIPR/CCL5/CCR4/BDKRB1/ACKR2/CALB1/ATP1B1/C5AR1/CAPN3/GALR2/GRIK2/GPR17/ADM/ATP2A3/SV2A/ADRA1D/HT…	115
GO:0002718	regulation of cytokine production involved in immune response	32/3127	83/18866	1.32458e-06	8.62372e-05	6.7117e-05	RSAD2/CD74/TLR3/CD36/TNFRSF1B/IL6/FCER1G/CD160/HLA-F/TGFB2/IFNB1/TRIL/CD96/SPON2/GPRC5B/IRAK3/CD226/TLR4/HLA-E/TNFSF4/IL1R1/NR4A3/BST2/RAET1G/GATA3/FZD5/HLA-A/B2M/TGFB3/TICAM1/IL1B/SMAD7	32
GO:0072163	mesonephric epithelium development	36/3127	99/18866	1.53999e-06	9.69159e-05	7.54281e-05	FOXJ1/GREM1/BMPER/FOXC2/WNT11/HOXB7/SIM1/SFRP1/BMP2/FMN1/ROBO2/BMP4/CALB1/TACSTD2/ARG2/FGF1/DCHS1/CRLF1/SOX8/PGF/BDNF/BASP1/SHH/NPNT/GATA3/SIX2/FGF2/FAT4/HES1/SDC4/WNT4/SIX1/SLIT2/SMAD7/FOXC1/PTCH1	36
GO:0072164	mesonephric tubule development	36/3127	99/18866	1.53999e-06	9.69159e-05	7.54281e-05	FOXJ1/GREM1/BMPER/FOXC2/WNT11/HOXB7/SIM1/SFRP1/BMP2/FMN1/ROBO2/BMP4/CALB1/TACSTD2/ARG2/FGF1/DCHS1/CRLF1/SOX8/PGF/BDNF/BASP1/SHH/NPNT/GATA3/SIX2/FGF2/FAT4/HES1/SDC4/WNT4/SIX1/SLIT2/SMAD7/FOXC1/PTCH1	36
GO:0032943	mononuclear cell proliferation	79/3127	286/18866	1.54869e-06	9.69159e-05	7.54281e-05	FOXJ1/TNFSF18/CTLA4/LGALS9/CD74/TNFRSF4/IDO1/CD274/EBI3/PYCARD/IGF2/TNFRSF1B/IL6/CD40/DOCK2/PDCD1LG2/PIK3CG/ZAP70/VTCN1/INPP5D/PTPRC/MZB1/IL15/IHH/FKBP1B/IFNB1/GPNMB/IL7R/BST1/BMP4/HHLA2/CCL5/CD79A/CD6/IL23A/VSIR/CDKN1A/CR2/ARG2/ACE/BLK/RASGRP1/SLC11A1/CSF1/PDE5A/TLR4/HLA-E/TNFSF4/SHH/IL12A/PLCL2/CD86/ERBB2/IGFBP2/IL20RB/IL7/HLA-A/TNFSF9/MPL/HES1/IRF1/PAWR/FYN/SDC4/SFTPD/WNT4/ELF4/SH3RF1/CCDC88B/…	79
GO:0001823	mesonephros development	37/3127	103/18866	1.55954e-06	9.69159e-05	7.54281e-05	FOXJ1/GREM1/BMPER/FOXC2/REN/WNT11/HOXB7/SIM1/SFRP1/BMP2/FMN1/ROBO2/BMP4/CALB1/TACSTD2/ARG2/FGF1/DCHS1/CRLF1/SOX8/PGF/BDNF/BASP1/SHH/NPNT/GATA3/SIX2/FGF2/FAT4/HES1/SDC4/WNT4/SIX1/SLIT2/SMAD7/FOXC1/PTCH1	37
GO:0051963	regulation of synapse assembly	38/3127	107/18866	1.56695e-06	9.69159e-05	7.54281e-05	LRRC4B/SLITRK1/AMIGO3/MUSK/LRRN3/GRIN1/SEMA4A/MDGA1/ADGRL3/LRRN1/FLRT3/ADGRB1/IL1RAPL1/NTN1/SLIT1/ROBO2/LRFN5/TLR2/CBLN1/THBS2/NLGN3/SLITRK6/SRPX2/BDNF/ADGRB2/RAB17/OXTR/EPHB1/NTNG2/LRRC24/IL1RAP/SNCA/SIX1/GPC4/AMIGO2/EPHA7/ADGRL1/DKK1	38
GO:0003205	cardiac chamber development	54/3127	174/18866	1.63237e-06	9.99627e-05	7.77993e-05	STRA6/NRG1/COL11A1/FOXC2/WNT11/MYBPC3/TNNT2/GRHL2/PRDM1/TNNC1/POU4F1/WNT2/TGFB2/DNAH11/NOS3/SALL4/ADAMTS6/ROBO2/BMP4/DLL4/OVOL2/ENG/DSP/SEMA3C/SLIT3/CCN1/XIRP2/SHOX2/RYR2/GJA5/TEK/JAG1/GATA3/RBP4/KCNK2/ADGRG6/HES1/CPE/HEG1/PKP2/SAV1/TBX6/PPP1R13L/PARVA/GATA6/CPLANE1/SLIT2/TBX3/EGLN1/TNNI3/TBX2/TPM1/SMAD7/FOXC1	54
GO:1903900	regulation of viral life cycle	50/3127	157/18866	1.69525e-06	0.000102795	8.0004e-05	FKBP6/ZNF502/RSAD2/IFI27/LGALS9/IFITM1/CD74/TRIM31/OAS1/MX1/OASL/APOBEC3G/OAS2/IFIT1/OAS3/ISG15/TRIM21/LAMP3/APOBEC3F/IFNB1/PARP10/SHFL/TRIM22/CCL5/TRIM34/PLSCR1/STOM/IFITM3/SLPI/PML/CAV2/BST2/NECTIN2/ZC3HAV1/IFI16/TRIM38/APOBEC3D/NR5A2/PTX3/CXCL8/FAM111A/IFITM2/ADAR/IFIT5/ISG20/EIF2AK2/TNIP1/FMR1/TRIM8/APOBEC3B	50
GO:0034612	response to tumor necrosis factor	86/3127	320/18866	1.87483e-06	0.000112581	8.76198e-05	ANKRD1/TNFSF18/CCL20/CYBA/LCN2/PTGS2/AIM2/CARD16/GBP1/CASP1/TNFRSF4/LTB/PLVAP/ADAMTS12/PYCARD/HYAL1/PSMA8/SMPD3/COL1A1/TNFRSF1B/EDN1/CD40/SFRP1/BIRC3/TRAF1/CCDC3/THBS1/CLDN18/PSMB9/CLDN1/TNFRSF6B/TNFAIP3/ACOD1/TNFSF15/TNFRSF11B/SPHK1/STAT1/FABP4/CCL5/GBP2/H2BC11/CLIP3/GPD1/PSMB8/GGT7/GGT1/CXCL16/GGT5/SLC2A4/TNFSF13/TNFRSF9/TNFRSF8/GBP3/TNFSF4/NKX3-1/CD14/NPNT/ZFP36/CARD14/MAP3K14/GATA3/ICAM1/CASP…	86
GO:0034765	regulation of ion transmembrane transport	121/3127	489/18866	1.92149e-06	0.000114273	8.89368e-05	KCNS1/THY1/CYBA/KCNE3/KCNV2/GRM5/ABCB1/F2RL3/ACTN2/PDZK1/CFTR/MMP9/TRPC6/TESC/KCNG2/KCNJ9/CXCL10/CXCL11/CLIC3/JPH4/LRRC38/CLCNKB/GRIN1/CACNG6/RRAD/PIK3CG/THBS1/JPH3/ACE2/FXYD3/KCNQ2/HCN2/KCNJ8/P2RY6/KCNH3/KCND1/FKBP1B/KCNE4/S100A1/KCNH2/JPH2/CLTRN/BDKRB1/LRRC7/KCNV1/CTSS/KCNQ4/SCN2A/KCNJ12/ATP1B1/CACNA1G/CAPN3/GALR2/SCN3B/STOM/KCNK13/CALHM1/NLGN3/ARC/TMC1/ANO9/RYR2/KCNQ3/HSPA2/PDE4B/FGF11/GRIA3/K…	121
GO:0048525	negative regulation of viral process	37/3127	104/18866	2.03745e-06	0.000120015	9.3406e-05	RSAD2/IFITM1/TRIM31/POU2F3/OAS1/MX1/OASL/APOBEC3G/OAS2/IFIT1/OAS3/ISG15/TRIM21/APOBEC3F/IFNB1/PARP10/STAT1/SHFL/CCL5/PLSCR1/IFITM3/SLPI/PML/ZFP36/BST2/ZC3HAV1/IFI16/APOBEC3D/PTX3/FAM111A/IFITM2/IFIT5/ISG20/EIF2AK2/TNIP1/TRIM8/APOBEC3B	37
GO:0048562	embryonic organ morphogenesis	82/3127	302/18866	2.0827e-06	0.000121524	9.45798e-05	FOXG1/FOXI1/ZIC1/STRA6/ALX1/COL11A1/FOXC2/EFEMP1/FOXE1/HOXB4/HOXD9/WNT11/RBPMS2/HYAL1/PRRX1/HOXB7/DLL1/GRHL2/FOXL2/GRHL3/EDN1/SLC44A4/HOXB2/HOXD10/MYO15A/CHRNA9/TBX15/IHH/COL2A1/USH1G/NTN1/LRIG1/BMP4/HOXC9/OVOL2/ENG/HOXA1/KCNQ4/PDZD7/SHOX2/SLITRK6/EOMES/FRZB/TMIE/RYR2/CHST11/SOX18/PDGFRA/DLX2/NR4A3/RDH10/GATA2/SHH/DLX5/MYO7A/RIPOR2/FBN2/GATA3/PAX5/SIX2/HOXB6/FZD5/HOXA7/SIX3/GLI1/RBP4/WNT9A/HES1/L…	82
GO:0060350	endochondral bone morphogenesis	24/3127	55/18866	2.11319e-06	0.00012215	9.50673e-05	COMP/SMPD3/ALPL/COL1A1/FGFR3/TRPV4/IHH/NPPC/COL2A1/AXIN2/BMP4/MMP13/CSGALNACT1/SHOX2/DLX5/TEK/SERPINH1/PHOSPHO1/STC1/THBS3/NAB2/RUNX2/SCX/FOXC1	24
GO:0072012	glomerulus vasculature development	15/3127	26/18866	2.32998e-06	0.000133435	0.00010385	ANGPT2/CD34/FOXC2/BMP4/NOTCH3/ACTA2/PDGFB/EGR1/SERPINB7/PDGFRA/PECAM1/ANGPT1/TEK/HES1/CFLAR	15
GO:1903522	regulation of blood circulation	82/3127	303/18866	2.39835e-06	0.00013609	0.000105916	PTGS2/KCNE3/FGB/KCNG2/AVPR1A/BVES/TNNT2/KCNK3/ATP2B2/EDN1/CACNG6/PIK3CG/NPR1/FGG/ACE2/SLC8A2/FXYD3/HSPB7/TGFB2/KCND1/CXADR/FKBP1B/KCNE4/NPPC/NOS3/DES/S100A1/KCNH2/DSP/CCN2/JUP/ACE/KCNJ12/ATP1B1/CACNA1G/SCN3B/ADM/ATP2A3/ADRA1D/PDE5A/ABCC9/RYR2/CYP2J2/PDE4B/KCND2/ADRA1B/HBEGF/GJA5/ATP2A1/EPAS1/OXTR/DMPK/KCNJ2/PTGER2/KCNK15/ICAM1/CORIN/TMEM38A/STC1/HRH1/AGTR1/PTAFR/GCH1/ADRB1/PKP2/POPDC2/NPR2/KCNJ14…	82
GO:1903035	negative regulation of response to wounding	34/3127	93/18866	2.58912e-06	0.000145497	0.000113238	VTN/CD34/FGB/ALOX12/EPPK1/EDN1/SERPINB2/THBS1/FGG/CEACAM1/NOS3/ABAT/PDGFB/THBD/EPHA4/PHLDB2/PDGFRA/PDGFA/PLAT/PROC/SERPINE1/FGF2/SERPINF2/ADTRP/APOE/PLAU/DUSP10/PTEN/WNT4/UBASH3B/KREMEN1/CD9/KIAA0319/SH2B3	34
GO:0070661	leukocyte proliferation	84/3127	313/18866	2.61119e-06	0.000145497	0.000113238	FOXJ1/GREM1/TNFSF18/CTLA4/LGALS9/CD74/TNFRSF4/IDO1/CD274/EBI3/PYCARD/IGF2/TNFRSF1B/IL6/CD40/DOCK2/PDCD1LG2/PIK3CG/ZAP70/VTCN1/INPP5D/PTPRC/TNFAIP3/MZB1/IL15/IHH/FKBP1B/IFNB1/GPNMB/IL7R/BST1/BMP4/HHLA2/CCL5/CD79A/CD6/IL23A/VSIR/CDKN1A/CR2/ARG2/ACE/BLK/RASGRP1/SLC11A1/CSF1/PDE5A/TLR4/HLA-E/TNFSF4/SHH/IL12A/PLCL2/CD86/BST2/ERBB2/IGFBP2/IL20RB/IL7/HLA-A/TNFSF9/MPL/HES1/IRF1/PAWR/FYN/KITLG/SDC4/SFTPD/…	84
GO:0042391	regulation of membrane potential	111/3127	443/18866	2.70729e-06	0.000149505	0.000116357	KCNE3/HSH2D/GRM5/CCK/CHRNA1/FZD9/CHRNE/ACTN2/IFI6/CCN6/ALOX12/CFTR/BVES/BEST2/NTSR2/CD36/KCNK3/NRCAM/EDN1/GRIN1/DCN/SLC8A2/HCN2/KCNJ8/P2RX3/KCNH3/CHRNA9/GNA15/P2RX6/CXADR/FKBP1B/KCNE4/CHRNB4/IGSF11/KCNH2/GRIN2D/ABAT/GRIK5/SLC4A4/DSP/CHRM1/JUP/SLC17A7/SCN2A/ATP1B1/CACNA1G/KCNK9/SCN3B/CBLN1/KCNK13/IGSF9B/GRIK2/NLGN3/GRM1/MLLT11/RYR2/KCNQ3/BDNF/RIMS1/GRIA3/KCND2/NLGN4X/GJA5/KCNK7/ADCYAP1/GABRQ/LRRK2…	111
GO:0031349	positive regulation of defense response	99/3127	385/18866	2.79608e-06	0.000153042	0.00011911	ICAM2/GBP5/CYBA/PTGS2/AIM2/CCK/TSLP/ZBP1/MUC2/TLR3/IL17B/IDO1/SUCNR1/VAV1/MUC1/PYCARD/MUC16/EREG/PSMA8/IL6/FCER1G/TGM2/MUC12/PIK3CG/CD160/PSMB9/HLA-F/NLRC5/TRPV4/KLK5/IL15/IFNB1/IRF7/DDX60/MUC4/C3/PTGER3/MAPK13/FABP4/CCL5/NLRC4/CD6/IL23A/IL17D/MUC5AC/NLRP12/HPX/NLRP10/PLSCR1/PARP9/RELB/PSMB8/GPRC5B/ADAM8/TLR2/RAET1E/CADM1/RASGRP1/C2CD4A/MUC3A/CD226/MYD88/VAMP8/TAFA3/TLR4/TXK/IL1RL1/HLA-E/OPTN/TNF…	99
GO:0045766	positive regulation of angiogenesis	61/3127	208/18866	2.92868e-06	0.000158894	0.000123664	GREM1/PTGS2/ANGPT2/BMPER/LRG1/CD34/PPP1R16B/FOXC2/TLR3/F3/HYAL1/FLT1/HSPB6/DLL1/ANGPTL4/CD40/RAMP2/ACVRL1/C3AR1/THBS1/EPHA1/HGF/NOS3/S100A1/SPHK1/C3/ENG/JUP/ITGB2/FGF1/C5AR1/PLK2/ADM/SEMA5A/ERAP1/SRPX2/AQP1/PGF/HDAC9/GATA2/TEK/CYP1B1/CXCR4/SERPINE1/FGF2/AGTR1/RHOB/PTK2B/ITGA5/CXCL8/FGFBP1/RRAS/PRKD2/CTSH/CCBE1/ANXA3/GATA6/TBXA2R/RAPGEF3/GRN/IL1B	61
GO:0042098	T cell proliferation	58/3127	195/18866	3.12202e-06	0.00016791	0.000130682	FOXJ1/TNFSF18/CTLA4/LGALS9/TNFRSF4/IDO1/CD274/EBI3/PYCARD/IGF2/TNFRSF1B/IL6/DOCK2/PDCD1LG2/PIK3CG/ZAP70/VTCN1/PTPRC/IL15/IHH/FKBP1B/GPNMB/BMP4/HHLA2/CCL5/CD6/IL23A/VSIR/ARG2/RASGRP1/SLC11A1/PDE5A/HLA-E/TNFSF4/SHH/IL12A/CD86/ERBB2/IGFBP2/IL20RB/HLA-A/TNFSF9/HES1/IRF1/PAWR/FYN/SDC4/SFTPD/WNT4/ELF4/SH3RF1/CCDC88B/BTN3A1/CD24/IL1B/NCSTN/TMEM131L/PELI1	58
GO:0071346	cellular response to interferon-gamma	55/3127	182/18866	3.26701e-06	0.000174194	0.000135572	CCL20/GBP5/GBP1/CASP1/LGALS9/TLR3/TRIM31/OAS1/OASL/GBP4/OAS2/OAS3/EDN1/HLA-F/NLRC5/IRF6/CLDN1/TRIM21/IRF4/HLA-B/ACOD1/IRF7/STAT1/TRIM22/CCL5/GBP2/HPX/TRIM34/PARP9/SOCS1/PARP14/TLR2/IFI30/IRF9/SP100/HLA-C/TLR4/GBP3/TXK/HLA-E/PML/ICAM1/HLA-A/RAB43/CCL26/IFNGR1/B2M/TRIM38/IRF1/PTAFR/RAB20/IRF2/TRIM8/SOCS3/NR1H3	55
GO:0007162	negative regulation of cell adhesion	81/3127	301/18866	3.49046e-06	0.000184517	0.000143607	FOXJ1/ANGPT2/CTLA4/GBP1/LGALS9/CD74/IDO1/ALOX12/CDSN/CD274/MUC1/IL1RN/COL1A1/TGFBI/ACVRL1/BMP2/PDCD1LG2/THBS1/CLDN7/FGG/VTCN1/CEACAM1/TRPV4/PTPRC/FAM107A/IHH/APOD/IFNB1/GPNMB/CDH1/BMP4/ABAT/B4GALNT2/FGL2/VSIR/TACSTD2/ARG2/SOCS1/DUSP1/LOXL3/SEMA5A/PDE5A/PHLDB2/TNFSF4/ANGPT1/PLXNC1/PTPRO/SHH/CCL28/CYP1B1/PODXL/JAG1/RND1/RIPOR2/CD86/ERBB2/SERPINE1/HOXA7/IL20RB/ARHGDIB/ADTRP/FZD7/IRF1/PAWR/ERBB3/SPIN…	81
GO:0061098	positive regulation of protein tyrosine kinase activity	25/3127	60/18866	3.63347e-06	0.000189246	0.000147287	GREM1/GRM5/NRG1/EPGN/DOK7/EREG/CASS4/AFAP1L2/CCL5/NEDD9/PDGFB/NEURL1/GPRC5B/ACE/EPHA4/BTC/BDNF/SRCIN1/HBEGF/EGF/FYN/ERBB3/TGFA/ERCC6/CD24	25
GO:0008217	regulation of blood pressure	56/3127	187/18866	3.64111e-06	0.000189246	0.000147287	CYBA/PTGS2/POMC/LVRN/COL1A2/CD34/EDNRB/REN/SUCNR1/KLK2/AVPR1A/CYP4F12/DLL1/EDN1/RAMP2/ACVRL1/PTGS1/NPY/NPR1/ACE2/UTS2/SLC2A5/GPR37L1/NOS3/UTS2R/ABAT/BDKRB1/RENBP/ACTA2/PDGFB/ACE/ADM/ERAP1/ADRA1D/ADRA1B/PTPRO/GJA5/OXTR/CORIN/GUCY1A1/ERAP2/MME/AGTR1/PRCP/SERPINF2/SLC4A5/PTAFR/GCH1/ADRB1/NPR2/TBXA2R/KCNK6/TNNI3/F11R/HSD11B2/TPM1	56
GO:0045165	cell fate commitment	76/3127	278/18866	3.68567e-06	0.000189966	0.000147847	FOXG1/NRG1/FOXC2/PDPN/WNT11/TBX18/PRRX1/DMRTA2/DLL1/IL6/HOXD10/HES5/SFRP1/BMP2/PRDM1/NKX2-1/POU4F1/WNT2/TBX15/IRF4/IHH/CYP26B1/BMP4/DLL4/TBX4/NOTCH3/IL23A/WNT10A/EVX1/LOXL3/SOX8/HOXC10/EOMES/RORC/SOX18/WNT5B/DLX2/MYT1L/PML/EBF2/GATA2/SHH/EPAS1/DHH/JAG1/GATA3/SIX2/TOX/FGF2/ETS2/IL7/WNT9A/EPOP/FZD7/HES1/PTCH2/TEAD3/NKX6-1/WNT4/TBX6/RUNX2/CHD5/ERBB4/SIX1/GATA6/JAG2/KDM6B/PITX1/APC/WNT7B/TBX3/FGF13/T…	76
GO:0046651	lymphocyte proliferation	77/3127	283/18866	3.8688e-06	0.000197756	0.000153911	FOXJ1/TNFSF18/CTLA4/LGALS9/CD74/TNFRSF4/IDO1/CD274/EBI3/PYCARD/IGF2/TNFRSF1B/IL6/CD40/DOCK2/PDCD1LG2/PIK3CG/ZAP70/VTCN1/INPP5D/PTPRC/MZB1/IL15/IHH/FKBP1B/IFNB1/GPNMB/IL7R/BST1/BMP4/HHLA2/CCL5/CD79A/CD6/IL23A/VSIR/CDKN1A/CR2/ARG2/BLK/RASGRP1/SLC11A1/PDE5A/TLR4/HLA-E/TNFSF4/SHH/IL12A/PLCL2/CD86/ERBB2/IGFBP2/IL20RB/IL7/HLA-A/TNFSF9/MPL/HES1/IRF1/PAWR/FYN/SDC4/SFTPD/WNT4/ELF4/SH3RF1/CCDC88B/SLC39A10/…	77
GO:0001667	ameboidal-type cell migration	118/3127	481/18866	4.00114e-06	0.000202845	0.000157871	DNAJA4/GREM1/SERPINF1/CENPV/PTGS2/ANGPT2/ALX1/BMPER/EDNRB/FOXC2/ALOX12/FGF16/WNT11/MMP9/HYAL1/EPPK1/ITGA4/EDN1/ATOH8/CD40/ENPP2/ACVRL1/DCN/FAT2/THBS1/SEMA4A/ARHGAP4/CEACAM1/S100P/ADGRB1/TGFB2/PTPRR/NOS3/SCG2/BMP4/CYGB/DLL4/OVOL2/SEMA6B/FN1/ITGB3/TACSTD2/PDGFB/JUP/ITGB2/FGF1/SEMA3C/PLK2/SEMA3G/SPARC/ITGB7/SEMA5A/SP100/NANOS1/SOX8/SRPX2/HTR2B/TIMP1/ACVR1C/FGF7/SOX18/S100A2/HDAC9/PECAM1/ANGPT1/PML/E…	118
GO:0061458	reproductive system development	111/3127	447/18866	4.23363e-06	0.000212886	0.000165686	PTPRN/SERPINF1/PTGS2/STRA6/TP63/TNFSF10/SOX15/TEX11/TLR3/REN/NR5A1/ALOX15B/NRK/PSAPL1/PCYT1B/GJB5/IGF2/EREG/GRHL2/NR0B1/FOXL2/DMRT1/DCN/SFRP1/PRDM1/MMP19/NKX2-1/WNT2/ST14/SYCP2/CSF2/TGFB2/ID4/COL9A3/NOS3/SPINT1/CRIP1/ROBO2/BMP4/OVOL2/REC8/ADAM21/INHA/SULF1/PDGFB/SLIT3/CCN1/VGF/ADM/GJB3/SOX8/AMHR2/EOMES/UMODL1/PLAC1/GAS2/HOXD13/PDGFRA/BIK/NKX3-1/BASP1/RDH10/GATA2/SHH/TEX19/EPAS1/DHH/ADCYAP1/DHCR24…	111
GO:0008016	regulation of heart contraction	71/3127	256/18866	4.38777e-06	0.000218858	0.000170333	KCNE3/KCNG2/AVPR1A/BVES/TNNT2/KCNK3/ATP2B2/EDN1/CACNG6/PIK3CG/NPR1/ACE2/SLC8A2/FXYD3/HSPB7/TGFB2/KCND1/CXADR/FKBP1B/KCNE4/NPPC/NOS3/DES/S100A1/KCNH2/DSP/CCN2/JUP/KCNJ12/ATP1B1/CACNA1G/SCN3B/ADM/ATP2A3/ADRA1D/PDE5A/ABCC9/RYR2/CYP2J2/PDE4B/KCND2/ADRA1B/HBEGF/GJA5/ATP2A1/EPAS1/DMPK/KCNJ2/KCNK15/CORIN/TMEM38A/STC1/GCH1/ADRB1/PKP2/POPDC2/NPR2/KCNJ14/CACNB4/CAV1/KCNK1/KCNK6/TNNI3/FGF13/TBX2/SPTBN4/TPM1…	71
GO:0061005	cell differentiation involved in kidney development	24/3127	57/18866	4.54497e-06	0.000224885	0.000175024	FOXJ1/GREM1/CD34/FOXC2/MMP9/BMP4/STAT1/ACTA2/PDGFB/MTSS1/BASP1/PTPRO/SHH/PODXL/JAG1/PROM1/GATA3/SIX2/FAT4/HES1/WNT4/MAGI2/CD24/PTCH1	24
GO:0048608	reproductive structure development	110/3127	443/18866	4.683e-06	0.000229876	0.000178908	PTPRN/SERPINF1/PTGS2/STRA6/TP63/TNFSF10/SOX15/TEX11/TLR3/REN/NR5A1/ALOX15B/NRK/PSAPL1/PCYT1B/GJB5/IGF2/EREG/GRHL2/NR0B1/FOXL2/DMRT1/DCN/SFRP1/PRDM1/MMP19/NKX2-1/WNT2/ST14/SYCP2/CSF2/TGFB2/ID4/COL9A3/NOS3/SPINT1/CRIP1/ROBO2/BMP4/OVOL2/REC8/ADAM21/INHA/SULF1/PDGFB/SLIT3/CCN1/VGF/ADM/GJB3/SOX8/AMHR2/EOMES/UMODL1/PLAC1/GAS2/HOXD13/PDGFRA/BIK/NKX3-1/BASP1/RDH10/GATA2/SHH/TEX19/EPAS1/DHH/ADCYAP1/DHCR24…	110
GO:0042487	regulation of odontogenesis of dentin-containing tooth	11/3127	16/18866	4.92118e-06	0.000239665	0.000186528	ENAM/BMP2/TNFRSF11B/AMTN/BMP4/NGFR/WNT10A/CSF1/APCDD1/RSPO2/RUNX2	11
GO:0022407	regulation of cell-cell adhesion	109/3127	439/18866	5.18001e-06	0.0002503	0.000194804	THY1/FOXJ1/CTLA4/LGALS9/CD74/FGB/LCK/PDPN/IDO1/ALOX12/CDSN/CD274/VNN1/EBI3/VAV1/PYCARD/IL1RN/ITGA4/IGF2/IL6/CEACAM6/BMP2/PDCD1LG2/CD160/ZAP70/FGG/VTCN1/CEACAM1/MDGA1/TRPV4/PTPRC/IL15/IHH/IFNB1/GPNMB/IL7R/CDH1/BMP4/FERMT3/HHLA2/ABAT/B4GALNT2/CCL5/CD6/IL23A/FGL2/VSIR/ARG2/ITGB2/SOCS1/ADAM8/LOXL3/BLK/RASGRP1/PDE5A/RNASE10/SKAP1/HLA-E/TNFSF4/EFNB2/NR4A3/RAG1/SHH/CCL28/PODXL/IL12A/JAG1/RIPOR2/FSTL3/CD…	109
GO:0050727	regulation of inflammatory response	106/3127	425/18866	5.61435e-06	0.000267615	0.00020828	SERPINF1/GBP5/PTGS2/CASP1/EDNRB/TSLP/ZBP1/FFAR4/TLR3/ACP5/IL17B/IDO1/IL1R2/MMP9/BCL6B/ADAMTS12/SYT11/SUCNR1/PYCARD/IL20/SAA1/TNFRSF1B/IL6/FCER1G/TGM2/BIRC3/AOAH/PIK3CG/ACE2/TRPV4/PTPRC/TNFAIP3/HGF/IL15/ACOD1/APOD/USP18/SPHK1/BST1/C3/PTGER3/MAPK13/FABP4/LRFN5/CCL5/CD6/IL23A/IL17D/NLRP12/NLRP10/NLRP1/GPRC5B/ADAM8/DUOXA1/TLR2/GGT1/GPR17/C2CD4A/MYD88/VAMP8/TAFA3/TLR4/IL1RL1/IL37/HLA-E/TNFSF4/IL1R1/GP…	106
GO:0097530	granulocyte migration	47/3127	150/18866	5.62489e-06	0.000267615	0.00020828	CXCL5/CCL20/CD74/DPEP1/XG/VAV1/CXCL10/CXCL11/SAA1/EDN1/FCER1G/C3AR1/S100A14/PIK3CG/THBS1/TRPV4/TGFB2/CXADR/CXCL1/SCG2/BST1/CCL5/IL23A/ITGB2/ADAM8/C5AR1/ADGRE2/CSF1/UMODL1/CXCL3/PDE4B/PECAM1/CXCL6/IL1R1/PIK3CD/RIPOR2/ITGA1/HRH1/CCL26/CXCL8/CXCL2/CD177/IL17RA/PREX1/SLIT2/IL1B/DYSF	47
GO:0032944	regulation of mononuclear cell proliferation	63/3127	221/18866	5.67992e-06	0.00026817	0.000208713	FOXJ1/TNFSF18/CTLA4/LGALS9/CD74/TNFRSF4/IDO1/CD274/EBI3/PYCARD/IGF2/TNFRSF1B/IL6/CD40/PDCD1LG2/ZAP70/VTCN1/INPP5D/PTPRC/MZB1/IL15/IHH/GPNMB/BST1/BMP4/HHLA2/CCL5/CD6/IL23A/VSIR/CDKN1A/ARG2/BLK/CSF1/PDE5A/TLR4/HLA-E/TNFSF4/SHH/IL12A/CD86/ERBB2/IGFBP2/IL20RB/IL7/HLA-A/TNFSF9/MPL/HES1/IRF1/PAWR/SDC4/SFTPD/SH3RF1/CCDC88B/SLC39A10/AHR/TICAM1/IRS2/CD24/IL1B/TMEM131L/PELI1	63
GO:0010951	negative regulation of endopeptidase activity	71/3127	258/18866	5.90459e-06	0.000276666	0.000215324	SERPINF1/VTN/PTGS2/CARD16/TFAP2B/CST6/CARD18/IFI6/SPINK6/DPEP1/MMP9/SPINK7/SPINK1/PI3/CRYAB/SERPINB2/BIRC3/THBS1/COL4A3/BIRC7/NGF/SPINK4/COL28A1/LXN/HGF/LAMP3/SPINT1/SPINK13/ITIH3/C3/TFPI2/NGFR/RENBP/RARRES1/SPOCK2/CPAMD8/COL7A1/SERPINB7/ANOS1/CDKN2D/AQP1/TIMP1/SLPI/C4B/SERPINA1/RAG1/ITIH4/TIMP4/COL6A3/DHCR24/PAPLN/BST2/SERPINH1/SPOCK3/SERPINI1/SERPINE1/HMSD/IFI16/WNT9A/SERPINF2/SPINT2/MICAL1/C5/…	71
GO:0070663	regulation of leukocyte proliferation	67/3127	240/18866	6.34295e-06	0.000294971	0.000229571	FOXJ1/GREM1/TNFSF18/CTLA4/LGALS9/CD74/TNFRSF4/IDO1/CD274/EBI3/PYCARD/IGF2/TNFRSF1B/IL6/CD40/PDCD1LG2/ZAP70/VTCN1/INPP5D/PTPRC/TNFAIP3/MZB1/IL15/IHH/GPNMB/BST1/BMP4/HHLA2/CCL5/CD6/IL23A/VSIR/CDKN1A/ARG2/BLK/CSF1/PDE5A/TLR4/HLA-E/TNFSF4/SHH/IL12A/CD86/BST2/ERBB2/IGFBP2/IL20RB/IL7/HLA-A/TNFSF9/MPL/HES1/IRF1/PAWR/KITLG/SDC4/SFTPD/SH3RF1/CCDC88B/SLC39A10/AHR/TICAM1/IRS2/CD24/IL1B/TMEM131L/PELI1	67
GO:0001503	ossification	103/3127	412/18866	6.79126e-06	0.000313462	0.000243963	GREM1/PTGS2/TP63/COL11A1/FZD9/OSTN/COL1A2/IFITM1/KL/FFAR4/FOXC2/MGP/ACP5/EGR2/WNT11/IGSF10/COMP/SLC24A3/IGF2/SMPD3/ALPL/COL1A1/IL6/SFRP1/BMP2/ISG15/FGFR3/ATP6V0A4/HGF/TGFB2/ID4/IHH/NPPC/CYP24A1/COL2A1/GPNMB/AXIN2/BMP4/MMP13/SRGN/ACHE/CCN2/CSGALNACT1/DCHS1/SPARC/CCN1/SHOX2/CSF1/SOX8/KREMEN2/LOX/MRC2/IGFBP3/TUFT1/PTHLH/SHH/RSPO2/DLX5/TEK/DHH/JUND/NPNT/JAG1/BMP8A/NOCT/FSTL3/FBN2/SIX2/PHOSPHO1/VCAN/S…	103
GO:0071356	cellular response to tumor necrosis factor	79/3127	297/18866	7.31593e-06	0.000335178	0.000260864	ANKRD1/TNFSF18/CCL20/CYBA/LCN2/AIM2/CARD16/GBP1/CASP1/TNFRSF4/LTB/PLVAP/ADAMTS12/PYCARD/HYAL1/PSMA8/SMPD3/COL1A1/TNFRSF1B/EDN1/CD40/SFRP1/BIRC3/TRAF1/CCDC3/THBS1/CLDN18/PSMB9/CLDN1/TNFRSF6B/TNFAIP3/ACOD1/TNFSF15/TNFRSF11B/SPHK1/STAT1/FABP4/CCL5/GBP2/H2BC11/CLIP3/GPD1/PSMB8/SLC2A4/TNFSF13/TNFRSF9/TNFRSF8/GBP3/TNFSF4/NKX3-1/NPNT/ZFP36/CARD14/MAP3K14/GATA3/ICAM1/CASP4/OCLN/TNFSF9/FAS/ADAMTS7/CCL26/P…	79
GO:0048706	embryonic skeletal system development	42/3127	130/18866	7.43658e-06	0.000338201	0.000263216	ALX1/COL11A1/DMRT2/FOXC2/HOXB4/HOXD9/WNT11/HYAL1/PRRX1/HOXB7/GRHL2/COL1A1/HOXD1/HOXB2/HOXD10/TBX15/IHH/COL2A1/BMP4/HOXC9/SULF1/HOXA1/SHOX2/CHST11/PDGFRA/DLX2/RDH10/SHH/PAX5/SIX2/HOXB6/HOXA7/RBP4/WNT9A/RUNX2/HOXB3/TGFB3/SIX1/SCX/SLC2A10/ACVR2A/EXT1	42
GO:0061097	regulation of protein tyrosine kinase activity	33/3127	93/18866	7.60288e-06	0.000343239	0.000267138	THY1/GREM1/GRM5/NRG1/EPGN/DOK7/EREG/PTPRC/CASS4/AFAP1L2/CCL5/NEDD9/PDGFB/NEURL1/GPRC5B/ACE/EPHA4/BTC/BDNF/MVP/SRCIN1/GPRC5A/HBEGF/EGF/FYN/ERBB3/CBLB/TGFA/CAV1/PTK6/ERCC6/CD24/SHC1	33
GO:0045088	regulation of innate immune response	81/3127	307/18866	7.84166e-06	0.000350103	0.00027248	ICAM2/GBP5/AIM2/ZBP1/LGALS9/MUC2/VAV1/MUC1/PYCARD/MUC16/EREG/PSMA8/FCER1G/BIRC3/MUC12/CD160/PSMB9/HLA-F/NLRC5/CEACAM1/TNFAIP3/HLA-B/ACOD1/IFNB1/IRF7/MUC4/USP18/CD96/STAT1/CCL5/NLRC4/MUC5AC/HPX/PLSCR1/PARP9/RELB/PSMB8/SOCS1/ADAM8/PARP14/IRAK3/RAET1E/CADM1/RASGRP1/ERAP1/MUC3A/CD226/TLR4/TXK/HLA-E/MUC15/IL12A/RAET1G/MUC13/SH2D1B/SAMHD1/COCH/NECTIN2/HLA-A/NLRC3/IFNGR1/IFI16/APOE/IRF1/FYN/TREX1/MUC20/…	81
GO:0051897	positive regulation of protein kinase B signaling	53/3127	178/18866	7.86812e-06	0.000350103	0.00027248	NRG1/KL/LCK/EPGN/FGF16/VAV1/F3/IGF2/EREG/PIK3CG/THBS1/FGFR3/TSPYL5/HGF/HCLS1/ENG/FGF20/PDGFB/MEIS3/ADAM8/FGF1/IGF1R/SEMA5A/MYORG/BTC/FGF7/PDGFRA/RASD2/HPSE/ANGPT1/HBEGF/PIK3CD/PDGFA/TEK/NRG4/EGF/CD86/PIK3AP1/ERBB2/GATA3/TNFAIP8L3/FGF2/FYN/ERBB3/KITLG/FGF5/TGFA/STOX1/MST1R/ERBB4/IRS2/MC1R/GDF15	53
GO:0030207	chondroitin sulfate catabolic process	10/3127	14/18866	8.0811e-06	0.000352468	0.00027432	HYAL4/HEXA/BCAN/HYAL1/BGN/DCN/CSPG4/NCAN/VCAN/CSPG5	10
GO:0061437	renal system vasculature development	15/3127	28/18866	8.09223e-06	0.000352468	0.00027432	ANGPT2/CD34/FOXC2/BMP4/NOTCH3/ACTA2/PDGFB/EGR1/SERPINB7/PDGFRA/PECAM1/ANGPT1/TEK/HES1/CFLAR	15
GO:0061440	kidney vasculature development	15/3127	28/18866	8.09223e-06	0.000352468	0.00027432	ANGPT2/CD34/FOXC2/BMP4/NOTCH3/ACTA2/PDGFB/EGR1/SERPINB7/PDGFRA/PECAM1/ANGPT1/TEK/HES1/CFLAR	15
GO:0030199	collagen fibril organization	23/3127	55/18866	8.21042e-06	0.000355115	0.00027638	LOXL4/GREM1/AEBP1/COL11A1/COL1A2/FOXC2/LUM/COL5A3/COL14A1/COMP/COL1A1/TGFB2/COL2A1/LOXL3/LOX/CYP1B1/SERPINH1/COL12A1/SERPINF2/SCX/COLGALT1/DDR2/FOXC1	23
GO:0002224	toll-like receptor signaling pathway	47/3127	152/18866	8.36397e-06	0.000359244	0.000279594	CYBA/RSAD2/FGB/TLR3/CD36/CD40/S100A14/BIRC3/FGG/TLR1/IRF4/TNFAIP3/ACOD1/IRF7/TRIL/S100A1/LY96/ITGB2/CTSS/IRAK3/TLR2/GFI1/MYD88/TLR4/CD14/SARM1/PIK3AP1/LGMN/UNC93B1/IRF1/SFTPD/NFKBIA/TYRO3/RFTN1/CAV1/TLR5/IKBKE/TICAM1/CASP8/TNIP1/DAB2IP/BIRC2/TAB2/IRAK2/PELI1/NR1H3/SMPDL3B	47
GO:0050670	regulation of lymphocyte proliferation	62/3127	219/18866	8.53683e-06	0.00036414	0.000283404	FOXJ1/TNFSF18/CTLA4/LGALS9/CD74/TNFRSF4/IDO1/CD274/EBI3/PYCARD/IGF2/TNFRSF1B/IL6/CD40/PDCD1LG2/ZAP70/VTCN1/INPP5D/PTPRC/MZB1/IL15/IHH/GPNMB/BST1/BMP4/HHLA2/CCL5/CD6/IL23A/VSIR/CDKN1A/ARG2/BLK/PDE5A/TLR4/HLA-E/TNFSF4/SHH/IL12A/CD86/ERBB2/IGFBP2/IL20RB/IL7/HLA-A/TNFSF9/MPL/HES1/IRF1/PAWR/SDC4/SFTPD/SH3RF1/CCDC88B/SLC39A10/AHR/TICAM1/IRS2/CD24/IL1B/TMEM131L/PELI1	62
GO:0050678	regulation of epithelial cell proliferation	99/3127	395/18866	9.07755e-06	0.000384553	0.000299291	PTPRN/KRT4/SERPINF1/CYBA/TP63/LRG1/EDNRB/PPP1R16B/EPGN/FUT2/F3/HYAL1/EPPK1/ITGA4/IGF2/FLT1/EREG/ATOH8/ACVRL1/HES5/SFRP1/BMP2/THBS1/CLDN1/WNT2/COL4A3/SGPP2/CEACAM1/KDF1/TNFAIP3/TGFB2/IHH/SCG2/BMP4/STAT1/DLL4/OVOL2/CCL5/EGFL7/NGFR/ITGB3/SULF1/TACSTD2/PDGFB/FGF1/C5AR1/SPARC/SEMA5A/XDH/HTR2B/PGF/FGF7/TLR4/MTSS1/NKX3-1/EFNB2/TGM1/NR4A3/GATA2/SHH/DLX5/CAV2/TEK/NR4A1/IL12A/ZFP36/ERBB2/GATA3/FGF2/GLI1/CC…	99
GO:0003231	cardiac ventricle development	42/3127	131/18866	9.21055e-06	0.000387532	0.00030161	STRA6/NRG1/COL11A1/FOXC2/WNT11/MYBPC3/TNNT2/GRHL2/PRDM1/TNNC1/POU4F1/TGFB2/NOS3/SALL4/ROBO2/BMP4/DLL4/ENG/DSP/SEMA3C/SLIT3/CCN1/XIRP2/RYR2/GJA5/JAG1/GATA3/KCNK2/HES1/CPE/HEG1/PKP2/SAV1/PPP1R13L/CPLANE1/SLIT2/TBX3/EGLN1/TNNI3/TPM1/SMAD7/FOXC1	42
GO:0071621	granulocyte chemotaxis	41/3127	127/18866	9.69533e-06	0.000405173	0.00031534	CXCL5/CCL20/CD74/DPEP1/VAV1/CXCL10/CXCL11/SAA1/EDN1/FCER1G/C3AR1/S100A14/PIK3CG/THBS1/TRPV4/TGFB2/CXADR/CXCL1/SCG2/BST1/CCL5/IL23A/ITGB2/C5AR1/ADGRE2/CSF1/CXCL3/PDE4B/CXCL6/PIK3CD/RIPOR2/ITGA1/HRH1/CCL26/CXCL8/CXCL2/IL17RA/PREX1/SLIT2/IL1B/DYSF	41
GO:0055008	cardiac muscle tissue morphogenesis	25/3127	63/18866	1.02627e-05	0.000426007	0.000331554	ANKRD1/NRG1/COL11A1/FOXC2/MYBPC3/TNNT2/BMP2/TNNC1/POU4F1/WNT2/TGFB2/DLL4/ENG/DSP/XIRP2/ACTC1/RYR2/HEG1/TCAP/PKP2/EGLN1/TNNI3/TPM1/SMAD7/FOXC1	25
GO:0010466	negative regulation of peptidase activity	73/3127	272/18866	1.14545e-05	0.000472309	0.00036759	SERPINF1/VTN/PTGS2/CARD16/TFAP2B/CST6/CARD18/IFI6/SPINK6/DPEP1/MMP9/SPINK7/SPINK1/PI3/CRYAB/SERPINB2/BIRC3/THBS1/COL4A3/BIRC7/NGF/SPINK4/COL28A1/LXN/HGF/LAMP3/SPINT1/SPINK13/ITIH3/C3/TFPI2/NGFR/RENBP/RARRES1/PI15/SPOCK2/CPAMD8/COL7A1/SERPINB7/ANOS1/CDKN2D/UMODL1/AQP1/TIMP1/SLPI/C4B/SERPINA1/RAG1/ITIH4/TIMP4/COL6A3/DHCR24/PAPLN/BST2/SERPINH1/SPOCK3/SERPINI1/SERPINE1/HMSD/IFI16/WNT9A/SERPINF2/SPINT…	73
GO:0002064	epithelial cell development	62/3127	221/18866	1.16716e-05	0.000474925	0.000369626	FOXJ1/ROS1/TP63/PPP1R16B/FOXC2/CDSN/CLDN5/DLL1/GRHL2/DMRT1/AKR1B1/PRDM1/CLDN1/ST14/KDF1/IHH/TJP3/BMP4/COL15A1/ACTA2/ENG/CDKN1A/PDGFB/PDZD7/HYDIN/HNF4A/TFCP2L1/SLITRK6/SOX8/TMC1/SOX18/PECAM1/WNT5B/PODXL/CXCR4/MYO7A/JAG1/PROC/RIPOR2/ADAMTSL4/ICAM1/SHROOM3/STC1/SIX3/SIDT2/SLC4A5/LHFPL5/SPINT2/HEG1/FRMD6/RAPGEF2/NKX6-1/EZR/MAGI2/TIGAR/RAPGEF3/WNT7B/B4GALT1/TMOD1/IL1B/F11R/S1PR2	62
GO:0042445	hormone metabolic process	62/3127	221/18866	1.16716e-05	0.000474925	0.000369626	DKK3/UGT1A8/FOXE1/REN/RBP1/NR5A1/SLC5A5/DIO2/HSD17B1/DUOX1/BMP2/AKR1B1/DIO3/CYP27C1/ACE2/NGF/UGT1A1/RDH5/CYP26C1/DHRS9/CYP26B1/ALDH1A1/CRABP1/RDH16/CYP3A5/SELENOM/DDO/SCG5/PCSK1/KLK6/ACE/EGR1/DUOXA1/SULT1A1/HSD17B6/ADM/SULT1B1/CYP1A1/PDGFRA/AKR1B10/RDH10/SHH/CYP1B1/GATA3/CORIN/MME/RBP4/AANAT/DGAT2/CPE/LIPE/RETSAT/SDR16C5/PNPLA2/CYP2S1/BCO2/DHRS13/WNT4/PCSK7/PLB1/IYD/FURIN	62
GO:0050803	regulation of synapse structure or activity	66/3127	240/18866	1.2668e-05	0.000503543	0.0003919	MX2/FZD9/LRRC4B/MX1/SLITRK1/AMIGO3/MUSK/SLC17A8/NRCAM/LRRN3/GRIN1/SEMA4A/MDGA1/ADGRL3/LRRN1/FLRT3/ADGRB1/IL1RAPL1/NTN1/SLIT1/DGKB/ROBO2/LRFN5/SRGN/SLC17A7/NEURL1/TLR2/SPARC/EPHA4/CBLN1/THBS2/NLGN3/SLITRK6/ARC/SRPX2/BDNF/GPM6A/SRCIN1/PTPRO/CDH2/ADGRB2/RAB17/OXTR/LRRK2/DMPK/EPHB1/PPFIA2/IGSF9/APOE/FYN/PTEN/NTNG2/LRRC24/CAMKV/IL1RAP/SNCA/SIX1/GPC4/AMIGO2/EPHA7/ADGRL1/EGLN1/CDKL5/DAB2IP/ARF4/DKK1	66
GO:0045926	negative regulation of growth	69/3127	254/18866	1.27268e-05	0.000503543	0.0003919	MT1E/GREM1/PLAC8/OSTN/ALOX15B/WNT11/HYAL1/MT1M/CRYAB/ACVRL1/MYOZ1/SFRP1/NPR1/SEMA4A/ARHGAP4/FGFR3/TGFB2/CXADR/NTN1/TLL2/BMP4/GNG4/MAP2/SEMA6B/BDKRB1/CDHR2/CDKN1A/SEMA3C/SEMA3G/MT1F/SLIT3/HNF4A/RERG/SEMA5A/CDKN2D/FRZB/PML/FHL1/BST2/CDA/LGMN/CYP27B1/RBP4/DACT3/KCNK2/WWC1/DUSP10/ADRB1/PTEN/DRAXIN/SOCS2/SAV1/SEMA4G/INHBA/FBP1/PTK6/DCUN1D3/TSPYL2/KIAA0319/SLIT2/EPHA7/SEMA6C/TNK1/SEMA3B/CCN3/FGF13/RGS4…	69
GO:0010810	regulation of cell-substrate adhesion	61/3127	217/18866	1.27797e-05	0.000503543	0.0003919	EGFLAM/THY1/GREM1/VTN/ANGPT2/FBLN2/GBP1/FGB/PDPN/UNC13D/CD36/COL1A1/CEACAM6/ACVRL1/COL16A1/SFRP1/THBS1/EPHA1/FGG/FAM107A/FMN1/APOD/CASS4/BST1/NEDD9/FN1/TACSTD2/JUP/SPOCK2/ECM2/CCN1/CSF1/PHLDB2/SKAP1/COL8A1/PTPRO/CCL28/TEK/NPNT/JAG1/RELL2/SERPINE1/HOXA7/CSPG5/PTK2B/ITGA5/HAS2/FZD7/LIMS2/PLAU/DDR1/PTEN/LIMCH1/RRAS/SDC4/WNT4/CCDC80/ARHGAP6/PREX1/DLC1/PEAK1	61
GO:0021700	developmental maturation	76/3127	287/18866	1.28228e-05	0.000503543	0.0003919	DAZL/PTPRN/GREM1/EDNRB/REN/CNTN2/CFTR/BCAN/SPINK1/EREG/RAB38/NRCAM/GRIN1/ACVRL1/HES5/BMP2/AKR1B1/FGG/FGFR3/TGFB2/TCP11/IL15/IHH/NPPC/CEND1/VSX1/SYP/POU2F2/C3/REC8/SCARF1/CDKN1A/CABYR/BNC1/SLC17A7/NEURL1/UNC13A/DCHS1/TFCP2L1/SOX8/SOX18/GATA2/EPAS1/RND1/LRRK2/GATA3/SHANK1/PHOSPHO1/GLDN/FZD5/SIX3/PTK2B/RFLNB/FAT4/HES1/NR4A2/THBS3/PTEN/CATSPERZ/NPR2/NKX6-1/ROPN1L/TBX6/RUNX2/KLF2/TRIM58/ABHD2/ADGRL1/C…	76
GO:0035456	response to interferon-beta	16/3127	32/18866	1.28634e-05	0.000503543	0.0003919	AIM2/IFITM1/TLR3/XAF1/ACOD1/IFNB1/STAT1/SHFL/PLSCR1/IFITM3/BST2/IFI16/IRF1/TREX1/IFITM2/IKBKE	16
GO:1901889	negative regulation of cell junction assembly	16/3127	32/18866	1.28634e-05	0.000503543	0.0003919	ACVRL1/THBS1/FAM107A/APOD/SLIT1/ROBO2/ACE/TLR2/CBLN1/PHLDB2/PTEN/ARHGAP6/EPHA7/DLC1/IL1B/DKK1	16
GO:0043406	positive regulation of MAP kinase activity	71/3127	264/18866	1.39027e-05	0.000540806	0.0004209	NRG1/CD74/EPGN/NRK/SBK2/FLT1/SAA1/EDN1/CD40/BMP2/PIK3CG/THBS1/BIRC7/CSPG4/NGF/PTPRC/HGF/BMP4/PDE6G/PDGFB/ADAM8/FGF1/INAVA/C5AR1/EPHA4/RASGRP1/TF/PDE5A/HTR2B/GRM1/TLR4/SHC2/PDGFA/CXCR4/NEK10/ARHGEF5/LRRK2/EGF/MAP3K14/IGFBP6/ZEB2/ERBB2/DUSP5/ITGA1/FZD5/FGF2/PTK2B/AJUBA/AVPI1/KITLG/MUC20/TGFA/MST1R/C5/TGFB3/MAP2K3/ERCC6/EIF2AK2/WNT7B/CD24/IL1B/DAB2IP/S1PR2/TAB2/IRAK2/SHC1/MAP3K6/DKK1/GDF15/ADORA2B/M…	71
GO:0001958	endochondral ossification	15/3127	29/18866	1.41938e-05	0.00054259	0.000422289	SMPD3/ALPL/COL1A1/FGFR3/COL2A1/BMP4/MMP13/CSGALNACT1/DLX5/TEK/PHOSPHO1/NAB2/RUNX2/SCX/FOXC1	15
GO:0036075	replacement ossification	15/3127	29/18866	1.41938e-05	0.00054259	0.000422289	SMPD3/ALPL/COL1A1/FGFR3/COL2A1/BMP4/MMP13/CSGALNACT1/DLX5/TEK/PHOSPHO1/NAB2/RUNX2/SCX/FOXC1	15
GO:0007156	homophilic cell adhesion via plasma membrane adhesion molecules	50/3127	168/18866	1.42117e-05	0.00054259	0.000422289	PCDHGA12/PCDHGC3/IGFN1/CNTN2/PCDHB5/CDHR5/CEACAM6/PCDHGB4/CDH17/FAT2/PCDHB3/CEACAM1/PCDHA10/MYPN/IGSF11/PCDHGA8/PCDHB15/CDH1/PCDHGA10/ROBO2/SDK2/PCDHA6/PCDHGB5/PCDHGA11/CDHR2/ESAM/CDH7/DCHS1/CADM1/IGSF9B/KIRREL3/CDH18/PCDHA7/PECAM1/PCDHA9/CDH2/PCDH7/L1CAM/CDH26/NECTIN2/FAT4/IGSF9/PCDH15/PCDH10/PCDH1/PCDHB13/VSTM2L/PCDHAC1/AMIGO2/PCDH20	50
GO:0060562	epithelial tube morphogenesis	85/3127	331/18866	1.4497e-05	0.000550084	0.000428121	GREM1/ALX1/FOXC2/ALOX12/WNT11/ADAMTS12/CXCL10/HOXB7/DLL1/GRHL2/GRHL3/EDN1/ACVRL1/HES5/SFRP1/BMP2/NKX2-1/WNT2/ST14/TGFB2/FMN1/IHH/SPINT1/TRIM71/NTN1/SALL4/BMP4/DLL4/LAMA1/OVOL2/ENG/TACSTD2/FGF1/DCHS1/RASIP1/EPHA4/CSF1/ADM/SOX8/EOMES/PGF/RYR2/SOX18/MTSS1/PML/NKX3-1/EFNB2/RDH10/SHH/RSPO2/PODXL/CXCR4/NPNT/EGF/ZEB2/GATA3/SIX2/SHROOM3/HHIP/FGF2/RHOB/MTHFR/FAT4/HES1/SPINT2/TCAP/STOX1/DDR1/SDC4/DNAAF1/WN…	85
GO:0002576	platelet degranulation	41/3127	129/18866	1.48101e-05	0.000558539	0.000434701	CTSW/FGB/ACTN2/SCG3/IGF2/CD36/FCER1G/THBS1/FGG/VWF/HGF/TGFB2/ITIH3/FERMT3/LGALS3BP/FN1/SRGN/ITGB3/PDGFB/SPARC/BLK/TF/TIMP1/PECAM1/SERPINA1/A1BG/PDGFA/ITIH4/PCDH7/EGF/SERPINE1/SERPINF2/CLU/TUBA4A/TGFB3/CD9/CFD/CYB5R1/QSOX1/TMSB4X/HABP4	41
GO:0072010	glomerular epithelium development	13/3127	23/18866	1.5221e-05	0.000570557	0.000444055	FOXJ1/CD34/FOXC2/BMP4/PECAM1/BASP1/PTPRO/PODXL/JAG1/PROM1/MAGI2/CD24/FOXC1	13
GO:0030204	chondroitin sulfate metabolic process	18/3127	39/18866	1.53582e-05	0.000572233	0.00044536	EGFLAM/HYAL4/HEXA/BCAN/HYAL1/BGN/DCN/CSPG4/NCAN/SPOCK2/CSGALNACT1/CHST11/DSE/SPOCK3/VCAN/CSPG5/CHSY3/CHST7	18
GO:0007411	axon guidance	75/3127	284/18866	1.615e-05	0.000598131	0.000465516	FOXG1/LGR6/EGR2/CNTN2/DRGX/CRMP1/NRCAM/NKX2-1/EPHA1/SEMA4A/FLRT3/MYPN/NTN1/SLIT1/ROBO2/LAMA1/NOTCH3/SEMA6B/PLA2G10/KIF5A/NGFR/SEMA3C/SEMA3G/GRB7/SLIT3/EPHA4/ANOS1/LAMA2/SEMA5A/MATN2/SPTBN5/BDNF/EPHB6/EFNB2/NR4A3/PLXNC1/PIK3CD/PTPRO/SHH/DLX5/CXCR4/TMEFF1/L1CAM/SPTB/ERBB2/GATA3/DOK4/EPHB1/FEZ1/UNC5D/LAMC2/IGSF9/FYN/LAMA3/KLF7/DRAXIN/B3GNT2/SEMA4G/EZR/GBX2/TUBB2B/VSTM2L/ZSWIM4/IRS2/CRPPA/BOC/SLIT2/E…	75
GO:0061138	morphogenesis of a branching epithelium	54/3127	187/18866	1.7179e-05	0.000632453	0.000492228	GREM1/TP63/FOXC2/HOXB7/GRHL2/EDN1/TGM2/SFRP1/BMP2/NKX2-1/WNT2/ST14/HGF/IHH/SPINT1/BMP4/DLL4/LAMA1/ENG/SULF1/TACSTD2/FGF1/SEMA3C/DCHS1/RASIP1/CSF1/ADM/SOX8/PGF/FGF7/HOXD13/PML/NKX3-1/RDH10/SHH/RSPO2/PDGFA/NPNT/EGF/SIX2/HHIP/FZD5/FGF2/FAT4/SPINT2/DDR1/WNT4/GBX2/CTSH/SIX1/SLIT2/TBX3/SOCS3/PTCH1	54
GO:1903510	mucopolysaccharide metabolic process	37/3127	113/18866	1.81285e-05	0.00066346	0.00051636	EGFLAM/HYAL4/HEXA/LUM/BCAN/HYAL1/SMPD3/BGN/DCN/CSPG4/HGF/IL15/ITIH3/NCAN/PDGFB/SPOCK2/CSGALNACT1/CHST11/B3GNT3/ANGPT1/ITIH4/DSE/EGF/SPOCK3/VCAN/CSPG5/FGF2/B4GALT4/HAS2/CHSY3/B3GNT2/B3GNT7/PIM1/CHST7/B4GALT1/IL1B/HYAL3	37
GO:0097485	neuron projection guidance	75/3127	285/18866	1.84154e-05	0.000666179	0.000518477	FOXG1/LGR6/EGR2/CNTN2/DRGX/CRMP1/NRCAM/NKX2-1/EPHA1/SEMA4A/FLRT3/MYPN/NTN1/SLIT1/ROBO2/LAMA1/NOTCH3/SEMA6B/PLA2G10/KIF5A/NGFR/SEMA3C/SEMA3G/GRB7/SLIT3/EPHA4/ANOS1/LAMA2/SEMA5A/MATN2/SPTBN5/BDNF/EPHB6/EFNB2/NR4A3/PLXNC1/PIK3CD/PTPRO/SHH/DLX5/CXCR4/TMEFF1/L1CAM/SPTB/ERBB2/GATA3/DOK4/EPHB1/FEZ1/UNC5D/LAMC2/IGSF9/FYN/LAMA3/KLF7/DRAXIN/B3GNT2/SEMA4G/EZR/GBX2/TUBB2B/VSTM2L/ZSWIM4/IRS2/CRPPA/BOC/SLIT2/E…	75
GO:0019935	cyclic-nucleotide-mediated signaling	62/3127	224/18866	1.84182e-05	0.000666179	0.000518477	ADGRL4/GPR65/PTGIR/EDNRB/FFAR4/RXFP1/ADGRE1/HTR2C/CXCL10/CD36/CXCL11/UCN2/RAMP2/THBS1/NPR1/ADGRG4/ADGRL3/ADGRB1/TCP11/NPPC/PTGER3/GIPR/RUNDC3A/S1PR5/GPR78/GALR2/ADGRE2/ADM/ADRA1D/HTR2B/AQP1/ADGRG5/PTGER1/GNAL/RASD2/PTHLH/ADRA1B/ADGRG2/ADGRG3/ADGRB2/ADCYAP1/PTGER2/ADGRD1/MRAP2/PTK2B/ADGRG6/PEX5L/APOE/ABCA1/ADRB1/RAPGEF2/NPR2/PDE4A/AHR/TBXA2R/PCLO/RAPGEF3/RIMS2/ADGRL1/MC1R/S1PR2/ADORA2B	62
GO:0050920	regulation of chemotaxis	63/3127	229/18866	1.94553e-05	0.000699598	0.000544486	GREM1/ANGPT2/LGALS9/CD74/FGF16/SUCNR1/F3/CXCL10/EDN1/IL6/C3AR1/S100A14/THBS1/SEMA4A/TRPV4/MMP28/SCG2/BST1/ROBO2/CCL5/CCR4/SEMA6B/IL23A/PDGFB/FGF1/SEMA3C/C5AR1/SEMA3G/DUSP1/CSF1/SEMA5A/PGF/PDGFRA/EFNB2/GPSM3/PTPRO/CXCR4/IL12A/RIPOR2/SERPINE1/FGF2/LGMN/CCL26/PTK2B/TMEM102/CXCL8/SEMA4G/MTUS1/PRKD2/TUBB2B/PLA2G7/C5/ZSWIM4/CREB3/SLIT2/SEMA6C/ARTN/SEMA3B/SLC8B1/CCN3/SWAP70/TMSB4X/DYSF	63
GO:1990266	neutrophil migration	39/3127	122/18866	2.04008e-05	0.000729358	0.000567648	CXCL5/CCL20/CD74/DPEP1/XG/VAV1/CXCL10/CXCL11/SAA1/EDN1/FCER1G/C3AR1/PIK3CG/TGFB2/CXADR/CXCL1/BST1/CCL5/IL23A/ITGB2/ADAM8/C5AR1/UMODL1/CXCL3/PDE4B/PECAM1/CXCL6/IL1R1/PIK3CD/RIPOR2/ITGA1/CCL26/CXCL8/CXCL2/CD177/PREX1/SLIT2/IL1B/DYSF	39
GO:0003158	endothelium development	42/3127	135/18866	2.09355e-05	0.000744171	0.000579176	NRG1/CD34/PPP1R16B/FOXC2/PDPN/ALOX12/CLDN5/ADAMTS12/CXCL10/DLL1/ATOH8/ACVRL1/CLDN1/CEACAM1/TJP3/BMP4/DLL4/COL15A1/ENG/FGF1/XDH/APOLD1/SOX18/PECAM1/SCUBE1/GJA5/CXCR4/JAG1/PROC/ICAM1/STC1/RHOB/HEG1/RAPGEF2/EZR/PRKD2/KDM6B/RAPGEF3/WNT7B/IL1B/F11R/S1PR2	42
GO:0072080	nephron tubule development	32/3127	93/18866	2.13435e-05	0.000754339	0.000587089	GREM1/TFAP2B/WNT11/HOXB7/DLL1/HES5/BMP2/FMN1/BMP4/STAT1/CALB1/TACSTD2/FGF1/DCHS1/SOX8/PGF/MTSS1/SHH/NPNT/JAG1/PROM1/GATA3/SIX2/FGF2/FAT4/HES1/WNT4/SIX1/WNT7B/CD24/AQP11/PTCH1	32
GO:0014033	neural crest cell differentiation	31/3127	89/18866	2.16801e-05	0.000761884	0.000592962	NRG1/ALX1/EDNRB/FOXC2/EDN1/SFRP1/SEMA4A/CYP26C1/BMP4/OVOL2/SEMA6B/FN1/WNT10A/SEMA3C/SEMA3G/SEMA5A/SOX8/HTR2B/FRZB/RDH10/SHH/JAG1/ZEB2/HES1/KITLG/SEMA4G/GBX2/ERBB4/SEMA6C/SEMA3B/FOXC1	31
GO:0051346	negative regulation of hydrolase activity	113/3127	473/18866	2.25117e-05	0.000786636	0.000612226	PPP1R14A/SERPINF1/VTN/PTGS2/CARD16/TFAP2B/CST6/TSKS/CARD18/IFI6/SPINK6/DPEP1/CCDC8/MMP9/SPINK7/SPINK1/TNNT2/PI3/ANGPTL4/IFIT1/PPP1R14D/CRYAB/SERPINB2/MYOZ1/BIRC3/THBS1/COL4A3/BIRC7/NGF/SPINK4/PPP1R1C/COL28A1/LXN/HGF/TGFB2/LAMP3/FKBP1B/NOS3/SPINT1/SPINK13/ITIH3/C3/TFPI2/APOC1/MAP2/PPP1R14C/NGFR/RENBP/RARRES1/PI15/SPOCK2/GNAT1/IQGAP2/LMTK3/CPAMD8/COL7A1/SERPINB7/ANOS1/CDKN2D/CNN3/UMODL1/AQP1/TIMP1/…	113
GO:0007159	leukocyte cell-cell adhesion	91/3127	364/18866	2.27667e-05	0.000791077	0.000615682	THY1/FOXJ1/CTLA4/LGALS9/CD74/LCK/IDO1/OLR1/CD274/VNN1/EBI3/VAV1/PYCARD/ITGA4/IGF2/IL6/PDCD1LG2/CD160/ZAP70/VTCN1/CEACAM1/PTPRC/IL15/IHH/IFNB1/GPNMB/IL7R/SELL/BMP4/FERMT3/HHLA2/CCL5/CD6/IL23A/FGL2/VSIR/ARG2/ITGB2/SOCS1/ADAM8/ITGB7/LOXL3/RASGRP1/PDE5A/SKAP1/PECAM1/HLA-E/SELPLG/TNFSF4/EFNB2/NR4A3/RAG1/SHH/CCL28/IL12A/RIPOR2/CD86/ERBB2/GATA3/ICAM1/IGFBP2/IL20RB/IL7/HLA-A/TNFSF9/SIRPB1/ITGA5/HAS2/ADTR…	91
GO:0035850	epithelial cell differentiation involved in kidney development	20/3127	47/18866	2.32267e-05	0.000798095	0.000621144	FOXJ1/GREM1/CD34/FOXC2/MMP9/BMP4/STAT1/ACTA2/PDGFB/MTSS1/BASP1/PTPRO/PODXL/JAG1/PROM1/GATA3/SIX2/FAT4/MAGI2/CD24	20
GO:0050919	negative chemotaxis	20/3127	47/18866	2.32267e-05	0.000798095	0.000621144	NRG1/LGR6/SEMA4A/FLRT3/NTN1/SLIT1/ROBO2/SEMA6B/ITGB3/SEMA3C/SEMA3G/SLIT3/SEMA5A/PDGFA/ITGAV/SEMA4G/SLIT2/EPHA7/SEMA6C/SEMA3B	20
GO:1901342	regulation of vasculature development	107/3127	444/18866	2.49606e-05	0.000851572	0.000662765	GREM1/SERPINF1/PTGS2/ANGPT2/BMPER/LRG1/CD34/PPP1R16B/FOXC2/TLR3/CCN6/CLDN5/F3/HYAL1/FLT1/CXCL10/HSPB6/DLL1/ANGPTL4/IL6/CD40/ENPP2/RAMP2/ACVRL1/C3AR1/DCN/SFRP1/THBS1/CD160/EPHA1/NPR1/SEMA4A/COL4A3/CEACAM1/STAB1/ADGRB1/TNFAIP3/HGF/TGFB2/NOS3/GPNMB/S100A1/SPHK1/BMP4/STAT1/C3/DLL4/NGFR/ENG/SULF1/PDGFB/JUP/ITGB2/FGF1/C5AR1/EGR1/PLK2/SPARC/THBS2/SERPINB7/ADM/SEMA5A/SP100/ERAP1/XDH/SRPX2/AQP1/PGF/HDAC9/…	107
GO:0034113	heterotypic cell-cell adhesion	24/3127	62/18866	2.50584e-05	0.000851572	0.000662765	THY1/FGB/LCK/IL1RN/ITGA4/NRCAM/CEACAM6/FGG/PTPRC/ITGA7/CXADR/ITGB3/DSP/JUP/ITGB2/ITGB7/RNASE10/SKAP1/ITGAV/GLDN/ITGA5/PKP2/PARVA/IL1B	24
GO:0007519	skeletal muscle tissue development	47/3127	158/18866	2.56931e-05	0.00086365	0.000672165	ANKRD1/VAMP5/CHRNA1/EGR2/HOXD9/ANKRD33/BVES/DMRTA2/DLL1/FOXL2/ASB2/HOXD10/MYOZ1/DCN/ANKRD2/CYP26B1/RBM24/TLL2/MYOM1/FOS/NEURL1/EGR1/ACTN3/SHOX2/SOX8/MYORG/EOMES/HDAC9/ATF3/SHH/CAV2/RIPOR2/PAX5/EPHB1/BCL9L/MAFF/ELN/MYH14/POPDC2/CAV1/SRPK3/SIX1/CFLAR/PITX1/SCX/IGSF8/VGLL2	47
GO:0050729	positive regulation of inflammatory response	47/3127	158/18866	2.56931e-05	0.00086365	0.000672165	GBP5/PTGS2/TSLP/ZBP1/TLR3/IL17B/IDO1/SUCNR1/IL6/FCER1G/TGM2/PIK3CG/TRPV4/IL15/C3/PTGER3/MAPK13/FABP4/CD6/IL23A/IL17D/NLRP12/NLRP10/GPRC5B/ADAM8/TLR2/C2CD4A/MYD88/VAMP8/TAFA3/TLR4/IL1RL1/HLA-E/TNFSF4/GPSM3/LRRK2/SERPINE1/AGTR1/NFKBIA/PLA2G7/SNCA/IL17RA/TICAM1/TNIP1/GRN/IL1B/ADORA2B	47
GO:0042481	regulation of odontogenesis	14/3127	27/18866	2.65537e-05	0.000887755	0.000690925	CD34/ENAM/EDN1/BMP2/TNFRSF11B/AMTN/BMP4/NGFR/WNT10A/CSF1/APCDD1/SHH/RSPO2/RUNX2	14
GO:0007389	pattern specification process	109/3127	455/18866	2.75664e-05	0.000916658	0.00071342	FOXG1/FOXJ1/GREM1/ZIC1/OOEP/TP63/ALX1/DMRT2/FOXC2/EGR2/HOXB4/HOXD9/LEFTY1/WNT11/MFNG/TBX18/DMRTA2/HOXB7/DLL1/GRHL3/EDN1/HOXB2/HOXD10/ACVRL1/HES5/SFRP1/BMP2/NKX2-1/WNT2/GREM2/CYP26C1/DNAH11/IHH/CYP26B1/HES7/AXIN2/ROBO2/BMP4/HOXC9/C3/DLL4/OVOL2/ENG/HES4/MEIS3/FGF1/EVX1/SEMA3C/DCHS1/MEOX1/HOXD8/HES2/CXXC4/HOXC10/EOMES/ARC/HOXD13/SOX18/DLX2/ENKUR/NKX3-1/HOXD12/BASP1/SHH/ZEB2/SIX2/SHROOM3/HOXB6/HHIP/F…	109
GO:0034121	regulation of toll-like receptor signaling pathway	27/3127	74/18866	2.81261e-05	0.000930268	0.000724013	CYBA/RSAD2/TLR3/CD36/BIRC3/TLR1/IRF4/TNFAIP3/ACOD1/IRF7/LY96/IRAK3/TLR2/GFI1/TLR4/CD14/SARM1/IRF1/TYRO3/CAV1/TLR5/TICAM1/DAB2IP/BIRC2/PELI1/NR1H3/SMPDL3B	27
GO:0002720	positive regulation of cytokine production involved in immune response	22/3127	55/18866	2.97075e-05	0.000977344	0.000760651	RSAD2/CD74/CD36/IL6/FCER1G/CD160/HLA-F/SPON2/GPRC5B/CD226/TLR4/HLA-E/TNFSF4/IL1R1/NR4A3/RAET1G/GATA3/FZD5/HLA-A/B2M/TICAM1/IL1B	22
GO:0060538	skeletal muscle organ development	49/3127	168/18866	3.09976e-05	0.00101439	0.000789485	ANKRD1/VAMP5/STRA6/CHRNA1/EGR2/HOXD9/ANKRD33/BVES/DMRTA2/DLL1/FOXL2/ASB2/HOXD10/MYOZ1/DCN/ANKRD2/CYP26B1/RBM24/TLL2/MYOM1/FOS/NEURL1/EGR1/ACTN3/SHOX2/SOX8/MYORG/EOMES/HDAC9/ATF3/BASP1/SHH/CAV2/RIPOR2/PAX5/EPHB1/BCL9L/MAFF/ELN/MYH14/POPDC2/CAV1/SRPK3/SIX1/CFLAR/PITX1/SCX/IGSF8/VGLL2	49
GO:1901890	positive regulation of cell junction assembly	34/3127	103/18866	3.22508e-05	0.00104985	0.000817081	THY1/LRRC4B/CLDN5/SLITRK1/AMIGO3/LRRN3/COL16A1/SFRP1/CLDN1/SEMA4A/ACE2/ADGRL3/LRRN1/FLRT3/ADGRB1/FMN1/IL1RAPL1/CBLN1/THBS2/NLGN3/SLITRK6/SRPX2/BDNF/ADGRB2/TEK/OXTR/EPHB1/SDC4/LRRC24/WNT4/CAV1/IL1RAP/AMIGO2/ADGRL1	34
GO:0007409	axonogenesis	114/3127	482/18866	3.29992e-05	0.00106859	0.000831663	NEFH/THY1/FOXG1/CCK/ACTBL2/LGR6/EGR2/CNTN2/SLITRK1/PLPPR4/ITGA4/NDN/DRGX/CRMP1/ISLR2/NRCAM/GRIN1/TRPV2/NKX2-1/POU4F1/EPHA1/SEMA4A/ARHGAP4/NGF/FLRT3/ADGRB1/RND2/MYPN/NTN1/SLIT1/ROBO2/LAMA1/MAP2/NOTCH3/SEMA6B/PLA2G10/FN1/KIF5A/NGFR/SEMA3C/SEMA3G/GRB7/SLIT3/EPHA4/ANOS1/LAMA2/SHOX2/SEMA5A/ATL1/NLGN3/SLITRK6/MATN2/SPTBN5/BDNF/EPHB6/EFNB2/NR4A3/PLXNC1/PIK3CD/PTPRO/SHH/DLX5/CDH2/CXCR4/TMEFF1/L1CAM/SPTB/…	114
GO:0061326	renal tubule development	32/3127	95/18866	3.46462e-05	0.00111608	0.000868625	GREM1/TFAP2B/WNT11/HOXB7/DLL1/HES5/BMP2/FMN1/BMP4/STAT1/CALB1/TACSTD2/FGF1/DCHS1/SOX8/PGF/MTSS1/SHH/NPNT/JAG1/PROM1/GATA3/SIX2/FGF2/FAT4/HES1/WNT4/SIX1/WNT7B/CD24/AQP11/PTCH1	32
GO:0060759	regulation of response to cytokine stimulus	55/3127	196/18866	3.51106e-05	0.00112518	0.000875706	CARD16/CASP1/TSLP/ZBP1/CD74/IL1R2/IFIH1/PYCARD/IL1RN/EDN1/IL6/BIRC3/TRAF1/CCDC3/NLRC5/PTPRC/TNFAIP3/IRF7/USP18/SPHK1/STAT1/CCL5/HPX/H2BC11/CLIP3/PARP9/SOCS1/PARP14/IRAK3/TLR2/SLIT3/CSF1/GFI1/TLR4/TXK/IL1R1/ANGPT1/CXCR4/SAMHD1/CASP4/IL7/IFNGR1/TREX1/ADAR/CAV1/TAX1BP1/IKBKE/CASP8/SLIT2/CD24/SH2B3/BIRC2/IRAK2/SOCS3/NR1H3	55
GO:0001656	metanephros development	31/3127	91/18866	3.5625e-05	0.00113578	0.000883955	FOXJ1/GREM1/TFAP2B/CD34/FOXC2/AQP2/HES5/AKR1B1/FMN1/ROBO2/BMP4/STAT1/CALB1/PDGFB/EGR1/SOX8/PDGFRA/NKX3-1/BASP1/RDH10/SHH/PDGFA/GATA3/SIX2/FAT4/HES1/WNT4/CTSH/SIX1/WNT7B/PTCH1	31
GO:0042110	T cell activation	114/3127	483/18866	3.62708e-05	0.00115044	0.000895365	THY1/FOXJ1/TNFSF18/HSH2D/CTLA4/RSAD2/LGALS9/CD74/LCK/TNFRSF4/IDO1/CD274/VNN1/EBI3/VAV1/PYCARD/IGF2/TNFRSF1B/IL6/FCER1G/DOCK2/PDCD1LG2/PRDM1/PIK3CG/CD160/ZAP70/SEMA4A/VTCN1/CEACAM1/PTPRC/IRF4/IL15/CXADR/IHH/FKBP1B/CYP26B1/IFNB1/GPNMB/IL7R/BMP4/CD7/HHLA2/DLL4/CCL5/CD6/IL23A/FGL2/VSIR/RELB/ARG2/SOCS1/ADAM8/EGR1/LOXL3/RASGRP1/SLC11A1/PDE5A/EOMES/RORC/HLA-E/TNFSF4/EFNB2/PIK3CD/RAG1/SHH/LAT/IL12A/RIPOR…	114
GO:0030858	positive regulation of epithelial cell differentiation	27/3127	75/18866	3.70656e-05	0.00116965	0.000910317	FOXJ1/ZBED2/ALOX15B/CLDN5/SFRP4/IL20/ATOH8/ACVRL1/PLAAT4/KDF1/BMP4/OVOL2/SULT2B1/PROC/PROM1/ZEB2/SERPINE1/FGF2/CYP27B1/PTCH2/NKX6-1/CD24/NCOA3/F11R/S1PR2/FOXC1/PTCH1	27
GO:0032102	negative regulation of response to external stimulus	104/3127	433/18866	3.72571e-05	0.00116972	0.000910376	GREM1/SERPINF1/VTN/CARD16/ANGPT2/CCK/CD34/LGALS9/FFAR4/FGB/ACP5/IL1R2/ALOX12/SYT11/PYCARD/EPPK1/SAA1/TNFRSF1B/EDN1/GRIN1/SERPINB2/AOAH/THBS1/HLA-F/NLRC5/SEMA4A/FGG/CEACAM1/PTPRC/TNFAIP3/HGF/HLA-B/ACOD1/NOS3/APOD/MMP28/CD96/ROBO2/ABAT/LRFN5/SEMA6B/FGL2/NLRP12/PDGFB/THBD/ARG2/PARP14/SEMA3C/IRAK3/SEMA3G/EPHA4/DUSP1/GPR17/SEMA5A/PHLDB2/TAFA3/PDGFRA/HLA-E/PTPRO/PDGFA/PLAT/TEK/ADCYAP1/PROC/GATA3/SAMHD1…	104
GO:0050807	regulation of synapse organization	62/3127	229/18866	3.8104e-05	0.00119027	0.000926367	FZD9/LRRC4B/SLITRK1/AMIGO3/MUSK/NRCAM/LRRN3/GRIN1/SEMA4A/MDGA1/ADGRL3/LRRN1/FLRT3/ADGRB1/IL1RAPL1/NTN1/SLIT1/DGKB/ROBO2/LRFN5/SRGN/NEURL1/TLR2/SPARC/EPHA4/CBLN1/THBS2/NLGN3/SLITRK6/ARC/SRPX2/BDNF/GPM6A/SRCIN1/PTPRO/CDH2/ADGRB2/RAB17/OXTR/LRRK2/DMPK/EPHB1/PPFIA2/IGSF9/APOE/FYN/PTEN/NTNG2/LRRC24/CAMKV/IL1RAP/SNCA/SIX1/GPC4/AMIGO2/EPHA7/ADGRL1/EGLN1/CDKL5/DAB2IP/ARF4/DKK1	62
GO:0001523	retinoid metabolic process	35/3127	108/18866	3.85124e-05	0.00119698	0.00093159	STRA6/UGT1A8/RBP1/ABCA4/AKR1B1/CYP27C1/UGT1A1/RDH5/CYP26C1/DHRS9/CYP26B1/ALDH1A1/SDC2/CRABP1/RDH16/CYP3A5/CYP1A1/AKR1B10/RDH10/CYP1B1/RBP4/CYP4V2/DGAT2/APOE/LIPE/RETSAT/SDR16C5/PNPLA2/SDC4/CYP2S1/BCO2/DHRS13/PLB1/GPC5/GPC4	35
GO:0001959	regulation of cytokine-mediated signaling pathway	52/3127	183/18866	3.92913e-05	0.00121508	0.00094568	CARD16/CASP1/TSLP/ZBP1/CD74/IL1R2/PYCARD/IL1RN/EDN1/IL6/BIRC3/TRAF1/CCDC3/NLRC5/PTPRC/TNFAIP3/IRF7/USP18/SPHK1/STAT1/CCL5/HPX/H2BC11/CLIP3/PARP9/SOCS1/PARP14/IRAK3/SLIT3/CSF1/GFI1/TXK/IL1R1/ANGPT1/CXCR4/SAMHD1/CASP4/IL7/IFNGR1/TREX1/ADAR/CAV1/TAX1BP1/IKBKE/CASP8/SLIT2/CD24/SH2B3/BIRC2/IRAK2/SOCS3/NR1H3	52
GO:0046683	response to organophosphorus	41/3127	134/18866	4.01936e-05	0.0012368	0.000962584	PTPRN/PTGS2/CDO1/REN/SLC5A5/CIB2/CFTR/DUOX1/COL1A1/PIK3CG/MMP19/HCN2/P2RX3/P2RY6/P2RX6/SELL/STAT1/FOS/GPD1/THBD/SPARC/DUSP1/VGF/ABCC9/AQP1/FOSB/TEK/STC1/PTK2B/AANAT/PTAFR/RAPGEF2/PTEN/PANX1/P2RY11/EZR/AHR/RAPGEF3/IL1B/BIRC2/SLC8A1	41
GO:0002703	regulation of leukocyte mediated immunity	58/3127	211/18866	4.18134e-05	0.00128028	0.000996418	FOXJ1/RSAD2/C4BPB/LGALS9/TLR3/UNC13D/FES/VAV1/C4BPA/TNFRSF1B/IL6/FCER1G/CD40/CD160/HLA-F/CEACAM1/PTPRC/HLA-B/IFNB1/IL7R/CD96/C3/IL23A/HPX/ITGB2/RAET1E/CADM1/ADGRE2/BLK/RASGRP1/CD226/VAMP8/TNFSF13/TLR4/HLA-E/CXCL6/TNFSF4/IL1R1/GATA2/IL12A/MR1/BST2/RAET1G/GATA3/SH2D1B/ICAM1/FZD5/IL20RB/NECTIN2/HLA-A/B2M/PTAFR/IL13RA2/CD177/TICAM1/IL1B/SMAD7/ADORA2B	58
GO:0042044	fluid transport	14/3127	28/18866	4.50152e-05	0.0013648	0.0010622	AQP3/EDNRB/AQP5/AQP2/CFTR/EDN1/CSF2/SLC14A1/MIP/AQP1/AQP7/HAS2/SLC4A11/AQP11	14
GO:0045606	positive regulation of epidermal cell differentiation	14/3127	28/18866	4.50152e-05	0.0013648	0.0010622	ZBED2/ALOX15B/SFRP4/IL20/PLAAT4/KDF1/BMP4/OVOL2/SULT2B1/CYP27B1/PTCH2/NCOA3/FOXC1/PTCH1	14
GO:2000027	regulation of animal organ morphogenesis	67/3127	254/18866	4.62627e-05	0.00139578	0.00108631	GREM1/CD34/FOXC2/WNT11/CHAD/ENAM/PLEKHA4/PSMA8/HOXB7/GRHL3/EDN1/SFRP1/BMP2/PSMB9/DIO3/WNT2/CEACAM1/PRICKLE2/TNFAIP3/HGF/TGFB2/TNFRSF11B/AMTN/ROBO2/BMP4/STAT1/NGFR/ENG/SULF1/TACSTD2/PSMB8/WNT10A/FGF1/SEMA3C/CSF1/SOX8/APCDD1/FGF7/HOXD13/BDNF/BASP1/SHH/RSPO2/PDGFA/JAG1/GATA3/SIX2/DACT1/FZD5/GLI1/FZD7/LIMS2/HES1/STOX1/PSME1/ARHGEF19/WNT4/RUNX2/PIM1/MAGI2/PSME2/SIX1/CFLAR/GPC4/TBX2/FOXC1/DKK1	67
GO:0043491	protein kinase B signaling	72/3127	278/18866	4.70406e-05	0.00141236	0.00109922	NRG1/KL/LCK/EPGN/FGF16/VAV1/F3/IGF2/EREG/SMPD3/CAVIN3/CD40/PIK3CG/THBS1/FGFR3/TSPYL5/HGF/HCLS1/CCL5/ENG/FGF20/PDGFB/MEIS3/ADAM8/FGF1/IGF1R/PHLDA3/SEMA5A/MYORG/BTC/XDH/RCN3/LOX/FGF7/PDGFRA/RASD2/HPSE/ANGPT1/NKX3-1/HBEGF/PIK3CD/PDGFA/TEK/NRG4/EGF/CD86/PIK3AP1/ERBB2/GATA3/TNFAIP8L3/FGF2/ADTRP/FYN/ERBB3/KITLG/FGF5/TGFA/STOX1/MST1R/PTEN/RRAS/BANK1/TYRO3/MAGI2/ERBB4/IRS2/PIK3C2B/PHLPP2/IL1B/SH2B3/MC1R/…	72
GO:0048864	stem cell development	29/3127	84/18866	4.75634e-05	0.00142116	0.00110606	NRG1/ALX1/EDNRB/FOXC2/EDN1/SEMA4A/PTPRC/CYP26C1/BMP4/OVOL2/SEMA6B/FN1/SEMA3C/SEMA3G/SEMA5A/SOX8/HTR2B/RDH10/SHH/JAG1/ZEB2/HES1/KITLG/SEMA4G/GBX2/ERBB4/SEMA6C/SEMA3B/FOXC1	29
GO:0014032	neural crest cell development	28/3127	80/18866	4.82296e-05	0.00142818	0.00111153	NRG1/ALX1/EDNRB/FOXC2/EDN1/SEMA4A/CYP26C1/BMP4/OVOL2/SEMA6B/FN1/SEMA3C/SEMA3G/SEMA5A/SOX8/HTR2B/RDH10/SHH/JAG1/ZEB2/HES1/KITLG/SEMA4G/GBX2/ERBB4/SEMA6C/SEMA3B/FOXC1	28
GO:0060415	muscle tissue morphogenesis	27/3127	76/18866	4.84912e-05	0.00142818	0.00111153	ANKRD1/NRG1/COL11A1/FOXC2/MYBPC3/TNNT2/BMP2/TNNC1/POU4F1/WNT2/TGFB2/DLL4/ENG/DSP/XIRP2/SHOX2/ACTC1/RYR2/HEG1/TCAP/PKP2/MYLK/EGLN1/TNNI3/TPM1/SMAD7/FOXC1	27
GO:1903524	positive regulation of blood circulation	27/3127	76/18866	4.84912e-05	0.00142818	0.00111153	PTGS2/FGB/AVPR1A/EDN1/FGG/ACE2/TGFB2/CCN2/SCN3B/ADM/ADRA1D/RYR2/ADRA1B/GJA5/ATP2A1/OXTR/PTGER2/ICAM1/HRH1/PTAFR/GCH1/ADRB1/CAV1/TBXA2R/TPM1/NOS1AP/RGS4	27
GO:0090596	sensory organ morphogenesis	70/3127	269/18866	5.06302e-05	0.00148411	0.00115506	THY1/FOXG1/FOXI1/ZIC1/STRA6/TFAP2B/COL11A1/AQP5/EFEMP1/IGFN1/CABP4/PRRX1/PITX3/DLL1/FOXL2/GRHL3/EDN1/SLC44A4/PRDM1/DIO3/WNT2/MYO15A/CHRNA9/IHH/CYP26B1/COL2A1/USH1G/NTN1/LRIG1/VSX1/BMP4/SDK2/CALB1/HOXA1/GNAT1/KCNQ4/PDZD7/SLITRK6/SOX8/TDRD7/FRZB/COL8A2/COL8A1/TMIE/BDNF/NR4A3/GATA2/DLX5/MYO7A/JAG1/RIPOR2/PROM1/FBN2/GATA3/SIX2/EPHB1/FZD5/SIX3/RBP4/WNT9A/LHFPL5/TCAP/STOX1/FSCN2/GBX2/SIX1/GNAT2/ZHX2/MF…	70
GO:0110111	negative regulation of animal organ morphogenesis	16/3127	35/18866	5.27016e-05	0.00153754	0.00119665	GREM1/FOXC2/CHAD/DIO3/CEACAM1/TGFB2/TNFRSF11B/BMP4/STAT1/SULF1/TACSTD2/RSPO2/GATA3/LIMS2/TBX2/FOXC1	16
GO:0019079	viral genome replication	39/3127	127/18866	5.60072e-05	0.00162631	0.00126573	FKBP6/RSAD2/IFI27/IFITM1/OAS1/MX1/OASL/CXCR6/APOBEC3G/OAS2/IFIT1/OAS3/ISG15/APOBEC3F/IFNB1/PARP10/SHFL/CCL5/PLSCR1/STOM/IFITM3/SLPI/BST2/ZC3HAV1/IFI16/TRIM38/APOBEC3D/NR5A2/CXCL8/FAM111A/IFITM2/ADAR/IFIT5/ISG20/EIF2AK2/TNIP1/FMR1/ATG16L2/APOBEC3B	39
GO:1904894	positive regulation of receptor signaling pathway via STAT	31/3127	93/18866	5.72566e-05	0.00165482	0.00128792	TNFSF18/TSLP/IL20/IL6/CD40/HES5/AKR1B1/IL24/FGFR3/CSF2/IL15/IL7R/HCLS1/CCL5/IL23A/HPX/CTF1/PARP9/SOCS1/PARP14/CRLF1/PECAM1/CYP1B1/IL12A/PTK2B/HES1/FYN/PTK6/ERBB4/SOCS3/IL10RB	31
GO:0048638	regulation of developmental growth	87/3127	353/18866	5.92293e-05	0.00170388	0.0013261	MAEL/PLAC8/OSTN/SOX15/FOXC2/FOXS1/CPNE5/NRK/RASAL1/MUSK/EPPK1/IGF2/ISLR2/DLL1/NRCAM/EDN1/TRPV2/MYOZ1/SFRP1/SPAAR/DIO3/SEMA4A/WNT2/ARHGAP4/FGFR3/NGF/CXADR/RND2/NPPC/NTN1/TLL2/BMP4/MAP2/SEMA6B/FN1/CDKN1A/FGF20/UNC13A/SEMA3C/CAPN3/SEMA3G/ACTN3/CSF1/SEMA5A/BDNF/RIMS1/BASP1/CXCR4/L1CAM/FGF2/LGMN/IL7/GLI1/RBP4/KCNK2/APOE/WWC1/DUSP10/ADRB1/PTEN/DRAXIN/SOCS2/SAV1/SEMA4G/NKX6-1/EZR/SYT17/PIM1/ERBB4/SIX1/G…	87
GO:0035987	endodermal cell differentiation	19/3127	46/18866	6.08106e-05	0.00173507	0.00135037	VTN/COL11A1/MMP9/ITGA4/ITGA7/MMP15/FN1/ITGB2/COL7A1/EOMES/COL8A1/LAMB3/ITGAV/COL12A1/ITGA5/LAMA3/INHBA/GATA6/DKK1	19
GO:0110110	positive regulation of animal organ morphogenesis	29/3127	85/18866	6.08746e-05	0.00173507	0.00135037	GREM1/CD34/WNT11/ENAM/HOXB7/EDN1/BMP2/WNT2/TNFAIP3/TGFB2/AMTN/ROBO2/BMP4/NGFR/ENG/FGF1/SEMA3C/CSF1/SOX8/FGF7/BASP1/JAG1/GATA3/STOX1/WNT4/PIM1/SIX1/CFLAR/DKK1	29
GO:0016485	protein processing	60/3127	223/18866	6.11974e-05	0.00173627	0.00135131	CARD16/AEBP1/CASP1/FGB/CARD18/REN/CNTN2/IL1R2/COMP/KLK2/PYCARD/F3/SPON1/BIRC3/THBS1/FGG/BIRC7/ACE2/NGF/IHH/SCG5/NLRC4/PCSK1/KLK6/VSIR/SRGN/CTSS/ACE/ADAM8/C1R/GGT1/CPM/SHH/PLAT/DHH/DHCR24/LRRK2/CORIN/SERPINE1/LGMN/PRSS12/MME/PCSK9/IFI16/SERPINF2/CPE/PLAU/HGFAC/C1RL/PCSK7/CTSH/PSENEN/LPCAT3/CCBE1/CASP8/FURIN/CLN5/NCSTN/BIRC2/PTCH1	60
GO:0038128	ERBB2 signaling pathway	15/3127	32/18866	6.29179e-05	0.00177693	0.00138295	NRG1/MATK/EREG/PTPRR/GRB7/BTC/HBEGF/NRG4/EGF/ERBB2/ERBB3/ERBIN/PTK6/ERBB4/SHC1	15
GO:0060840	artery development	33/3127	102/18866	6.56972e-05	0.00184699	0.00143748	STRA6/TFAP2B/ADGRF5/FOXC2/WNT11/COMP/PRRX1/ACVRL1/PRDM1/TGFB2/ADAMTS6/ROBO2/BMP4/DLL4/NOTCH3/NGFR/ENG/HOXA1/LOX/HPGD/NKX3-1/EFNB2/SHH/GJA5/JAG1/HES1/APOE/MYLK/SIX1/SLC2A10/TBX2/SMAD7/FOXC1	33
GO:0007188	adenylate cyclase-modulating G protein-coupled receptor signaling pathway	62/3127	233/18866	6.62326e-05	0.00185361	0.00144264	ADGRL4/GPR65/PTGIR/RXFP1/ADGRE1/HTR1D/PSAPL1/HTR1B/CXCL10/CXCL11/UCN2/EDN1/RAMP2/PTH2R/CHRM4/ADGRG4/ADGRL3/ADGRB1/GPR37L1/GNA15/SSTR2/PTGER3/GIPR/CHRM5/S1PR5/GPR78/CHRM1/GNAT1/GALR2/ADGRE2/ADM/ADRA1D/ADGRG5/GPR176/PTGER1/GNAL/GLP2R/PTHLH/INSL3/ADRA1B/ADGRG2/ADGRG3/ADGRB2/VIPR1/ADCYAP1/PTGER2/ADGRD1/MRAP2/ADGRG6/GPR37/ABCA1/ADRB1/RAPGEF2/PTGDR2/AKAP5/AKAP12/GNAT2/TBXA2R/ADGRL1/MC1R/S1PR2/ADORA2B	62
GO:0003044	regulation of systemic arterial blood pressure mediated by a chemical signal	20/3127	50/18866	6.76773e-05	0.00188551	0.00146746	CYBA/REN/SUCNR1/AVPR1A/EDN1/ACE2/SLC2A5/NOS3/ACE/ADRA1D/ADRA1B/GJA5/OXTR/CORIN/MME/AGTR1/SERPINF2/ADRB1/HSD11B2/TPM1	20
GO:0048640	negative regulation of developmental growth	36/3127	115/18866	6.831e-05	0.00189461	0.00147454	PLAC8/OSTN/MYOZ1/SFRP1/SEMA4A/ARHGAP4/FGFR3/CXADR/NTN1/TLL2/BMP4/MAP2/SEMA6B/CDKN1A/SEMA3C/SEMA3G/SEMA5A/LGMN/RBP4/KCNK2/WWC1/DUSP10/ADRB1/PTEN/DRAXIN/SOCS2/SAV1/SEMA4G/KIAA0319/EPHA7/SEMA6C/SEMA3B/FGF13/RGS4/GDF15/PTCH1	36
GO:0002697	regulation of immune effector process	110/3127	470/18866	7.11661e-05	0.00196501	0.00152934	FOXJ1/VTN/AIM2/RSAD2/C4BPB/LGALS9/CD74/TNFRSF4/TLR3/UNC13D/FES/VAV1/C4BPA/PYCARD/CFB/CFH/APOBEC3G/CD36/IFIT1/TNFRSF1B/IL6/FCER1G/CD40/C3AR1/BIRC3/CD160/HLA-F/C8G/CEACAM1/PTPRC/KLK5/IRF4/TNFAIP3/TGFB2/MZB1/IL15/HLA-B/APOBEC3F/IFNB1/DDX60/TRIL/IL7R/CD96/HERC5/STAT1/C3/SPON2/IL23A/CR1L/FGL2/HPX/PARP9/CR2/ITGB2/GPRC5B/C5AR1/IRAK3/RAET1E/C1S/C1R/CADM1/DTX3L/LOXL3/ADGRE2/BLK/RASGRP1/CD226/VAMP8/TNFSF13…	110
GO:0031960	response to corticosteroid	47/3127	164/18866	7.18004e-05	0.00197371	0.00153611	SERPINF1/CYBA/PTGS2/MAOB/CDO1/PAPPA/IL1RN/HTR1B/AVPR1A/ALPL/COL1A1/EDN1/IL6/CLDN1/SOX30/UGT1A1/FAM107A/SSTR2/ENG/FOS/CDKN1A/CCN2/SPARC/SLIT3/DUSP1/ADM/AQP1/GPR83/FOSB/ZFP36/ADCYAP1/ICAM1/IGFBP2/STC1/HNMT/PTPRU/CTSV/AANAT/ACSBG1/PTAFR/GJB2/ANXA3/CFLAR/PAM/SLIT2/WNT7B/HSD11B2	47
GO:0032196	transposition	14/3127	29/18866	7.37818e-05	0.00201921	0.00157151	TDRD9/BTBD18/PIWIL2/L1TD1/APOBEC3G/PIWIL4/APOBEC3F/DDX4/TEX19/APOBEC3D/TREX1/MOV10/ZNF93/APOBEC3B	14
GO:0046427	positive regulation of receptor signaling pathway via JAK-STAT	30/3127	90/18866	7.4883e-05	0.00204032	0.00158794	TNFSF18/TSLP/IL20/IL6/CD40/HES5/AKR1B1/IL24/FGFR3/CSF2/IL15/HCLS1/CCL5/IL23A/HPX/CTF1/PARP9/SOCS1/PARP14/CRLF1/PECAM1/CYP1B1/IL12A/PTK2B/HES1/FYN/PTK6/ERBB4/SOCS3/IL10RB	30
GO:0006941	striated muscle contraction	50/3127	178/18866	7.55754e-05	0.00205015	0.0015956	KCNE3/CHRNA1/PGAM2/SMPX/MYBPC3/TNNT2/PIK3CG/TNNC1/ACE2/KCNJ8/FKBP1B/KCNE4/KCNH2/TNNC2/DSP/MB/CCN2/JUP/ARG2/ATP1B1/CACNA1G/SCN3B/ACTN3/ACTC1/PDE5A/RYR2/PDE4B/ADRA1B/GJA5/ATP2A1/CXCR4/DMPK/KCNJ2/TMEM38A/STC1/CHRNB1/MYH14/TCAP/STAC/PKP2/FGF12/CAV1/PPP1R13L/MAP2K3/TNNI3/FGF13/TPM1/SMAD7/NOS1AP/SLC8A1	50
GO:0031638	zymogen activation	22/3127	58/18866	7.73459e-05	0.00208274	0.00162096	FGB/KLK2/PYCARD/THBS1/FGG/NLRC4/VSIR/C1R/GGT1/PLAT/DHCR24/SERPINE1/LGMN/PRSS12/IFI16/SERPINF2/PLAU/HGFAC/C1RL/CTSH/CASP8/FURIN	22
GO:0034109	homotypic cell-cell adhesion	29/3127	86/18866	7.74503e-05	0.00208274	0.00162096	FGB/PDPN/ALOX12/XG/COMP/PIK3CG/FGG/CEACAM1/CXADR/FERMT3/ABAT/CCL5/FN1/ITGB3/DSP/JUP/BLK/MYL9/PDGFRA/MPL/PTPRU/PKP2/TYRO3/ZNF703/UBASH3B/CD9/MYL12A/F11R/SH2B3	29
GO:2000116	regulation of cysteine-type endopeptidase activity	63/3127	239/18866	7.83715e-05	0.00209839	0.00163314	PTGS2/AIM2/CARD16/TP63/TFAP2B/CCK/CASP1/TNFSF10/LGALS9/LCK/CARD18/BCL2L10/IFI6/ALOX12/DPEP1/MMP9/PYCARD/F3/KHDC1L/FOXL2/CRYAB/GRIN1/BIRC3/THBS1/PSMB9/COL4A3/BIRC7/NGF/HGF/LAMP3/TNFSF15/NLRC4/NLRP12/NGFR/NLRP1/CCN2/CCN1/CDKN2D/ATP2A3/XDH/AQP1/ACVR1C/PML/NKX3-1/RAG1/DHCR24/EGLN3/LGMN/FAS/IFI16/WNT9A/CASP10/FYN/MICAL1/CTSH/SNCA/SH3RF1/CFLAR/CASP8/EPHA7/CTSD/DLC1/BIRC2	63
GO:0007187	G protein-coupled receptor signaling pathway, coupled to cyclic nucleotide second messenger	68/3127	263/18866	7.95282e-05	0.00211346	0.00164487	ADGRL4/GPR65/PTGIR/RXFP1/ADGRE1/HTR2C/HTR1D/PSAPL1/SSTR1/HTR1B/CXCL10/CXCL11/UCN2/EDN1/RAMP2/HTR6/NPY/PTH2R/CHRM4/ADGRG4/ADGRL3/ADGRB1/GPR37L1/GNA15/SSTR2/PTGER3/GIPR/CHRM5/S1PR5/GPR78/CHRM1/GNAT1/GALR2/ADGRE2/ADM/ADRA1D/HTR2B/ADGRG5/GPR176/PTGER1/GNAL/GLP2R/PTHLH/INSL3/ADRA1B/ADGRG2/ADGRG3/ADGRB2/VIPR1/ADCYAP1/PTGER2/ADGRD1/MRAP2/HRH1/ADGRG6/GPR37/ABCA1/ADRB1/RAPGEF2/PTGDR2/AKAP5/AKAP12/GNAT2/TB…	68
GO:0120193	tight junction organization	28/3127	82/18866	7.96179e-05	0.00211346	0.00164487	CLDN6/WNT11/CLDN5/GRHL2/RAMP2/CLDN10/CLDN18/SVEP1/CLDN7/CLDN1/CLDN16/CRB3/ESAM/CLDN23/CLDN11/CLDN14/PECAM1/CLDN9/MPP7/FZD5/SNAI1/OCLN/LSR/PARD6B/TGFB3/APC/F11R/PATJ	28
GO:0046633	alpha-beta T cell proliferation	16/3127	36/18866	8.03262e-05	0.00212315	0.00165242	LGALS9/CD274/EBI3/DOCK2/ZAP70/PTPRC/IL15/IL23A/VSIR/ARG2/HLA-E/TNFSF4/HLA-A/IRF1/ELF4/SH3RF1	16
GO:0030593	neutrophil chemotaxis	33/3127	103/18866	8.14648e-05	0.00214409	0.00166871	CXCL5/CCL20/CD74/DPEP1/VAV1/CXCL10/CXCL11/SAA1/EDN1/FCER1G/C3AR1/PIK3CG/TGFB2/CXADR/CXCL1/BST1/CCL5/IL23A/ITGB2/C5AR1/CXCL3/PDE4B/CXCL6/PIK3CD/RIPOR2/ITGA1/CCL26/CXCL8/CXCL2/PREX1/SLIT2/IL1B/DYSF	33
GO:0010959	regulation of metal ion transport	95/3127	396/18866	8.29661e-05	0.00217435	0.00169226	KCNS1/THY1/CYBA/PTGS2/KCNE3/F2RL3/ACTN2/PRSS8/GRAMD2A/NKAIN4/TRPC6/TESC/SPINK1/CXCL10/CXCL11/CRACR2B/JPH4/LRRC38/GRIN3B/GRIN1/CACNG6/TRPV2/RRAD/PIK3CG/JPH3/FXYD3/P2RX3/P2RY6/FKBP1B/KCNE4/NOS3/GCK/S100A1/KCNH2/JPH2/CCL5/BDKRB1/PDGFB/ATP1B1/CAPN3/GALR2/SCN3B/STOM/CNTN1/TF/TMC1/RYR2/HSPA2/PDE4B/FGF11/PML/ATP2A1/HAP1/CXCR4/ADCYAP1/HECW2/DMPK/KCNJ2/FHL1/EGF/ICAM1/TMEM38A/STC1/JPH1/PCSK9/B2M/PTK2B/FYN/…	95
GO:0007043	cell-cell junction assembly	43/3127	147/18866	8.54043e-05	0.0022288	0.00173464	CLDN6/WNT11/CLDN5/GRHL2/RAMP2/CLDN10/CLDN18/CLDN7/CLDN1/ACE2/CLDN16/TRPV4/CRB3/ESAM/CLDN23/JUP/ACE/CDH7/DCHS1/CLDN11/CDH18/CLDN14/PECAM1/CLDN9/PTPRO/GJA5/MPP7/FZD5/SNAI1/OCLN/LSR/HEG1/PKP2/PARD6B/ZNF703/GJB2/CAV1/CD9/APC/IL1B/F11R/SMAD7/PATJ	43
GO:0003012	muscle system process	109/3127	467/18866	8.60299e-05	0.00222972	0.00173536	CYBA/PTGS2/KCNE3/CHRNA1/EDNRB/CHRNE/ACTN2/PGAM2/HTR1D/CKMT2/SMPX/COMP/MYBPC3/TNNT2/HSPB6/TNFRSF1B/EDN1/CRYAB/ACTG2/TPM2/MYOZ1/NMUR2/PIK3CG/TNNC1/ACE2/UTS2/KCNJ8/P2RX3/P2RX6/IL15/ANKRD2/FKBP1B/KCNE4/NOS3/NEB/CHRNB4/DES/KCNH2/SPHK1/SSTR2/PTGER3/MYOM1/ABAT/MYOM3/GATM/TACR2/TNNC2/ACTA2/DSP/MB/SULF1/CCN2/JUP/ARG2/KCNJ12/ATP1B1/CACNA1G/GALR2/SCN3B/LMCD1/MYL9/ACTN3/ACTC1/PDE5A/HTR2B/RYR2/PDE4B/NR4A3/ADR…	109
GO:0042572	retinol metabolic process	19/3127	47/18866	8.6314e-05	0.00222972	0.00173536	AKR1B1/CYP27C1/RDH5/DHRS9/ALDH1A1/RDH16/CYP3A5/CYP1A1/AKR1B10/RDH10/CYP1B1/RBP4/DGAT2/LIPE/RETSAT/SDR16C5/PNPLA2/DHRS13/PLB1	19
GO:0071695	anatomical structure maturation	62/3127	235/18866	8.65211e-05	0.00222972	0.00173536	DAZL/GREM1/EDNRB/REN/CNTN2/CFTR/SPINK1/EREG/NRCAM/GRIN1/ACVRL1/HES5/BMP2/AKR1B1/FGG/FGFR3/TGFB2/TCP11/IL15/IHH/NPPC/CEND1/VSX1/POU2F2/C3/REC8/SCARF1/CDKN1A/CABYR/BNC1/DCHS1/TFCP2L1/SOX8/SOX18/GATA2/EPAS1/RND1/LRRK2/GATA3/PHOSPHO1/GLDN/FZD5/SIX3/PTK2B/RFLNB/FAT4/HES1/NR4A2/THBS3/CATSPERZ/NPR2/NKX6-1/ROPN1L/TBX6/RUNX2/KLF2/TRIM58/ABHD2/CLN5/SPTBN4/C1QL1/MAP3K13	62
GO:0048469	cell maturation	50/3127	179/18866	8.82275e-05	0.00226426	0.00176224	DAZL/EDNRB/REN/CNTN2/CFTR/SPINK1/EREG/NRCAM/HES5/AKR1B1/FGG/TCP11/IL15/IHH/NPPC/VSX1/POU2F2/C3/REC8/SCARF1/CDKN1A/CABYR/BNC1/TFCP2L1/SOX8/SOX18/GATA2/EPAS1/RND1/LRRK2/GATA3/GLDN/FZD5/SIX3/PTK2B/HES1/NR4A2/CATSPERZ/NPR2/NKX6-1/ROPN1L/TBX6/RUNX2/KLF2/TRIM58/ABHD2/CLN5/SPTBN4/C1QL1/MAP3K13	50
GO:0043405	regulation of MAP kinase activity	84/3127	342/18866	8.92747e-05	0.00228167	0.00177579	NRG1/CD74/EPGN/NRK/SBK2/FLT1/SAA1/EDN1/CD40/DUSP21/SFRP1/BMP2/PIK3CG/THBS1/BIRC7/CSPG4/NGF/PTPRC/HGF/BMP4/PDE6G/PDGFB/ADAM8/FGF1/INAVA/C5AR1/IRAK3/IGF1R/EPHA4/DUSP1/RASGRP1/TF/PDE5A/HTR2B/GRM1/TLR4/SHC2/PDGFA/CXCR4/NEK10/ARHGEF5/LRRK2/EGF/MAP3K14/IGFBP6/ZEB2/ERBB2/DUSP5/ITGA1/FZD5/FGF2/PTK2B/AJUBA/APOE/AVPI1/KITLG/MUC20/TGFA/DUSP10/MST1R/RGS14/RGS3/CAV1/C5/TGFB3/MAP2K3/ERCC6/EIF2AK2/WNT7B/CD24/IL…	84
GO:0016338	calcium-independent cell-cell adhesion via plasma membrane cell-adhesion molecules	12/3127	23/18866	9.35242e-05	0.00237327	0.00184708	CLDN6/CLDN5/CLDN10/BMP2/CLDN18/CLDN7/CLDN1/CLDN16/CLDN23/CLDN11/CLDN14/CLDN9	12
GO:0002695	negative regulation of leukocyte activation	51/3127	184/18866	9.36261e-05	0.00237327	0.00184708	FOXJ1/CTLA4/LGALS9/CD74/ADGRF5/IDO1/CD274/SYT11/SFRP1/PDCD1LG2/HLA-F/VTCN1/INPP5D/CEACAM1/PTPRC/TNFAIP3/IHH/IFNB1/GPNMB/BMP4/LRFN5/FGL2/VSIR/INHA/ARG2/SOCS1/LOXL3/BLK/PDE5A/TAFA3/TNFSF4/SHH/RIPOR2/CD86/ERBB2/IL20RB/IRF1/PAWR/SDC4/BANK1/SFTPD/IL13RA2/TYRO3/INHBA/RHBDD3/PAG1/GRN/TMEM131L/SMAD7/PELI1/NR1H3	51
GO:0043903	regulation of symbiotic process	61/3127	231/18866	9.5515e-05	0.00240146	0.00186902	FKBP6/ZNF502/RSAD2/IFI27/LGALS9/IFITM1/CD74/TRIM31/POU2F3/OAS1/MX1/OASL/APOBEC3G/KRT6A/OAS2/IFIT1/OAS3/ISG15/TRIM21/LAMP3/APOBEC3F/IFNB1/PARP10/STAT1/SHFL/TRIM22/CCL5/TRIM34/PLSCR1/STOM/IFITM3/SLPI/CXCL6/PML/CAV2/CXCR4/ZFP36/BST2/ITGAV/NECTIN2/ZC3HAV1/IFI16/TRIM38/APOE/APOBEC3D/NR5A2/PTX3/CXCL8/FAM111A/IFITM2/ADAR/SFTPD/CAV1/IFIT5/ISG20/EIF2AK2/TNIP1/FMR1/TAF11/TRIM8/APOBEC3B	61
GO:0048738	cardiac muscle tissue development	61/3127	231/18866	9.5515e-05	0.00240146	0.00186902	GREM1/ANKRD1/NRG1/COL11A1/FOXC2/ACTN2/MYBPC3/BVES/TNNT2/DLL1/EDN1/BMP2/TNNC1/ALPK2/POU4F1/WNT2/TGFB2/CXADR/NEB/ALPK3/JPH2/BMP4/DLL4/ENG/DSP/FGF20/XIRP2/ACTC1/RYR2/PDGFRA/EFNB2/GJA5/MYH11/FGF2/GLI1/RBP4/KCNK2/FZD7/ERBB3/HEG1/TCAP/PTEN/PKP2/SAV1/MYLK3/PPP1R13L/PIM1/ERBB4/GATA6/KDM6B/IFT20/TBX3/EGLN1/TNNI3/TBX2/TPM1/SMAD7/FOXC1/DKK1/RGS4/SLC8A1	61
GO:0002483	antigen processing and presentation of endogenous peptide antigen	10/3127	17/18866	9.67101e-05	0.0024119	0.00187715	HLA-F/HLA-B/TAP1/ERAP1/HLA-C/TAPBP/HLA-E/HLA-A/ERAP2/B2M	10
GO:0019885	antigen processing and presentation of endogenous peptide antigen via MHC class I	10/3127	17/18866	9.67101e-05	0.0024119	0.00187715	HLA-F/HLA-B/TAP1/ERAP1/HLA-C/TAPBP/HLA-E/HLA-A/ERAP2/B2M	10
GO:0022604	regulation of cell morphogenesis	115/3127	499/18866	9.75017e-05	0.00242188	0.00188491	THY1/GBP1/OSTN/FGB/PDPN/CPNE5/CNTN2/UNC13D/FES/ENAM/TRPC6/SLITRK1/ZNF135/RASAL1/ERMN/BVES/ISLR2/NRCAM/PARP6/GRIN1/TRPV2/ENPP2/SEMA4A/FGG/ARHGAP4/NGF/ITGA7/RND2/SDC2/IL1RAPL1/CASS4/NTN1/ROBO2/MAP2/SEMA6B/NEDD9/FN1/NGFR/FMNL1/TACSTD2/ITGB2/UNC13A/SEMA3C/SEMA3G/SPARC/EPHA4/SHOX2/SEMA5A/NLGN3/ARC/GAS2/C15orf62/BDNF/SRCIN1/FGD4/RIMS1/PLXNC1/RND3/PTPRO/CDH2/CXCR4/SARM1/RND1/PLEKHO1/HECW2/LRRK2/BAMBI/L1…	115
GO:0001706	endoderm formation	21/3127	55/18866	0.000100045	0.00247511	0.00192634	VTN/COL11A1/MMP9/ITGA4/ITGA7/MMP15/FN1/ITGB2/DUSP1/COL7A1/EOMES/COL8A1/LAMB3/DUSP5/ITGAV/COL12A1/ITGA5/LAMA3/INHBA/GATA6/DKK1	21
GO:0045765	regulation of angiogenesis	96/3127	403/18866	0.000100875	0.0024857	0.00193458	GREM1/SERPINF1/PTGS2/ANGPT2/BMPER/LRG1/CD34/PPP1R16B/FOXC2/TLR3/CCN6/CLDN5/F3/HYAL1/FLT1/CXCL10/HSPB6/DLL1/ANGPTL4/IL6/CD40/ENPP2/RAMP2/ACVRL1/C3AR1/DCN/SFRP1/THBS1/CD160/EPHA1/NPR1/SEMA4A/COL4A3/CEACAM1/STAB1/ADGRB1/TNFAIP3/HGF/TGFB2/NOS3/GPNMB/S100A1/SPHK1/STAT1/C3/DLL4/NGFR/ENG/SULF1/JUP/ITGB2/FGF1/C5AR1/PLK2/SPARC/THBS2/ADM/SEMA5A/SP100/ERAP1/SRPX2/AQP1/PGF/HDAC9/PML/GATA2/ADGRB2/TEK/CYP1B1/C…	96
GO:0048644	muscle organ morphogenesis	28/3127	83/18866	0.000101347	0.00248742	0.00193592	ANKRD1/NRG1/COL11A1/FOXC2/MYBPC3/TNNT2/BMP2/TNNC1/POU4F1/WNT2/TGFB2/DLL4/ENG/DSP/XIRP2/SHOX2/ACTC1/RYR2/HEG1/TCAP/PKP2/MYLK/ARID5B/EGLN1/TNNI3/TPM1/SMAD7/FOXC1	28
GO:0071222	cellular response to lipopolysaccharide	56/3127	208/18866	0.000103738	0.00253606	0.00197377	CXCL5/ANKRD1/LCN2/CARD16/CASP1/EDNRB/CD274/PYCARD/CXCL10/CD36/CXCL11/TNFRSF1B/IL6/CD40/CMPK2/PDCD1LG2/IL24/CSF2/TNFAIP3/ACOD1/NOS3/CXCL1/CCL5/SPON2/CD6/CD68/LY96/TLR2/KMO/GFI1/MYD88/TLR4/CXCL3/PDE4B/IL37/CXCL6/TNFSF4/PLSCR4/CD14/IL12A/ZFP36/CD86/ICAM1/SERPINE1/ABCA1/PTAFR/CXCL8/CXCL2/NFKBIA/TBXA2R/CHMP5/TICAM1/IL1B/DAB2IP/IRAK2/NR1H3	56
GO:0048844	artery morphogenesis	26/3127	75/18866	0.000106301	0.00258846	0.00201456	STRA6/TFAP2B/ADGRF5/FOXC2/WNT11/COMP/PRRX1/ACVRL1/PRDM1/TGFB2/BMP4/DLL4/NOTCH3/ENG/HOXA1/HPGD/EFNB2/GJA5/JAG1/HES1/APOE/MYLK/SIX1/TBX2/SMAD7/FOXC1	26
GO:0033627	cell adhesion mediated by integrin	25/3127	71/18866	0.000107556	0.00259857	0.00202243	VTN/FOXC2/TESC/MUC1/ITGA4/COL16A1/PIK3CG/ITGB6/TGFB2/FERMT3/CCL5/ITGB3/ITGB2/ITGB7/SKAP1/CYP1B1/PODXL/NPNT/ICAM1/ITGAV/SERPINE1/ITGA5/PLAU/CCN3/SWAP70	25
GO:0042531	positive regulation of tyrosine phosphorylation of STAT protein	25/3127	71/18866	0.000107556	0.00259857	0.00202243	TNFSF18/TSLP/IL20/IL6/CD40/HES5/IL24/FGFR3/CSF2/IL15/HCLS1/CCL5/IL23A/HPX/CTF1/PARP9/PARP14/CRLF1/PECAM1/IL12A/HES1/FYN/PTK6/ERBB4/SOCS3	25
GO:0032963	collagen metabolic process	35/3127	113/18866	0.000108667	0.0026152	0.00203537	COL1A2/MMP9/SMPD3/COL1A1/IL6/MMP19/IHH/P3H2/NPPC/MMP28/BMP4/CYGB/MMP15/KLK6/COL15A1/VSIR/MMP13/ENG/CCN2/CTSS/SERPINB7/MMP23B/RCN3/MRC2/MMP10/MMP24/SERPINH1/SERPINF2/CREB3L1/WNT4/TGFB3/SCX/FURIN/CTSD/MMP1	35
GO:0050654	chondroitin sulfate proteoglycan metabolic process	18/3127	44/18866	0.000109756	0.00262261	0.00204113	EGFLAM/HYAL4/HEXA/BCAN/HYAL1/BGN/DCN/CSPG4/NCAN/SPOCK2/CSGALNACT1/CHST11/DSE/SPOCK3/VCAN/CSPG5/CHSY3/CHST7	18
GO:0030048	actin filament-based movement	44/3127	153/18866	0.000109966	0.00262261	0.00204113	KCNE3/ACTN2/PDPN/MYO1G/MYBPC3/TNNT2/TPM2/TNNC1/MYO15A/KCNJ8/KCNE4/NEB/DES/KCNH2/TNNC2/DSP/JUP/CACNA1G/SCN3B/ACTN3/MYO7B/ACTC1/RYR2/PDE4B/GJA5/ATP2A1/MYO7A/KCNJ2/WIPF1/STC1/MYO5B/MYH14/FRMD6/TCAP/LIMCH1/PKP2/FGF12/CAV1/PARVA/TMOD1/TNNI3/FGF13/TPM1/NOS1AP	44
GO:0002700	regulation of production of molecular mediator of immune response	42/3127	144/18866	0.000110247	0.00262261	0.00204113	RSAD2/CD74/TNFRSF4/TLR3/CD36/TNFRSF1B/IL6/FCER1G/CD40/CD160/HLA-F/PTPRC/KLK5/TGFB2/MZB1/IFNB1/TRIL/CD96/SPON2/HPX/GPRC5B/IRAK3/CD226/TNFSF13/TLR4/HLA-E/TNFSF4/IL1R1/NR4A3/BST2/RAET1G/GATA3/FZD5/HLA-A/RBP4/B2M/TREX1/IL13RA2/TGFB3/TICAM1/IL1B/SMAD7	42
GO:0090130	tissue migration	90/3127	374/18866	0.000112049	0.00265525	0.00206654	DNAJA4/GREM1/SERPINF1/PTGS2/ANGPT2/BMPER/FOXC2/ALOX12/FGF16/MMP9/HYAL1/EPPK1/GRHL2/EDN1/ATOH8/CD40/ACTG2/ENPP2/ACVRL1/DCN/FAT2/THBS1/SEMA4A/CEACAM1/S100P/ADGRB1/TGFB2/PTPRR/NOS3/SCG2/BMP4/DLL4/ACTA2/ITGB3/TACSTD2/PDGFB/JUP/ITGB2/FGF1/PLK2/SPARC/SEMA5A/SP100/NANOS1/ACTC1/SRPX2/FGF7/SOX18/S100A2/HDAC9/PECAM1/ANGPT1/EFNB2/INSL3/HBEGF/GATA2/TEK/CYP1B1/AMOT/NR4A1/ZEB2/GATA3/FGF2/STC1/LGMN/PRCP/RHOB/PT…	90
GO:0051146	striated muscle cell differentiation	74/3127	295/18866	0.000112969	0.00266683	0.00207555	GREM1/ANKRD1/NRG1/ACTN2/COMP/AVPR1A/BVES/IGF2/TNNT2/CXCL10/DLL1/EDN1/CAPN9/MYOZ1/BMP2/ALPK2/LDB3/SYNPO2L/PTGFRN/ADGRB1/PLPP7/CXADR/ANKRD2/CYP26B1/MYPN/NEB/RBM24/ALPK3/BMP4/CAPN3/SHOX2/MYORG/ACTC1/LOX/BDNF/PDGFRA/HDAC9/EFNB2/ERVW-1/SHH/CDH2/CAV2/BARX2/PLEKHO1/RIPOR2/DMPK/MYH11/MAMSTR/EHD2/TANC1/CHRNB1/FZD7/KRT8/TCAP/POPDC2/FLNC/BHLHE41/MYLK3/SIX1/CD9/GATA6/CFLAR/KDM6B/IFT20/TBX3/TMOD1/CCN3/DYSF/TP…	74
GO:0010811	positive regulation of cell-substrate adhesion	37/3127	122/18866	0.000114459	0.00269175	0.00209494	EGFLAM/THY1/VTN/FBLN2/FGB/UNC13D/CD36/CEACAM6/COL16A1/SFRP1/EPHA1/FGG/FMN1/CASS4/NEDD9/FN1/JUP/SPOCK2/ECM2/CCN1/CSF1/SKAP1/COL8A1/CCL28/TEK/NPNT/RELL2/CSPG5/PTK2B/ITGA5/HAS2/LIMS2/RRAS/SDC4/WNT4/CCDC80/PREX1	37
GO:0042129	regulation of T cell proliferation	47/3127	167/18866	0.00011615	0.00272118	0.00211785	FOXJ1/TNFSF18/CTLA4/LGALS9/IDO1/CD274/EBI3/PYCARD/IGF2/TNFRSF1B/IL6/PDCD1LG2/ZAP70/VTCN1/PTPRC/IL15/IHH/GPNMB/BMP4/HHLA2/CCL5/CD6/IL23A/VSIR/ARG2/PDE5A/HLA-E/TNFSF4/SHH/IL12A/CD86/ERBB2/IGFBP2/IL20RB/HLA-A/TNFSF9/HES1/IRF1/PAWR/SDC4/SFTPD/SH3RF1/CCDC88B/CD24/IL1B/TMEM131L/PELI1	47
GO:0038111	interleukin-7-mediated signaling pathway	14/3127	30/18866	0.000117305	0.00273785	0.00213082	IL2RG/TSLP/H3C14/H3C15/H3C8/H3C10/IL7R/H3C6/SOCS1/H3C13/H3C2/IL7/SOCS2/IRS2	14
GO:0030203	glycosaminoglycan metabolic process	45/3127	158/18866	0.000118601	0.0027577	0.00214628	EGFLAM/GALNT5/HYAL4/HEXA/LUM/BCAN/HYAL1/SMPD3/BGN/DCN/CSPG4/HGF/IL15/SDC2/ITIH3/NCAN/PDGFB/SPOCK2/CSGALNACT1/CHST11/B3GNT3/HPSE/ANGPT1/ITIH4/DSE/EGF/SPOCK3/VCAN/CSPG5/FGF2/B4GALT4/HAS2/CHSY3/B3GNT2/SDC4/B3GNT7/PIM1/GPC5/CHST7/GPC4/B4GALT1/IL1B/HYAL3/FOXC1/EXT1	45
GO:0014074	response to purine-containing compound	43/3127	149/18866	0.000119915	0.00277781	0.00216192	PTPRN/PTGS2/CDO1/REN/SLC5A5/CIB2/CFTR/DUOX1/COL1A1/PIK3CG/MMP19/HCN2/P2RX3/P2RY6/P2RX6/SELL/STAT1/FOS/GPD1/THBD/SPARC/DUSP1/VGF/ABCC9/AQP1/RYR2/FOSB/TEK/TMEM38A/STC1/PTK2B/AANAT/PTAFR/RAPGEF2/PTEN/PANX1/P2RY11/EZR/AHR/RAPGEF3/IL1B/BIRC2/SLC8A1	43
GO:0006022	aminoglycan metabolic process	48/3127	172/18866	0.000123749	0.00284784	0.00221643	EGFLAM/GALNT5/HYAL4/HEXA/LUM/BCAN/HYAL1/B3GNT8/SMPD3/BGN/DCN/GAL3ST3/CSPG4/HGF/IL15/SDC2/ITIH3/NCAN/PDGFB/SPOCK2/CSGALNACT1/CHST11/B3GNT3/HPSE/ANGPT1/ITIH4/DSE/EGF/SPOCK3/VCAN/CSPG5/FGF2/B4GALT4/HAS2/CHSY3/B3GNT2/SDC4/B3GNT7/PIM1/B3GALT5/GPC5/CHST7/GPC4/B4GALT1/IL1B/HYAL3/FOXC1/EXT1	48
GO:0022412	cellular process involved in reproduction in multicellular organism	90/3127	375/18866	0.000123859	0.00284784	0.00221643	DAZL/SYCP3/SPANXB1/MAEL/TDRD9/HORMAD1/BTBD18/FAM9C/FKBP6/TDRD1/ANGPT2/SOHLH2/MEIOB/TAF1L/TDRD12/BRDT/PIWIL2/TEX11/ADAD1/CFTR/SPINK1/EREG/PIWIL4/FOXL2/SPAG6/IHO1/DMRT1/SFRP1/PRDM1/YBX2/SOX30/TEX14/SYCP2/FAM9B/TCP11/CXADR/IHH/CYP26B1/NPPC/TEX15/ROBO2/BMP4/DDX4/REC8/ASZ1/DND1/CABYR/BNC1/NEURL1/MEIOC/MEI1/SLIT3/RIMBP3/CCNA1/NANOS1/NOX5/PDE5A/IQCG/HSPA2/MOV10L1/DZIP1/TEX19/DHH/PAQR8/AURKC/NECTIN2/PTK2…	90
GO:0014031	mesenchymal cell development	28/3127	84/18866	0.000128238	0.00292677	0.00227785	NRG1/ALX1/EDNRB/FOXC2/EDN1/SEMA4A/CYP26C1/BMP4/OVOL2/SEMA6B/FN1/SEMA3C/SEMA3G/SEMA5A/SOX8/HTR2B/RDH10/SHH/JAG1/ZEB2/HES1/KITLG/SEMA4G/GBX2/ERBB4/SEMA6C/SEMA3B/FOXC1	28
GO:0050886	endocrine process	28/3127	84/18866	0.000128238	0.00292677	0.00227785	KISS1/CYBA/POMC/REN/HCAR2/SUCNR1/AVPR1A/FOXL2/EDN1/ACE2/NOS3/SELENOM/TACR2/INHA/ACE/NKX3-1/GJA5/OXTR/GATA3/CORIN/MME/AGTR1/SERPINF2/INHBA/RAB11FIP1/TBX3/IL1B/HSD11B2	28
GO:0042116	macrophage activation	32/3127	101/18866	0.000131301	0.00298565	0.00232368	CD74/ADGRF5/TLR3/SYT11/SUCNR1/IL6/THBS1/TLR1/CSF2/PTPRC/TMEM106A/SPHK1/LRFN5/PLA2G10/ITGB2/C5AR1/TLR2/SLC11A1/TAFA3/TLR4/IL1RL1/LRRK2/SLC7A2/IFNGR1/PLA2G4A/TREX1/CLU/SNCA/TICAM1/GRN/DYSF/NR1H3	32
GO:0016101	diterpenoid metabolic process	35/3127	114/18866	0.00013213	0.00299073	0.00232764	STRA6/UGT1A8/RBP1/ABCA4/AKR1B1/CYP27C1/UGT1A1/RDH5/CYP26C1/DHRS9/CYP26B1/ALDH1A1/SDC2/CRABP1/RDH16/CYP3A5/CYP1A1/AKR1B10/RDH10/CYP1B1/RBP4/CYP4V2/DGAT2/APOE/LIPE/RETSAT/SDR16C5/PNPLA2/SDC4/CYP2S1/BCO2/DHRS13/PLB1/GPC5/GPC4	35
GO:0022408	negative regulation of cell-cell adhesion	52/3127	191/18866	0.000132492	0.00299073	0.00232764	FOXJ1/CTLA4/LGALS9/CD74/IDO1/ALOX12/CDSN/CD274/IL1RN/BMP2/PDCD1LG2/FGG/VTCN1/CEACAM1/TRPV4/IHH/IFNB1/GPNMB/CDH1/BMP4/ABAT/B4GALNT2/FGL2/VSIR/ARG2/SOCS1/LOXL3/PDE5A/TNFSF4/SHH/CCL28/PODXL/JAG1/RIPOR2/CD86/ERBB2/IL20RB/ADTRP/IRF1/PAWR/SPINT2/SDC4/SFTPD/ZNF703/UBASH3B/CD9/PAG1/SWAP70/SH2B3/TMEM131L/SMAD7/PELI1	52
GO:0090183	regulation of kidney development	21/3127	56/18866	0.000135279	0.00303956	0.00236564	GREM1/MMP9/HOXB7/BMP4/STAT1/TACSTD2/PDGFB/EGR1/SERPINB7/SOX8/BASP1/SHH/PDGFA/PROM1/GATA3/SIX2/FAT4/WNT4/SIX1/CFLAR/CD24	21
GO:0019058	viral life cycle	83/3127	341/18866	0.000135638	0.00303956	0.00236564	FKBP6/ZNF502/RSAD2/IFI27/LGALS9/IFITM1/CD74/TNFRSF4/CLDN6/TRIM31/OAS1/MX1/OASL/CXCR6/HYAL1/APOBEC3G/OAS2/IFIT1/OAS3/ITGB6/CLDN1/ISG15/ACE2/TRIM21/LAMP3/CXADR/APOBEC3F/IFNB1/PARP10/SHFL/TRIM22/CCL5/TRIM34/ITGB3/PLSCR1/CR2/ITGB7/STOM/IFITM3/VAMP8/SLPI/SELPLG/CLDN9/PML/EFNB2/CAV2/LRRC15/CXCR4/CD86/BST2/ICAM1/ITGAV/NECTIN2/RAB43/ZC3HAV1/IFI16/ITGA5/TRIM38/APOE/APOBEC3D/NR5A2/PTX3/CXCL8/FAM111A/IFITM2…	83
GO:0070252	actin-mediated cell contraction	37/3127	123/18866	0.000137904	0.00307919	0.00239648	KCNE3/ACTN2/PDPN/MYBPC3/TNNT2/TPM2/TNNC1/KCNJ8/KCNE4/NEB/DES/KCNH2/TNNC2/DSP/JUP/CACNA1G/SCN3B/ACTN3/ACTC1/RYR2/PDE4B/GJA5/ATP2A1/KCNJ2/STC1/FRMD6/TCAP/LIMCH1/PKP2/FGF12/CAV1/PARVA/TMOD1/TNNI3/FGF13/TPM1/NOS1AP	37
GO:0006937	regulation of muscle contraction	48/3127	173/18866	0.000144128	0.0032066	0.00249564	PTGS2/KCNE3/MYBPC3/TNNT2/HSPB6/EDN1/NMUR2/PIK3CG/TNNC1/ACE2/FKBP1B/CHRNB4/SPHK1/SSTR2/ABAT/TACR2/TNNC2/DSP/CCN2/JUP/ATP1B1/MYL9/ACTN3/PDE5A/RYR2/PDE4B/ADRA1B/GJA5/ATP2A1/NPNT/OXTR/DMPK/KCNJ2/GUCY1A1/TMEM38A/STC1/CNN1/PTAFR/PKP2/CAV1/TBXA2R/TNNI3/FGF13/TPM1/SMAD7/NOS1AP/ADORA2B/SLC8A1	48
GO:0030208	dermatan sulfate biosynthetic process	8/3127	12/18866	0.00014848	0.00329157	0.00256178	BCAN/BGN/DCN/CSPG4/NCAN/DSE/VCAN/CSPG5	8
GO:0001892	embryonic placenta development	29/3127	89/18866	0.000154193	0.003383	0.00263294	SOX15/NRK/GJB5/IGF2/GRHL2/PRDM1/WNT2/ST14/CSF2/SPINT1/OVOL2/PDGFB/CCN1/ADM/EOMES/GATA2/EPAS1/ZNF568/FZD5/SNAI1/JUNB/HES1/KRT8/SPINT2/PLCD3/CASP8/WNT7B/EGLN1/SOCS3	29
GO:0043114	regulation of vascular permeability	18/3127	45/18866	0.000154782	0.003383	0.00263294	CLDN5/RAMP2/NPR1/CEACAM1/TRPV4/TJP3/TACR2/C2CD4A/ADM/ANGPT1/TEK/SH3GL2/OCLN/HRH1/APOE/MYLK3/AKAP12/SLIT2	18
GO:0045616	regulation of keratinocyte differentiation	18/3127	45/18866	0.000154782	0.003383	0.00263294	TP63/ZBED2/AQP3/ALOX15B/CDSN/IL20/GRHL2/PLAAT4/OVOL2/ZFP36/KRT36/HOXA7/CYP27B1/CTSV/GRHL1/SGPP1/NCOA3/FOXC1	18
GO:0032946	positive regulation of mononuclear cell proliferation	40/3127	137/18866	0.000154792	0.003383	0.00263294	LGALS9/CD74/TNFRSF4/CD274/EBI3/PYCARD/IGF2/IL6/CD40/PDCD1LG2/ZAP70/VTCN1/PTPRC/IL15/BST1/HHLA2/CCL5/CD6/IL23A/CDKN1A/CSF1/TLR4/HLA-E/TNFSF4/SHH/IL12A/CD86/IGFBP2/IL7/HLA-A/TNFSF9/MPL/HES1/CCDC88B/SLC39A10/TICAM1/IRS2/CD24/IL1B/PELI1	40
GO:0007141	male meiosis I	12/3127	24/18866	0.000158883	0.00343598	0.00267417	SYCP3/TDRD9/BTBD18/MEIOB/BRDT/DDX4/REC8/MEIOC/MEI1/CCNA1/HSPA2/MOV10L1	12
GO:0010528	regulation of transposition	12/3127	24/18866	0.000158883	0.00343598	0.00267417	TDRD9/BTBD18/PIWIL2/APOBEC3G/PIWIL4/APOBEC3F/DDX4/TEX19/APOBEC3D/MOV10/ZNF93/APOBEC3B	12
GO:0010529	negative regulation of transposition	12/3127	24/18866	0.000158883	0.00343598	0.00267417	TDRD9/BTBD18/PIWIL2/APOBEC3G/PIWIL4/APOBEC3F/DDX4/TEX19/APOBEC3D/MOV10/ZNF93/APOBEC3B	12
GO:0099172	presynapse organization	20/3127	53/18866	0.00017557	0.00378363	0.00294474	LRRC4B/SLITRK1/CNTN5/MDGA1/IL1RAPL1/LRFN5/C5AR1/CBLN1/NLGN3/SLITRK6/EFNB2/NLGN4X/PPFIA2/PTEN/NTNG2/IL1RAP/SNCA/GPC4/PCLO/DKK1	20
GO:0035455	response to interferon-alpha	11/3127	21/18866	0.000176202	0.00378406	0.00294507	MX2/IFITM1/IFIT2/LAMP3/IFIT3/IFITM3/BST2/GATA3/IFITM2/ADAR/EIF2AK2	11
GO:0000187	activation of MAPK activity	44/3127	156/18866	0.000178632	0.00380283	0.00295968	NRG1/CD74/EPGN/SBK2/SAA1/BMP2/THBS1/BIRC7/CSPG4/PTPRC/HGF/PDE6G/FGF1/INAVA/C5AR1/TF/GRM1/TLR4/SHC2/CXCR4/LRRK2/EGF/IGFBP6/DUSP5/ITGA1/FGF2/AVPI1/MUC20/TGFA/C5/TGFB3/MAP2K3/ERCC6/WNT7B/IL1B/DAB2IP/S1PR2/TAB2/IRAK2/SHC1/MAP3K6/GDF15/ADORA2B/MAP3K13	44
GO:0050651	dermatan sulfate proteoglycan biosynthetic process	9/3127	15/18866	0.000178826	0.00380283	0.00295968	BCAN/BGN/DCN/CSPG4/NCAN/CSGALNACT1/DSE/VCAN/CSPG5	9
GO:0002685	regulation of leukocyte migration	56/3127	212/18866	0.00017892	0.00380283	0.00295968	THY1/GREM1/TNFSF18/CCL20/LGALS9/CD74/PLVAP/XG/GCSAML/PYCARD/ITGA4/CXCL10/SMPD3/EDN1/IL6/C3AR1/S100A14/THBS1/TRPV4/APOD/MMP28/BST1/CCL5/IL23A/BDKRB1/ADAM8/C5AR1/DUSP1/CSF1/PGF/IL1R1/GPSM3/CCL28/IL12A/RIPOR2/ICAM1/SERPINE1/HOXA7/LGMN/PTK2B/ADTRP/TMEM102/KITLG/FUT4/PTAFR/CXCL8/MTUS1/PLA2G7/C5/CD9/CREB3/SLIT2/SLC8B1/CCN3/SWAP70/DYSF	56
GO:0060760	positive regulation of response to cytokine stimulus	21/3127	57/18866	0.000181037	0.00383465	0.00298444	CASP1/TSLP/ZBP1/CD74/IFIH1/EDN1/NLRC5/IRF7/HPX/PARP9/PARP14/TLR2/CSF1/GFI1/TLR4/TXK/IL1R1/CXCR4/CASP4/IL7/IKBKE	21
GO:0051591	response to cAMP	30/3127	94/18866	0.000181723	0.00383604	0.00298553	PTPRN/CDO1/REN/SLC5A5/CFTR/DUOX1/COL1A1/PIK3CG/MMP19/HCN2/STAT1/FOS/GPD1/THBD/SPARC/DUSP1/VGF/AQP1/FOSB/TEK/STC1/PTK2B/AANAT/PTAFR/RAPGEF2/EZR/AHR/RAPGEF3/BIRC2/SLC8A1	30
GO:0071219	cellular response to molecule of bacterial origin	58/3127	222/18866	0.000190502	0.00400768	0.00311911	CXCL5/ANKRD1/LCN2/CARD16/CASP1/EDNRB/CD274/PYCARD/CXCL10/CD36/CXCL11/TNFRSF1B/IL6/CD40/CMPK2/PDCD1LG2/IL24/TLR1/CSF2/TNFAIP3/ACOD1/NOS3/CXCL1/CCL5/SPON2/CD6/CD68/LY96/TLR2/KMO/GFI1/MYD88/TLR4/CXCL3/PDE4B/IL37/CXCL6/TNFSF4/PLSCR4/CD14/IL12A/ZFP36/CD86/ICAM1/SERPINE1/FZD5/ABCA1/PTAFR/CXCL8/CXCL2/NFKBIA/TBXA2R/CHMP5/TICAM1/IL1B/DAB2IP/IRAK2/NR1H3	58
GO:0006029	proteoglycan metabolic process	29/3127	90/18866	0.000191898	0.00402336	0.00313131	EGFLAM/HYAL4/HEXA/COL11A1/ADAMTS12/BCAN/HYAL1/BGN/DCN/GAL3ST3/BMP2/CSPG4/IHH/COL2A1/NCAN/SULF1/SPOCK2/CSGALNACT1/GAL3ST4/CHST11/HPSE/DSE/SPOCK3/VCAN/CSPG5/CHSY3/CHST7/SLC2A10/EXT1	29
GO:0032970	regulation of actin filament-based process	95/3127	405/18866	0.000196997	0.00411631	0.00320366	GPR65/KCNE3/ACTN2/PDPN/ARHGAP40/WNT11/SYNPO2/FES/PYCARD/MYBPC3/VILL/GRHL3/EDN1/BAIAP2L2/SFRP1/TNNC1/EPHA1/SYNPO2L/FAM107A/FMN1/RND2/NEB/BST1/HCLS1/ESAM/DSP/CCN2/TACSTD2/JUP/IQGAP2/SEMA5A/PHLDB2/RYR2/C15orf62/SPTBN5/PDGFRA/PDE4B/RND3/PDGFA/GJA5/ATP2A1/TEK/ARHGEF5/RND1/KCNJ2/BST2/SPTB/SCIN/SHANK1/ICAM1/CNN2/IQANK1/PLEKHG2/STC1/LIMA1/CCL26/RHOB/PTK2B/ARHGDIB/SERPINF2/ELN/SYNPO/FRMD6/RHOF/LIMCH1/PKP2…	95
GO:0035296	regulation of tube diameter	41/3127	143/18866	0.000198874	0.00412763	0.00321247	PTGS2/EDNRB/FGB/FOXC2/HTR1D/ALOX12/COMP/HTR1B/AVPR1A/EDN1/NPR1/FGG/ACE2/UTS2/NPPC/NOS3/UTS2R/ACTA2/ACE/ADM/ADRA1D/HTR2B/ADRA1B/GJA5/ADCYAP1/OXTR/ITGA1/ICAM1/GUCY1A1/HRH1/AGTR1/SERPINF2/APOE/PTAFR/GCH1/ADRB1/CAV1/TBXA2R/FOXC1/ADORA2B/SLC8A1	41
GO:0097746	regulation of blood vessel diameter	41/3127	143/18866	0.000198874	0.00412763	0.00321247	PTGS2/EDNRB/FGB/FOXC2/HTR1D/ALOX12/COMP/HTR1B/AVPR1A/EDN1/NPR1/FGG/ACE2/UTS2/NPPC/NOS3/UTS2R/ACTA2/ACE/ADM/ADRA1D/HTR2B/ADRA1B/GJA5/ADCYAP1/OXTR/ITGA1/ICAM1/GUCY1A1/HRH1/AGTR1/SERPINF2/APOE/PTAFR/GCH1/ADRB1/CAV1/TBXA2R/FOXC1/ADORA2B/SLC8A1	41
GO:0042509	regulation of tyrosine phosphorylation of STAT protein	28/3127	86/18866	0.000201822	0.00417482	0.00324919	TNFSF18/TSLP/IL20/IL6/CD40/HES5/IL24/FGFR3/CSF2/IL15/HCLS1/CCL5/IL23A/HPX/CTF1/PARP9/SOCS1/PARP14/CRLF1/PECAM1/IL12A/HES1/FYN/CAV1/PTK6/ERBB4/SH2B3/SOCS3	28
GO:0010717	regulation of epithelial to mesenchymal transition	31/3127	99/18866	0.000210512	0.00434005	0.00337779	GREM1/ALX1/PDPN/COL1A1/IL6/SFRP1/BMP2/NKX2-1/TGFB2/AXIN2/BMP4/OVOL2/ENG/ELL3/PHLDB2/JAG1/BAMBI/GATA3/SNAI1/BCL9L/DACT3/PBLD/PHLDB1/PTEN/ZNF703/TGFB3/IL1B/DAB2IP/SMAD7/FOXC1/VASN	31
GO:0009306	protein secretion	106/3127	462/18866	0.000214048	0.00438377	0.00341182	PTPRN/ANKRD1/RSAD2/NNAT/TFAP2B/CD34/FFAR4/FGB/TNFRSF4/SLC30A8/CFTR/HCAR2/COMP/SYT11/SUCNR1/KCNG2/IL1RN/SAA1/IL6/CTAGE1/CD40/SFRP1/FGG/TLR1/TGFB2/TMEM106A/FKBP1B/GCK/ILDR2/RAB3B/SCG2/MAFA/POU2F2/MYOM1/GIPR/ABAT/CLTRN/CCL5/FAM3D/TACR2/NLRP12/KRT20/SRGN/ACHE/SOCS1/ADAM8/TLR2/HNF4A/CADM1/CBLN1/BLK/VGF/GPR68/PFKFB2/NOX5/RCN3/HTR2B/C1QTNF5/ACVR1C/TLR4/SRCIN1/HDAC9/HLA-E/TNFSF4/GJA5/PTPRN2/CD14/IL12A/AD…	106
GO:1903706	regulation of hemopoiesis	113/3127	498/18866	0.00021405	0.00438377	0.00341182	FOXJ1/CTLA4/TCIM/LGALS9/CD74/TLR3/FAXDC2/FES/VNN1/TESC/IL20/PSMA8/DLL1/H3C14/H3C15/H3C8/HES5/SFRP1/H4C15/PRDM1/THBS1/CLDN18/PSMB9/POU4F1/ZAP70/ISG15/INPP5D/H3C10/CEACAM1/H4C8/CSF2/PTPRC/IRF4/IL15/HLA-B/IHH/CYP26B1/IFNB1/IRF7/IL7R/BMP4/HCLS1/STAT1/H3C6/IL23A/IL17D/FGL2/VSIR/FOS/INHA/PSMB8/SOCS1/ACE/ADAM8/LOXL3/MYL9/RASGRP1/H3C13/CSF1/LRRC17/GPR68/H3C2/LOX/H4C9/LMO2/TLR4/H4C5/TNFSF4/NR4A3/H4C14/RAG…	113
GO:0007229	integrin-mediated signaling pathway	33/3127	108/18866	0.000223834	0.00455747	0.003547	THY1/VAV1/ITGA4/FCER1G/CDH17/COL16A1/ITGB6/ISG15/CEACAM1/FYB1/ITGA7/BST1/FERMT3/NEDD9/FN1/ITGB3/CCN2/ITGB2/ITGB7/LOXL3/TIMP1/TXK/LAT/ITGA1/ITGAV/PTK2B/ITGA5/LIMS2/LAMA3/CD177/ERBIN/SLC2A10/ITGA10	33
GO:0003073	regulation of systemic arterial blood pressure	30/3127	95/18866	0.000224005	0.00455747	0.003547	CYBA/REN/SUCNR1/KLK2/AVPR1A/CYP4F12/EDN1/ACE2/SLC2A5/GPR37L1/NOS3/PDGFB/ACE/ADM/ADRA1D/ADRA1B/PTPRO/GJA5/OXTR/CORIN/MME/AGTR1/PRCP/SERPINF2/SLC4A5/ADRB1/KCNK6/TNNI3/HSD11B2/TPM1	30
GO:0050873	brown fat cell differentiation	19/3127	50/18866	0.000227735	0.00461817	0.00359424	PLAC8/PTGS2/LRG1/FFAR4/FABP3/DIO2/TRPV4/FABP4/MB/FNDC5/SLC2A4/EBF2/LAMB3/DUSP10/ADRB1/ERO1A/PIM1/SIX1/PEX11A	19
GO:0035592	establishment of protein localization to extracellular region	106/3127	463/18866	0.000233171	0.00468683	0.00364768	PTPRN/ANKRD1/RSAD2/NNAT/TFAP2B/CD34/FFAR4/FGB/TNFRSF4/SLC30A8/CFTR/HCAR2/COMP/SYT11/SUCNR1/KCNG2/IL1RN/SAA1/IL6/CTAGE1/CD40/SFRP1/FGG/TLR1/TGFB2/TMEM106A/FKBP1B/GCK/ILDR2/RAB3B/SCG2/MAFA/POU2F2/MYOM1/GIPR/ABAT/CLTRN/CCL5/FAM3D/TACR2/NLRP12/KRT20/SRGN/ACHE/SOCS1/ADAM8/TLR2/HNF4A/CADM1/CBLN1/BLK/VGF/GPR68/PFKFB2/NOX5/RCN3/HTR2B/C1QTNF5/ACVR1C/TLR4/SRCIN1/HDAC9/HLA-E/TNFSF4/GJA5/PTPRN2/CD14/IL12A/AD…	106
GO:0035150	regulation of tube size	41/3127	144/18866	0.000234152	0.00468683	0.00364768	PTGS2/EDNRB/FGB/FOXC2/HTR1D/ALOX12/COMP/HTR1B/AVPR1A/EDN1/NPR1/FGG/ACE2/UTS2/NPPC/NOS3/UTS2R/ACTA2/ACE/ADM/ADRA1D/HTR2B/ADRA1B/GJA5/ADCYAP1/OXTR/ITGA1/ICAM1/GUCY1A1/HRH1/AGTR1/SERPINF2/APOE/PTAFR/GCH1/ADRB1/CAV1/TBXA2R/FOXC1/ADORA2B/SLC8A1	41
GO:0050921	positive regulation of chemotaxis	41/3127	144/18866	0.000234152	0.00468683	0.00364768	LGALS9/CD74/FGF16/SUCNR1/F3/CXCL10/EDN1/IL6/C3AR1/S100A14/THBS1/TRPV4/SCG2/CCL5/CCR4/IL23A/PDGFB/C5AR1/CSF1/SEMA5A/PGF/GPSM3/CXCR4/IL12A/RIPOR2/SERPINE1/FGF2/LGMN/CCL26/PTK2B/TMEM102/CXCL8/PRKD2/TUBB2B/PLA2G7/CREB3/SLIT2/ARTN/SWAP70/TMSB4X/DYSF	41
GO:0060078	regulation of postsynaptic membrane potential	41/3127	144/18866	0.000234152	0.00468683	0.00364768	GRM5/CHRNA1/CHRNE/GRIN1/SLC8A2/P2RX3/CHRNA9/P2RX6/CHRNB4/IGSF11/GRIN2D/ABAT/GRIK5/CHRM1/SLC17A7/CBLN1/IGSF9B/GRIK2/NLGN3/GRM1/BDNF/RIMS1/GRIA3/KCND2/NLGN4X/ADCYAP1/LRRK2/DMPK/SHANK1/MAPK8IP2/CHRNB1/PTK2B/GABRA6/ADRB1/PTEN/GABRE/TMEM25/RIMS2/S1PR2/GABRB3/RGS4	41
GO:0042490	mechanoreceptor differentiation	23/3127	66/18866	0.000238439	0.00475724	0.00370248	DLL1/SLC44A4/HES5/USH2A/USH1G/BMP4/FGF20/PDZD7/SLITRK6/TMC1/BDNF/MYCL/MYO7A/JAG1/RIPOR2/FAT4/HES1/LHFPL5/SDC4/ATP8B1/JAG2/IFT20/GABRB3	23
GO:0045824	negative regulation of innate immune response	22/3127	62/18866	0.000240583	0.00478459	0.00372377	LGALS9/HLA-F/NLRC5/CEACAM1/TNFAIP3/HLA-B/ACOD1/CD96/PARP14/IRAK3/HLA-E/SAMHD1/HLA-A/NLRC3/IFI16/TREX1/TRAFD1/DUSP10/ADAR/TYRO3/GRN/NR1H3	22
GO:1903707	negative regulation of hemopoiesis	44/3127	158/18866	0.000243818	0.00483338	0.00376174	FOXJ1/CTLA4/CD74/TLR3/DLL1/HES5/SFRP1/H4C15/CLDN18/INPP5D/CEACAM1/H4C8/IHH/IFNB1/BMP4/IL17D/FGL2/INHA/SOCS1/LOXL3/LRRC17/GPR68/H4C9/TLR4/H4C5/TNFSF4/H4C14/GATA2/SHH/TMEM178A/ZFP36/FSTL3/ERBB2/HOXA7/PTK2B/HES1/IRF1/NFKBIA/INHBA/UBASH3B/MEIS2/TMEM131L/GPR137/SMAD7	44
GO:0007009	plasma membrane organization	34/3127	113/18866	0.000250921	0.0049583	0.00385896	BIN2/SYT11/CAVIN2/BAIAP2L2/PTPRC/TGFB2/FER1L6/ANO3/PLSCR1/ANO9/FA2H/A4GALT/MTSS1/XKR9/CAV2/PLSCR4/SH3GL2/CXCR4/PRX/DMKN/EHD2/SYPL2/UGCG/FAT4/PTEN/BAIAP2L1/WHAMM/TLCD2/ABCD1/CAV1/CLU/MTSS2/TMEFF2/DYSF	34
GO:2001225	regulation of chloride transport	7/3127	10/18866	0.000256884	0.00505995	0.00393808	GRM5/ABCB1/CFTR/CA7/ANO9/PTAFR/GABRE	7
GO:0045109	intermediate filament organization	12/3127	25/18866	0.000259597	0.00508103	0.00395448	KRT17/NEFH/NEFM/GFAP/KRT14/EPPK1/KRT9/DES/KRT20/DSP/SHH/PKP2	12
GO:0060669	embryonic placenta morphogenesis	12/3127	25/18866	0.000259597	0.00508103	0.00395448	GJB5/IGF2/GRHL2/ST14/SPINT1/CCN1/ADM/ZNF568/FZD5/SPINT2/WNT7B/SOCS3	12
GO:0043281	regulation of cysteine-type endopeptidase activity involved in apoptotic process	56/3127	215/18866	0.000264626	0.00516313	0.00401838	PTGS2/CARD16/TP63/TFAP2B/CCK/CASP1/TNFSF10/LGALS9/LCK/BCL2L10/IFI6/ALOX12/DPEP1/MMP9/PYCARD/F3/KHDC1L/FOXL2/CRYAB/BIRC3/THBS1/COL4A3/BIRC7/NGF/HGF/LAMP3/TNFSF15/NLRC4/NLRP12/NGFR/NLRP1/CCN2/CCN1/CDKN2D/ATP2A3/XDH/AQP1/ACVR1C/PML/NKX3-1/RAG1/DHCR24/EGLN3/FAS/WNT9A/CASP10/MICAL1/CTSH/SNCA/SH3RF1/CFLAR/CASP8/EPHA7/CTSD/DLC1/BIRC2	56
GO:0051250	negative regulation of lymphocyte activation	43/3127	154/18866	0.000267602	0.00519474	0.00404298	FOXJ1/CTLA4/LGALS9/CD74/IDO1/CD274/SFRP1/PDCD1LG2/HLA-F/VTCN1/INPP5D/CEACAM1/TNFAIP3/IHH/IFNB1/GPNMB/BMP4/FGL2/VSIR/INHA/ARG2/SOCS1/LOXL3/BLK/PDE5A/TNFSF4/SHH/RIPOR2/CD86/ERBB2/IL20RB/IRF1/PAWR/SDC4/BANK1/SFTPD/TYRO3/INHBA/RHBDD3/PAG1/TMEM131L/SMAD7/PELI1	43
GO:0033002	muscle cell proliferation	62/3127	244/18866	0.000267926	0.00519474	0.00404298	CYBA/PTGS2/PTGIR/FOXC2/ALOX12/RBPMS2/MMP9/HTR1B/EREG/SMPD3/EDN1/IL6/HES5/TGM2/AKR1B1/THBS1/NPR1/WNT2/P2RY6/TNFAIP3/TGFB2/IL15/CXADR/NPPC/NOS3/APOD/BMP4/STAT1/CCL5/NOTCH3/PDE1A/CDKN1A/FGF20/PDGFB/IGFBP3/HPGD/ANGPT1/NR4A3/HBEGF/SHH/IL12A/EPHB1/FGF2/GLI1/RBP4/KCNK2/SERPINF2/CNN1/ELN/PTAFR/PTEN/SAV1/TGFB3/PIM1/ERBB4/SIX1/GATA6/CFLAR/CCN3/TBX2/TPM1/FOXC1	62
GO:0090132	epithelium migration	87/3127	368/18866	0.000272134	0.00525638	0.00409095	DNAJA4/GREM1/SERPINF1/PTGS2/ANGPT2/BMPER/FOXC2/ALOX12/FGF16/MMP9/HYAL1/EPPK1/GRHL2/EDN1/ATOH8/CD40/ENPP2/ACVRL1/DCN/FAT2/THBS1/SEMA4A/CEACAM1/S100P/ADGRB1/TGFB2/PTPRR/NOS3/SCG2/BMP4/DLL4/ITGB3/TACSTD2/PDGFB/JUP/ITGB2/FGF1/PLK2/SPARC/SEMA5A/SP100/NANOS1/SRPX2/FGF7/SOX18/S100A2/HDAC9/PECAM1/ANGPT1/EFNB2/INSL3/HBEGF/GATA2/TEK/CYP1B1/AMOT/NR4A1/ZEB2/GATA3/FGF2/STC1/LGMN/PRCP/RHOB/PTK2B/HAS2/ADTRP/APO…	87
GO:0071692	protein localization to extracellular region	107/3127	470/18866	0.000272805	0.00525638	0.00409095	PTPRN/ANKRD1/RSAD2/NNAT/TFAP2B/CD34/FFAR4/FGB/TNFRSF4/SLC30A8/CFTR/HCAR2/COMP/SYT11/SUCNR1/KCNG2/IL1RN/SAA1/IL6/CTAGE1/CD40/SFRP1/FGG/TLR1/TGFB2/TMEM106A/FKBP1B/GCK/ILDR2/RAB3B/SCG2/MAFA/POU2F2/MYOM1/GIPR/ABAT/CLTRN/CCL5/FAM3D/TACR2/NLRP12/KRT20/SRGN/ACHE/SOCS1/ADAM8/TLR2/HNF4A/CADM1/CBLN1/BLK/VGF/GPR68/PFKFB2/NOX5/RCN3/HTR2B/C1QTNF5/ACVR1C/TLR4/SRCIN1/HDAC9/HLA-E/TNFSF4/GJA5/PTPRN2/CD14/IL12A/AD…	107
GO:0120192	tight junction assembly	26/3127	79/18866	0.000276836	0.00531748	0.00413851	CLDN6/WNT11/CLDN5/GRHL2/RAMP2/CLDN10/CLDN18/CLDN7/CLDN1/CLDN16/CRB3/ESAM/CLDN23/CLDN11/CLDN14/PECAM1/CLDN9/MPP7/FZD5/SNAI1/OCLN/LSR/PARD6B/APC/F11R/PATJ	26
GO:0050671	positive regulation of lymphocyte proliferation	39/3127	136/18866	0.000279663	0.00535516	0.00416783	LGALS9/CD74/TNFRSF4/CD274/EBI3/PYCARD/IGF2/IL6/CD40/PDCD1LG2/ZAP70/VTCN1/PTPRC/IL15/BST1/HHLA2/CCL5/CD6/IL23A/CDKN1A/TLR4/HLA-E/TNFSF4/SHH/IL12A/CD86/IGFBP2/IL7/HLA-A/TNFSF9/MPL/HES1/CCDC88B/SLC39A10/TICAM1/IRS2/CD24/IL1B/PELI1	39
GO:0001704	formation of primary germ layer	37/3127	127/18866	0.000281039	0.00536489	0.00417541	VTN/COL11A1/FOXC2/WNT11/MMP9/ITGA4/ATOH8/ITGA7/BMP4/MMP15/FN1/ITGB3/ITGB2/DUSP1/COL7A1/EOMES/COL8A1/NR4A3/LAMB3/DUSP5/SIX2/ITGAV/COL12A1/SNAI1/ETS2/ITGA5/FZD7/LAMA3/MESP2/TBX6/INHBA/GATA6/KDM6B/SCX/WLS/FOXC1/DKK1	37
GO:0050777	negative regulation of immune response	44/3127	159/18866	0.000283832	0.00538994	0.0041949	FOXJ1/CTLA4/C4BPB/LGALS9/C4BPA/CD160/HLA-F/NLRC5/INPP5D/CEACAM1/PTPRC/TNFAIP3/TGFB2/HLA-B/ACOD1/IFNB1/IL7R/CD96/FGL2/ARG2/PARP14/IRAK3/LOXL3/GPR17/IL1RL1/HLA-E/TNFSF4/ADCYAP1/BST2/SAMHD1/IL20RB/HLA-A/NLRC3/IFI16/TREX1/TRAFD1/DUSP10/ADAR/IL13RA2/TYRO3/TGFB3/GRN/SMAD7/NR1H3	44
GO:0035637	multicellular organismal signaling	54/3127	206/18866	0.000284094	0.00538994	0.0041949	KCNE3/CHRNA1/AVPR1A/KCNK3/ATP2B2/NRCAM/CACNG6/NPR1/ACE2/SLC8A2/TYMP/FXYD3/P2RX3/KCND1/CXADR/FKBP1B/KCNE4/NPPC/CHRNB4/KCNH2/CHRM5/DSP/JUP/SCN2A/KCNJ12/ATP1B1/CACNA1G/SCN3B/GRIK2/ATP2A3/ABCC9/RYR2/KCND2/GJA5/ATP2A1/DMPK/KCNJ2/SCN3A/KCNK15/CORIN/MYH14/PKP2/NPR2/KCNJ14/FGF12/CACNB4/CAV1/GPR35/SCN9A/KCNK1/KCNK6/FMR1/SPTBN4/SLC8A1	54
GO:0050954	sensory perception of mechanical stimulus	47/3127	173/18866	0.00028598	0.00540913	0.00420984	TRPA1/COL11A1/DRGX/ESPNL/SLC17A8/COL1A1/ATP2B2/CNTN5/COL4A3/MYO15A/TMPRSS3/DCDC2/CHRNA9/ATP6V0A4/GRAP/USH2A/COL2A1/USH1G/LRIG1/HOXA1/KCNQ4/PDZD7/SLC52A3/CDKN2D/SLITRK6/MYO7B/TMC1/TMIE/OTOGL/CXCR4/ASIC3/MYO7A/RIPOR2/ICAM1/COCH/ESPN/CDC14A/MYH14/LHFPL5/FYN/PCDH15/ATP8B1/GJB2/SIX1/USP53/SPTBN4/GABRB3	47
GO:0070555	response to interleukin-1	55/3127	211/18866	0.000292534	0.00550278	0.00428273	ANKRD1/CCL20/CYBA/LCN2/GBP1/ZBP1/LGALS9/FGB/SLC30A8/IL1R2/ADAMTS12/PYCARD/HYAL1/IL1RN/PSMA8/EDN1/IL6/CD40/SFRP1/PSMB9/FGG/ACOD1/MAPK13/CCL5/GBP2/PSMB8/EGR1/IRAK3/KMO/MYD88/GBP3/IL1R1/NKX3-1/ICAM1/HNMT/ADAMTS7/CCL26/MTHFR/HAS2/CXCL8/PSME1/NFKBIA/MYLK3/KLF2/IL1RAP/SNCA/PSME2/AKAP12/PELI2/IL1B/HYAL3/DAB2IP/TAB2/IRAK2/PELI1	55
GO:0021953	central nervous system neuron differentiation	51/3127	192/18866	0.000293587	0.00550278	0.00428273	FOXG1/MDGA2/CNTN2/HOXD10/HES5/SFRP1/NPY/NKX2-1/POU4F1/WNT2/MDGA1/ID4/CEND1/ROBO2/DLL4/MAP2/EVX1/EPHA4/CBLN1/OTP/NANOS1/SLC4A10/HOXC10/EOMES/EPHB6/DLX2/GATA2/SHH/DLX5/ZEB2/EPHB1/TOX/ATF5/UNC5D/DCLK1/B2M/HES1/NR4A2/RAPGEF2/PTEN/DRAXIN/GDPD5/NKX6-1/GBX2/INHBA/CHD5/ERBB4/SLIT2/SPTBN4/DKK1/PTCH1	51
GO:0070665	positive regulation of leukocyte proliferation	42/3127	150/18866	0.0002936	0.00550278	0.00428273	LGALS9/CD74/TNFRSF4/CD274/EBI3/PYCARD/IGF2/IL6/CD40/PDCD1LG2/ZAP70/VTCN1/PTPRC/IL15/BST1/HHLA2/CCL5/CD6/IL23A/CDKN1A/CSF1/TLR4/HLA-E/TNFSF4/SHH/IL12A/CD86/BST2/IGFBP2/IL7/HLA-A/TNFSF9/MPL/HES1/KITLG/CCDC88B/SLC39A10/TICAM1/IRS2/CD24/IL1B/PELI1	42
GO:0042476	odontogenesis	38/3127	132/18866	0.00030533	0.00569068	0.00442897	TP63/COL1A2/CD34/AQP3/AQP5/ENAM/WDR72/SMPD3/ALPL/COL1A1/EDN1/BMP2/KLK5/TGFB2/AXIN2/TNFRSF11B/ADAMTS5/AMTN/BMP4/SSUH2/NGFR/WNT10A/CSF1/ADM/AQP1/APCDD1/PDGFRA/DLX2/TUFT1/SHH/RSPO2/SERPINE1/INHBA/RUNX2/TGFB3/JAG2/PAM/FOXC1	38
GO:1903037	regulation of leukocyte cell-cell adhesion	79/3127	329/18866	0.000305466	0.00569068	0.00442897	THY1/FOXJ1/CTLA4/LGALS9/CD74/LCK/IDO1/CD274/VNN1/EBI3/VAV1/PYCARD/ITGA4/IGF2/IL6/PDCD1LG2/CD160/ZAP70/VTCN1/CEACAM1/PTPRC/IL15/IHH/IFNB1/GPNMB/IL7R/BMP4/HHLA2/CCL5/CD6/IL23A/FGL2/VSIR/ARG2/ITGB2/SOCS1/ADAM8/LOXL3/RASGRP1/PDE5A/SKAP1/HLA-E/TNFSF4/EFNB2/NR4A3/RAG1/SHH/CCL28/IL12A/RIPOR2/CD86/ERBB2/GATA3/ICAM1/IGFBP2/IL20RB/IL7/HLA-A/TNFSF9/SIRPB1/HAS2/ADTRP/HES1/IRF1/PAWR/FYN/FUT4/PTAFR/DUSP10/SDC4…	79
GO:0051965	positive regulation of synapse assembly	23/3127	67/18866	0.000306752	0.00569747	0.00443425	LRRC4B/SLITRK1/AMIGO3/LRRN3/SEMA4A/ADGRL3/LRRN1/FLRT3/ADGRB1/IL1RAPL1/CBLN1/THBS2/NLGN3/SLITRK6/SRPX2/BDNF/ADGRB2/OXTR/EPHB1/LRRC24/IL1RAP/AMIGO2/ADGRL1	23
GO:0071347	cellular response to interleukin-1	49/3127	183/18866	0.000311908	0.0057759	0.00449529	ANKRD1/CCL20/LCN2/GBP1/ZBP1/FGB/IL1R2/ADAMTS12/PYCARD/HYAL1/IL1RN/PSMA8/EDN1/IL6/CD40/SFRP1/PSMB9/FGG/ACOD1/MAPK13/CCL5/GBP2/PSMB8/EGR1/IRAK3/KMO/MYD88/GBP3/IL1R1/NKX3-1/ICAM1/ADAMTS7/CCL26/HAS2/CXCL8/PSME1/NFKBIA/MYLK3/KLF2/IL1RAP/PSME2/AKAP12/PELI2/IL1B/HYAL3/DAB2IP/TAB2/IRAK2/PELI1	49
GO:0003229	ventricular cardiac muscle tissue development	20/3127	55/18866	0.000313366	0.00578558	0.00450282	NRG1/COL11A1/FOXC2/MYBPC3/TNNT2/TNNC1/POU4F1/TGFB2/DLL4/ENG/DSP/RYR2/HEG1/PKP2/PPP1R13L/TBX3/TNNI3/TPM1/SMAD7/FOXC1	20
GO:0060113	inner ear receptor cell differentiation	21/3127	59/18866	0.000314882	0.00579626	0.00451114	DLL1/HES5/USH2A/USH1G/BMP4/FGF20/PDZD7/SLITRK6/TMC1/MYCL/MYO7A/JAG1/RIPOR2/FAT4/HES1/LHFPL5/SDC4/ATP8B1/JAG2/IFT20/GABRB3	21
GO:0008544	epidermis development	108/3127	477/18866	0.000317812	0.00583284	0.0045396	KRT17/KRT4/CALML5/TP63/CST6/ZBED2/AQP3/KRT7/PRSS8/FOXE1/DCT/SPINK6/ALOX15B/KRT79/KRT12/CDSN/KRT14/POU2F3/KRT39/GJB5/KRT23/SFRP4/KRT9/EREG/KRT6A/IL20/DLL1/PI3/GRHL2/KRTAP3-1/GRHL3/SLC44A4/HES5/KRT34/SVEP1/IRF6/PLAAT4/ST14/KDF1/KLK5/TGFB2/USH2A/CYP26B1/KRT80/KRT13/BMP4/OVOL2/NGFR/KRT20/DSP/FOXQ1/BNC1/CCN2/JUP/WNT10A/PDZD7/SULT2B1/COL7A1/SLITRK6/TMC1/KRTAP20-2/APCDD1/FGF7/FA2H/SOX18/MYCL/TXNIP/HPSE/…	108
GO:0060560	developmental growth involved in morphogenesis	60/3127	236/18866	0.000328072	0.00596825	0.00464499	OSTN/CPNE5/WNT11/RASAL1/ITGA4/NDN/ISLR2/NRCAM/TRPV2/SFRP1/SEMA4A/ARHGAP4/NGF/FLRT3/FMN1/RND2/NTN1/SLIT1/BMP4/MAP2/SEMA6B/FN1/FGF1/UNC13A/SEMA3C/SEMA3G/SLIT3/CSF1/SEMA5A/NLGN3/HOXD13/BDNF/RIMS1/RDH10/SHH/SH3GL2/CXCR4/L1CAM/ZEB2/DCLK1/APOE/DDR1/DRAXIN/SEMA4G/NKX6-1/SYT17/MAGI2/SIX1/KIAA0319/SLIT2/EPHA7/SEMA6C/WNT7B/RIMS2/SEMA3B/FGF13/TBX2/CDKL5/COBL/MAP3K13	60
GO:0030205	dermatan sulfate metabolic process	8/3127	13/18866	0.000329791	0.00596825	0.00464499	BCAN/BGN/DCN/CSPG4/NCAN/DSE/VCAN/CSPG5	8
GO:0099566	regulation of postsynaptic cytosolic calcium ion concentration	8/3127	13/18866	0.000329791	0.00596825	0.00464499	GRM5/FZD9/ATP2B2/SLC8A2/CALB1/GRM1/SYNPO/SLC8A1	8
GO:0010631	epithelial cell migration	86/3127	365/18866	0.000330443	0.00596825	0.00464499	DNAJA4/GREM1/SERPINF1/PTGS2/ANGPT2/BMPER/FOXC2/ALOX12/FGF16/MMP9/HYAL1/EPPK1/EDN1/ATOH8/CD40/ENPP2/ACVRL1/DCN/FAT2/THBS1/SEMA4A/CEACAM1/S100P/ADGRB1/TGFB2/PTPRR/NOS3/SCG2/BMP4/DLL4/ITGB3/TACSTD2/PDGFB/JUP/ITGB2/FGF1/PLK2/SPARC/SEMA5A/SP100/NANOS1/SRPX2/FGF7/SOX18/S100A2/HDAC9/PECAM1/ANGPT1/EFNB2/INSL3/HBEGF/GATA2/TEK/CYP1B1/AMOT/NR4A1/ZEB2/GATA3/FGF2/STC1/LGMN/PRCP/RHOB/PTK2B/HAS2/ADTRP/APOE/PBLD…	86
GO:0003159	morphogenesis of an endothelium	10/3127	19/18866	0.000333045	0.00596825	0.00464499	ALOX12/ADAMTS12/CXCL10/ACVRL1/BMP4/DLL4/FGF1/CXCR4/RHOB/PRKD2	10
GO:0061154	endothelial tube morphogenesis	10/3127	19/18866	0.000333045	0.00596825	0.00464499	ALOX12/ADAMTS12/CXCL10/ACVRL1/BMP4/DLL4/FGF1/CXCR4/RHOB/PRKD2	10
GO:0003002	regionalization	84/3127	355/18866	0.0003334	0.00596825	0.00464499	FOXG1/FOXJ1/GREM1/TP63/ALX1/DMRT2/FOXC2/EGR2/HOXB4/HOXD9/WNT11/TBX18/DMRTA2/HOXB7/DLL1/EDN1/HOXB2/HOXD10/ACVRL1/HES5/SFRP1/BMP2/NKX2-1/WNT2/GREM2/CYP26C1/CYP26B1/HES7/AXIN2/ROBO2/BMP4/HOXC9/C3/DLL4/OVOL2/HES4/FGF1/EVX1/SEMA3C/MEOX1/HOXD8/HES2/CXXC4/HOXC10/EOMES/ARC/HOXD13/DLX2/NKX3-1/BASP1/SHH/ZEB2/SIX2/HOXB6/HHIP/FZD5/HOXA7/SNAI1/ETS2/SIX3/GLI1/HES6/HES1/PKD1L1/TCAP/MESP2/BHLHE41/NKX6-1/HOXA10/D…	84
GO:0048704	embryonic skeletal system morphogenesis	30/3127	97/18866	0.000335624	0.00596825	0.00464499	ALX1/COL11A1/FOXC2/HOXB4/HOXD9/HYAL1/PRRX1/HOXB7/GRHL2/HOXB2/HOXD10/TBX15/COL2A1/BMP4/HOXC9/HOXA1/SHOX2/CHST11/PDGFRA/DLX2/RDH10/PAX5/SIX2/HOXB6/HOXA7/WNT9A/RUNX2/HOXB3/TGFB3/SIX1	30
GO:1990868	response to chemokine	30/3127	97/18866	0.000335624	0.00596825	0.00464499	CXCL5/CCL20/CXCR6/CXCL10/CXCL11/EDN1/CCR10/CXCL1/CCL5/CCR4/ACKR2/SLIT3/DUSP1/GPR17/LOX/CXCL3/ACKR3/CXCL6/TFF2/CXCR4/RIPOR2/MPL/CCL26/PTK2B/CXCL8/CXCL2/GPR35/SLIT2/SH2B3/FOXC1	30
GO:1990869	cellular response to chemokine	30/3127	97/18866	0.000335624	0.00596825	0.00464499	CXCL5/CCL20/CXCR6/CXCL10/CXCL11/EDN1/CCR10/CXCL1/CCL5/CCR4/ACKR2/SLIT3/DUSP1/GPR17/LOX/CXCL3/ACKR3/CXCL6/TFF2/CXCR4/RIPOR2/MPL/CCL26/PTK2B/CXCL8/CXCL2/GPR35/SLIT2/SH2B3/FOXC1	30
GO:0051047	positive regulation of secretion	81/3127	340/18866	0.000336491	0.00596825	0.00464499	KISS1/ANKRD1/CYBA/NNAT/CCK/CD34/EDNRB/FFAR4/FGB/TNFRSF4/SLC30A8/UNC13D/SYT10/CFTR/HCAR2/AVPR1A/SMPD3/SAA1/FOXL2/EDN1/IL6/FCER1G/ILDR1/HLA-F/NPR1/FGG/TGFB2/GCK/MYOM1/GIPR/ABAT/CLTRN/PLA2G10/TACR2/ACHE/INHA/ITGB2/ADAM8/UNC13A/CACNA1G/TLR2/CADM1/BLK/ALOX12B/KMO/GPR68/PFKFB2/HTR2B/AQP1/VAMP8/TLR4/HLA-E/TNFSF4/NKX3-1/GATA2/CD14/ADCYAP1/OXTR/SCIN/NMB/SYTL2/RBP4/ABCB11/PTAFR/OXCT1/PANX1/SDC4/NKX6-1/EZR/…	81
GO:0060351	cartilage development involved in endochondral bone morphogenesis	13/3127	29/18866	0.000337058	0.00596825	0.00464499	COMP/SMPD3/COL1A1/TRPV4/IHH/NPPC/COL2A1/AXIN2/MMP13/SHOX2/SERPINH1/STC1/THBS3	13
GO:0070371	ERK1 and ERK2 cascade	78/3127	325/18866	0.000337734	0.00596825	0.00464499	ROS1/CCL20/BMPER/GBP1/LGALS9/CD74/FFAR4/FGB/HTR2C/PYCARD/CD36/CAVIN3/PSCA/BMP2/FGG/CEACAM1/FGFR3/TRPV4/PTPRC/P2RY6/CHRNA9/PTPRR/GPNMB/BMP4/CCL5/FN1/NLRP12/FGF20/CCN2/PDGFB/C5AR1/CCN1/DUSP1/RASGRP1/TF/HTR2B/TLR4/C1QL4/PDGFRA/ACKR3/ATF3/ANGPT1/PDGFA/TEK/NPNT/NEK10/ADCYAP1/OXTR/EGF/ERBB2/ICAM1/TNFAIP8L3/EPHB1/ITGAV/FGF2/CCL26/PTK2B/SERPINF2/APOE/DUSP10/RGS14/RAPGEF2/PTEN/RRAS/CAMK2N1/EZR/PRKD2/CTSH/…	78
GO:0050792	regulation of viral process	56/3127	217/18866	0.000340775	0.00600483	0.00467346	FKBP6/ZNF502/RSAD2/IFI27/LGALS9/IFITM1/CD74/TRIM31/POU2F3/OAS1/MX1/OASL/APOBEC3G/OAS2/IFIT1/OAS3/ISG15/TRIM21/LAMP3/APOBEC3F/IFNB1/PARP10/STAT1/SHFL/TRIM22/CCL5/TRIM34/PLSCR1/STOM/IFITM3/SLPI/PML/CAV2/CXCR4/ZFP36/BST2/NECTIN2/ZC3HAV1/IFI16/TRIM38/APOE/APOBEC3D/NR5A2/PTX3/CXCL8/FAM111A/IFITM2/ADAR/IFIT5/ISG20/EIF2AK2/TNIP1/FMR1/TAF11/TRIM8/APOBEC3B	56
GO:0002833	positive regulation of response to biotic stimulus	63/3127	251/18866	0.0003441	0.00604257	0.00470284	ICAM2/GBP5/CYBA/AIM2/ZBP1/MUC2/CD274/VAV1/MUC1/PYCARD/MUC16/EREG/PSMA8/FCER1G/MUC12/CD160/PSMB9/HLA-F/NLRC5/KLK5/ACOD1/IFNB1/IRF7/DDX60/MUC4/CCL5/NLRC4/MUC5AC/HPX/NLRP10/LY96/PLSCR1/PARP9/RELB/PSMB8/ADAM8/RAET1E/CADM1/RASGRP1/MUC3A/CD226/TLR4/TXK/HLA-E/OPTN/MUC15/IL12A/MR1/RAET1G/MUC13/SH2D1B/COCH/NECTIN2/IFI16/FYN/MUC20/PSME1/PSME2/IKBKE/NRAS/GRN/TAB2/HEXIM1	63
GO:0072511	divalent inorganic cation transport	108/3127	478/18866	0.000344871	0.00604257	0.00470284	THY1/CYBA/PTGS2/KCNE3/TRPA1/LCK/F2RL3/HTR2C/SLC30A8/BSPRY/GRAMD2A/TRPC6/SLC24A3/SPINK1/CXCL10/CXCL11/CRACR2B/JPH4/ATP2B2/GRIN3B/GRIN1/CACNG6/TRPV2/RAMP2/NMUR2/RRAD/PIK3CG/JPH3/SLC8A2/CLDN16/TRPV4/PTPRC/P2RX3/P2RY6/CHRNA9/FKBP1B/NOS3/GCK/TRPM8/S100A1/TRPC4/JPH2/GRIN2D/TRPM6/CCL5/BDKRB1/CCN2/PDGFB/ATP1B1/CACNA1G/CAPN3/CALHM1/SLC11A1/ANXA9/ATP2A3/TMC1/HTR2B/RYR2/GPM6A/HSPA2/PDE4B/PML/TCN2/ATP2A1/HAP…	108
GO:0050655	dermatan sulfate proteoglycan metabolic process	9/3127	16/18866	0.000348589	0.00609046	0.0047401	BCAN/BGN/DCN/CSPG4/NCAN/CSGALNACT1/DSE/VCAN/CSPG5	9
GO:0034446	substrate adhesion-dependent cell spreading	32/3127	106/18866	0.000351958	0.00613199	0.00477243	GBP1/FGB/PDPN/UNC13D/ITGA4/BVES/PARVG/EPHA1/FGG/USH2A/CASS4/FERMT3/NEDD9/FN1/ITGB3/TACSTD2/ITGB7/SRCIN1/TEK/LAMB3/LAMB4/ITGAV/CSPG5/HAS2/FZD7/LIMS2/NTNG2/TYRO3/PARVA/PREX1/TMEFF2/PEAK1	32
GO:0002687	positive regulation of leukocyte migration	40/3127	142/18866	0.00035299	0.00613271	0.00477299	THY1/TNFSF18/CCL20/LGALS9/CD74/PLVAP/XG/PYCARD/ITGA4/CXCL10/EDN1/IL6/C3AR1/S100A14/THBS1/TRPV4/CCL5/IL23A/BDKRB1/ADAM8/C5AR1/CSF1/PGF/IL1R1/GPSM3/IL12A/RIPOR2/ICAM1/SERPINE1/LGMN/PTK2B/TMEM102/KITLG/FUT4/PTAFR/CXCL8/PLA2G7/CREB3/SWAP70/DYSF	40
GO:0090184	positive regulation of kidney development	16/3127	40/18866	0.00035574	0.00616317	0.0047967	GREM1/HOXB7/BMP4/PDGFB/EGR1/SERPINB7/SOX8/BASP1/SHH/PDGFA/PROM1/GATA3/WNT4/SIX1/CFLAR/CD24	16
GO:0006023	aminoglycan biosynthetic process	34/3127	115/18866	0.000360743	0.00623238	0.00485056	GALNT5/HEXA/LUM/BCAN/HYAL1/B3GNT8/SMPD3/BGN/DCN/CSPG4/SDC2/NCAN/PDGFB/CSGALNACT1/CHST11/B3GNT3/ANGPT1/DSE/EGF/VCAN/CSPG5/B4GALT4/HAS2/CHSY3/B3GNT2/SDC4/B3GNT7/B3GALT5/GPC5/CHST7/GPC4/B4GALT1/IL1B/EXT1	34
GO:0006721	terpenoid metabolic process	36/3127	124/18866	0.0003631	0.00624622	0.00486133	STRA6/UGT1A8/RBP1/ABCA4/AKR1B1/CYP27C1/UGT1A1/RDH5/CYP26C1/DHRS9/CYP26B1/ALDH1A1/SDC2/CRABP1/RDH16/CYP3A5/HMGCS2/CYP1A1/AKR1B10/RDH10/CYP1B1/RBP4/CYP4V2/DGAT2/APOE/LIPE/RETSAT/SDR16C5/PNPLA2/SDC4/CYP2S1/BCO2/DHRS13/PLB1/GPC5/GPC4	36
GO:2000241	regulation of reproductive process	46/3127	170/18866	0.000363563	0.00624622	0.00486133	DAZL/HORMAD1/SERPINF1/EDNRB/PIWIL2/SPATA22/NR5A1/NRK/SPINK1/PSMA8/IHO1/DMRT1/SFRP1/PRDM9/TCP11/NPPC/SPINK13/BMP4/PLA2G10/TACR2/SULF1/BNC1/MEIOC/DUSP1/NOX5/PDE5A/RNASE10/UMODL1/TIMP1/ACVR1C/HOXD13/NKX3-1/SHH/OXTR/ZNF711/SNAI1/ARHGDIB/PTAFR/MAPK15/NPR2/PTGDR2/WNT4/PLB1/INHBA/B4GALT1/HYAL3	46
GO:0044409	entry into host	41/3127	147/18866	0.000376119	0.00642624	0.00500144	LGALS9/IFITM1/CD74/TNFRSF4/CLDN6/TRIM31/HYAL1/KRT6A/ITGB6/CLDN1/ACE2/TRIM21/CXADR/CDH1/TRIM22/TRIM34/ITGB3/CR2/ITGB7/IFITM3/VAMP8/SELPLG/CLDN9/EFNB2/CAV2/CXCR4/CD86/ICAM1/ITGAV/NECTIN2/ITGA5/TRIM38/PTX3/CXCL8/IFITM2/TYRO3/CAV1/VPS18/F11R/HYAL3/TRIM8	41
GO:0051384	response to glucocorticoid	41/3127	147/18866	0.000376119	0.00642624	0.00500144	SERPINF1/PTGS2/MAOB/CDO1/PAPPA/IL1RN/AVPR1A/ALPL/EDN1/IL6/CLDN1/UGT1A1/FAM107A/SSTR2/FOS/CDKN1A/SPARC/SLIT3/DUSP1/ADM/AQP1/GPR83/FOSB/ZFP36/ADCYAP1/ICAM1/IGFBP2/STC1/HNMT/PTPRU/CTSV/AANAT/ACSBG1/PTAFR/GJB2/ANXA3/CFLAR/PAM/SLIT2/WNT7B/HSD11B2	41
GO:0048732	gland development	101/3127	443/18866	0.000377624	0.00643418	0.00500761	SERPINF1/VTN/STRA6/TP63/DKK3/NRG1/LBH/CSN3/CDO1/FOXE1/NR5A1/ALOX15B/HOXD9/WNT11/PSAPL1/IGF2/OAS2/NR0B1/IL6/TGM2/SFRP1/BMP2/NKX2-1/IRF6/CLDN1/WNT2/CEACAM1/UGT1A1/TNFAIP3/HGF/TGFB2/ID4/IHH/NTN1/CRIP1/CDH1/BMP4/LAMA1/SULF1/NEURL1/WNT10A/FGF1/SEMA3C/HNF4A/TFCP2L1/OTP/CSF1/CYP1A1/XDH/FRZB/FGF7/HOXD13/FA2H/PDGFRA/PML/NKX3-1/RAG1/GATA2/SHH/PDGFA/ADCYAP1/OXTR/FSTL3/EGF/GATA3/ELF3/SIX3/LSR/GLI1/PCSK9/LIMS…	101
GO:0150115	cell-substrate junction organization	31/3127	102/18866	0.000379344	0.00644572	0.0050166	THY1/GREM1/ACTN2/KRT14/ACVRL1/COL16A1/SFRP1/THBS1/FAM107A/FMN1/APOD/FN1/ACTN3/PHLDB2/TEK/LAMB3/LAMC2/PTK2B/ITGA5/AJUBA/LAMA3/PTEN/LIMCH1/SDC4/WHAMM/WNT4/ARHGAP6/TESK2/DLC1/MAPRE2/PEAK1	31
GO:0045684	positive regulation of epidermis development	17/3127	44/18866	0.00038226	0.00646635	0.00503265	KRT17/ZBED2/ALOX15B/SFRP4/IL20/PLAAT4/KDF1/TGFB2/BMP4/OVOL2/SULT2B1/HPSE/CYP27B1/PTCH2/NCOA3/FOXC1/PTCH1	17
GO:0007260	tyrosine phosphorylation of STAT protein	28/3127	89/18866	0.000382649	0.00646635	0.00503265	TNFSF18/TSLP/IL20/IL6/CD40/HES5/IL24/FGFR3/CSF2/IL15/HCLS1/CCL5/IL23A/HPX/CTF1/PARP9/SOCS1/PARP14/CRLF1/PECAM1/IL12A/HES1/FYN/CAV1/PTK6/ERBB4/SH2B3/SOCS3	28
GO:0007605	sensory perception of sound	42/3127	152/18866	0.000398646	0.00670959	0.00522197	COL11A1/ESPNL/SLC17A8/COL1A1/ATP2B2/CNTN5/COL4A3/MYO15A/TMPRSS3/DCDC2/CHRNA9/ATP6V0A4/GRAP/USH2A/COL2A1/USH1G/LRIG1/HOXA1/KCNQ4/PDZD7/SLC52A3/CDKN2D/SLITRK6/MYO7B/TMC1/TMIE/OTOGL/MYO7A/RIPOR2/ICAM1/COCH/ESPN/CDC14A/MYH14/LHFPL5/PCDH15/ATP8B1/GJB2/SIX1/USP53/SPTBN4/GABRB3	42
GO:0055010	ventricular cardiac muscle tissue morphogenesis	18/3127	48/18866	0.000399805	0.00670959	0.00522197	NRG1/COL11A1/FOXC2/MYBPC3/TNNT2/TNNC1/POU4F1/TGFB2/DLL4/ENG/DSP/RYR2/HEG1/PKP2/TNNI3/TPM1/SMAD7/FOXC1	18
GO:0050804	modulation of chemical synaptic transmission	103/3127	454/18866	0.000400297	0.00670959	0.00522197	KISS1/PTGS2/GRM5/EGR2/CNTN2/SYN1/DLGAP1/NPTX2/SYT11/HTR1B/LRRC4/JPH4/EDN1/GRIN1/JPH3/SLC8A2/NGF/CA7/P2RX3/ADGRB1/FAM107A/SYT12/CHRNB4/IGSF11/RAB3B/CDH1/DGKB/SYP/PRKCG/GRIN2D/ABAT/GRIK5/TACR2/SRGN/ACHE/DLGAP3/CALB1/NEURL1/UNC13A/PLCL1/PLK2/EPHA4/CBLN1/IGSF9B/GRIK2/VGF/LAMA2/NLGN3/KMO/SLC4A10/ARC/GRM1/BDNF/RIMS1/NLGN4X/CDH2/PLAT/HAP1/ADCYAP1/OXTR/LRRK2/DMPK/PLCL2/SHANK1/EPHB1/NSG1/PPFIA2/GUCY1A1/MA…	103
GO:0042130	negative regulation of T cell proliferation	22/3127	64/18866	0.000402392	0.00672647	0.0052351	FOXJ1/CTLA4/LGALS9/IDO1/CD274/PDCD1LG2/VTCN1/IHH/GPNMB/BMP4/VSIR/ARG2/PDE5A/SHH/CD86/ERBB2/IL20RB/PAWR/SDC4/SFTPD/TMEM131L/PELI1	22
GO:0030206	chondroitin sulfate biosynthetic process	12/3127	26/18866	0.000409709	0.00681196	0.00530164	BCAN/BGN/DCN/CSPG4/NCAN/CSGALNACT1/CHST11/DSE/VCAN/CSPG5/CHSY3/CHST7	12
GO:0060706	cell differentiation involved in embryonic placenta development	12/3127	26/18866	0.000409709	0.00681196	0.00530164	SOX15/GJB5/GRHL2/PRDM1/ST14/EOMES/FZD5/SNAI1/KRT8/SPINT2/CASP8/SOCS3	12
GO:0001755	neural crest cell migration	20/3127	56/18866	0.000412304	0.00681844	0.00530668	ALX1/EDNRB/SEMA4A/BMP4/OVOL2/SEMA6B/FN1/SEMA3C/SEMA3G/SEMA5A/SOX8/HTR2B/SHH/ZEB2/KITLG/SEMA4G/GBX2/ERBB4/SEMA6C/SEMA3B	20
GO:0044273	sulfur compound catabolic process	20/3127	56/18866	0.000412304	0.00681844	0.00530668	HYAL4/HEXA/LUM/CDO1/DPEP1/BCAN/HYAL1/BGN/DCN/CSPG4/NCAN/GGT7/GGT1/GGT5/VCAN/CSPG5/CTH/ABCD1/CSAD/TST	20
GO:0034754	cellular hormone metabolic process	38/3127	134/18866	0.000423601	0.006968	0.00542308	DKK3/UGT1A8/RBP1/HSD17B1/BMP2/AKR1B1/CYP27C1/UGT1A1/RDH5/CYP26C1/DHRS9/CYP26B1/ALDH1A1/CRABP1/RDH16/CYP3A5/EGR1/SULT1A1/HSD17B6/ADM/CYP1A1/PDGFRA/AKR1B10/RDH10/SHH/CYP1B1/RBP4/AANAT/DGAT2/LIPE/RETSAT/SDR16C5/PNPLA2/CYP2S1/BCO2/DHRS13/WNT4/PLB1	38
GO:0046718	viral entry into host cell	38/3127	134/18866	0.000423601	0.006968	0.00542308	LGALS9/IFITM1/CD74/TNFRSF4/CLDN6/TRIM31/HYAL1/ITGB6/CLDN1/ACE2/TRIM21/CXADR/TRIM22/TRIM34/ITGB3/CR2/ITGB7/IFITM3/VAMP8/SELPLG/CLDN9/EFNB2/CAV2/CXCR4/CD86/ICAM1/ITGAV/NECTIN2/ITGA5/TRIM38/PTX3/IFITM2/TYRO3/CAV1/VPS18/F11R/HYAL3/TRIM8	38
GO:0051896	regulation of protein kinase B signaling	63/3127	253/18866	0.000432111	0.00707039	0.00550277	NRG1/KL/LCK/EPGN/FGF16/VAV1/F3/IGF2/EREG/CAVIN3/PIK3CG/THBS1/FGFR3/TSPYL5/HGF/HCLS1/ENG/FGF20/PDGFB/MEIS3/ADAM8/FGF1/IGF1R/PHLDA3/SEMA5A/MYORG/BTC/XDH/RCN3/FGF7/PDGFRA/RASD2/HPSE/ANGPT1/HBEGF/PIK3CD/PDGFA/TEK/NRG4/EGF/CD86/PIK3AP1/ERBB2/GATA3/TNFAIP8L3/FGF2/FYN/ERBB3/KITLG/FGF5/TGFA/STOX1/MST1R/PTEN/RRAS/BANK1/MAGI2/ERBB4/IRS2/PHLPP2/SH2B3/MC1R/GDF15	63
GO:0051924	regulation of calcium ion transport	63/3127	253/18866	0.000432111	0.00707039	0.00550277	THY1/CYBA/PTGS2/KCNE3/F2RL3/GRAMD2A/TRPC6/SPINK1/CXCL10/CXCL11/CRACR2B/JPH4/GRIN3B/GRIN1/CACNG6/TRPV2/RRAD/PIK3CG/JPH3/P2RX3/P2RY6/FKBP1B/NOS3/S100A1/JPH2/CCL5/BDKRB1/PDGFB/ATP1B1/CAPN3/TMC1/RYR2/HSPA2/PDE4B/PML/ATP2A1/HAP1/CXCR4/EGF/ICAM1/TMEM38A/STC1/JPH1/PTK2B/FYN/STAC/RGS9/GJC2/CBARP/MYLK/UBASH3B/CACNB4/CAV1/GPR35/SNCA/TSPAN13/FMR1/SLC8B1/PLPP4/DYSF/NOS1AP/RGS4/SLC8A1	63
GO:0099177	regulation of trans-synaptic signaling	103/3127	455/18866	0.000434672	0.00709352	0.00552077	KISS1/PTGS2/GRM5/EGR2/CNTN2/SYN1/DLGAP1/NPTX2/SYT11/HTR1B/LRRC4/JPH4/EDN1/GRIN1/JPH3/SLC8A2/NGF/CA7/P2RX3/ADGRB1/FAM107A/SYT12/CHRNB4/IGSF11/RAB3B/CDH1/DGKB/SYP/PRKCG/GRIN2D/ABAT/GRIK5/TACR2/SRGN/ACHE/DLGAP3/CALB1/NEURL1/UNC13A/PLCL1/PLK2/EPHA4/CBLN1/IGSF9B/GRIK2/VGF/LAMA2/NLGN3/KMO/SLC4A10/ARC/GRM1/BDNF/RIMS1/NLGN4X/CDH2/PLAT/HAP1/ADCYAP1/OXTR/LRRK2/DMPK/PLCL2/SHANK1/EPHB1/NSG1/PPFIA2/GUCY1A1/MA…	103
GO:0060349	bone morphogenesis	29/3127	94/18866	0.000437924	0.00709519	0.00552207	ACP5/COMP/SFRP4/SMPD3/ALPL/COL1A1/FGFR3/TRPV4/IHH/CYP26B1/NPPC/COL2A1/AXIN2/BMP4/MMP13/CSGALNACT1/SHOX2/DLX5/TEK/SERPINH1/PHOSPHO1/STC1/HAS2/THBS3/NAB2/RUNX2/TGFB3/SCX/FOXC1	29
GO:0060993	kidney morphogenesis	29/3127	94/18866	0.000437924	0.00709519	0.00552207	FOXJ1/GREM1/WNT11/HOXB7/HES5/BMP2/FMN1/BMP4/STAT1/CALB1/TACSTD2/FGF1/DCHS1/GCNT3/SOX8/PGF/BASP1/SHH/NPNT/LRRK2/GATA3/SIX2/FGF2/FAT4/HES1/WNT4/SIX1/WNT7B/PTCH1	29
GO:0031644	regulation of nervous system process	41/3127	148/18866	0.000438215	0.00709519	0.00552207	CCK/EDNRB/HTR2C/EGR2/DLGAP1/NPTX2/AVPR1A/TNFRSF1B/EDN1/GRIN1/NMUR2/SLC8A2/TYMP/P2RX3/HGF/NOS3/CHRNB4/IGSF11/GRIN2D/ABAT/DLGAP3/CBLN1/IGSF9B/NLGN3/GRM1/RIMS1/NLGN4X/LRRK2/DMPK/SHANK1/PTK2B/PTAFR/PTEN/FGF12/GPR35/TMEM25/RIMS2/FMR1/CCN3/S1PR2/RGS4	41
GO:0070838	divalent metal ion transport	106/3127	471/18866	0.000452142	0.00729146	0.00567482	THY1/CYBA/PTGS2/KCNE3/TRPA1/LCK/F2RL3/HTR2C/SLC30A8/BSPRY/GRAMD2A/TRPC6/SLC24A3/SPINK1/CXCL10/CXCL11/CRACR2B/JPH4/ATP2B2/GRIN3B/GRIN1/CACNG6/TRPV2/RAMP2/NMUR2/RRAD/PIK3CG/JPH3/SLC8A2/CLDN16/TRPV4/PTPRC/P2RX3/P2RY6/CHRNA9/FKBP1B/NOS3/GCK/TRPM8/S100A1/TRPC4/JPH2/GRIN2D/TRPM6/CCL5/BDKRB1/CCN2/PDGFB/ATP1B1/CACNA1G/CAPN3/CALHM1/SLC11A1/ANXA9/ATP2A3/TMC1/HTR2B/RYR2/GPM6A/HSPA2/PDE4B/PML/ATP2A1/HAP1/CXC…	106
GO:0072593	reactive oxygen species metabolic process	70/3127	288/18866	0.000453594	0.00729146	0.00567482	GPX3/CYBA/PTGS2/MAOB/CD34/ACP5/IFI6/HBA1/CCN6/PON3/ALOX12/VAV1/CD36/DUOX1/EDN1/CRYAB/GRIN1/THBS1/ACE2/ADGRB1/TMEM106A/ACOD1/NOS3/BST1/HBA2/CDKN1A/CCN2/PDGFB/ARG2/ITGB2/INAVA/PDK4/DUOXA1/TLR2/CCN1/NOX5/CYP1A1/XDH/SOD3/NCF2/TLR4/CYP1B1/LRRK2/PLIN5/ICAM1/SLC7A2/AGTR1/PRCP/PTK2B/FYN/PTX3/GCH1/SFTPD/BCO2/GLA/ABCD1/CD177/CAV1/CLU/KLF2/SNCA/TIGAR/CTNS/CFLAR/TICAM1/PREX1/IL1B/BIRC2/ARF4/NOS1AP	70
GO:0070830	bicellular tight junction assembly	25/3127	77/18866	0.000453874	0.00729146	0.00567482	CLDN6/WNT11/CLDN5/GRHL2/RAMP2/CLDN10/CLDN18/CLDN7/CLDN1/CLDN16/CRB3/ESAM/CLDN23/CLDN11/CLDN14/PECAM1/CLDN9/MPP7/FZD5/SNAI1/OCLN/PARD6B/APC/F11R/PATJ	25
GO:0001558	regulation of cell growth	96/3127	420/18866	0.00047451	0.00760323	0.00591747	KRT17/ROS1/GREM1/CYBA/OSTN/CPNE5/WNT11/RASAL1/HYAL1/AVPR1A/ISLR2/RASGRP2/TMC8/NRCAM/EDN1/CRYAB/SLC44A4/TRPV2/ACVRL1/SFRP1/MUC12/NPR1/SEMA4A/ARHGAP4/CEACAM1/NGF/TGFB2/FAM107A/RND2/NTN1/SPHK1/GNG4/MAP2/SEMA6B/FN1/BDKRB1/CDHR2/CDKN1A/UNC13A/SEMA3C/SEMA3G/SLIT3/HNF4A/RERG/KIF26A/SEMA5A/CDKN2D/NANOS1/CXCL16/FRZB/BDNF/IGFBP3/RIMS1/PML/HBEGF/CXCR4/FHL1/BST2/L1CAM/ERBB2/CDA/CYP27B1/AGTR1/PTK2B/DACT3/APOE…	96
GO:0003208	cardiac ventricle morphogenesis	24/3127	73/18866	0.000476081	0.00760869	0.00592172	NRG1/COL11A1/FOXC2/MYBPC3/TNNT2/GRHL2/TNNC1/POU4F1/TGFB2/DLL4/ENG/DSP/SEMA3C/RYR2/JAG1/GATA3/CPE/HEG1/PKP2/PPP1R13L/TNNI3/TPM1/SMAD7/FOXC1	24
GO:0045861	negative regulation of proteolysis	86/3127	369/18866	0.000478693	0.00763072	0.00593886	SERPINF1/VTN/PTGS2/CARD16/TFAP2B/CST6/CARD18/IFI6/SPINK6/IL1R2/DPEP1/MMP9/SPINK7/SPINK1/PI3/CRYAB/SERPINB2/BIRC3/THBS1/COL4A3/BIRC7/NGF/SPINK4/COL28A1/LXN/TRIM21/HGF/LAMP3/SPINT1/SPINK13/PRKCG/ITIH3/C3/TFPI2/NGFR/RENBP/RARRES1/PI15/SPOCK2/EPHA4/CPAMD8/COL7A1/SERPINB7/ANOS1/CDKN2D/UMODL1/AQP1/TIMP1/SLPI/C4B/SERPINA1/PML/RAG1/SHH/ITIH4/PLAT/TIMP4/COL6A3/DHCR24/LRRK2/PAPLN/BST2/SERPINH1/SPOCK3/SERPI…	86
GO:0007044	cell-substrate junction assembly	30/3127	99/18866	0.000493926	0.0078533	0.00611209	THY1/GREM1/ACTN2/KRT14/ACVRL1/COL16A1/SFRP1/THBS1/FAM107A/FMN1/APOD/FN1/ACTN3/PHLDB2/TEK/LAMB3/LAMC2/PTK2B/ITGA5/AJUBA/LAMA3/PTEN/LIMCH1/SDC4/WHAMM/WNT4/ARHGAP6/TESK2/DLC1/PEAK1	30
GO:0045665	negative regulation of neuron differentiation	57/3127	225/18866	0.000501079	0.00794659	0.0061847	THY1/FOXG1/STMN2/OSTN/EDNRB/CNTN2/TRPC6/CRMP1/DLL1/HES5/FUOM/DIO3/SEMA4A/ARHGAP4/TRPV4/GPR37L1/ID4/NTN1/MAP2/NOTCH3/SEMA6B/NGFR/SEMA3C/PLK2/SEMA3G/EPHA4/SEMA5A/NLGN3/SOX8/GFI1/DLX2/EFNB2/PTPRO/SHH/JAG1/LRRK2/INPP5J/SIX3/B2M/HES1/APOE/ZNF365/RAPGEF2/PTEN/DRAXIN/SEMA4G/TBX6/PRAG1/KREMEN1/ZHX2/KIAA0319/SLIT2/EPHA7/SEMA6C/SEMA3B/FGF13/DKK1	57
GO:0019216	regulation of lipid metabolic process	98/3127	431/18866	0.000503884	0.00796033	0.0061954	DNAJC15/ANKRD1/PTGS2/DKK3/CD74/ADGRF5/UGT1A8/HTR2C/NR5A1/HCAR2/PSAPL1/FABP3/ZFP69/AVPR1A/FLT1/CD36/SMPD3/RAB38/ANGPTL4/NR0B1/AGAP2/BMP2/PIK3CG/CCDC3/CEACAM1/FGFR3/UGT1A1/ABCB4/HELZ2/APOD/SPHK1/C3/CHRM5/APOC1/HMGCS2/PDGFB/SOCS1/FGF1/EGR1/PDK4/CCN1/HNF4A/ADM/GFI1/CYP1A1/HTR2B/RORC/PDGFRA/BSCL2/HPGD/AADAC/NR4A3/RDH10/PDGFA/TEK/DHH/PLIN5/TNFAIP8L3/SNAI1/FGF2/PDP1/LSR/CYP27B1/AGTR1/ABCB11/PTK2B/TTC39B…	98
GO:0019934	cGMP-mediated signaling	13/3127	30/18866	0.000505104	0.00796033	0.0061954	EDNRB/HTR2C/CD36/THBS1/NPR1/NPPC/RUNDC3A/HTR2B/AQP1/PTK2B/APOE/NPR2/ADORA2B	13
GO:0042692	muscle cell differentiation	90/3127	390/18866	0.000505806	0.00796033	0.0061954	GREM1/ANKRD1/NRG1/EDNRB/ACTN2/RBPMS2/COMP/AVPR1A/BVES/IGF2/TNNT2/CXCL10/EREG/DLL1/EDN1/CAPN9/RAMP2/MYOZ1/BMP2/ALPK2/LDB3/SYNPO2L/PTGFRN/ADGRB1/PLPP7/CXADR/ANKRD2/CYP26B1/MYPN/NEB/RBM24/ALPK3/BMP4/ENG/PDGFB/CAPN3/SHOX2/ADM/MYORG/ACTC1/LOX/BDNF/PDGFRA/HDAC9/EFNB2/ERVW-1/SHH/CDH2/CAV2/PRDM6/NPNT/BARX2/PLEKHO1/RIPOR2/DMPK/MYH11/MAMSTR/EHD2/SYPL2/TANC1/CHRNB1/CTH/FZD7/HES1/KRT8/TCAP/POPDC2/FLNC/BHLHE4…	90
GO:0006024	glycosaminoglycan biosynthetic process	32/3127	108/18866	0.000507502	0.00796675	0.00620039	GALNT5/HEXA/LUM/BCAN/HYAL1/SMPD3/BGN/DCN/CSPG4/SDC2/NCAN/PDGFB/CSGALNACT1/CHST11/B3GNT3/ANGPT1/DSE/EGF/VCAN/CSPG5/B4GALT4/HAS2/CHSY3/B3GNT2/SDC4/B3GNT7/GPC5/CHST7/GPC4/B4GALT1/IL1B/EXT1	32
GO:0002221	pattern recognition receptor signaling pathway	52/3127	201/18866	0.000510286	0.00799017	0.00621862	CYBA/RSAD2/FGB/TLR3/IFIH1/CD36/CD40/S100A14/BIRC3/FGG/TLR1/IRF4/TNFAIP3/ACOD1/IRF7/DDX60/TRIL/S100A1/LY96/ITGB2/CTSS/INAVA/IRAK3/TLR2/GFI1/MYD88/TLR4/CD14/SARM1/LACC1/PIK3AP1/LGMN/UNC93B1/IRF1/SFTPD/NFKBIA/TYRO3/RFTN1/CAV1/ERBIN/TLR5/IKBKE/TICAM1/CASP8/TNIP1/DAB2IP/BIRC2/TAB2/IRAK2/PELI1/NR1H3/SMPDL3B	52
GO:0002715	regulation of natural killer cell mediated immunity	17/3127	45/18866	0.000520372	0.00810705	0.00630958	LGALS9/VAV1/CD160/HLA-F/CEACAM1/HLA-B/CD96/RAET1E/CADM1/RASGRP1/CD226/HLA-E/IL12A/RAET1G/SH2D1B/NECTIN2/HLA-A	17
GO:0052372	modulation by symbiont of entry into host	17/3127	45/18866	0.000520372	0.00810705	0.00630958	LGALS9/IFITM1/CD74/TRIM31/KRT6A/TRIM21/TRIM22/TRIM34/IFITM3/ITGAV/NECTIN2/TRIM38/PTX3/CXCL8/IFITM2/CAV1/TRIM8	17
GO:0045576	mast cell activation	21/3127	61/18866	0.000528202	0.00818023	0.00636654	TSLP/LGALS9/UNC13D/FES/FCER1G/PIK3CG/LAT2/PLSCR1/ADGRE2/BLK/RASGRP1/CD226/VAMP8/NR4A3/PIK3CD/GATA2/LAT/NECTIN2/CPLX2/IL13RA2/ADORA2B	21
GO:0090303	positive regulation of wound healing	21/3127	61/18866	0.000528202	0.00818023	0.00636654	VTN/FOXC2/PDPN/F3/CD36/DUOX1/THBS1/CLDN1/THBD/TLR4/HPSE/INSL3/HBEGF/CXCR4/SERPINE1/OCLN/SERPINF2/PLA2G4A/MYLK/TBXA2R/F11R	21
GO:0060048	cardiac muscle contraction	39/3127	140/18866	0.000529037	0.00818023	0.00636654	KCNE3/MYBPC3/TNNT2/PIK3CG/TNNC1/ACE2/KCNJ8/FKBP1B/KCNE4/KCNH2/DSP/CCN2/JUP/ATP1B1/CACNA1G/SCN3B/ACTC1/PDE5A/RYR2/PDE4B/ADRA1B/GJA5/ATP2A1/CXCR4/KCNJ2/TMEM38A/STC1/TCAP/PKP2/FGF12/CAV1/PPP1R13L/MAP2K3/TNNI3/FGF13/TPM1/SMAD7/NOS1AP/SLC8A1	39
GO:0002819	regulation of adaptive immune response	45/3127	168/18866	0.000531191	0.00819104	0.00637495	FOXJ1/RSAD2/C4BPB/CD274/C4BPA/PYCARD/TNFRSF1B/IL6/FCER1G/CD40/CD160/HLA-F/CEACAM1/PTPRC/TNFAIP3/HLA-B/IFNB1/IRF7/IL7R/C3/IL23A/HPX/NLRP10/LOXL3/SLC11A1/CD226/SKAP1/TNFSF13/IL1RL1/HLA-E/TNFSF4/IL1R1/IL12A/MR1/GATA3/FZD5/IL20RB/NECTIN2/HLA-A/B2M/PLA2G4A/IRF1/DUSP10/IL1B/SMAD7	45
GO:0050679	positive regulation of epithelial cell proliferation	54/3127	211/18866	0.000534151	0.00819104	0.00637495	PTPRN/CYBA/TP63/LRG1/PPP1R16B/EPGN/F3/HYAL1/ITGA4/IGF2/ACVRL1/SFRP1/BMP2/CLDN1/WNT2/TNFAIP3/IHH/SCG2/BMP4/CCL5/EGFL7/ITGB3/PDGFB/FGF1/C5AR1/SEMA5A/HTR2B/PGF/FGF7/TLR4/TGM1/NR4A3/GATA2/SHH/DLX5/CAV2/TEK/NR4A1/ERBB2/FGF2/CCL26/AGTR1/HAS2/FZD7/TGFA/STOX1/FGFBP1/PRKD2/ZNF703/CFLAR/NRAS/B4GALT1/GRN/DYSF	54
GO:0002448	mast cell mediated immunity	18/3127	49/18866	0.000535033	0.00819104	0.00637495	LGALS9/UNC13D/FES/FCER1G/PIK3CG/LAT2/SPON2/ADGRE2/BLK/RASGRP1/VAMP8/NR4A3/PIK3CD/GATA2/LAT/CPLX2/IL13RA2/ADORA2B	18
GO:0010171	body morphogenesis	18/3127	49/18866	0.000535033	0.00819104	0.00637495	STRA6/MAB21L2/CLDN5/COL1A1/GREM2/IHH/PHLDB2/CSRNP1/CRISPLD1/PDGFRA/DLX5/CRISPLD2/PHLDB1/RRAS/TGFB3/ARID5B/SCX/DKK1	18
GO:0007611	learning or memory	64/3127	260/18866	0.000544097	0.00830924	0.00646694	SERPINF1/PTGS2/STRA6/GRM5/CCK/FZD9/EGR2/CNTN2/CLDN5/LRRN4/NPTX2/SYT11/MUSK/JPH4/GRIN1/JPH3/SLC8A2/NGF/DNAH11/PRKCG/GATM/TACR2/FOS/CALB1/FOXO6/SLC17A7/SCN2A/TLR2/PLK2/GALR2/NLGN3/ARC/SLC2A4/BDNF/PTCHD1/NLGN4X/RAG1/GM2A/OXTR/SHANK1/MAPK8IP2/LGMN/MME/HRH1/TANC1/B2M/SLC12A5/ITGA5/KCNK2/SYNPO/APOE/FYN/RGS14/PTEN/MEIS2/CTNS/IFT20/KCNK10/FGF13/NCSTN/ARF4/C1QL1/SYNJ1/DKK1	64
GO:0002456	T cell mediated immunity	31/3127	104/18866	0.000550096	0.00838016	0.00652214	RSAD2/MYO1G/TNFRSF1B/IL6/HLA-F/CEACAM1/PTPRC/HLA-B/IFNB1/IL7R/IL23A/SLC11A1/HLA-E/TNFSF4/IL1R1/IL12A/JAG1/MR1/GATA3/CD8A/ICAM1/FZD5/IL20RB/NECTIN2/HLA-A/B2M/TREX1/CTSH/RFTN1/IL1B/SMAD7	31
GO:1903555	regulation of tumor necrosis factor superfamily cytokine production	33/3127	113/18866	0.000556924	0.00846332	0.00658687	CYBA/POMC/CD34/LGALS9/TLR3/ACP5/CD274/PYCARD/CD36/FCER1G/PTPRC/TNFAIP3/GPNMB/SPON2/IL23A/VSIR/LY96/ARG2/ADAM8/IRAK3/TLR2/RASGRP1/TLR4/HLA-E/ANGPT1/CD14/ZFP36/NLRC3/TREX1/PTAFR/CLU/TICAM1/MC1R	33
GO:0042310	vasoconstriction	25/3127	78/18866	0.000564187	0.00855269	0.00665642	PTGS2/EDNRB/FGB/HTR1D/COMP/HTR1B/AVPR1A/EDN1/FGG/ACE2/ACTA2/ACE/ADM/ADRA1D/HTR2B/ADRA1B/GJA5/OXTR/ICAM1/HRH1/AGTR1/PTAFR/CAV1/TBXA2R/SLC8A1	25
GO:0043046	DNA methylation involved in gamete generation	10/3127	20/18866	0.000567413	0.00855964	0.00666182	MAEL/TDRD9/FKBP6/TDRD1/TDRD12/PIWIL2/PIWIL4/DDX4/ASZ1/MOV10L1	10
GO:0072311	glomerular epithelial cell differentiation	10/3127	20/18866	0.000567413	0.00855964	0.00666182	FOXJ1/FOXC2/BMP4/BASP1/PTPRO/PODXL/JAG1/PROM1/MAGI2/CD24	10
GO:0035633	maintenance of blood-brain barrier	14/3127	34/18866	0.000581603	0.00875234	0.00681181	PTGS2/CLDN5/IL6/CLDN1/TJP3/ESAM/LAMA2/PECAM1/ANGPT1/SH3GL2/OCLN/LSR/MFSD2A/F11R	14
GO:1903036	positive regulation of response to wounding	24/3127	74/18866	0.000595304	0.00891576	0.00693899	VTN/FOXC2/PDPN/F3/CD36/DUOX1/THBS1/CLDN1/FKBP1B/SCARF1/THBD/TLR4/HPSE/INSL3/HBEGF/CXCR4/SERPINE1/OCLN/SERPINF2/PLA2G4A/MYLK/TBXA2R/GRN/F11R	24
GO:0002702	positive regulation of production of molecular mediator of immune response	30/3127	100/18866	0.000595345	0.00891576	0.00693899	RSAD2/CD74/TNFRSF4/CD36/IL6/FCER1G/CD40/CD160/HLA-F/PTPRC/KLK5/MZB1/SPON2/HPX/GPRC5B/CD226/TNFSF13/TLR4/HLA-E/TNFSF4/IL1R1/NR4A3/RAET1G/GATA3/FZD5/HLA-A/RBP4/B2M/TICAM1/IL1B	30
GO:0033079	immature T cell proliferation	7/3127	11/18866	0.000605002	0.00894446	0.00696133	IHH/BMP4/SHH/ERBB2/WNT4/IL1B/TMEM131L	7
GO:0042482	positive regulation of odontogenesis	7/3127	11/18866	0.000605002	0.00894446	0.00696133	CD34/ENAM/EDN1/BMP2/AMTN/NGFR/CSF1	7
GO:0072205	metanephric collecting duct development	7/3127	11/18866	0.000605002	0.00894446	0.00696133	AQP2/AKR1B1/BMP4/CALB1/SHH/WNT7B/PTCH1	7
GO:0140052	cellular response to oxidised low-density lipoprotein particle stimulus	7/3127	11/18866	0.000605002	0.00894446	0.00696133	CD36/SMPD3/CD68/MYD88/TLR4/ADTRP/TICAM1	7
GO:0006805	xenobiotic metabolic process	34/3127	118/18866	0.000605645	0.00894446	0.00696133	UGT1A10/UGT1A8/PON3/DPEP1/GRIN1/PTGS1/UGT1A4/UGT1A1/CYP26B1/GSTM1/AKR7A3/CYP3A5/CES3/SULT1A1/HNF4A/GGT1/UGT1A6/SULT1B1/CYP1A1/RORC/ARNT2/CYP2J2/AADAC/NR1I2/GSTO2/CYP1B1/AOC2/AOC3/CYP2S1/AHRR/NAT1/AHR/MTARC2/EPHX1	34
GO:0018958	phenol-containing compound metabolic process	32/3127	109/18866	0.000605938	0.00894446	0.00696133	MAOB/TYRP1/FOXE1/DCT/SLC5A5/DIO2/DUOX1/AKR1B1/DIO3/NPR1/TGFB2/SLC45A2/ABAT/PNMT/ITGB2/DUOXA1/SULT1A1/SULT1B1/MOXD1/EPAS1/ZEB2/GATA3/AOC2/GPR37/NR4A2/GCH1/RAPGEF2/MFSD12/IYD/SNCA/CTNS/MC1R	32
GO:0070372	regulation of ERK1 and ERK2 cascade	73/3127	306/18866	0.000616292	0.0090659	0.00705584	ROS1/CCL20/BMPER/GBP1/LGALS9/CD74/FFAR4/FGB/HTR2C/PYCARD/CD36/CAVIN3/PSCA/BMP2/FGG/CEACAM1/FGFR3/TRPV4/PTPRC/P2RY6/CHRNA9/PTPRR/GPNMB/BMP4/CCL5/FN1/NLRP12/FGF20/CCN2/PDGFB/C5AR1/CCN1/DUSP1/RASGRP1/HTR2B/TLR4/C1QL4/PDGFRA/ACKR3/ATF3/ANGPT1/PDGFA/TEK/NPNT/NEK10/ADCYAP1/ERBB2/ICAM1/TNFAIP8L3/EPHB1/FGF2/CCL26/PTK2B/SERPINF2/APOE/DUSP10/RGS14/RAPGEF2/PTEN/RRAS/CAMK2N1/EZR/PRKD2/ERBB4/AKAP12/CFLAR/TNIP…	73
GO:0007249	I-kappaB kinase/NF-kappaB signaling	69/3127	286/18866	0.000617097	0.0090659	0.00705584	CARD16/CASP1/TNFSF10/LGALS9/CD74/TLR3/PYCARD/CD36/CD40/TGM2/BIRC3/TRAF1/APOL3/TRIM21/TNFAIP3/TMEM106A/STAT1/PPM1N/TRIM22/NLRP12/TRIM34/LY96/RELB/GPRC5B/INAVA/TLR2/CAPN3/PLK2/HTR2B/MYD88/TLR4/SHISA5/OPTN/ANGPT1/CD14/BST2/MAP3K14/NLRC3/CTH/S100A4/AJUBA/SECTM1/TRIM38/OTUD7A/CASP10/FYN/C18orf32/NFKBIA/TRIM39/NKIRAS1/IFIT5/IKBKE/CFLAR/TICAM1/CASP8/TNIP1/TERF2IP/TLE1/PELI2/IL1B/WLS/DAB2IP/REL/BIRC2/TAB…	69
GO:0033081	regulation of T cell differentiation in thymus	12/3127	27/18866	0.000626883	0.00918785	0.00715075	FOXJ1/VNN1/IHH/IL7R/BMP4/ADAM8/RASGRP1/SHH/ERBB2/TOX/IL1B/TMEM131L	12
GO:0030322	stabilization of membrane potential	9/3127	17/18866	0.000631952	0.00921846	0.00717457	KCNK3/KCNK9/KCNK13/KCNK7/KCNK15/KCNK2/KCNK1/KCNK6/KCNK10	9
GO:0046851	negative regulation of bone remodeling	9/3127	17/18866	0.000631952	0.00921846	0.00717457	GREM1/IL6/SFRP1/CLDN18/INPP5D/TNFAIP3/TNFRSF11B/UBASH3B/GPR137	9
GO:0032733	positive regulation of interleukin-10 production	15/3127	38/18866	0.000638475	0.00929169	0.00723157	CD34/TSLP/LGALS9/CD274/PYCARD/IL6/FCER1G/IRF4/HGF/IL23A/INAVA/TLR2/TLR4/TNFSF4/IL20RB	15
GO:0010935	regulation of macrophage cytokine production	8/3127	14/18866	0.000657641	0.00949345	0.00738859	CD74/CD36/TGFB2/SPON2/GPRC5B/IRAK3/TLR4/TGFB3	8
GO:0072672	neutrophil extravasation	8/3127	14/18866	0.000657641	0.00949345	0.00738859	XG/PIK3CG/ADAM8/PECAM1/IL1R1/PIK3CD/RIPOR2/CD177	8
GO:0044070	regulation of anion transport	31/3127	105/18866	0.000658478	0.00949345	0.00738859	ROS1/GRM5/CCK/ABCB1/PDZK1/CFTR/FABP3/HTR1B/AVPR1A/SFRP4/EDN1/THBS1/ACE2/CA7/ABCB4/ABAT/CLTRN/PLA2G10/KMO/SV2A/ANO9/ACSL5/STC1/ABCB11/APOE/PTAFR/SLC43A2/GABRE/IRS2/IL1B/RGS4	31
GO:1902106	negative regulation of leukocyte differentiation	31/3127	105/18866	0.000658478	0.00949345	0.00738859	FOXJ1/CTLA4/CD74/TLR3/SFRP1/CLDN18/INPP5D/CEACAM1/IHH/IFNB1/BMP4/FGL2/INHA/SOCS1/LOXL3/LRRC17/GPR68/TLR4/TNFSF4/GATA2/SHH/TMEM178A/FSTL3/ERBB2/HOXA7/IRF1/INHBA/UBASH3B/TMEM131L/GPR137/SMAD7	31
GO:0050863	regulation of T cell activation	78/3127	332/18866	0.000665714	0.00956869	0.00744716	THY1/FOXJ1/TNFSF18/CTLA4/LGALS9/CD74/LCK/IDO1/CD274/VNN1/EBI3/VAV1/PYCARD/IGF2/TNFRSF1B/IL6/PDCD1LG2/PRDM1/CD160/ZAP70/VTCN1/CEACAM1/PTPRC/IRF4/IL15/IHH/CYP26B1/IFNB1/GPNMB/IL7R/BMP4/HHLA2/CCL5/CD6/IL23A/FGL2/VSIR/ARG2/SOCS1/ADAM8/LOXL3/RASGRP1/PDE5A/HLA-E/TNFSF4/EFNB2/RAG1/SHH/LAT/IL12A/RIPOR2/CD86/ERBB2/GATA3/TOX/IGFBP2/IL20RB/IL7/HLA-A/TNFSF9/SIRPB1/HES1/IRF1/PAWR/FYN/TREX1/DUSP10/SDC4/SFTPD/C…	78
GO:0043122	regulation of I-kappaB kinase/NF-kappaB signaling	62/3127	252/18866	0.000666792	0.00956869	0.00744716	CARD16/CASP1/TNFSF10/LGALS9/CD74/TLR3/PYCARD/CD36/CD40/TGM2/BIRC3/TRAF1/APOL3/TRIM21/TNFAIP3/TMEM106A/STAT1/PPM1N/TRIM22/NLRP12/TRIM34/GPRC5B/INAVA/CAPN3/PLK2/HTR2B/MYD88/TLR4/SHISA5/OPTN/ANGPT1/BST2/MAP3K14/NLRC3/CTH/S100A4/AJUBA/SECTM1/TRIM38/OTUD7A/CASP10/FYN/C18orf32/TRIM39/IFIT5/IKBKE/CFLAR/TICAM1/CASP8/TNIP1/TERF2IP/TLE1/PELI2/IL1B/WLS/DAB2IP/REL/BIRC2/TAB2/TRIM8/TRAF4/PELI1	62
GO:0010518	positive regulation of phospholipase activity	21/3127	62/18866	0.000675518	0.00964915	0.00750977	AVPR1A/FLT1/NMUR2/FGFR3/P2RY6/GNA15/CCL5/C5AR1/CCN1/HTR2B/BDNF/PDGFRA/TXK/CD86/FGF2/AGTR1/PTAFR/ARHGAP6/ABL2/ITK/ARF4	21
GO:0070527	platelet aggregation	21/3127	62/18866	0.000675518	0.00964915	0.00750977	FGB/PDPN/ALOX12/COMP/PIK3CG/FGG/CEACAM1/FERMT3/ABAT/FN1/ITGB3/BLK/MYL9/PDGFRA/MPL/TYRO3/UBASH3B/CD9/MYL12A/F11R/SH2B3	21
GO:0007492	endoderm development	25/3127	79/18866	0.00069722	0.00990449	0.00770851	VTN/COL11A1/MMP9/ITGA4/NKX2-1/ITGA7/BMP4/MMP15/FN1/ITGB2/DUSP1/COL7A1/EOMES/ARC/COL8A1/LAMB3/DUSP5/ITGAV/COL12A1/ITGA5/LAMA3/INHBA/GATA6/DKK1/EXT1	25
GO:0071260	cellular response to mechanical stimulus	25/3127	79/18866	0.00069722	0.00990449	0.00770851	ANKRD1/CYBA/PTGS2/CASP1/TLR3/WNT11/COL1A1/CD40/ENG/MYD88/AQP1/TLR4/TNFRSF8/RIPOR2/KCNJ2/MAP3K14/CNN2/FAS/IRF1/TLR5/CASP8/SCX/IL1B/F11R/HABP4	25
GO:0032570	response to progesterone	17/3127	46/18866	0.00069927	0.00990449	0.00770851	RAMP2/THBS1/TGFB2/ACOD1/FOS/TLR2/CATSPERG/FOSB/TXNIP/OXTR/PTGER2/CATSPER1/GJB2/CAV1/TGFB3/ABHD2/NR1H3	17
GO:1903409	reactive oxygen species biosynthetic process	36/3127	128/18866	0.0006998	0.00990449	0.00770851	CYBA/PTGS2/MAOB/CD34/ACP5/CCN6/CD36/DUOX1/EDN1/GRIN1/ADGRB1/NOS3/ARG2/ITGB2/INAVA/DUOXA1/CYP1A1/TLR4/CYP1B1/ICAM1/SLC7A2/PTK2B/FYN/PTX3/GCH1/GLA/ABCD1/CAV1/CLU/KLF2/SNCA/CTNS/CFLAR/TICAM1/IL1B/NOS1AP	36
GO:0001961	positive regulation of cytokine-mediated signaling pathway	18/3127	50/18866	0.000707889	0.00997333	0.00776208	CASP1/TSLP/ZBP1/CD74/EDN1/NLRC5/IRF7/HPX/PARP9/PARP14/CSF1/GFI1/TXK/IL1R1/CXCR4/CASP4/IL7/IKBKE	18
GO:0099054	presynapse assembly	18/3127	50/18866	0.000707889	0.00997333	0.00776208	LRRC4B/SLITRK1/CNTN5/MDGA1/IL1RAPL1/LRFN5/CBLN1/NLGN3/SLITRK6/EFNB2/NLGN4X/PTEN/NTNG2/IL1RAP/SNCA/GPC4/PCLO/DKK1	18
GO:0071706	tumor necrosis factor superfamily cytokine production	34/3127	119/18866	0.000714981	0.0100504	0.00782203	CYBA/POMC/CD34/LGALS9/TLR3/ACP5/CD274/PYCARD/CD36/FCER1G/PTPRC/TNFAIP3/TMEM106A/GPNMB/SPON2/IL23A/VSIR/LY96/ARG2/ADAM8/IRAK3/TLR2/RASGRP1/TLR4/HLA-E/ANGPT1/CD14/ZFP36/NLRC3/TREX1/PTAFR/CLU/TICAM1/MC1R	34
GO:0060325	face morphogenesis	13/3127	31/18866	0.000738879	0.0103627	0.00806515	STRA6/CLDN5/COL1A1/CSRNP1/CRISPLD1/PDGFRA/DLX5/CRISPLD2/RRAS/TGFB3/ARID5B/SCX/DKK1	13
GO:0032755	positive regulation of interleukin-6 production	27/3127	88/18866	0.000746144	0.0104174	0.00810768	CYBA/TSLP/LGALS9/CD74/TLR3/IFIH1/PYCARD/EREG/CD36/IL6/FCER1G/TLR1/POU2F2/MAPK13/SPON2/IL17D/NLRP10/INAVA/TLR2/MYD88/TLR4/TNFSF4/ADCYAP1/IL17RA/TICAM1/IL1B/ADORA2B	27
GO:0070098	chemokine-mediated signaling pathway	27/3127	88/18866	0.000746144	0.0104174	0.00810768	CXCL5/CCL20/CXCR6/CXCL10/CXCL11/EDN1/CCR10/CXCL1/CCL5/CCR4/ACKR2/SLIT3/GPR17/CXCL3/ACKR3/CXCL6/TFF2/CXCR4/MPL/CCL26/PTK2B/CXCL8/CXCL2/GPR35/SLIT2/SH2B3/FOXC1	27
GO:0007189	adenylate cyclase-activating G protein-coupled receptor signaling pathway	40/3127	147/18866	0.000752659	0.0104847	0.00816005	ADGRL4/GPR65/PTGIR/RXFP1/ADGRE1/CXCL10/CXCL11/UCN2/RAMP2/ADGRG4/ADGRL3/ADGRB1/PTGER3/S1PR5/GPR78/GALR2/ADGRE2/ADM/ADRA1D/ADGRG5/PTGER1/GNAL/PTHLH/ADRA1B/ADGRG2/ADGRG3/ADGRB2/ADCYAP1/PTGER2/ADGRD1/MRAP2/ADGRG6/ABCA1/ADRB1/RAPGEF2/TBXA2R/ADGRL1/MC1R/S1PR2/ADORA2B	40
GO:0002688	regulation of leukocyte chemotaxis	35/3127	124/18866	0.000767503	0.0106106	0.00825804	GREM1/LGALS9/CD74/CXCL10/EDN1/IL6/C3AR1/S100A14/THBS1/TRPV4/MMP28/BST1/CCL5/IL23A/C5AR1/DUSP1/CSF1/PGF/GPSM3/IL12A/RIPOR2/SERPINE1/LGMN/PTK2B/TMEM102/CXCL8/MTUS1/PLA2G7/C5/CREB3/SLIT2/SLC8B1/CCN3/SWAP70/DYSF	35
GO:0022612	gland morphogenesis	35/3127	124/18866	0.000767503	0.0106106	0.00825804	TP63/IL6/TGM2/SFRP1/CEACAM1/TNFAIP3/HGF/TGFB2/ID4/NTN1/CRIP1/BMP4/LAMA1/SULF1/FGF1/SEMA3C/CSF1/FGF7/HOXD13/PML/NKX3-1/SHH/PDGFA/ELF3/GLI1/LIMS2/DDR1/WNT4/CAV1/TGFB3/CFLAR/TBX3/TBX2/POLB/PTCH1	35
GO:0019883	antigen processing and presentation of endogenous antigen	11/3127	24/18866	0.000767885	0.0106106	0.00825804	CD74/HLA-F/HLA-B/TAP1/ERAP1/HLA-C/TAPBP/HLA-E/HLA-A/ERAP2/B2M	11
GO:0051271	negative regulation of cellular component movement	91/3127	400/18866	0.000768559	0.0106106	0.00825804	THY1/DNAJA4/GREM1/SERPINF1/KCNE3/ANGPT2/NRG1/IFITM1/CD74/ALOX15B/DPEP1/WNT11/CLDN5/EPPK1/ACVRL1/DCN/SFRP1/THBS1/NKX2-1/EPHA1/IL24/SEMA4A/ARHGAP4/ADGRB1/PTPRR/APOD/MMP28/CDH1/CYGB/DLL4/SEMA6B/ENG/SULF1/TACSTD2/JUP/SEMA3C/SEMA3G/DUSP1/SEMA5A/SP100/PHLDB2/TIMP1/ACVR1C/IGFBP3/TP53INP1/PTPRO/SHH/CCL28/CYP1B1/JAG1/RIPOR2/BST2/GATA3/SPOCK3/SERPINE1/HOXA7/FGF2/DNAI3/STC1/PTPRU/RHOB/ARHGDIB/ADTRP/APOE/PBL…	91
GO:0051048	negative regulation of secretion	49/3127	190/18866	0.00078401	0.0107998	0.00840529	RSAD2/MAOB/NRG1/LGALS9/CD74/FFAR4/TNFRSF4/SYT11/HTR1B/TNFRSF1B/EDN1/SFRP1/HLA-F/CEACAM1/FKBP1B/STXBP6/IL1RAPL1/PTGER3/ABAT/FAM3D/TACR2/NLRP12/SRGN/INHA/VAMP8/ACVR1C/SRCIN1/HDAC9/TFF2/IL12A/OXTR/BMP8A/EGF/NMB/ADTRP/APOE/ERBB3/STXBP5L/KLF7/IL13RA2/CBARP/INHBA/SNCA/RAB11FIP1/RSC1A1/FMR1/CCN3/IL1B/NR1H3	49
GO:0001837	epithelial to mesenchymal transition	41/3127	152/18866	0.000787752	0.0108032	0.00840795	GREM1/ALX1/PDPN/WNT11/COL1A1/IL6/SFRP1/BMP2/NKX2-1/WNT2/HGF/TGFB2/AXIN2/BMP4/OVOL2/ENG/ELL3/LOXL3/PHLDB2/EOMES/JAG1/BAMBI/GATA3/AKNAD1/SNAI1/BCL9L/DACT3/HAS2/S100A4/RFLNB/PBLD/PHLDB1/PTEN/WNT4/ZNF703/TGFB3/IL1B/DAB2IP/SMAD7/FOXC1/VASN	41
GO:1903169	regulation of calcium ion transmembrane transport	41/3127	152/18866	0.000787752	0.0108032	0.00840795	THY1/CYBA/KCNE3/F2RL3/CXCL10/CXCL11/JPH4/CACNG6/RRAD/PIK3CG/JPH3/P2RY6/FKBP1B/S100A1/JPH2/BDKRB1/ATP1B1/CAPN3/TMC1/RYR2/HSPA2/PDE4B/ATP2A1/HAP1/TMEM38A/JPH1/PTK2B/FYN/STAC/RGS9/GJC2/CBARP/UBASH3B/CACNB4/GPR35/SNCA/TSPAN13/FMR1/DYSF/NOS1AP/SLC8A1	41
GO:0045123	cellular extravasation	22/3127	67/18866	0.000820871	0.0111841	0.00870439	THY1/PLVAP/XG/ITGA4/PIK3CG/SELL/BST1/ITGB2/ADAM8/ITGB7/PECAM1/SELPLG/IL1R1/PIK3CD/CCL28/RIPOR2/ITGA1/ICAM1/FUT4/PTAFR/CD177/F11R	22
GO:0048663	neuron fate commitment	22/3127	67/18866	0.000820871	0.0111841	0.00870439	FOXG1/NRG1/PRRX1/DMRTA2/DLL1/HOXD10/NKX2-1/POU4F1/IHH/BMP4/DLL4/NOTCH3/EVX1/HOXC10/DLX2/MYT1L/GATA2/SHH/EPOP/NKX6-1/SIX1/JAG2	22
GO:0046879	hormone secretion	74/3127	314/18866	0.00082095	0.0111841	0.00870439	KISS1/PTPRN/POMC/NNAT/TFAP2B/FFAR4/FGB/HTR2C/SLC30A8/REN/CFTR/HCAR2/KCNG2/IL1RN/SMPD3/FOXL2/EDN1/IL6/ILDR1/SFRP1/FGG/TRPV4/FKBP1B/EXOC3L1/GCK/ILDR2/MAFA/SELENOM/GIPR/ABAT/CLTRN/SCG5/CCL5/FAM3D/TACR2/INHA/HNF4A/BLK/VGF/ADM/GPR68/PFKFB2/VAMP8/ACVR1C/NKX3-1/PTPRN2/ADCYAP1/BMP8A/GATA3/NMB/RBP4/AGTR1/CACNA1A/SIDT2/CPE/STXBP5L/OXCT1/KLF7/NKX6-1/INHBA/RAB11FIP1/PCLO/IRS2/CCDC186/C2CD2L/RAPGEF3/RIMS2/TBX…	74
GO:0043270	positive regulation of ion transport	68/3127	284/18866	0.000835607	0.0113388	0.00882477	THY1/KCNE3/CCK/ABCB1/F2RL3/ACTN2/PRSS8/PDZK1/CFTR/FABP3/TRPC6/TESC/AVPR1A/CXCL10/CXCL11/LRRC38/EDN1/GRIN1/TRPV2/ACE2/P2RX3/P2RY6/ABCB4/S100A1/KCNH2/RAB3B/JPH2/ABAT/CLTRN/CCL5/PLA2G10/TACR2/BDKRB1/PDGFB/CHRM1/CTSS/ATP1B1/CAPN3/GALR2/SCN3B/CNTN1/NLGN3/KMO/ARC/VAMP8/RYR2/HSPA2/ATP2A1/HAP1/KCNJ2/FHL1/ACSL5/STC1/ABCB11/APOE/PTAFR/STAC/PKP2/RGS9/GJC2/MYLK/FGF12/CAV1/SNCA/CNKSR3/IL1B/TMSB4X/NOS1AP	68
GO:0022409	positive regulation of cell-cell adhesion	67/3127	279/18866	0.00083597	0.0113388	0.00882477	THY1/CTLA4/LGALS9/CD74/FGB/LCK/PDPN/CD274/VNN1/EBI3/VAV1/PYCARD/ITGA4/IGF2/IL6/CEACAM6/PDCD1LG2/CD160/ZAP70/FGG/VTCN1/PTPRC/IL15/IHH/IL7R/HHLA2/CCL5/CD6/IL23A/VSIR/ITGB2/SOCS1/ADAM8/RASGRP1/RNASE10/SKAP1/HLA-E/TNFSF4/EFNB2/NR4A3/RAG1/SHH/PODXL/IL12A/FSTL3/CD86/GATA3/ICAM1/IGFBP2/IL7/HLA-A/TNFSF9/SIRPB1/PTPRU/HAS2/SERPINF2/HES1/FYN/FUT4/PTAFR/DUSP10/CAV1/CCDC88B/CD24/IL1B/F11R/SMAD7	67
GO:0030323	respiratory tube development	47/3127	181/18866	0.000846163	0.0114519	0.00891283	FOXJ1/STRA6/PDPN/DPPA4/WNT11/SMPD3/GRHL2/NKX2-1/WNT2/NOS3/BMP4/LAMA1/TBX4/CCN2/FGF1/SPARC/LOXL3/RCN3/LOX/FGF7/PDGFRA/RDH10/SHH/RSPO2/PDGFA/EPAS1/FSTL3/HHIP/FGF2/GLI1/MME/RBP4/CRISPLD2/HES1/HEG1/SFTPD/SAV1/DNAAF1/CTSH/KLF2/NKX2-8/CCBE1/TGFB3/GATA6/WNT7B/HECA/TRAF4	47
GO:0048008	platelet-derived growth factor receptor signaling pathway	20/3127	59/18866	0.000888194	0.0119945	0.00933512	PTGIR/F3/SMPD3/CSPG4/APOD/PDGFB/CSRNP1/LOX/PDGFRA/TXNIP/NR4A3/PDGFA/PLAT/CBLB/RGS14/PTEN/SNCA/ARID5B/IFT20/PDGFRL	20
GO:0045444	fat cell differentiation	58/3127	235/18866	0.000898366	0.0120853	0.00940579	PLAC8/PTGS2/TFAP2B/LRG1/ADGRF5/FFAR4/HTR2C/EGR2/WIF1/FABP3/DIO2/IL6/SFRP1/BMP2/CCDC3/TRPV4/ID4/FABP4/CLIP3/MB/STEAP4/PSMB8/SOCS1/SOX8/ERAP1/FNDC5/SLC2A4/FRZB/RORC/C1QL4/WNT5B/BSCL2/DLK2/NR4A3/EBF2/GATA2/LAMB3/NR4A1/ZFP36/JAG1/NOCT/GATA3/ATF5/CCDC71L/CEBPD/HES1/NR4A2/DUSP10/ADRB1/SAV1/ERO1A/PIM1/ARID5B/SIX1/BBS12/TMEM64/DYSF/PEX11A	58
GO:0003014	renal system process	35/3127	125/18866	0.000898826	0.0120853	0.00940579	CYBA/TFAP2B/CD34/AQP3/EDNRB/ADGRF5/REN/AQP2/SUCNR1/AVPR1A/CYP4F12/EDN1/AKR1B1/NPR1/CHRNB4/MCAM/BMP4/TMEM63C/SULF1/PDGFB/SLC15A2/ADM/BTC/AQP1/PTPRO/GJA5/CORIN/STC1/LGMN/MYO5B/AGTR1/HAS2/SERPINF2/SLC4A5/HSD11B2	35
GO:0033077	T cell differentiation in thymus	24/3127	76/18866	0.000913637	0.0121456	0.00945273	FOXJ1/CD74/VNN1/DOCK2/ZAP70/PTPRC/IHH/IL7R/BMP4/ADAM8/RASGRP1/RAG1/SHH/MR1/ERBB2/GATA3/TOX/FZD5/B2M/FZD7/WNT4/JAG2/IL1B/TMEM131L	24
GO:0015701	bicarbonate transport	16/3127	43/18866	0.000914002	0.0121456	0.00945273	HBA1/CFTR/CA3/CA9/CA7/RHAG/HBA2/SLC4A4/SLC26A1/SLC4A10/AQP1/SLC4A5/CA13/CYB5R1/SLC4A11/CYB5R2	16
GO:0045823	positive regulation of heart contraction	16/3127	43/18866	0.000914002	0.0121456	0.00945273	AVPR1A/EDN1/ACE2/TGFB2/CCN2/SCN3B/ADM/ADRA1D/RYR2/ADRA1B/ATP2A1/GCH1/ADRB1/TPM1/NOS1AP/RGS4	16
GO:0040013	negative regulation of locomotion	90/3127	397/18866	0.000919636	0.0121456	0.00945273	THY1/DNAJA4/GREM1/SERPINF1/ANGPT2/NRG1/IFITM1/CD74/ALOX15B/DPEP1/WNT11/CLDN5/EPPK1/ACVRL1/DCN/SFRP1/THBS1/NKX2-1/EPHA1/IL24/SEMA4A/ARHGAP4/ADGRB1/PTPRR/APOD/MMP28/CDH1/ROBO2/CYGB/DLL4/SEMA6B/ENG/SULF1/TACSTD2/JUP/SEMA3C/SEMA3G/DUSP1/SEMA5A/SP100/PHLDB2/TIMP1/ACVR1C/IGFBP3/TP53INP1/PTPRO/SHH/CCL28/CYP1B1/JAG1/RIPOR2/BST2/GATA3/SPOCK3/SERPINE1/HOXA7/FGF2/DNAI3/STC1/PTPRU/RHOB/ARHGDIB/ADTRP/APOE/PBL…	90
GO:0002693	positive regulation of cellular extravasation	10/3127	21/18866	0.00092306	0.0121456	0.00945273	THY1/PLVAP/XG/ITGA4/ADAM8/IL1R1/RIPOR2/ICAM1/FUT4/PTAFR	10
GO:0006833	water transport	10/3127	21/18866	0.00092306	0.0121456	0.00945273	AQP3/AQP5/AQP2/CFTR/SLC14A1/MIP/AQP1/AQP7/HAS2/AQP11	10
GO:0030277	maintenance of gastrointestinal epithelium	10/3127	21/18866	0.00092306	0.0121456	0.00945273	MUC2/MUC4/INAVA/TLR4/TFF2/TFF1/MUC13/RBP4/PBLD/TFF3	10
GO:0060713	labyrinthine layer morphogenesis	10/3127	21/18866	0.00092306	0.0121456	0.00945273	GJB5/GRHL2/ST14/SPINT1/CCN1/ADM/FZD5/SPINT2/WNT7B/SOCS3	10
GO:0072111	cell proliferation involved in kidney development	10/3127	21/18866	0.00092306	0.0121456	0.00945273	BMP2/BMP4/STAT1/PDGFB/EGR1/SERPINB7/SHH/GATA3/CFLAR/PTCH1	10
GO:0090330	regulation of platelet aggregation	10/3127	21/18866	0.00092306	0.0121456	0.00945273	PDPN/ALOX12/FGG/CEACAM1/ABAT/BLK/UBASH3B/CD9/F11R/SH2B3	10
GO:0043303	mast cell degranulation	17/3127	47/18866	0.00092825	0.0121456	0.00945273	LGALS9/UNC13D/FES/FCER1G/PIK3CG/LAT2/ADGRE2/BLK/RASGRP1/VAMP8/NR4A3/PIK3CD/GATA2/LAT/CPLX2/IL13RA2/ADORA2B	17
GO:0010575	positive regulation of vascular endothelial growth factor production	12/3127	28/18866	0.000932767	0.0121456	0.00945273	PTGS2/IL6/C3AR1/C3/SULF1/C5AR1/HPSE/CYP1B1/C5/CCBE1/IL1B/ADORA2B	12
GO:0010669	epithelial structure maintenance	12/3127	28/18866	0.000932767	0.0121456	0.00945273	MUC2/PIWIL4/CXADR/MUC4/INAVA/TLR4/TFF2/TFF1/MUC13/RBP4/PBLD/TFF3	12
GO:0030194	positive regulation of blood coagulation	12/3127	28/18866	0.000932767	0.0121456	0.00945273	PDPN/F3/CD36/THBS1/THBD/TLR4/HPSE/SERPINE1/SERPINF2/PLA2G4A/TBXA2R/F11R	12
GO:1900048	positive regulation of hemostasis	12/3127	28/18866	0.000932767	0.0121456	0.00945273	PDPN/F3/CD36/THBS1/THBD/TLR4/HPSE/SERPINE1/SERPINF2/PLA2G4A/TBXA2R/F11R	12
GO:0009410	response to xenobiotic stimulus	36/3127	130/18866	0.000954164	0.0123981	0.00964926	UGT1A10/UGT1A8/PON3/DPEP1/GRIN1/PTGS1/UGT1A4/UGT1A1/CYP26B1/GSTM1/AKR7A3/CYP3A5/CES3/SULT1A1/HNF4A/GGT1/UGT1A6/SULT1B1/CYP1A1/RORC/ARNT2/CYP2J2/AADAC/NR1I2/GSTO2/CYP1B1/AOC2/AOC3/CYP2S1/AHRR/NAT1/TIGAR/AHR/RHBDD3/MTARC2/EPHX1	36
GO:0061035	regulation of cartilage development	23/3127	72/18866	0.000970484	0.0125837	0.00979372	GREM1/EFEMP1/WNT11/ADAMTS12/SMPD3/ACVRL1/BMP2/AXIN2/BMP4/CCN2/CCN1/SHOX2/FRZB/PTHLH/SCIN/SIX2/ADAMTS7/WNT9A/RFLNB/BMP1/RUNX2/SCX/SMAD7	23
GO:0044706	multi-multicellular organism process	56/3127	226/18866	0.000986342	0.0127626	0.00993292	PTGS2/ANGPT2/LGALS9/IDO1/NRK/PSG9/MMP9/PAPPA/AVPR1A/PSG6/PSG1/EDN1/RAMP2/COL16A1/AKR1B1/PRDM1/IHH/ACOD1/DDO/PLA2G4C/APOL2/FOS/THBD/ADM/CYP1A1/PGF/TIMP1/ACVR1C/FOSB/HPGD/PTHLH/ADCYAP1/STS/OXTR/CORIN/IGFBP2/STC1/CYP27B1/CTSV/MAFF/ARHGDIB/ITGA5/JUNB/PTAFR/DDR1/TEAD3/WNT4/GJB2/TGFB3/VMP1/PAM/B4GALT1/IL1B/ACVR2A/HYAL3/HSD11B2	56
GO:0034308	primary alcohol metabolic process	28/3127	94/18866	0.00100729	0.0130021	0.0101193	DKK3/BMP2/AKR1B1/CYP27C1/RDH5/DHRS9/ALDH1A1/RDH16/CYP3A5/GPD1/ALDH2/SULT1A1/SULT1B1/CYP1A1/AKR1B10/RDH10/CYP1B1/ALDH3B1/RBP4/DGAT2/LIPE/GDPD3/RETSAT/SDR16C5/PNPLA2/DHRS13/WNT4/PLB1	28
GO:0099565	chemical synaptic transmission, postsynaptic	32/3127	112/18866	0.00100905	0.0130021	0.0101193	CHRNA1/CHRNE/GRIN1/SLC8A2/P2RX3/CHRNA9/P2RX6/CHRNB4/IGSF11/GRIN2D/ABAT/GRIK5/SLC17A7/CBLN1/IGSF9B/GRIK2/NLGN3/BDNF/RIMS1/NLGN4X/LRRK2/DMPK/SHANK1/MAPK8IP2/CHRNB1/PTK2B/PTEN/TMEM25/RIMS2/S1PR2/GABRB3/RGS4	32
GO:0071216	cellular response to biotic stimulus	60/3127	246/18866	0.00101341	0.013031	0.0101418	CXCL5/ANKRD1/LCN2/CARD16/CASP1/EDNRB/CD274/PYCARD/CXCL10/CD36/CXCL11/TNFRSF1B/IL6/CD40/CMPK2/PDCD1LG2/IL24/TLR1/CSF2/TNFAIP3/ACOD1/NOS3/CXCL1/CCL5/SPON2/CD6/CD68/LY96/TLR2/KMO/GFI1/MYD88/TLR4/CXCL3/PDE4B/TXNIP/IL37/CXCL6/TNFSF4/PLSCR4/CD14/IL12A/ZFP36/CD86/ICAM1/SERPINE1/FZD5/ABCA1/PTAFR/CXCL8/CXCL2/NFKBIA/TIGAR/TBXA2R/CHMP5/TICAM1/IL1B/DAB2IP/IRAK2/NR1H3	60
GO:0042472	inner ear morphogenesis	30/3127	103/18866	0.00101729	0.0130538	0.0101595	FOXG1/FOXI1/ZIC1/COL11A1/PRRX1/GRHL3/SLC44A4/MYO15A/CHRNA9/COL2A1/USH1G/NTN1/LRIG1/HOXA1/KCNQ4/PDZD7/SLITRK6/FRZB/TMIE/NR4A3/GATA2/DLX5/MYO7A/RIPOR2/GATA3/LHFPL5/TCAP/STOX1/GBX2/SIX1	30
GO:0010876	lipid localization	98/3127	440/18866	0.00104	0.0133054	0.0103554	POMC/STRA6/ABCB1/LDAH/APOL1/REN/CFTR/FABP3/PON1/CD36/EDN1/IL6/ABCA4/NMUR2/SLC27A6/THBS1/MSR1/APOL3/ATP8B4/CEACAM1/ABCA8/SLC51B/ABCB4/APOD/SLC10A4/SELENOM/C3/FABP4/APOC1/ANO3/SPNS3/PLA2G4C/PLA2G10/APOL2/ITGB3/SPNS2/PLSCR1/ACE/APOBR/ABCA13/MFSD2B/ABCA9/APOL6/APOLD1/ANO9/ACVR1C/BSCL2/XKR9/NKX3-1/SHH/PLSCR4/GM2A/STOML1/EGF/PLIN5/TNFAIP8L3/ITGAV/NMB/LIPG/ACSL5/LIMA1/RBP4/AGTR1/PCSK9/ABCB11/TTC39B/DGAT…	98
GO:0002706	regulation of lymphocyte mediated immunity	41/3127	154/18866	0.0010412	0.0133054	0.0103554	FOXJ1/RSAD2/C4BPB/LGALS9/VAV1/C4BPA/TNFRSF1B/IL6/FCER1G/CD40/CD160/HLA-F/CEACAM1/PTPRC/HLA-B/IFNB1/IL7R/CD96/C3/IL23A/HPX/RAET1E/CADM1/RASGRP1/CD226/TNFSF13/HLA-E/TNFSF4/IL1R1/IL12A/MR1/RAET1G/GATA3/SH2D1B/FZD5/IL20RB/NECTIN2/HLA-A/B2M/IL1B/SMAD7	41
GO:0019915	lipid storage	25/3127	81/18866	0.00104703	0.0133523	0.0103919	LDAH/CD36/IL6/MSR1/C3/PLA2G4C/PLA2G10/ITGB3/ACVR1C/BSCL2/GM2A/PLIN5/ITGAV/TTC39B/DGAT2/APOE/ABCA1/PNPLA2/NFKBIA/CAV1/IKBKE/ZFYVE1/IL1B/DYSF/NR1H3	25
GO:0002724	regulation of T cell cytokine production	13/3127	32/18866	0.00105724	0.0134272	0.0104501	RSAD2/TNFRSF1B/IL6/HLA-F/IFNB1/TNFSF4/IL1R1/GATA3/FZD5/HLA-A/B2M/IL1B/SMAD7	13
GO:0010743	regulation of macrophage derived foam cell differentiation	13/3127	32/18866	0.00105724	0.0134272	0.0104501	ALOX15B/CD36/MSR1/CSF2/PLA2G10/ITGB3/CSF1/ITGAV/AGTR1/ABCA5/ABCA1/NFKBIA/NR1H3	13
GO:0043010	camera-type eye development	77/3127	332/18866	0.00106127	0.0134507	0.0104685	THY1/SERPINF1/STRA6/TFAP2B/MAB21L2/AQP5/FOXC2/EFEMP1/IGFN1/FLT1/SLC17A8/CABP4/PITX3/DLL1/GRHL2/FOXL2/GRHL3/CRYAB/ACVRL1/HES5/MAB21L1/DIO3/WNT2/TGFB2/IHH/VSX1/BMP4/MYOM1/SDK2/DLL4/LAMA1/ACHE/CALB1/SLC17A7/GNAT1/PDE6A/MIP/RAB11FIP4/SLITRK6/SOX8/CYP1A1/TDRD7/COL8A2/COL8A1/GPM6A/PDGFRA/WNT5B/DLX2/RDH10/SHH/CYP1B1/JAG1/PROM1/FBN2/ZEB2/GATA3/SKIL/EPHB1/FZD5/FGF2/SIX3/RBP4/WNT9A/SLC4A5/INHBA/PPP1R13L/RP…	77
GO:0030282	bone mineralization	33/3127	117/18866	0.00108288	0.0136966	0.0106598	GREM1/PTGS2/FZD9/COL1A2/KL/MGP/WNT11/COMP/SLC24A3/SMPD3/BMP2/ISG15/FGFR3/GPNMB/AXIN2/BMP4/MMP13/SRGN/CCN1/LOX/TUFT1/PTHLH/RSPO2/FBN2/PHOSPHO1/CYP27B1/PTK2B/RFLNB/WNT4/TGFB3/DDR2/ACVR2A/SLC8A1	33
GO:0019722	calcium-mediated signaling	55/3127	222/18866	0.00109251	0.0137901	0.0107326	CCL20/CALML5/GRM5/NRG1/GBP1/EDNRB/NR5A1/CXCR6/AVPR1A/CALML3/JPH4/EDN1/GRIN1/MYOZ1/NMUR2/ZAP70/JPH3/SLC8A2/PTPRC/P2RX3/P2RY6/FKBP1B/CCR10/LAT2/SPHK1/JPH2/BST1/GRIN2D/CCR4/ACKR2/ATP1B1/LMCD1/ACTN3/HTR2B/RYR2/SAMD14/ACKR3/ADGRB2/LAT/HAP1/CXCR4/LRRK2/DMPK/TMEM38A/AGTR1/JPH1/PTK2B/ERBB3/NR5A2/CXCL8/P2RY11/PTGDR2/ADGRL1/TNNI3/SLC8A1	55
GO:0048880	sensory system development	89/3127	394/18866	0.00109897	0.0138434	0.0107741	THY1/SERPINF1/STRA6/TFAP2B/MAB21L2/AQP5/FOXC2/EFEMP1/IGFN1/FLT1/SLC17A8/CABP4/PITX3/SIX6/DLL1/GRHL2/FOXL2/GRHL3/CRYAB/SLC44A4/ACVRL1/HES5/MAB21L1/PRDM1/POU4F1/DIO3/WNT2/TGFB2/IHH/VSX1/BMP4/C3/MYOM1/SDK2/DLL4/LAMA1/ACHE/CALB1/MEIS3/SLC17A7/GNAT1/CPAMD8/PDE6A/MIP/RAB11FIP4/SLITRK6/SOX8/CYP1A1/TDRD7/COL8A2/COL8A1/BDNF/GPM6A/PDGFRA/WNT5B/DLX2/RDH10/SHH/CYP1B1/MYO7A/JAG1/PROM1/FBN2/ZEB2/GATA3/SKIL/EPH…	89
GO:0002062	chondrocyte differentiation	31/3127	108/18866	0.00110391	0.0138774	0.0108005	GREM1/COL11A1/EFEMP1/ADAMTS12/COMP/SMPD3/TGFBI/ACVRL1/BMP2/FGFR3/IHH/NPPC/COL2A1/AXIN2/BMP4/SULF1/CCN2/SHOX2/CHST11/WNT5B/PTHLH/SCIN/SERPINH1/SIX2/ADAMTS7/WNT9A/RFLNB/RUNX2/SCX/CCN3/SMAD7	31
GO:0062207	regulation of pattern recognition receptor signaling pathway	29/3127	99/18866	0.0011083	0.0139043	0.0108215	CYBA/RSAD2/TLR3/CD36/BIRC3/TLR1/IRF4/TNFAIP3/ACOD1/IRF7/DDX60/LY96/IRAK3/TLR2/GFI1/TLR4/CD14/SARM1/IRF1/TYRO3/CAV1/ERBIN/TLR5/TICAM1/DAB2IP/BIRC2/PELI1/NR1H3/SMPDL3B	29
GO:0002755	MyD88-dependent toll-like receptor signaling pathway	14/3127	36/18866	0.00114301	0.014253	0.0110929	CD36/TLR1/IRF7/LY96/IRAK3/TLR2/MYD88/TLR4/CD14/IRF1/TLR5/TNIP1/TAB2/IRAK2	14
GO:0060323	head morphogenesis	14/3127	36/18866	0.00114301	0.014253	0.0110929	STRA6/CLDN5/COL1A1/IHH/CSRNP1/CRISPLD1/PDGFRA/DLX5/CRISPLD2/RRAS/TGFB3/ARID5B/SCX/DKK1	14
GO:0071634	regulation of transforming growth factor beta production	14/3127	36/18866	0.00114301	0.014253	0.0110929	PTGS2/CD34/LGALS9/LUM/WNT11/THBS1/ITGB6/TGFB2/SERPINB7/ITGAV/SERPINF2/GATA6/FURIN/CD24	14
GO:0061436	establishment of skin barrier	11/3127	25/18866	0.00116726	0.014517	0.0112984	TP63/ALOX12/GRHL3/CLDN1/KDF1/CYP26B1/ALOX12B/FA2H/LSR/UGCG/GRHL1	11
GO:0060688	regulation of morphogenesis of a branching structure	19/3127	56/18866	0.00116887	0.014517	0.0112984	GREM1/HOXB7/SFRP1/WNT2/HGF/BMP4/SULF1/TACSTD2/SHOX2/SOX8/PGF/FGF7/HOXD13/SHH/PDGFA/LRRK2/SIX2/SIX1/MAP3K13	19
GO:0006816	calcium ion transport	95/3127	426/18866	0.00117942	0.0145643	0.0113352	THY1/CYBA/PTGS2/KCNE3/TRPA1/LCK/F2RL3/HTR2C/BSPRY/GRAMD2A/TRPC6/SLC24A3/SPINK1/CXCL10/CXCL11/CRACR2B/JPH4/ATP2B2/GRIN3B/GRIN1/CACNG6/TRPV2/RAMP2/NMUR2/RRAD/PIK3CG/JPH3/SLC8A2/TRPV4/PTPRC/P2RX3/P2RY6/CHRNA9/FKBP1B/NOS3/GCK/TRPM8/S100A1/TRPC4/JPH2/GRIN2D/TRPM6/CCL5/BDKRB1/CCN2/PDGFB/ATP1B1/CACNA1G/CAPN3/CALHM1/ANXA9/ATP2A3/TMC1/HTR2B/RYR2/GPM6A/HSPA2/PDE4B/PML/ATP2A1/HAP1/CXCR4/EGF/ICAM1/ITGAV/FGF2…	95
GO:0006919	activation of cysteine-type endopeptidase activity involved in apoptotic process	26/3127	86/18866	0.00117974	0.0145643	0.0113352	CCK/TNFSF10/LCK/BCL2L10/PYCARD/F3/KHDC1L/COL4A3/NGF/TNFSF15/NLRC4/NLRP12/NGFR/NLRP1/ATP2A3/XDH/PML/NKX3-1/EGLN3/FAS/CASP10/CTSH/SNCA/CFLAR/CASP8/DLC1	26
GO:0070664	negative regulation of leukocyte proliferation	26/3127	86/18866	0.00117974	0.0145643	0.0113352	FOXJ1/GREM1/CTLA4/LGALS9/IDO1/CD274/PDCD1LG2/VTCN1/INPP5D/TNFAIP3/IHH/GPNMB/BMP4/VSIR/ARG2/BLK/PDE5A/SHH/CD86/ERBB2/IL20RB/PAWR/SDC4/SFTPD/TMEM131L/PELI1	26
GO:0001676	long-chain fatty acid metabolic process	32/3127	113/18866	0.00118767	0.0145833	0.0113499	PTGS2/PTGDS/ALOX15B/ALOX12/CYP4F12/SLC27A6/PTGS1/GSTM1/PLA2G4C/PLA2G10/ACSL6/ALOX12B/ELOVL3/CYP1A1/ACOT4/CYP2J2/HPGD/CYP1B1/ACSL5/ADTRP/ACSBG1/PLA2G4A/LIPE/ELOVL6/CYP2S1/ABCD1/SLC27A3/SLC27A2/PAM/DAGLB/EPHX1/ELOVL2	32
GO:0001990	regulation of systemic arterial blood pressure by hormone	15/3127	40/18866	0.00119468	0.0145833	0.0113499	CYBA/REN/SUCNR1/AVPR1A/EDN1/ACE2/NOS3/ACE/GJA5/OXTR/CORIN/MME/AGTR1/SERPINF2/HSD11B2	15
GO:0002709	regulation of T cell mediated immunity	23/3127	73/18866	0.00119791	0.0145833	0.0113499	RSAD2/TNFRSF1B/IL6/HLA-F/CEACAM1/PTPRC/HLA-B/IFNB1/IL7R/IL23A/HLA-E/TNFSF4/IL1R1/IL12A/MR1/GATA3/FZD5/IL20RB/NECTIN2/HLA-A/B2M/IL1B/SMAD7	23
GO:0045089	positive regulation of innate immune response	53/3127	213/18866	0.00119824	0.0145833	0.0113499	ICAM2/GBP5/AIM2/ZBP1/MUC2/VAV1/MUC1/PYCARD/MUC16/EREG/PSMA8/FCER1G/MUC12/CD160/PSMB9/HLA-F/NLRC5/IFNB1/IRF7/MUC4/CCL5/NLRC4/MUC5AC/HPX/PLSCR1/PARP9/RELB/PSMB8/ADAM8/RAET1E/CADM1/RASGRP1/MUC3A/CD226/TLR4/TXK/HLA-E/MUC15/IL12A/RAET1G/MUC13/SH2D1B/COCH/NECTIN2/IFI16/FYN/MUC20/PSME1/PSME2/IKBKE/NRAS/TAB2/HEXIM1	53
GO:1903532	positive regulation of secretion by cell	73/3127	313/18866	0.00119979	0.0145833	0.0113499	KISS1/ANKRD1/NNAT/CCK/CD34/FFAR4/FGB/TNFRSF4/SLC30A8/UNC13D/SYT10/CFTR/HCAR2/AVPR1A/SMPD3/SAA1/FOXL2/EDN1/IL6/FCER1G/ILDR1/HLA-F/FGG/TGFB2/GCK/MYOM1/GIPR/ABAT/CLTRN/PLA2G10/TACR2/ACHE/INHA/ITGB2/ADAM8/UNC13A/CACNA1G/TLR2/CADM1/BLK/KMO/GPR68/PFKFB2/HTR2B/VAMP8/TLR4/HLA-E/TNFSF4/NKX3-1/GATA2/CD14/ADCYAP1/OXTR/NMB/RBP4/PTAFR/OXCT1/PANX1/SDC4/NKX6-1/EZR/CD177/INHBA/SNCA/TGFB3/IRS2/C2CD2L/IL1B/WLS/HYA…	73
GO:1903557	positive regulation of tumor necrosis factor superfamily cytokine production	18/3127	52/18866	0.00120027	0.0145833	0.0113499	CYBA/TLR3/PYCARD/CD36/FCER1G/PTPRC/SPON2/IL23A/LY96/ADAM8/TLR2/RASGRP1/TLR4/HLA-E/CD14/PTAFR/CLU/TICAM1	18
GO:0034111	negative regulation of homotypic cell-cell adhesion	8/3127	15/18866	0.00120486	0.0145833	0.0113499	ALOX12/FGG/CEACAM1/ABAT/ZNF703/UBASH3B/CD9/SH2B3	8
GO:0038065	collagen-activated signaling pathway	8/3127	15/18866	0.00120486	0.0145833	0.0113499	MUSK/COL1A1/COL4A3/OSCAR/DDR1/UBASH3B/COL4A6/DDR2	8
GO:0072044	collecting duct development	8/3127	15/18866	0.00120486	0.0145833	0.0113499	TFAP2B/AQP2/AKR1B1/BMP4/CALB1/SHH/WNT7B/PTCH1	8
GO:0072498	embryonic skeletal joint development	8/3127	15/18866	0.00120486	0.0145833	0.0113499	HYAL1/IHH/COL2A1/BMP4/SHOX2/WNT9A/SLC2A10/EXT1	8
GO:0010463	mesenchymal cell proliferation	16/3127	44/18866	0.00121785	0.0146854	0.0114294	WNT11/PRRX1/BMP2/WNT2/IHH/BMP4/STAT1/DCHS1/SHOX2/FGF7/SHH/PDGFA/SIX2/FAT4/SIX1/IRS2	16
GO:0002279	mast cell activation involved in immune response	17/3127	48/18866	0.00121804	0.0146854	0.0114294	LGALS9/UNC13D/FES/FCER1G/PIK3CG/LAT2/ADGRE2/BLK/RASGRP1/VAMP8/NR4A3/PIK3CD/GATA2/LAT/CPLX2/IL13RA2/ADORA2B	17
GO:0002699	positive regulation of immune effector process	55/3127	223/18866	0.00122056	0.0146871	0.0114307	RSAD2/LGALS9/CD74/TNFRSF4/UNC13D/FES/VAV1/CD36/IL6/FCER1G/CD40/CD160/HLA-F/PTPRC/KLK5/MZB1/HLA-B/DDX60/C3/SPON2/IL23A/HPX/ITGB2/GPRC5B/RAET1E/CADM1/ADGRE2/BLK/RASGRP1/CD226/VAMP8/TNFSF13/TLR4/HLA-E/TNFSF4/IL1R1/NR4A3/GATA2/IL12A/MR1/CD86/RAET1G/GATA3/SH2D1B/FZD5/NECTIN2/HLA-A/RBP4/B2M/PTAFR/IL13RA2/CD177/TICAM1/IL1B/ADORA2B	55
GO:0051604	protein maturation	69/3127	293/18866	0.00123004	0.0147696	0.0114949	CARD16/NAA11/AEBP1/NNAT/CASP1/FGB/CARD18/REN/CNTN2/IL1R2/TESC/COMP/KLK2/PYCARD/F3/SPON1/BIRC3/THBS1/FGG/BIRC7/ACE2/NGF/IHH/FKBP1B/SCG5/NLRC4/PCSK1/KLK6/VSIR/SRGN/CTSS/ACE/ADAM8/C1R/GGT1/CPM/SHH/PLAT/DHH/DHCR24/LRRK2/SERPINH1/CORIN/SERPINE1/LGMN/PRSS12/MME/PCSK9/AANAT/IFI16/SERPINF2/CPE/PLAU/HGFAC/C1RL/ERO1A/PCSK7/CTSH/PSENEN/LPCAT3/CCBE1/ATP7B/CASP8/YAE1/FURIN/CLN5/NCSTN/BIRC2/PTCH1	69
GO:0032736	positive regulation of interleukin-13 production	7/3127	12/18866	0.00124413	0.0147696	0.0114949	TSLP/LGALS9/IRF4/HLA-E/TNFSF4/GATA3/IL1RAP	7
GO:0038063	collagen-activated tyrosine kinase receptor signaling pathway	7/3127	12/18866	0.00124413	0.0147696	0.0114949	MUSK/COL1A1/COL4A3/DDR1/UBASH3B/COL4A6/DDR2	7
GO:0060670	branching involved in labyrinthine layer morphogenesis	7/3127	12/18866	0.00124413	0.0147696	0.0114949	GRHL2/ST14/SPINT1/ADM/FZD5/SPINT2/SOCS3	7
GO:0090331	negative regulation of platelet aggregation	7/3127	12/18866	0.00124413	0.0147696	0.0114949	ALOX12/FGG/CEACAM1/ABAT/UBASH3B/CD9/SH2B3	7
GO:0090394	negative regulation of excitatory postsynaptic potential	7/3127	12/18866	0.00124413	0.0147696	0.0114949	CBLN1/NLGN3/NLGN4X/LRRK2/PTEN/TMEM25/S1PR2	7
GO:2001214	positive regulation of vasculogenesis	7/3127	12/18866	0.00124413	0.0147696	0.0114949	CD34/RAMP2/CEACAM1/ADM/ASB4/RAPGEF2/RRAS	7
GO:0030217	T cell differentiation	61/3127	253/18866	0.00125202	0.0148347	0.0115456	FOXJ1/CTLA4/RSAD2/LGALS9/CD74/LCK/VNN1/VAV1/IL6/FCER1G/DOCK2/PRDM1/ZAP70/SEMA4A/PTPRC/IRF4/IL15/IHH/CYP26B1/IFNB1/IL7R/BMP4/DLL4/IL23A/FGL2/VSIR/RELB/SOCS1/ADAM8/EGR1/LOXL3/RASGRP1/EOMES/RORC/TNFSF4/PIK3CD/RAG1/SHH/IL12A/MR1/CD86/ERBB2/GATA3/CD8A/TOX/FZD5/IL7/TNFSF9/B2M/FZD7/IRF1/DUSP10/WNT4/RUNX2/SH3RF1/JAG2/PREX1/IL1B/TMEM131L/ITK/SMAD7	61
GO:0050868	negative regulation of T cell activation	33/3127	118/18866	0.00126816	0.0149973	0.0116722	FOXJ1/CTLA4/LGALS9/CD74/IDO1/CD274/PDCD1LG2/VTCN1/CEACAM1/IHH/IFNB1/GPNMB/BMP4/FGL2/VSIR/ARG2/SOCS1/LOXL3/PDE5A/TNFSF4/SHH/RIPOR2/CD86/ERBB2/IL20RB/IRF1/PAWR/SDC4/SFTPD/PAG1/TMEM131L/SMAD7/PELI1	33
GO:0022617	extracellular matrix disassembly	25/3127	82/18866	0.00127276	0.0150098	0.0116819	PDPN/MMP9/KLK2/WDR72/ADAMTS4/IL6/MMP19/KLK5/TLL2/ADAMTS5/MMP15/MMP13/CTSS/ADAM8/TIMP1/SCUBE1/MMP10/CTSV/LCP1/DDR1/SCUBE3/BMP1/FURIN/DDR2/MMP1	25
GO:0042698	ovulation cycle	22/3127	69/18866	0.00127407	0.0150098	0.0116819	KISS1/PTPRN/SERPINF1/NR5A1/EREG/MMP19/TGFB2/NOS3/ROBO2/EGR1/SLIT3/GAS2/PDGFRA/TIMP4/OXTR/HAS2/PTX3/TYRO3/INHBA/TGFB3/PAM/SLIT2	22
GO:0051235	maintenance of location	75/3127	324/18866	0.00129235	0.0151962	0.0118269	FTHL17/THY1/CYBA/LCN2/TRPA1/PDIA2/LCK/LDAH/F2RL3/HTR2C/SLC30A8/NR5A1/CXCL10/CD36/CXCL11/JPH4/IL6/MSR1/JPH3/PTPRC/P2RY6/FKBP1B/IGSF11/JPH2/C3/GRIK5/PLA2G4C/PLA2G10/SRGN/BDKRB1/ITGB3/SLC17A7/CAPN3/SP100/HTR2B/RYR2/ACVR1C/NFKBIE/BSCL2/DZIP1/PML/ATP2A1/HAP1/GM2A/FBN2/SCIN/PLIN5/ITGAV/FGF2/TMEM38A/JPH1/PTK2B/TTC39B/DGAT2/APOE/ABCA1/PNPLA2/NFKBIA/ERO1A/KDELR3/SYNE1/UBASH3B/CAV1/SNCA/ATP7B/IKBKE/ZFYVE1/…	75
GO:0019933	cAMP-mediated signaling	50/3127	199/18866	0.00129529	0.0152018	0.0118313	ADGRL4/GPR65/PTGIR/FFAR4/RXFP1/ADGRE1/CXCL10/CXCL11/UCN2/RAMP2/ADGRG4/ADGRL3/ADGRB1/TCP11/PTGER3/GIPR/S1PR5/GPR78/GALR2/ADGRE2/ADM/ADRA1D/ADGRG5/PTGER1/GNAL/RASD2/PTHLH/ADRA1B/ADGRG2/ADGRG3/ADGRB2/ADCYAP1/PTGER2/ADGRD1/MRAP2/ADGRG6/PEX5L/ABCA1/ADRB1/RAPGEF2/PDE4A/AHR/TBXA2R/PCLO/RAPGEF3/RIMS2/ADGRL1/MC1R/S1PR2/ADORA2B	50
GO:0051899	membrane depolarization	27/3127	91/18866	0.00131035	0.0153495	0.0119463	HSH2D/CCK/FZD9/IFI6/ALOX12/BEST2/EDN1/DCN/HCN2/KCNH2/SCN2A/CACNA1G/SCN3B/MLLT11/GJA5/LRRK2/KCNJ2/FHL1/SCN3A/CACNA1A/ABCD1/FGF12/CACNB4/CAV1/SCN9A/SMAD7/SLC8A1	27
GO:0071466	cellular response to xenobiotic stimulus	34/3127	123/18866	0.00134506	0.0157035	0.0122218	UGT1A10/UGT1A8/PON3/DPEP1/GRIN1/PTGS1/UGT1A4/UGT1A1/CYP26B1/GSTM1/AKR7A3/CYP3A5/CES3/SULT1A1/HNF4A/GGT1/UGT1A6/SULT1B1/CYP1A1/RORC/ARNT2/CYP2J2/AADAC/NR1I2/GSTO2/CYP1B1/AOC2/AOC3/CYP2S1/AHRR/NAT1/AHR/MTARC2/EPHX1	34
GO:0060675	ureteric bud morphogenesis	21/3127	65/18866	0.00134874	0.0157035	0.0122218	GREM1/WNT11/HOXB7/BMP2/FMN1/BMP4/TACSTD2/FGF1/DCHS1/SOX8/PGF/SHH/NPNT/GATA3/SIX2/FGF2/FAT4/HES1/WNT4/SIX1/PTCH1	21
GO:0030178	negative regulation of Wnt signaling pathway	54/3127	219/18866	0.0013521	0.0157035	0.0122218	GREM1/TMEM88/DKK3/WIF1/WNT11/TBX18/SFRP4/PSMA8/SFRP1/BMP2/ALPK2/PSMB9/SOX30/AXIN2/PSMB8/EGR1/CXXC4/HIC1/KREMEN2/FRZB/APCDD1/WNT5B/PTPRO/SHH/CDH2/IGFBP6/DACT1/IGFBP2/SIX3/GLI1/PTPRU/TRABD2A/DACT3/RNF43/APOE/RNF213/DRAXIN/TLE4/PSME1/BICC1/CAV1/KREMEN1/PSME2/IGFBP1/HECW1/APC/TLE1/NXN/DAB2IP/TAX1BP3/TMEM131L/TMEM64/SHISA2/DKK1	54
GO:0002717	positive regulation of natural killer cell mediated immunity	12/3127	29/18866	0.00135327	0.0157035	0.0122218	VAV1/CD160/HLA-F/RAET1E/CADM1/RASGRP1/CD226/HLA-E/IL12A/RAET1G/SH2D1B/NECTIN2	12
GO:0050820	positive regulation of coagulation	12/3127	29/18866	0.00135327	0.0157035	0.0122218	PDPN/F3/CD36/THBS1/THBD/TLR4/HPSE/SERPINE1/SERPINF2/PLA2G4A/TBXA2R/F11R	12
GO:0001890	placenta development	41/3127	156/18866	0.0013637	0.0157949	0.0122929	PTGS2/SOX15/NRK/GJB5/IGF2/GRHL2/DCN/PRDM1/WNT2/ST14/CSF2/SPINT1/OVOL2/PDGFB/CCN1/ADM/GJB3/EOMES/PLAC1/GATA2/TEX19/EPAS1/ZNF568/FZD5/SNAI1/STC1/CYP27B1/MME/CTSV/JUNB/HES1/KRT8/SPINT2/PLCD3/GJB2/ETNK2/CASP8/WNT7B/EGLN1/BIRC2/SOCS3	41
GO:0043900	regulation of multi-organism process	24/3127	78/18866	0.00136967	0.0158345	0.0123237	EDNRB/SPINK1/PRDM9/TCP11/NPPC/SPINK13/PLA2G10/BNC1/NOX5/PDE5A/RNASE10/TIMP1/ACVR1C/OXTR/BST2/ARHGDIB/PTAFR/NPR2/PTGDR2/PLB1/INHBA/B4GALT1/FMR1/HYAL3	24
GO:0048863	stem cell differentiation	63/3127	264/18866	0.00138391	0.0159692	0.0124286	GREM1/TP63/NRG1/ALX1/LBH/EDNRB/FOXC2/HOXB4/PSMA8/EDN1/HES5/SFRP1/PSMB9/SEMA4A/PTPRC/TGFB2/CYP26C1/RBM24/BMP4/OVOL2/SEMA6B/FN1/TACSTD2/PSMB8/WNT10A/ACE/SEMA3C/ELL3/MEOX1/SEMA3G/SEMA5A/SOX8/EOMES/HTR2B/FRZB/TAFA3/LMO2/SOX18/GPM6A/PDGFRA/RDH10/GATA2/SHH/JAG1/ZEB2/GATA3/HOXA7/SIX3/EPOP/HES1/KITLG/PSME1/SEMA4G/GBX2/RUNX2/ERBB4/PSME2/GATA6/EIF2AK2/SEMA6C/SEMA3B/TBX2/FOXC1	63
GO:0003170	heart valve development	20/3127	61/18866	0.00141983	0.0163532	0.0127274	STRA6/TNFRSF1B/BMP2/PRDM1/TGFB2/NOS3/ROBO2/BMP4/DLL4/DCHS1/SLIT3/CCN1/SHOX2/GJA5/JAG1/GATA3/SNAI1/ELN/SCX/SLIT2	20
GO:0007219	Notch signaling pathway	49/3127	195/18866	0.00143523	0.0164999	0.0128416	TP63/TCIM/FOXC2/SUSD5/PGAM2/MFNG/DLL1/HES5/BMP2/MAGEA1/TGFB2/HES7/NOS3/ROBO2/STAT1/DLL4/NOTCH3/EGFL7/NEURL1/CNTN1/DTX3L/GAS2/DLX2/DLK2/GATA2/TIMP4/JAG1/EGF/ELF3/SNAI1/FAT4/HES1/WWC1/MESP2/NOTCH2NLB/NFKBIA/GDPD5/PRAG1/PSENEN/RFNG/DTX4/JAG2/CFD/DTX2/CCN3/TBX2/NCSTN/FOXC1/SLC35C1	49
GO:0044342	type B pancreatic cell proliferation	10/3127	22/18866	0.0014425	0.0165526	0.0128826	PTPRN/SFRP1/SGPP2/IGFBP3/NR4A3/NR4A1/SIDT2/NKX6-1/SERPINB1/CCN3	10
GO:0031032	actomyosin structure organization	50/3127	200/18866	0.00145422	0.0166562	0.0129632	ANKRD1/GPR65/ACTN2/WNT11/TNNT2/EDN1/CAPN9/MYOZ1/SFRP1/EPHA1/LDB3/SYNPO2L/MYPN/NEB/EPB41L4A/CCN2/TACSTD2/CAPN3/CDC42BPG/ACTC1/CNN3/PHLDB2/PDGFRA/ARHGEF5/MYH11/CNN2/PTK2B/SERPINF2/CNN1/ELN/KRT8/FHDC1/MYH14/FRMD6/TCAP/LIMCH1/SDC4/WNT4/MYLK3/ARHGAP6/TGFB3/CFLAR/RAPGEF3/DLC1/EPB41L1/TMOD1/F11R/ASAP3/TMEFF2/TPM1	50
GO:0007015	actin filament organization	96/3127	434/18866	0.00146115	0.0167046	0.0130009	GPR65/ACTN2/ARHGAP40/MYO1G/WNT11/SYNPO2/PYCARD/ERMN/PSTPIP1/ESPNL/VILL/BAIAP2L2/TPM2/SFRP1/EPHA1/SYNPO2L/MYO15A/TRPV4/FAM107A/FMN1/RND2/NEB/CASS4/HCLS1/PSTPIP2/NEDD9/CORO6/ESAM/CCN2/TACSTD2/IQGAP2/SEMA5A/TF/MYO7B/ACTC1/PHLDB2/GAS2/C15orf62/SPTBN5/SAMD14/RND3/PDLIM3/MYO7A/ARHGEF5/RND1/SPTB/SCIN/SHANK1/ICAM1/SHROOM3/IQANK1/WIPF1/ESPN/PLEKHG2/LIMA1/MYO5B/CCL26/RHOB/PTK2B/LCP1/SERPINF2/RFLNB/ELN/SYNP…	96
GO:0007127	meiosis I	33/3127	119/18866	0.00148043	0.0167872	0.0130652	SYCP3/MAEL/TDRD9/HORMAD1/BTBD18/SYCE1/MEIOB/BRDT/PIWIL2/TEX11/TERB1/SPATA22/SHOC1/PSMA8/MAJIN/IHO1/SYCP2/PRDM9/CNTD1/STAG3/TEX15/DDX4/REC8/MEIOC/MEI1/CCNA1/RNF212/HSPA2/MOV10L1/TEX19/ZNF711/RAD21L1/EME2	33
GO:0003338	metanephros morphogenesis	13/3127	33/18866	0.0014824	0.0167872	0.0130652	FOXJ1/GREM1/HES5/FMN1/BMP4/STAT1/CALB1/SOX8/BASP1/SIX2/HES1/WNT4/WNT7B	13
GO:0009954	proximal/distal pattern formation	13/3127	33/18866	0.0014824	0.0167872	0.0130652	GREM1/TP63/HOXD9/DLL1/HOXD10/HES5/CYP26B1/HOXC9/HOXC10/DLX2/SIX3/GLI1/HOXA10	13
GO:0042573	retinoic acid metabolic process	13/3127	33/18866	0.0014824	0.0167872	0.0130652	UGT1A8/RBP1/CYP27C1/UGT1A1/CYP26C1/DHRS9/CYP26B1/CRABP1/CYP3A5/CYP1A1/RDH10/CYP2S1/BCO2	13
GO:0046640	regulation of alpha-beta T cell proliferation	13/3127	33/18866	0.0014824	0.0167872	0.0130652	LGALS9/CD274/EBI3/ZAP70/PTPRC/IL23A/VSIR/ARG2/HLA-E/TNFSF4/HLA-A/IRF1/SH3RF1	13
GO:0097479	synaptic vesicle localization	19/3127	57/18866	0.00148465	0.0167872	0.0130652	MX2/SYN1/MX1/MAP2/KIF5A/NLGN3/SLC2A4/SNAP91/LIN7A/SYN2/CDH2/LRRK2/AP3S1/AP3B2/PTEN/MAGI2/PCLO/BLOC1S3/SYNJ1	19
GO:0007548	sex differentiation	66/3127	280/18866	0.00151011	0.0170438	0.0132649	PTPRN/STRA6/TP63/TNFSF10/SOX15/TEX11/DMRT2/TLR3/REN/NR5A1/PCYT1B/EREG/DMRTA2/NR0B1/FOXL2/DMRT1/SFRP1/MMP19/NKX2-1/SYCP2/TGFB2/COL9A3/NOS3/ROBO2/REC8/ADAM21/INHA/SLIT3/HNF4A/VGF/SOX8/AMHR2/UMODL1/GAS2/HOXD13/PDGFRA/BIK/NKX3-1/BASP1/RDH10/SHH/TEX19/DHH/ADCYAP1/DHCR24/FSTL3/GATA3/ICAM1/RBP4/CTSV/KITLG/PTX3/RAD21L1/CDKL2/HOXA10/WNT4/TYRO3/INHBA/ARID5B/GATA6/SCX/SLIT2/TBX3/ACVR2A/HYAL3/FOXC1	66
GO:0032680	regulation of tumor necrosis factor production	31/3127	110/18866	0.00152982	0.0172348	0.0134136	CYBA/POMC/CD34/LGALS9/TLR3/ACP5/PYCARD/CD36/FCER1G/PTPRC/TNFAIP3/GPNMB/SPON2/IL23A/VSIR/LY96/ARG2/IRAK3/TLR2/RASGRP1/TLR4/HLA-E/ANGPT1/CD14/ZFP36/NLRC3/TREX1/PTAFR/CLU/TICAM1/MC1R	31
GO:0001508	action potential	37/3127	138/18866	0.00155214	0.0174211	0.0135585	KCNE3/CHRNA1/CD36/NRCAM/SLC8A2/HCN2/KCNJ8/P2RX3/GNA15/CXADR/FKBP1B/KCNE4/CHRNB4/KCNH2/DSP/JUP/SCN2A/ATP1B1/CACNA1G/SCN3B/GRIK2/RYR2/KCND2/GJA5/KCNJ2/SCN3A/MYH14/PKP2/FGF12/CAV1/GPR35/SCN9A/USP53/FMR1/FGF13/NOS1AP/SLC8A1	37
GO:0002705	positive regulation of leukocyte mediated immunity	37/3127	138/18866	0.00155214	0.0174211	0.0135585	RSAD2/VAV1/IL6/FCER1G/CD40/CD160/HLA-F/PTPRC/HLA-B/C3/IL23A/HPX/ITGB2/RAET1E/CADM1/RASGRP1/CD226/VAMP8/TNFSF13/HLA-E/TNFSF4/IL1R1/GATA2/IL12A/MR1/RAET1G/GATA3/SH2D1B/FZD5/NECTIN2/HLA-A/B2M/PTAFR/CD177/TICAM1/IL1B/ADORA2B	37
GO:0030212	hyaluronan metabolic process	14/3127	37/18866	0.00156139	0.0174211	0.0135585	HEXA/HYAL1/SMPD3/HGF/IL15/ITIH3/PDGFB/ITIH4/EGF/FGF2/HAS2/PIM1/IL1B/HYAL3	14
GO:1905314	semi-lunar valve development	14/3127	37/18866	0.00156139	0.0174211	0.0135585	STRA6/TNFRSF1B/TGFB2/NOS3/ROBO2/BMP4/DLL4/SLIT3/GJA5/JAG1/GATA3/SNAI1/ELN/SLIT2	14
GO:0150063	visual system development	87/3127	388/18866	0.00156301	0.0174211	0.0135585	THY1/SERPINF1/STRA6/TFAP2B/MAB21L2/AQP5/FOXC2/EFEMP1/IGFN1/FLT1/SLC17A8/CABP4/PITX3/SIX6/DLL1/GRHL2/FOXL2/GRHL3/CRYAB/ACVRL1/HES5/MAB21L1/PRDM1/DIO3/WNT2/TGFB2/IHH/VSX1/BMP4/C3/MYOM1/SDK2/DLL4/LAMA1/ACHE/CALB1/MEIS3/SLC17A7/GNAT1/CPAMD8/PDE6A/MIP/RAB11FIP4/SLITRK6/SOX8/CYP1A1/TDRD7/COL8A2/COL8A1/BDNF/GPM6A/PDGFRA/WNT5B/DLX2/RDH10/SHH/CYP1B1/MYO7A/JAG1/PROM1/FBN2/ZEB2/GATA3/SKIL/EPHB1/FZD5/FGF2/SI…	87
GO:0061982	meiosis I cell cycle process	34/3127	124/18866	0.00156325	0.0174211	0.0135585	SYCP3/MAEL/TDRD9/HORMAD1/BTBD18/SYCE1/MEIOB/BRDT/PIWIL2/TEX11/TERB1/SPATA22/SHOC1/PSMA8/MAJIN/IHO1/SYCP2/PRDM9/CNTD1/STAG3/TEX15/DDX4/REC8/MEIOC/MEI1/CCNA1/RNF212/HSPA2/MOV10L1/TEX19/ZNF711/RAD21L1/MAPK15/EME2	34
GO:0007129	homologous chromosome pairing at meiosis	17/3127	49/18866	0.00158089	0.0175544	0.0136623	MAEL/HORMAD1/SYCE1/MEIOB/TEX11/TERB1/SPATA22/MAJIN/IHO1/SYCP2/PRDM9/STAG3/TEX15/REC8/MEIOC/RNF212/RAD21L1	17
GO:0060711	labyrinthine layer development	17/3127	49/18866	0.00158089	0.0175544	0.0136623	GJB5/GRHL2/WNT2/ST14/SPINT1/OVOL2/CCN1/ADM/FZD5/JUNB/HES1/SPINT2/PLCD3/CASP8/WNT7B/EGLN1/SOCS3	17
GO:2000826	regulation of heart morphogenesis	15/3127	41/18866	0.00159868	0.017701	0.0137764	FOXC2/WNT11/BMP2/TGFB2/ROBO2/BMP4/ENG/SEMA3C/JAG1/HES1/PIM1/SIX1/TBX2/FOXC1/DKK1	15
GO:0046189	phenol-containing compound biosynthetic process	16/3127	45/18866	0.00160267	0.017701	0.0137764	TYRP1/DCT/TGFB2/SLC45A2/PNMT/MOXD1/ZEB2/GATA3/GPR37/NR4A2/GCH1/RAPGEF2/MFSD12/SNCA/CTNS/MC1R	16
GO:0098815	modulation of excitatory postsynaptic potential	16/3127	45/18866	0.00160267	0.017701	0.0137764	GRIN1/SLC8A2/IGSF11/CBLN1/NLGN3/RIMS1/NLGN4X/LRRK2/DMPK/SHANK1/PTK2B/PTEN/TMEM25/RIMS2/S1PR2/RGS4	16
GO:0032609	interferon-gamma production	32/3127	115/18866	0.00162889	0.0179584	0.0139767	LGALS9/TLR3/CD274/EBI3/PYCARD/IL12RB2/PDCD1LG2/ISG15/CD96/IL23A/VSIR/INHA/RASGRP1/SLC11A1/EOMES/CD226/TLR4/TXK/PDE4B/IL1RL1/TNFSF4/IL1R1/CD14/IL12A/GATA3/FZD5/IL20RB/HLA-A/INHBA/BTN3A1/IL1B/ITK	32
GO:0043542	endothelial cell migration	67/3127	286/18866	0.00165037	0.0181629	0.0141359	DNAJA4/GREM1/SERPINF1/PTGS2/ANGPT2/BMPER/FOXC2/ALOX12/FGF16/EDN1/ATOH8/CD40/ACVRL1/DCN/THBS1/SEMA4A/CEACAM1/S100P/ADGRB1/NOS3/SCG2/BMP4/DLL4/ITGB3/PDGFB/JUP/ITGB2/FGF1/PLK2/SPARC/SEMA5A/SP100/SRPX2/SOX18/S100A2/HDAC9/PECAM1/ANGPT1/EFNB2/GATA2/TEK/CYP1B1/AMOT/NR4A1/GATA3/FGF2/STC1/LGMN/PRCP/RHOB/PTK2B/ADTRP/APOE/FGFBP1/PTEN/RRAS/PRKD2/CCBE1/ANXA3/MAP2K3/TBXA2R/SVBP/SLIT2/GRN/CCN3/TMSB4X/DAB2IP	67
GO:0050672	negative regulation of lymphocyte proliferation	24/3127	79/18866	0.00166311	0.0182706	0.0142197	FOXJ1/CTLA4/LGALS9/IDO1/CD274/PDCD1LG2/VTCN1/INPP5D/IHH/GPNMB/BMP4/VSIR/ARG2/BLK/PDE5A/SHH/CD86/ERBB2/IL20RB/PAWR/SDC4/SFTPD/TMEM131L/PELI1	24
GO:0022898	regulation of transmembrane transporter activity	65/3127	276/18866	0.00166931	0.0182764	0.0142242	KCNS1/KCNE3/GRM5/ABCB1/ACTN2/PDZK1/CFTR/MMP9/TRPC6/TESC/JPH4/LRRC38/GRIN1/RRAD/JPH3/ACE2/FXYD3/P2RY6/FKBP1B/KCNE4/S100A1/JPH2/CLTRN/LRRC7/CTSS/ATP1B1/GALR2/SCN3B/STOM/NLGN3/ARC/ANO9/RYR2/HSPA2/PDE4B/FGF11/GRIA3/GRIA4/ATP2A1/HAP1/HECW2/FHL1/SHANK1/MAPK8IP2/JPH1/PCSK9/PTK2B/PTAFR/STAC/PTEN/RGS9/CBARP/FGF12/CACNB4/CAV1/GPR35/SNCA/PIM1/HECW1/CNKSR3/FMR1/FGF13/TMSB4X/DYSF/NOS1AP	65
GO:0061337	cardiac conduction	39/3127	148/18866	0.00166955	0.0182764	0.0142242	KCNE3/KCNK3/ATP2B2/CACNG6/NPR1/ACE2/SLC8A2/FXYD3/KCND1/CXADR/FKBP1B/KCNE4/NPPC/KCNH2/DSP/JUP/KCNJ12/ATP1B1/CACNA1G/SCN3B/ATP2A3/ABCC9/RYR2/KCND2/GJA5/ATP2A1/DMPK/KCNJ2/KCNK15/CORIN/PKP2/NPR2/KCNJ14/CACNB4/CAV1/KCNK1/KCNK6/SPTBN4/SLC8A1	39
GO:0072171	mesonephric tubule morphogenesis	21/3127	66/18866	0.00167386	0.0182912	0.0142358	GREM1/WNT11/HOXB7/BMP2/FMN1/BMP4/TACSTD2/FGF1/DCHS1/SOX8/PGF/SHH/NPNT/GATA3/SIX2/FGF2/FAT4/HES1/WNT4/SIX1/PTCH1	21
GO:0002708	positive regulation of lymphocyte mediated immunity	30/3127	106/18866	0.00167892	0.0183141	0.0142536	RSAD2/VAV1/IL6/FCER1G/CD40/CD160/HLA-F/PTPRC/HLA-B/C3/IL23A/HPX/RAET1E/CADM1/RASGRP1/CD226/TNFSF13/HLA-E/TNFSF4/IL1R1/IL12A/MR1/RAET1G/GATA3/SH2D1B/FZD5/NECTIN2/HLA-A/B2M/IL1B	30
GO:0050764	regulation of phagocytosis	28/3127	97/18866	0.00170684	0.0184887	0.0143894	IL2RG/CYBA/C4BPB/SYT11/C4BPA/PYCARD/CD36/FCER1G/DOCK2/PTPRC/IL15/SPHK1/PRKCG/C3/TLR2/SLC11A1/C4B/MFGE8/GATA2/C2/ITGAV/IL15RA/SIRPB1/PTX3/PTEN/SFTPD/IL1B/DYSF	28
GO:0120162	positive regulation of cold-induced thermogenesis	28/3127	97/18866	0.00170684	0.0184887	0.0143894	PLAC8/LCN2/FFAR4/DIO2/CD36/TRPV2/YBX2/PTH2R/IRF4/TRPM8/FABP4/GATM/ACHE/IGF1R/ELOVL3/BSCL2/EBF2/EPAS1/CXCR4/ADCYAP1/OXTR/UCP2/ADRB1/ELOVL6/CAV1/KDM6B/APC/PRKAB2	28
GO:0030324	lung development	45/3127	177/18866	0.00170688	0.0184887	0.0143894	FOXJ1/STRA6/PDPN/DPPA4/WNT11/SMPD3/GRHL2/NKX2-1/WNT2/NOS3/BMP4/LAMA1/TBX4/CCN2/FGF1/SPARC/LOXL3/RCN3/LOX/FGF7/PDGFRA/RDH10/SHH/RSPO2/PDGFA/EPAS1/FSTL3/HHIP/FGF2/GLI1/MME/RBP4/CRISPLD2/HES1/HEG1/SFTPD/SAV1/DNAAF1/CTSH/KLF2/NKX2-8/CCBE1/TGFB3/GATA6/WNT7B	45
GO:0140013	meiotic nuclear division	45/3127	177/18866	0.00170688	0.0184887	0.0143894	DAZL/SYCP3/MAEL/TDRD9/HORMAD1/BTBD18/SYCE1/MEIOB/TAF1L/TDRD12/BRDT/PIWIL2/TEX11/TERB1/SPATA22/SHOC1/EREG/PSMA8/MAJIN/IHO1/DMRT1/TEX14/SYCP2/PRDM9/CYP26B1/CNTD1/STAG3/TEX15/DDX4/REC8/ASZ1/MEIOC/MEI1/CCNA1/RNF212/HSPA2/MOV10L1/TEX19/ZNF711/RAD21L1/MAPK15/CATSPERZ/EME2/WNT4/MASTL	45
GO:0001654	eye development	86/3127	384/18866	0.00171849	0.0185312	0.0144225	THY1/SERPINF1/STRA6/TFAP2B/MAB21L2/AQP5/FOXC2/EFEMP1/IGFN1/FLT1/SLC17A8/CABP4/PITX3/SIX6/DLL1/GRHL2/FOXL2/GRHL3/CRYAB/ACVRL1/HES5/MAB21L1/PRDM1/DIO3/WNT2/TGFB2/IHH/VSX1/BMP4/MYOM1/SDK2/DLL4/LAMA1/ACHE/CALB1/MEIS3/SLC17A7/GNAT1/CPAMD8/PDE6A/MIP/RAB11FIP4/SLITRK6/SOX8/CYP1A1/TDRD7/COL8A2/COL8A1/BDNF/GPM6A/PDGFRA/WNT5B/DLX2/RDH10/SHH/CYP1B1/MYO7A/JAG1/PROM1/FBN2/ZEB2/GATA3/SKIL/EPHB1/FZD5/FGF2/SIX3/…	86
GO:0002507	tolerance induction	11/3127	26/18866	0.00172279	0.0185312	0.0144225	FOXJ1/LGALS9/IDO1/CD274/TNFAIP3/HLA-B/ACOD1/CCR4/IRAK3/BLK/HLA-E	11
GO:0060343	trabecula formation	11/3127	26/18866	0.00172279	0.0185312	0.0144225	GREM1/CHAD/COL1A1/SFRP1/OVOL2/TEK/FBN2/RBP4/ADGRG6/THBS3/EGLN1	11
GO:0090025	regulation of monocyte chemotaxis	11/3127	26/18866	0.00172279	0.0185312	0.0144225	GREM1/CXCL10/S100A14/CCL5/DUSP1/SERPINE1/LGMN/PLA2G7/CREB3/SLIT2/CCN3	11
GO:0070588	calcium ion transmembrane transport	72/3127	312/18866	0.00173636	0.0186448	0.0145109	THY1/CYBA/KCNE3/TRPA1/LCK/F2RL3/HTR2C/TRPC6/SLC24A3/CXCL10/CXCL11/JPH4/ATP2B2/GRIN3B/GRIN1/CACNG6/TRPV2/RRAD/PIK3CG/JPH3/SLC8A2/TRPV4/PTPRC/P2RY6/CHRNA9/FKBP1B/TRPM8/S100A1/TRPC4/JPH2/GRIN2D/TRPM6/BDKRB1/ATP1B1/CACNA1G/CAPN3/CALHM1/ANXA9/ATP2A3/TMC1/HTR2B/RYR2/GPM6A/HSPA2/PDE4B/ATP2A1/HAP1/ITGAV/FGF2/TMEM38A/JPH1/PTK2B/CACNA1A/PKD1L1/FYN/STAC/PANX1/RGS9/GJC2/ERO1A/CATSPER1/CBARP/UBASH3B/CACNB4/GP…	72
GO:0035988	chondrocyte proliferation	9/3127	19/18866	0.0017497	0.0186907	0.0145467	COMP/FGFR3/IHH/CCN2/SIX2/STC1/DDR2/CCN3/SMAD7	9
GO:0061318	renal filtration cell differentiation	9/3127	19/18866	0.0017497	0.0186907	0.0145467	FOXC2/BMP4/BASP1/PTPRO/PODXL/JAG1/PROM1/MAGI2/CD24	9
GO:0072112	glomerular visceral epithelial cell differentiation	9/3127	19/18866	0.0017497	0.0186907	0.0145467	FOXC2/BMP4/BASP1/PTPRO/PODXL/JAG1/PROM1/MAGI2/CD24	9
GO:0050890	cognition	70/3127	302/18866	0.00176854	0.0188593	0.0146779	SERPINF1/PTGS2/STRA6/GRM5/CCK/FZD9/EGR2/CNTN2/CLDN5/MGAT3/LRRN4/NPTX2/SYT11/MUSK/JPH4/GRIN1/JPH3/SLC8A2/NGF/FAM107A/DNAH11/PRKCG/GATM/TACR2/FOS/CALB1/FOXO6/CHRM1/SLC17A7/HOXA1/SCN2A/C5AR1/TLR2/PLK2/GALR2/NLGN3/ARC/SLC2A4/BDNF/PTCHD1/NLGN4X/RAG1/GM2A/OXTR/SHANK1/MAPK8IP2/LGMN/MME/HRH1/TANC1/B2M/SLC12A5/ITGA5/KCNK2/SYNPO/APOE/FYN/RGS14/PTEN/MEIS2/CTNS/IFT20/KCNK10/MFSD2A/FGF13/NCSTN/ARF4/C1QL1/SYNJ…	70
GO:0002526	acute inflammatory response	31/3127	111/18866	0.00179156	0.0190495	0.0148259	PTGS2/EDNRB/VNN1/F3/SAA1/IL6/FCER1G/PIK3CG/UGT1A1/C3/PTGER3/CD6/FN1/APOL2/PLSCR1/ADAM8/C2CD4A/SERPINA1/HLA-E/TNFSF4/ITIH4/ADCYAP1/GATA3/ICAM1/IL20RB/PRCP/SERPINF2/MYLK3/RHBDD3/B4GALT1/IL1B	31
GO:0072088	nephron epithelium morphogenesis	23/3127	75/18866	0.00179253	0.0190495	0.0148259	GREM1/WNT11/HOXB7/HES5/BMP2/FMN1/BMP4/STAT1/TACSTD2/FGF1/DCHS1/SOX8/PGF/SHH/NPNT/GATA3/SIX2/FGF2/FAT4/HES1/WNT4/SIX1/PTCH1	23
GO:0106106	cold-induced thermogenesis	38/3127	144/18866	0.00184744	0.0195456	0.015212	PLAC8/LCN2/FFAR4/FOXC2/DIO2/CD36/TRPV2/YBX2/PTH2R/IRF4/IL15/ALDH1A1/TRPM8/ADAMTS5/FABP4/GATM/ACHE/PLCL1/IGF1R/ACTN3/ELOVL3/HOXC10/TLR4/BSCL2/EBF2/EPAS1/CXCR4/ADCYAP1/OXTR/PLCL2/UCP2/ADRB1/ELOVL6/CAV1/KDM6B/APC/PRKAB2/NR1H3	38
GO:0120161	regulation of cold-induced thermogenesis	38/3127	144/18866	0.00184744	0.0195456	0.015212	PLAC8/LCN2/FFAR4/FOXC2/DIO2/CD36/TRPV2/YBX2/PTH2R/IRF4/IL15/ALDH1A1/TRPM8/ADAMTS5/FABP4/GATM/ACHE/PLCL1/IGF1R/ACTN3/ELOVL3/HOXC10/TLR4/BSCL2/EBF2/EPAS1/CXCR4/ADCYAP1/OXTR/PLCL2/UCP2/ADRB1/ELOVL6/CAV1/KDM6B/APC/PRKAB2/NR1H3	38
GO:0001666	response to hypoxia	81/3127	359/18866	0.0018487	0.0195456	0.015212	ANKRD1/CYBA/PTGS2/CARD16/ANGPT2/CD34/AQP3/TRPC6/PSMA8/KCNK3/ANGPTL4/EDN1/CRYAB/RAMP2/ACVRL1/SFRP1/BMP2/THBS1/PSMB9/CA9/P2RX3/TGFB2/NPPC/CYGB/ABAT/HIF3A/MB/PSMB8/ADAM8/SCN2A/ATP1B1/EGR1/TLR2/ADM/CYP1A1/APOLD1/SLC2A4/SOD3/AQP1/PGF/RYR2/ARNT2/KCND2/PML/NKX3-1/PLAT/EPAS1/TEK/CXCR4/ICAM1/EGLN3/STC1/MPL/PLOD2/MTHFR/PTK2B/KCNK2/AJUBA/PLAU/NR4A2/UCP2/STOX1/PTEN/PSME1/ERO1A/CAV1/TGFB3/PSME2/TIGAR/GATA6/CF…	81
GO:0009914	hormone transport	74/3127	323/18866	0.00185644	0.019594	0.0152497	KISS1/PTPRN/POMC/NNAT/TFAP2B/FFAR4/FGB/HTR2C/SLC30A8/REN/CFTR/HCAR2/KCNG2/IL1RN/SMPD3/FOXL2/EDN1/IL6/ILDR1/SFRP1/FGG/TRPV4/FKBP1B/EXOC3L1/GCK/ILDR2/MAFA/SELENOM/GIPR/ABAT/CLTRN/SCG5/CCL5/FAM3D/TACR2/INHA/HNF4A/BLK/VGF/ADM/GPR68/PFKFB2/VAMP8/ACVR1C/NKX3-1/PTPRN2/ADCYAP1/BMP8A/GATA3/NMB/RBP4/AGTR1/CACNA1A/SIDT2/CPE/STXBP5L/OXCT1/KLF7/NKX6-1/INHBA/RAB11FIP1/PCLO/IRS2/CCDC186/C2CD2L/RAPGEF3/RIMS2/TBX…	74
GO:0016049	cell growth	106/3127	490/18866	0.00187244	0.0197292	0.0153549	KRT17/ROS1/GREM1/CYBA/OSTN/CPNE5/WNT11/RASAL1/HYAL1/ITGA4/AVPR1A/NDN/ISLR2/RASGRP2/TMC8/FOXL2/NRCAM/EDN1/CRYAB/SLC44A4/TRPV2/ACVRL1/SFRP1/MUC12/NPR1/SEMA4A/ARHGAP4/CEACAM1/NGF/FLRT3/TGFB2/FAM107A/RND2/NTN1/SLIT1/SPHK1/GNG4/MAP2/SEMA6B/FN1/BDKRB1/CDHR2/CDKN1A/UNC13A/SEMA3C/SEMA3G/SLIT3/HNF4A/RERG/KIF26A/SEMA5A/CDKN2D/NLGN3/NANOS1/CXCL16/FRZB/BDNF/IGFBP3/RIMS1/PML/HBEGF/SH3GL2/CXCR4/FHL1/BST2/L1CAM…	106
GO:0033209	tumor necrosis factor-mediated signaling pathway	44/3127	173/18866	0.0018917	0.0198982	0.0154865	TNFSF18/AIM2/CARD16/CASP1/TNFRSF4/LTB/PLVAP/PYCARD/PSMA8/TNFRSF1B/CD40/BIRC3/TRAF1/CCDC3/CLDN18/PSMB9/TNFRSF6B/TNFAIP3/TNFSF15/TNFRSF11B/SPHK1/STAT1/H2BC11/CLIP3/PSMB8/TNFSF13/TNFRSF9/TNFRSF8/TNFSF4/CARD14/MAP3K14/CASP4/TNFSF9/FAS/PTK2B/KRT8/PSME1/NFKBIA/TAX1BP1/PSME2/CASP8/TMSB4X/BIRC2/TRAF4	44
GO:0032640	tumor necrosis factor production	32/3127	116/18866	0.0018983	0.0199175	0.0155015	CYBA/POMC/CD34/LGALS9/TLR3/ACP5/PYCARD/CD36/FCER1G/PTPRC/TNFAIP3/TMEM106A/GPNMB/SPON2/IL23A/VSIR/LY96/ARG2/IRAK3/TLR2/RASGRP1/TLR4/HLA-E/ANGPT1/CD14/ZFP36/NLRC3/TREX1/PTAFR/CLU/TICAM1/MC1R	32
GO:1904062	regulation of cation transmembrane transport	79/3127	349/18866	0.00189997	0.0199175	0.0155015	KCNS1/THY1/CYBA/KCNE3/F2RL3/ACTN2/PDZK1/MMP9/TESC/CXCL10/CXCL11/JPH4/LRRC38/GRIN1/CACNG6/RRAD/PIK3CG/JPH3/ACE2/FXYD3/P2RY6/FKBP1B/KCNE4/S100A1/KCNH2/JPH2/CLTRN/BDKRB1/LRRC7/CTSS/ATP1B1/CAPN3/GALR2/SCN3B/STOM/NLGN3/ARC/TMC1/RYR2/HSPA2/PDE4B/FGF11/GRIA3/GRIA4/ATP2A1/HAP1/HECW2/KCNJ2/FHL1/SHANK1/MAPK8IP2/TMEM38A/JPH1/PCSK9/PTK2B/FYN/SLC31A2/STAC/PTEN/RGS9/GJC2/CBARP/FGF12/UBASH3B/CACNB4/SLC43A2/CAV1…	79
GO:0034110	regulation of homotypic cell-cell adhesion	12/3127	30/18866	0.00191871	0.020046	0.0156015	PDPN/ALOX12/FGG/CEACAM1/ABAT/CCL5/BLK/ZNF703/UBASH3B/CD9/F11R/SH2B3	12
GO:0071711	basement membrane organization	12/3127	30/18866	0.00191871	0.020046	0.0156015	RAMP2/NID2/CTSS/PHLDB2/GAS2/CAV2/LAMB3/LAMB4/PHLDB1/SPINT2/NTNG2/CAV1	12
GO:0050891	multicellular organismal water homeostasis	22/3127	71/18866	0.00192643	0.0200927	0.0156378	TP63/TFAP2B/AQP3/AQP2/ALOX12/CFTR/CYP4F12/GRHL3/AKR1B1/CLDN1/KDF1/TRPV4/CYP26B1/SCNN1A/ALOX12B/AQP1/FA2H/LSR/MYO5B/HAS2/UGCG/GRHL1	22
GO:0070482	response to oxygen levels	88/3127	396/18866	0.00194768	0.0202801	0.0157837	ANKRD1/CYBA/PTGS2/CARD16/ANGPT2/CD34/AQP3/PDPN/TRPC6/PSMA8/KCNK3/ANGPTL4/COL1A1/EDN1/CRYAB/RAMP2/ACVRL1/SFRP1/BMP2/THBS1/PSMB9/CA9/P2RX3/TGFB2/NPPC/CYGB/ABAT/HIF3A/CDKN1A/MB/CCN2/PSMB8/ADAM8/SCN2A/ATP1B1/EGR1/TLR2/ADM/CYP1A1/APOLD1/SLC2A4/SOD3/AQP1/PGF/RYR2/ARNT2/KCND2/PML/NKX3-1/PLAT/EPAS1/TEK/CXCR4/OXTR/ICAM1/EGLN3/STC1/FAS/MPL/PLOD2/MTHFR/PTK2B/KCNK2/AJUBA/PLAU/NR4A2/UCP2/STOX1/PTEN/PSME1/ERO1…	88
GO:0032757	positive regulation of interleukin-8 production	18/3127	54/18866	0.00195701	0.0202811	0.0157845	LGALS9/CD74/TLR3/PYCARD/F3/IL6/TLR1/AFAP1L2/IL17D/NLRP10/TLR2/MYD88/TLR4/CD14/SERPINE1/PRKD2/TLR5/IL1B	18
GO:0010977	negative regulation of neuron projection development	40/3127	154/18866	0.00196089	0.0202811	0.0157845	THY1/STMN2/OSTN/TRPC6/CRMP1/SEMA4A/ARHGAP4/TRPV4/NTN1/MAP2/SEMA6B/NGFR/SEMA3C/PLK2/SEMA3G/EPHA4/SEMA5A/NLGN3/GFI1/EFNB2/PTPRO/LRRK2/INPP5J/B2M/APOE/ZNF365/RAPGEF2/PTEN/DRAXIN/SEMA4G/TBX6/PRAG1/KREMEN1/KIAA0319/SLIT2/EPHA7/SEMA6C/SEMA3B/FGF13/DKK1	40
GO:0014065	phosphatidylinositol 3-kinase signaling	40/3127	154/18866	0.00196089	0.0202811	0.0157845	PPP1R16B/NYAP2/FLT1/EDN1/DCN/PIK3CG/CD160/CEACAM1/LTK/HGF/TGFB2/HCLS1/MYO16/CCL5/PDGFB/IGF1R/RASGRP1/HTR2B/PDGFRA/ANGPT1/NKX3-1/PIK3CD/PDGFA/TEK/NYAP1/PIK3AP1/ERBB2/GATA3/NLRC3/FYN/ERBB3/PTEN/PIK3IP1/TYRO3/PIP4K2C/ERBB4/IER3/IRS2/PIK3C2B/DAB2IP	40
GO:0061351	neural precursor cell proliferation	40/3127	154/18866	0.00196089	0.0202811	0.0157845	FOXG1/FZD9/DCT/PITX3/DMRTA2/WNT2/IGF2BP1/GPR37L1/ID4/SPINT1/TRIM71/CEND1/DLL4/C5AR1/ELL3/OTP/TAFA3/BDNF/GATA2/SHH/CDH2/ADCYAP1/LRRK2/EGF/ZEB2/EPHB1/TOX/HHIP/ATF5/SIX3/GLI1/LIMS2/SPINT2/TEAD3/GJC2/GBX2/IFT20/DAGLB/ARTN/FGF13	40
GO:0048565	digestive tract development	36/3127	135/18866	0.00197229	0.020365	0.0158497	STRA6/TP63/EDNRB/FOXE1/WNT11/RBPMS2/SFRP1/NPY/PRDM1/CLDN18/TGFB2/IHH/BMP4/OVOL2/CDKN1A/DCHS1/SHOX2/CYP1A1/HOXD13/PDGFRA/SHH/OXTR/SIX2/DACT1/GLI1/FAT4/HES1/CXCL8/SAV1/DNAAF1/PTK6/TGFB3/TIGAR/GATA6/TBX2/COBL	36
GO:0032945	negative regulation of mononuclear cell proliferation	24/3127	80/18866	0.00200869	0.0206949	0.0161065	FOXJ1/CTLA4/LGALS9/IDO1/CD274/PDCD1LG2/VTCN1/INPP5D/IHH/GPNMB/BMP4/VSIR/ARG2/BLK/PDE5A/SHH/CD86/ERBB2/IL20RB/PAWR/SDC4/SFTPD/TMEM131L/PELI1	24
GO:0002711	positive regulation of T cell mediated immunity	17/3127	50/18866	0.00203062	0.0206949	0.0161065	RSAD2/IL6/HLA-F/PTPRC/HLA-B/IL23A/HLA-E/TNFSF4/IL1R1/IL12A/MR1/GATA3/FZD5/NECTIN2/HLA-A/B2M/IL1B	17
GO:0010718	positive regulation of epithelial to mesenchymal transition	17/3127	50/18866	0.00203062	0.0206949	0.0161065	ALX1/PDPN/COL1A1/IL6/BMP2/TGFB2/AXIN2/BMP4/ENG/JAG1/BAMBI/SNAI1/BCL9L/ZNF703/TGFB3/IL1B/FOXC1	17
GO:0032760	positive regulation of tumor necrosis factor production	17/3127	50/18866	0.00203062	0.0206949	0.0161065	CYBA/TLR3/PYCARD/CD36/FCER1G/PTPRC/SPON2/IL23A/LY96/TLR2/RASGRP1/TLR4/HLA-E/CD14/PTAFR/CLU/TICAM1	17
GO:0061053	somite development	26/3127	89/18866	0.00203497	0.0206949	0.0161065	DMRT2/FOXC2/WNT11/TBX18/DLL1/SFRP1/IHH/HES7/AXIN2/SEMA3C/MEOX1/LOXL3/FRZB/NKX3-1/SHH/ZEB2/TCAP/MESP2/WNT4/TBX6/SIX1/SCX/COBL/FOXC1/DKK1/PTCH1	26
GO:0015850	organic hydroxy compound transport	63/3127	268/18866	0.00203999	0.0206949	0.0161065	POMC/STRA6/MAOB/AQP3/REN/AQP2/SYT10/CFTR/SYT11/HTR1B/PON1/CD36/SLC5A11/SYT5/FCER1G/MSR1/CEACAM1/SLC51B/ABCB4/SYT12/SLC10A4/SLC22A1/RAB3B/SELENOM/ABAT/CHRM5/APOC1/PLA2G10/ITGB3/FGF20/AQP1/SHH/ASIC3/OXTR/EGF/AQP7/LIPG/LIMA1/RBP4/AGTR1/PCSK9/ABCB11/TTC39B/ABCA5/MFSD10/APOE/ABCA1/MAPK15/NFKBIA/ATP8B1/OSBP2/SYT17/CAV1/CLU/LPCAT3/SNCA/OSBPL1A/OSBPL10/SYT9/AQP11/SLC5A12/NR1H3/PTCH1	63
GO:0045907	positive regulation of vasoconstriction	13/3127	34/18866	0.00204003	0.0206949	0.0161065	PTGS2/FGB/AVPR1A/FGG/ADRA1D/ADRA1B/GJA5/OXTR/ICAM1/HRH1/PTAFR/CAV1/TBXA2R	13
GO:0051482	positive regulation of cytosolic calcium ion concentration involved in phospholipase C-activating G protein-coupled signaling pathway	13/3127	34/18866	0.00204003	0.0206949	0.0161065	KISS1/GPR65/F2RL3/HTR2C/F2RL2/EDN1/C3AR1/TGM2/GNA15/GPR17/GRM1/AGTR1/GPR35	13
GO:2000352	negative regulation of endothelial cell apoptotic process	13/3127	34/18866	0.00204003	0.0206949	0.0161065	FGB/ANGPTL4/RAMP2/FGG/TNFAIP3/SCG2/SEMA5A/ANGPT1/GATA2/TEK/GATA3/ICAM1/SERPINE1	13
GO:0045637	regulation of myeloid cell differentiation	62/3127	263/18866	0.00205061	0.0206949	0.0161065	CD74/TLR3/FAXDC2/FES/TESC/IL20/DLL1/H3C14/H3C15/H3C8/SFRP1/H4C15/THBS1/CLDN18/POU4F1/ISG15/INPP5D/H3C10/CEACAM1/H4C8/CSF2/IRF7/HCLS1/STAT1/H3C6/IL23A/FOS/INHA/MYL9/H3C13/CSF1/LRRC17/GPR68/H3C2/LOX/H4C9/TLR4/H4C5/NR4A3/H4C14/GATA2/TMEM178A/ZFP36/JAG1/FSTL3/SCIN/HOXA7/MPL/B2M/PTK2B/KITLG/NFKBIA/INHBA/UBASH3B/MOV10/MEIS2/CASP8/TRIM58/ACVR2A/MITF/GPR137/TMEM64	62
GO:0007567	parturition	8/3127	16/18866	0.00206113	0.0206949	0.0161065	NRK/EDN1/PLA2G4C/CYP1A1/HPGD/OXTR/MAFF/PTAFR	8
GO:0009812	flavonoid metabolic process	8/3127	16/18866	0.00206113	0.0206949	0.0161065	UGT1A10/UGT1A8/UGT1A4/UGT1A1/SULT1A1/UGT1A6/SULT1B1/CYP1A1	8
GO:0010934	macrophage cytokine production	8/3127	16/18866	0.00206113	0.0206949	0.0161065	CD74/CD36/TGFB2/SPON2/GPRC5B/IRAK3/TLR4/TGFB3	8
GO:0021534	cell proliferation in hindbrain	8/3127	16/18866	0.00206113	0.0206949	0.0161065	GPR37L1/CEND1/C5AR1/SHH/EGF/ATF5/GLI1/GBX2	8
GO:0043116	negative regulation of vascular permeability	8/3127	16/18866	0.00206113	0.0206949	0.0161065	CLDN5/RAMP2/CEACAM1/ADM/ANGPT1/SH3GL2/AKAP12/SLIT2	8
GO:0072109	glomerular mesangium development	8/3127	16/18866	0.00206113	0.0206949	0.0161065	CD34/FOXC2/BMP4/ACTA2/PDGFB/EGR1/SERPINB7/CFLAR	8
GO:2001212	regulation of vasculogenesis	8/3127	16/18866	0.00206113	0.0206949	0.0161065	CD34/RAMP2/CEACAM1/ADM/XDH/ASB4/RAPGEF2/RRAS	8
GO:0061028	establishment of endothelial barrier	16/3127	46/18866	0.00208449	0.0208793	0.0162501	PPP1R16B/CLDN5/CLDN1/TJP3/ENG/SOX18/PECAM1/PROC/ICAM1/RAPGEF2/EZR/RAPGEF3/WNT7B/IL1B/F11R/S1PR2	16
GO:0071902	positive regulation of protein serine/threonine kinase activity	78/3127	345/18866	0.00209191	0.0208793	0.0162501	NRG1/TCIM/CD74/EPGN/NRK/SBK2/IGF2/FLT1/SAA1/EDN1/CD40/BMP2/PIK3CG/THBS1/BIRC7/SLC8A2/CSPG4/NGF/PTPRC/HGF/BMP4/PDE6G/PDGFB/ADAM8/FGF1/INAVA/C5AR1/EPHA4/RASGRP1/TF/PDE5A/HTR2B/GRM1/TLR4/SHC2/PDGFA/CXCR4/NEK10/ARHGEF5/LRRK2/EGF/MAP3K14/IGFBP6/ZEB2/ERBB2/DUSP5/ITGA1/FZD5/FGF2/PTK2B/AJUBA/AVPI1/KITLG/MUC20/TGFA/MST1R/RAPGEF2/C5/SNCA/TGFB3/MAP2K3/ERCC6/EIF2AK2/WNT7B/CD24/IL1B/CCNYL1/DAB2IP/S1PR2/TAB2/I…	78
GO:0052126	movement in host environment	43/3127	169/18866	0.0020968	0.0208793	0.0162501	ZNF502/LGALS9/IFITM1/CD74/TNFRSF4/CLDN6/TRIM31/HYAL1/KRT6A/ITGB6/CLDN1/ACE2/TRIM21/CXADR/CDH1/TRIM22/TRIM34/ITGB3/CR2/ITGB7/IFITM3/VAMP8/SELPLG/CLDN9/PML/EFNB2/CAV2/CXCR4/CD86/ICAM1/ITGAV/NECTIN2/ITGA5/TRIM38/PTX3/CXCL8/IFITM2/TYRO3/CAV1/VPS18/F11R/HYAL3/TRIM8	43
GO:0010742	macrophage derived foam cell differentiation	14/3127	38/18866	0.00209975	0.0208793	0.0162501	ALOX15B/CD36/MSR1/CSF2/STAT1/PLA2G10/ITGB3/CSF1/ITGAV/AGTR1/ABCA5/ABCA1/NFKBIA/NR1H3	14
GO:0071604	transforming growth factor beta production	14/3127	38/18866	0.00209975	0.0208793	0.0162501	PTGS2/CD34/LGALS9/LUM/WNT11/THBS1/ITGB6/TGFB2/SERPINB7/ITGAV/SERPINF2/GATA6/FURIN/CD24	14
GO:0090077	foam cell differentiation	14/3127	38/18866	0.00209975	0.0208793	0.0162501	ALOX15B/CD36/MSR1/CSF2/STAT1/PLA2G10/ITGB3/CSF1/ITGAV/AGTR1/ABCA5/ABCA1/NFKBIA/NR1H3	14
GO:0036293	response to decreased oxygen levels	83/3127	371/18866	0.00210925	0.0208901	0.0162584	ANKRD1/CYBA/PTGS2/CARD16/ANGPT2/CD34/AQP3/TRPC6/PSMA8/KCNK3/ANGPTL4/EDN1/CRYAB/RAMP2/ACVRL1/SFRP1/BMP2/THBS1/PSMB9/CA9/P2RX3/TGFB2/NPPC/CYGB/ABAT/HIF3A/MB/CCN2/PSMB8/ADAM8/SCN2A/ATP1B1/EGR1/TLR2/ADM/CYP1A1/APOLD1/SLC2A4/SOD3/AQP1/PGF/RYR2/ARNT2/KCND2/PML/NKX3-1/PLAT/EPAS1/TEK/CXCR4/OXTR/ICAM1/EGLN3/STC1/MPL/PLOD2/MTHFR/PTK2B/KCNK2/AJUBA/PLAU/NR4A2/UCP2/STOX1/PTEN/PSME1/ERO1A/CAV1/TGFB3/PSME2/TIGA…	83
GO:0002707	negative regulation of lymphocyte mediated immunity	15/3127	42/18866	0.00211075	0.0208901	0.0162584	FOXJ1/C4BPB/LGALS9/C4BPA/HLA-F/CEACAM1/PTPRC/HLA-B/IFNB1/IL7R/CD96/HLA-E/IL20RB/HLA-A/SMAD7	15
GO:0038127	ERBB signaling pathway	38/3127	145/18866	0.00211096	0.0208901	0.0162584	NRG1/EFEMP1/IFI6/EPGN/FAM83B/MMP9/FAM83A/PIGR/MATK/EREG/CEACAM1/PTPRR/AFAP1L2/PDE6G/NEURL1/GRB7/BTC/MVP/GPRC5A/HBEGF/HAP1/SH3GL2/NRG4/EGF/ERBB2/ITGA1/LGMN/PTK2B/ERBB3/CBLB/TGFA/ERBIN/PTK6/ERBB4/DGKD/DAB2IP/SHC1/ARF4	38
GO:0001659	temperature homeostasis	44/3127	174/18866	0.00213347	0.0210791	0.0164055	PLAC8/LCN2/PTGS2/EDNRB/FFAR4/FOXC2/DIO2/CD36/TRPV2/YBX2/PTH2R/IRF4/IL15/ALDH1A1/TRPM8/ADAMTS5/PTGER3/FABP4/ABAT/GATM/ACHE/EGR1/PLCL1/IGF1R/ACTN3/ELOVL3/HOXC10/TLR4/BSCL2/EBF2/EPAS1/CXCR4/ADCYAP1/OXTR/PLCL2/UCP2/ADRB1/ELOVL6/CAV1/KDM6B/APC/IL1B/PRKAB2/NR1H3	44
GO:0035107	appendage morphogenesis	39/3127	150/18866	0.00217214	0.0212629	0.0165486	SP9/GREM1/TP63/TFAP2B/ALX1/HOXD9/PRRX1/GRHL2/HOXD10/TGFB2/FMN1/IHH/CYP26B1/COL2A1/SALL4/BMP4/TBX4/SEMA3C/SHOX2/HOXC10/CHST11/HOXD13/HOXD12/RDH10/SHH/RSPO2/DLX5/GJA5/FBN2/WNT9A/CIBAR1/HOXA10/RUNX2/PITX1/CPLANE1/TBX3/TBX2/DKK1/PTCH1	39
GO:0035108	limb morphogenesis	39/3127	150/18866	0.00217214	0.0212629	0.0165486	SP9/GREM1/TP63/TFAP2B/ALX1/HOXD9/PRRX1/GRHL2/HOXD10/TGFB2/FMN1/IHH/CYP26B1/COL2A1/SALL4/BMP4/TBX4/SEMA3C/SHOX2/HOXC10/CHST11/HOXD13/HOXD12/RDH10/SHH/RSPO2/DLX5/GJA5/FBN2/WNT9A/CIBAR1/HOXA10/RUNX2/PITX1/CPLANE1/TBX3/TBX2/DKK1/PTCH1	39
GO:0033555	multicellular organismal response to stress	23/3127	76/18866	0.00217394	0.0212629	0.0165486	TRPA1/CCK/EDNRB/HTR2C/IDO1/NMUR2/THBS1/P2RX3/PRKCG/LYPD1/GRIK2/LPAR5/BDNF/RAG1/ADCYAP1/MAPK8IP2/APOE/NR4A2/GCH1/ADRB1/PTEN/SCN9A/KIAA0319	23
GO:0060193	positive regulation of lipase activity	23/3127	76/18866	0.00217394	0.0212629	0.0165486	AVPR1A/FLT1/NMUR2/FGFR3/P2RY6/GNA15/CCL5/C5AR1/CCN1/HTR2B/BDNF/PDGFRA/TXK/CD86/PLIN5/FGF2/AGTR1/PTAFR/ARHGAP6/ABL2/ITK/ARF4/NR1H3	23
GO:0016048	detection of temperature stimulus	10/3127	23/18866	0.00217614	0.0212629	0.0165486	DRGX/LXN/TRPM8/ANO3/NGFR/GRIK2/CXCR4/ASIC3/MMP24/EPHB1	10
GO:0046135	pyrimidine nucleoside catabolic process	10/3127	23/18866	0.00217614	0.0212629	0.0165486	APOBEC2/APOBEC3G/TYMP/APOBEC3F/CDA/NT5C3A/APOBEC3D/NT5E/UPP1/APOBEC3B	10
GO:1900017	positive regulation of cytokine production involved in inflammatory response	10/3127	23/18866	0.00217614	0.0212629	0.0165486	GBP5/IL17B/IL6/CD6/IL17D/MYD88/TLR4/GPSM3/IL17RA/TICAM1	10
GO:0032613	interleukin-10 production	20/3127	63/18866	0.00220087	0.0214706	0.0167102	CD34/TSLP/LGALS9/IDO1/CD274/PYCARD/DLL1/IL6/FCER1G/PDCD1LG2/ISG15/IRF4/HGF/IL23A/VSIR/INAVA/TLR2/TLR4/TNFSF4/IL20RB	20
GO:0045446	endothelial cell differentiation	32/3127	117/18866	0.00220529	0.0214798	0.0167174	NRG1/PPP1R16B/PDPN/CLDN5/DLL1/ATOH8/ACVRL1/CLDN1/CEACAM1/TJP3/BMP4/COL15A1/ENG/XDH/APOLD1/SOX18/PECAM1/SCUBE1/CXCR4/JAG1/PROC/ICAM1/STC1/HEG1/RAPGEF2/EZR/KDM6B/RAPGEF3/WNT7B/IL1B/F11R/S1PR2	32
GO:0006970	response to osmotic stress	25/3127	85/18866	0.00221787	0.0215345	0.01676	PTGS2/ABCB1/AQP5/TLR3/AKR1B1/CLDN1/TRPV4/EFHD1/MAPK13/RELB/SCN2A/CAPN3/KMO/SLC2A4/AQP1/HNMT/PTK2B/SLC12A5/MYLK/MLC1/SLC12A6/TSC22D2/MAP7/TSC22D3/DYSF	25
GO:0043297	apical junction assembly	25/3127	85/18866	0.00221787	0.0215345	0.01676	CLDN6/WNT11/CLDN5/GRHL2/RAMP2/CLDN10/CLDN18/CLDN7/CLDN1/CLDN16/CRB3/ESAM/CLDN23/CLDN11/CLDN14/PECAM1/CLDN9/MPP7/FZD5/SNAI1/OCLN/PARD6B/APC/F11R/PATJ	25
GO:1990845	adaptive thermogenesis	40/3127	155/18866	0.00222801	0.0215991	0.0168103	PLAC8/LCN2/FFAR4/FOXC2/DIO2/CD36/TRPV2/YBX2/PTH2R/TRPV4/IRF4/IL15/ALDH1A1/TRPM8/ADAMTS5/FABP4/GATM/ACHE/PLCL1/IGF1R/ACTN3/ELOVL3/HOXC10/TLR4/BSCL2/EBF2/EPAS1/CXCR4/ADCYAP1/OXTR/BMP8A/PLCL2/UCP2/ADRB1/ELOVL6/CAV1/KDM6B/APC/PRKAB2/NR1H3	40
GO:0051321	meiotic cell cycle	60/3127	254/18866	0.00227826	0.0220517	0.0171625	DAZL/SYCP3/MAEL/TDRD9/HORMAD1/BTBD18/FAM9C/FKBP6/TDRD1/SYCE1/MEIOB/TAF1L/TDRD12/BRDT/PIWIL2/TEX11/TERB1/SPATA22/SHOC1/DUSP13/EREG/PSMA8/MAJIN/PIWIL4/SMC1B/IHO1/DMRT1/BOLL/TEX14/SYCP2/FAM9B/PRDM9/CYP26B1/NPPC/CNTD1/STAG3/TEX15/DDX4/REC8/ASZ1/CCNB3/MEIOC/MEI1/DUSP1/CCNA1/RNF212/HSPA2/MOV10L1/TEX19/HUS1B/ZNF711/AURKC/RAD21L1/MAPK15/CATSPERZ/NPR2/EME2/WNT4/MASTL/RSPH1	60
GO:0033089	positive regulation of T cell differentiation in thymus	7/3127	13/18866	0.00231087	0.0222628	0.0173268	VNN1/IHH/IL7R/ADAM8/RASGRP1/SHH/IL1B	7
GO:0045741	positive regulation of epidermal growth factor-activated receptor activity	7/3127	13/18866	0.00231087	0.0222628	0.0173268	EPGN/EREG/NEURL1/BTC/HBEGF/EGF/TGFA	7
GO:0055091	phospholipid homeostasis	7/3127	13/18866	0.00231087	0.0222628	0.0173268	FABP3/HNF4A/RCN3/LIPG/ABCB11/ABCA1/TLCD2	7
GO:0006636	unsaturated fatty acid biosynthetic process	19/3127	59/18866	0.00233623	0.0224721	0.0174897	PTGS2/CD74/PTGDS/ALOX15B/ALOX12/AVPR1A/EDN1/PTGS1/ELOVL7/GSTM1/ALOX12B/ELOVL3/HPGD/PLA2G4A/ELOVL6/ABCD1/DAGLB/IL1B/ELOVL2	19
GO:0033083	regulation of immature T cell proliferation	6/3127	10/18866	0.00236009	0.0226313	0.0176136	IHH/BMP4/SHH/ERBB2/IL1B/TMEM131L	6
GO:0060346	bone trabecula formation	6/3127	10/18866	0.00236009	0.0226313	0.0176136	GREM1/CHAD/COL1A1/SFRP1/FBN2/THBS3	6
GO:1902105	regulation of leukocyte differentiation	67/3127	290/18866	0.0023791	0.0227782	0.0177279	FOXJ1/CTLA4/LGALS9/CD74/TLR3/FES/VNN1/TESC/IL20/SFRP1/PRDM1/CLDN18/POU4F1/ZAP70/INPP5D/CEACAM1/PTPRC/IRF4/IL15/HLA-B/IHH/CYP26B1/IFNB1/IRF7/IL7R/BMP4/HCLS1/IL23A/FGL2/VSIR/FOS/INHA/SOCS1/ADAM8/LOXL3/RASGRP1/CSF1/LRRC17/GPR68/TLR4/TNFSF4/RAG1/GATA2/SHH/TMEM178A/IL12A/FSTL3/CD86/ERBB2/GATA3/TOX/HOXA7/IL7/TNFSF9/IRF1/KITLG/DUSP10/INHBA/UBASH3B/SH3RF1/CASP8/IL1B/TMEM131L/MITF/GPR137/TMEM64/SMAD7	67
GO:0030326	embryonic limb morphogenesis	34/3127	127/18866	0.0024117	0.0230191	0.0179154	SP9/GREM1/TP63/ALX1/HOXD9/PRRX1/GRHL2/HOXD10/TGFB2/IHH/CYP26B1/SALL4/BMP4/TBX4/SHOX2/HOXC10/CHST11/HOXD13/HOXD12/RDH10/SHH/RSPO2/DLX5/GJA5/FBN2/WNT9A/HOXA10/RUNX2/PITX1/CPLANE1/TBX3/TBX2/DKK1/PTCH1	34
GO:0035113	embryonic appendage morphogenesis	34/3127	127/18866	0.0024117	0.0230191	0.0179154	SP9/GREM1/TP63/ALX1/HOXD9/PRRX1/GRHL2/HOXD10/TGFB2/IHH/CYP26B1/SALL4/BMP4/TBX4/SHOX2/HOXC10/CHST11/HOXD13/HOXD12/RDH10/SHH/RSPO2/DLX5/GJA5/FBN2/WNT9A/HOXA10/RUNX2/PITX1/CPLANE1/TBX3/TBX2/DKK1/PTCH1	34
GO:0045620	negative regulation of lymphocyte differentiation	18/3127	55/18866	0.0024653	0.02349	0.0182818	FOXJ1/CTLA4/CD74/SFRP1/IHH/IFNB1/BMP4/FGL2/INHA/SOCS1/LOXL3/TNFSF4/SHH/ERBB2/IRF1/INHBA/TMEM131L/SMAD7	18
GO:2001056	positive regulation of cysteine-type endopeptidase activity	39/3127	151/18866	0.00246918	0.02349	0.0182818	AIM2/CCK/CASP1/TNFSF10/LGALS9/LCK/BCL2L10/ALOX12/PYCARD/F3/KHDC1L/FOXL2/GRIN1/COL4A3/NGF/TNFSF15/NLRC4/NLRP12/NGFR/NLRP1/CCN2/CCN1/ATP2A3/XDH/ACVR1C/PML/NKX3-1/EGLN3/LGMN/FAS/IFI16/CASP10/FYN/CTSH/SNCA/CFLAR/CASP8/CTSD/DLC1	39
GO:0010714	positive regulation of collagen metabolic process	11/3127	27/18866	0.00247622	0.02349	0.0182818	IHH/BMP4/VSIR/ENG/CCN2/SERPINB7/SERPINF2/CREB3L1/WNT4/TGFB3/SCX	11
GO:1900120	regulation of receptor binding	11/3127	27/18866	0.00247622	0.02349	0.0182818	MMP9/GREM2/PLCL1/ATP2A3/LOX/BDNF/NKX3-1/PLCL2/PCSK9/B2M/PTPRF	11
GO:0030308	negative regulation of cell growth	47/3127	190/18866	0.0024846	0.0235333	0.0183156	GREM1/OSTN/WNT11/HYAL1/CRYAB/ACVRL1/SFRP1/NPR1/SEMA4A/ARHGAP4/TGFB2/NTN1/GNG4/MAP2/SEMA6B/BDKRB1/CDHR2/CDKN1A/SEMA3C/SEMA3G/SLIT3/HNF4A/RERG/SEMA5A/CDKN2D/FRZB/PML/FHL1/BST2/CDA/CYP27B1/DACT3/DRAXIN/SEMA4G/INHBA/FBP1/DCUN1D3/TSPYL2/KIAA0319/SLIT2/EPHA7/SEMA6C/TNK1/SEMA3B/CCN3/FGF13/RGS4	47
GO:1901136	carbohydrate derivative catabolic process	48/3127	195/18866	0.00250429	0.0236836	0.0184325	HYAL4/HEXA/FBXO2/LUM/NCCRP1/APOBEC2/ADAMTS12/BCAN/HYAL1/APOBEC3G/BGN/DCN/AOAH/CSPG4/TYMP/APOBEC3F/SDC2/GALC/RENBP/NCAN/PDE1A/GPD1/FBXO6/PDE5A/PDE4B/HPSE/GM2A/CDA/SAMHD1/VCAN/CSPG5/FGF2/NT5C3A/NEIL1/APOBEC3D/SDC4/GLA/ABCD1/OGA/NT5E/UPP1/PDE4A/GPC5/GPC4/HYAL3/PDE8A/NEU1/APOBEC3B	48
GO:0007200	phospholipase C-activating G protein-coupled receptor signaling pathway	29/3127	104/18866	0.00253471	0.0238981	0.0185995	KISS1/GPR65/GRM5/EDNRB/FFAR4/F2RL3/ACTN2/HTR2C/F2RL2/NTSR2/EDN1/C3AR1/TGM2/NMUR2/P2RY6/GNA15/PTGER3/CHRM1/C5AR1/GALR2/GPR17/ADRA1D/HTR2B/GRM1/ADRA1B/HRH1/AGTR1/P2RY11/GPR35	29
GO:0032649	regulation of interferon-gamma production	29/3127	104/18866	0.00253471	0.0238981	0.0185995	LGALS9/TLR3/CD274/EBI3/PYCARD/IL12RB2/PDCD1LG2/ISG15/CD96/IL23A/VSIR/INHA/RASGRP1/SLC11A1/CD226/TLR4/TXK/PDE4B/IL1RL1/TNFSF4/IL1R1/CD14/IL12A/GATA3/FZD5/IL20RB/HLA-A/INHBA/IL1B	29
GO:0010632	regulation of epithelial cell migration	69/3127	301/18866	0.00254575	0.0239316	0.0186256	DNAJA4/SERPINF1/PTGS2/ANGPT2/BMPER/FOXC2/ALOX12/FGF16/MMP9/HYAL1/EPPK1/EDN1/ATOH8/CD40/ENPP2/ACVRL1/DCN/THBS1/SEMA4A/CEACAM1/ADGRB1/TGFB2/PTPRR/NOS3/BMP4/DLL4/ITGB3/TACSTD2/PDGFB/JUP/FGF1/PLK2/SPARC/SEMA5A/SP100/SRPX2/FGF7/HDAC9/ANGPT1/INSL3/HBEGF/GATA2/TEK/GATA3/FGF2/STC1/LGMN/PRCP/RHOB/PTK2B/HAS2/APOE/PBLD/DUSP10/FGFBP1/PTEN/RRAS/PRKD2/CTSH/CCBE1/ANXA3/MAP2K3/TBXA2R/SVBP/SLIT2/GRN/TMSB4X/DAB2IP…	69
GO:1903039	positive regulation of leukocyte cell-cell adhesion	56/3127	235/18866	0.002546	0.0239316	0.0186256	THY1/CTLA4/LGALS9/CD74/LCK/CD274/VNN1/EBI3/VAV1/PYCARD/ITGA4/IGF2/IL6/PDCD1LG2/CD160/ZAP70/VTCN1/PTPRC/IL15/IHH/IL7R/HHLA2/CCL5/CD6/IL23A/VSIR/ITGB2/SOCS1/ADAM8/RASGRP1/SKAP1/HLA-E/TNFSF4/EFNB2/NR4A3/RAG1/SHH/IL12A/CD86/GATA3/ICAM1/IGFBP2/IL7/HLA-A/TNFSF9/SIRPB1/HAS2/HES1/FYN/FUT4/PTAFR/DUSP10/CAV1/CCDC88B/CD24/IL1B	56
GO:0061572	actin filament bundle organization	41/3127	161/18866	0.00257721	0.0241661	0.0188081	GPR65/WNT11/SYNPO2/ESPNL/BAIAP2L2/SFRP1/EPHA1/SYNPO2L/FAM107A/NEDD9/CCN2/TACSTD2/PHLDB2/ARHGEF5/SHANK1/ESPN/LIMA1/PTK2B/LCP1/SERPINF2/RFLNB/ELN/SYNPO/FHDC1/PAWR/MICAL1/FSCN2/LIMCH1/BAIAP2L1/SDC4/EZR/WNT4/ARHGAP6/TGFB3/RAPGEF3/DLC1/SWAP70/F11R/ASAP3/TMEFF2/TPM1	41
GO:0021879	forebrain neuron differentiation	17/3127	51/18866	0.00258267	0.0241661	0.0188081	FOXG1/HES5/NKX2-1/ROBO2/OTP/SLC4A10/DLX2/GATA2/DLX5/ATF5/B2M/HES1/RAPGEF2/GBX2/INHBA/ERBB4/SLIT2	17
GO:0045103	intermediate filament-based process	17/3127	51/18866	0.00258267	0.0241661	0.0188081	INA/KRT17/NEFH/NEFM/GFAP/KRT14/EPPK1/KRT9/DES/KRT20/DSP/PRPH/SHH/SYNC/PKP2/ERBIN/FAM83H	17
GO:0032409	regulation of transporter activity	67/3127	291/18866	0.00260032	0.0242945	0.018908	KCNS1/KCNE3/GRM5/ABCB1/ACTN2/PDZK1/CFTR/MMP9/TRPC6/TESC/PON1/JPH4/LRRC38/GRIN1/RRAD/JPH3/ACE2/FXYD3/P2RY6/FKBP1B/KCNE4/S100A1/JPH2/CLTRN/LRRC7/CTSS/ATP1B1/GALR2/SCN3B/SYNGR3/STOM/NLGN3/ARC/ANO9/RYR2/HSPA2/PDE4B/FGF11/GRIA3/GRIA4/ATP2A1/HAP1/HECW2/FHL1/SHANK1/MAPK8IP2/JPH1/PCSK9/PTK2B/PTAFR/STAC/PTEN/RGS9/CBARP/FGF12/CACNB4/CAV1/GPR35/SNCA/PIM1/HECW1/CNKSR3/FMR1/FGF13/TMSB4X/DYSF/NOS1AP	67
GO:0061333	renal tubule morphogenesis	23/3127	77/18866	0.00262206	0.0243945	0.0189858	GREM1/WNT11/HOXB7/HES5/BMP2/FMN1/BMP4/TACSTD2/FGF1/DCHS1/SOX8/PGF/MTSS1/SHH/NPNT/GATA3/SIX2/FGF2/FAT4/HES1/WNT4/SIX1/PTCH1	23
GO:0072028	nephron morphogenesis	23/3127	77/18866	0.00262206	0.0243945	0.0189858	GREM1/WNT11/HOXB7/HES5/BMP2/FMN1/BMP4/STAT1/TACSTD2/FGF1/DCHS1/SOX8/PGF/SHH/NPNT/GATA3/SIX2/FGF2/FAT4/HES1/WNT4/SIX1/PTCH1	23
GO:1903531	negative regulation of secretion by cell	42/3127	166/18866	0.00262285	0.0243945	0.0189858	RSAD2/MAOB/LGALS9/FFAR4/TNFRSF4/SYT11/HTR1B/TNFRSF1B/EDN1/SFRP1/HLA-F/CEACAM1/FKBP1B/STXBP6/IL1RAPL1/ABAT/FAM3D/TACR2/NLRP12/SRGN/INHA/VAMP8/ACVR1C/SRCIN1/HDAC9/IL12A/BMP8A/NMB/ADTRP/APOE/STXBP5L/KLF7/IL13RA2/CBARP/INHBA/SNCA/RAB11FIP1/RSC1A1/FMR1/CCN3/IL1B/NR1H3	42
GO:0097756	negative regulation of blood vessel diameter	25/3127	86/18866	0.00264333	0.0245112	0.0190767	PTGS2/EDNRB/FGB/HTR1D/COMP/HTR1B/AVPR1A/EDN1/FGG/ACE2/ACTA2/ACE/ADM/ADRA1D/HTR2B/ADRA1B/GJA5/OXTR/ICAM1/HRH1/AGTR1/PTAFR/CAV1/TBXA2R/SLC8A1	25
GO:2000106	regulation of leukocyte apoptotic process	25/3127	86/18866	0.00264333	0.0245112	0.0190767	HSH2D/LGALS9/CD74/IDO1/HCAR2/CD274/FCER1G/BIRC7/IRF7/IL7R/BMP4/HCLS1/CCL5/ARG2/ADAM8/BLK/NR4A3/PIK3CD/RAG1/KITLG/RAPGEF2/PTEN/SLC39A10/IRS2/TSC22D3	25
GO:0050650	chondroitin sulfate proteoglycan biosynthetic process	12/3127	31/18866	0.00266387	0.0246494	0.0191842	BCAN/BGN/DCN/CSPG4/NCAN/CSGALNACT1/CHST11/DSE/VCAN/CSPG5/CHSY3/CHST7	12
GO:0046425	regulation of receptor signaling pathway via JAK-STAT	37/3127	142/18866	0.0026662	0.0246494	0.0191842	TNFSF18/TSLP/IL20/IL6/CD40/HES5/AKR1B1/IL24/FGFR3/CSF2/PTPRC/IL15/IFNB1/HCLS1/CCL5/IL23A/HPX/CTF1/PARP9/SOCS1/PARP14/CRLF1/PECAM1/CYP1B1/IL12A/EGF/LEPROT/PTK2B/HES1/FYN/SOCS2/CAV1/PTK6/ERBB4/SH2B3/SOCS3/IL10RB	37
GO:0022602	ovulation cycle process	16/3127	47/18866	0.00268126	0.0246779	0.0192064	KISS1/PTPRN/NR5A1/EREG/MMP19/TGFB2/NOS3/ROBO2/SLIT3/GAS2/PDGFRA/PTX3/INHBA/TGFB3/PAM/SLIT2	16
GO:0030574	collagen catabolic process	16/3127	47/18866	0.00268126	0.0246779	0.0192064	MMP9/MMP19/MMP28/MMP15/KLK6/COL15A1/VSIR/MMP13/CTSS/MMP23B/MRC2/MMP10/MMP24/FURIN/CTSD/MMP1	16
GO:1903115	regulation of actin filament-based movement	16/3127	47/18866	0.00268126	0.0246779	0.0192064	KCNE3/PDPN/MYBPC3/TNNC1/DSP/JUP/RYR2/PDE4B/GJA5/ATP2A1/KCNJ2/STC1/PKP2/CAV1/FGF13/NOS1AP	16
GO:0010634	positive regulation of epithelial cell migration	44/3127	176/18866	0.00269852	0.0247999	0.0193014	PTGS2/FOXC2/ALOX12/FGF16/MMP9/HYAL1/EDN1/ATOH8/CD40/ENPP2/THBS1/TGFB2/NOS3/BMP4/ITGB3/PDGFB/FGF1/PLK2/SPARC/SEMA5A/SRPX2/FGF7/HDAC9/ANGPT1/INSL3/HBEGF/GATA2/TEK/GATA3/FGF2/LGMN/RHOB/PTK2B/HAS2/FGFBP1/RRAS/PRKD2/CTSH/CCBE1/ANXA3/MAP2K3/GRN/TMSB4X/MAPRE2	44
GO:0002726	positive regulation of T cell cytokine production	9/3127	20/18866	0.00271703	0.0248592	0.0193475	RSAD2/IL6/TNFSF4/IL1R1/GATA3/FZD5/HLA-A/B2M/IL1B	9
GO:0032816	positive regulation of natural killer cell activation	9/3127	20/18866	0.00271703	0.0248592	0.0193475	HLA-F/IL15/IL23A/RASGRP1/HLA-E/IL12A/TOX/TICAM1/BLOC1S3	9
GO:0071636	positive regulation of transforming growth factor beta production	9/3127	20/18866	0.00271703	0.0248592	0.0193475	PTGS2/CD34/LGALS9/LUM/WNT11/THBS1/SERPINB7/SERPINF2/FURIN	9
GO:0048736	appendage development	45/3127	181/18866	0.002729	0.0248951	0.0193755	SP9/GREM1/TP63/TFAP2B/ALX1/HOXD9/COMP/PRRX1/GRHL2/HOXD10/KDF1/TGFB2/FMN1/IHH/CYP26B1/COL2A1/SALL4/BMP4/TBX4/SEMA3C/SHOX2/HOXC10/KREMEN2/CHST11/HOXD13/HOXD12/RDH10/SHH/RSPO2/DLX5/GJA5/FBN2/WNT9A/CIBAR1/HOXA10/RUNX2/KREMEN1/PAM/PITX1/SCX/CPLANE1/TBX3/TBX2/DKK1/PTCH1	45
GO:0060173	limb development	45/3127	181/18866	0.002729	0.0248951	0.0193755	SP9/GREM1/TP63/TFAP2B/ALX1/HOXD9/COMP/PRRX1/GRHL2/HOXD10/KDF1/TGFB2/FMN1/IHH/CYP26B1/COL2A1/SALL4/BMP4/TBX4/SEMA3C/SHOX2/HOXC10/KREMEN2/CHST11/HOXD13/HOXD12/RDH10/SHH/RSPO2/DLX5/GJA5/FBN2/WNT9A/CIBAR1/HOXA10/RUNX2/KREMEN1/PAM/PITX1/SCX/CPLANE1/TBX3/TBX2/DKK1/PTCH1	45
GO:0055123	digestive system development	38/3127	147/18866	0.0027368	0.0249295	0.0194022	STRA6/TP63/EDNRB/FOXE1/WNT11/RBPMS2/IGF2/SFRP1/NPY/PRDM1/CLDN18/TGFB2/IHH/BMP4/OVOL2/CDKN1A/DCHS1/SHOX2/CYP1A1/HOXD13/PDGFRA/SHH/OXTR/SIX2/DACT1/GLI1/FAT4/HES1/CXCL8/SAV1/DNAAF1/PTK6/TGFB3/TIGAR/GATA6/WLS/TBX2/COBL	38
GO:0002369	T cell cytokine production	15/3127	43/18866	0.00275186	0.0250298	0.0194803	RSAD2/TNFRSF1B/IL6/HLA-F/IFNB1/SLC11A1/TNFSF4/IL1R1/IL12A/GATA3/FZD5/HLA-A/B2M/IL1B/SMAD7	15
GO:0072089	stem cell proliferation	34/3127	128/18866	0.00277108	0.0251676	0.0195875	FOXG1/FZD9/CD34/ABCB1/DCT/DMRTA2/KDF1/PTPRC/ID4/TRIM71/OVOL2/ACE/OTP/TAFA3/SOX18/BDNF/SHH/LRRK2/SIX2/HHIP/FGF2/SIX3/RNF43/KITLG/TEAD3/PIM1/ETV6/EIF2AK2/MECOM/DAGLB/WNT7B/ARTN/TBX3/FGF13	34
GO:0030049	muscle filament sliding	14/3127	39/18866	0.00278276	0.0251997	0.0196125	ACTN2/MYBPC3/TNNT2/TPM2/TNNC1/NEB/DES/TNNC2/ACTN3/ACTC1/TCAP/TMOD1/TNNI3/TPM1	14
GO:0033275	actin-myosin filament sliding	14/3127	39/18866	0.00278276	0.0251997	0.0196125	ACTN2/MYBPC3/TNNT2/TPM2/TNNC1/NEB/DES/TNNC2/ACTN3/ACTC1/TCAP/TMOD1/TNNI3/TPM1	14
GO:0048017	inositol lipid-mediated signaling	48/3127	196/18866	0.00279384	0.025263	0.0196618	PPP1R16B/NYAP2/FLT1/EDN1/DCN/PIK3CG/CD160/CEACAM1/NGF/LTK/HGF/TGFB2/HCLS1/MYO16/CCL5/MUC5AC/PDGFB/PLCL1/IGF1R/RASGRP1/HTR2B/PDGFRA/ANGPT1/NKX3-1/PIK3CD/PDGFA/TEK/NYAP1/PLCL2/PIK3AP1/ERBB2/GATA3/TNFAIP8L3/NLRC3/FYN/ERBB3/PTAFR/PTEN/PIK3IP1/EZR/TYRO3/PLCD3/PIP4K2C/ERBB4/IER3/IRS2/PIK3C2B/DAB2IP	48
GO:0006814	sodium ion transport	57/3127	241/18866	0.00279996	0.0252814	0.0196761	SLC12A3/SLC6A15/SLC13A3/PRSS8/SLC5A5/NKAIN4/SLC38A4/SLC6A20/TESC/SLC24A3/SLC13A4/SLC17A8/SLC6A17/SLC5A11/SLC8A2/FXYD3/SLC38A8/HCN2/NOS3/SLC10A4/SLC34A2/SLC6A11/SLC4A4/SLC17A7/SCN2A/SCNN1A/ATP1B1/CACNA1G/SCN3B/STOM/CNTN1/SLC4A10/FGF11/ASIC3/HECW2/DMPK/SCN3A/SLC6A16/PCSK9/ABCB11/SLC4A5/PKP2/FGF12/NKAIN1/SCN9A/SCNN1D/KCNK1/HECW1/CNKSR3/SLC9A9/SLC41A1/SLC8B1/SLC4A11/FGF13/SPTBN4/SLC5A12/SLC8A1	57
GO:0031099	regeneration	49/3127	201/18866	0.00280734	0.0253111	0.0196992	THY1/VTN/ANGPT2/FZD9/SOX15/LGR6/NINJ2/EPPK1/PRRX1/IL6/MYOZ1/SPAAR/CLDN1/PTGFRN/UGT1A1/HGF/IHH/FKBP1B/APOD/KLK6/SCARF1/CDKN1A/C5AR1/CAPN3/EPHA4/ADM/PGF/MATN2/TXK/EYS/NR4A3/GLI1/PTPRU/LCP1/FZD7/DUSP10/PTEN/KREMEN1/PTPRF/ERBB4/ANXA3/CD9/CFLAR/IGFBP1/KIAA0319/GRN/CCN3/DYSF/PTCH1	49
GO:0010517	regulation of phospholipase activity	22/3127	73/18866	0.00284276	0.0255559	0.0198897	AVPR1A/FLT1/NMUR2/FGFR3/P2RY6/GNA15/CCL5/C5AR1/CCN1/HTR2B/BDNF/PDGFRA/TXK/CD86/FGF2/AGTR1/PTAFR/ARHGAP6/ABL2/SNCA/ITK/ARF4	22
GO:0072078	nephron tubule morphogenesis	22/3127	73/18866	0.00284276	0.0255559	0.0198897	GREM1/WNT11/HOXB7/HES5/BMP2/FMN1/BMP4/TACSTD2/FGF1/DCHS1/SOX8/PGF/SHH/NPNT/GATA3/SIX2/FGF2/FAT4/HES1/WNT4/SIX1/PTCH1	22
GO:0051017	actin filament bundle assembly	40/3127	157/18866	0.00285787	0.0256509	0.0199637	GPR65/WNT11/SYNPO2/ESPNL/BAIAP2L2/SFRP1/EPHA1/SYNPO2L/FAM107A/NEDD9/CCN2/TACSTD2/PHLDB2/ARHGEF5/SHANK1/ESPN/LIMA1/PTK2B/LCP1/SERPINF2/ELN/SYNPO/FHDC1/PAWR/MICAL1/FSCN2/LIMCH1/BAIAP2L1/SDC4/EZR/WNT4/ARHGAP6/TGFB3/RAPGEF3/DLC1/SWAP70/F11R/ASAP3/TMEFF2/TPM1	40
GO:2000177	regulation of neural precursor cell proliferation	26/3127	91/18866	0.00286162	0.0256509	0.0199637	FOXG1/FZD9/DCT/PITX3/DMRTA2/GPR37L1/SPINT1/TRIM71/CEND1/DLL4/ELL3/OTP/TAFA3/BDNF/GATA2/SHH/CDH2/ADCYAP1/LRRK2/EGF/TOX/SIX3/GLI1/LIMS2/SPINT2/GJC2	26
GO:0032653	regulation of interleukin-10 production	19/3127	60/18866	0.00289638	0.0259249	0.0201769	CD34/TSLP/LGALS9/IDO1/CD274/PYCARD/DLL1/IL6/FCER1G/PDCD1LG2/IRF4/HGF/IL23A/VSIR/INAVA/TLR2/TLR4/TNFSF4/IL20RB	19
GO:1903305	regulation of regulated secretory pathway	41/3127	162/18866	0.00290883	0.0259987	0.0202344	LGALS9/UNC13D/SYN1/SYT10/FES/SYT11/HTR1B/SYT5/FCER1G/HLA-F/CEACAM1/SYT12/SYP/PRKCG/CLTRN/GRIK5/ITGB2/CACNA1G/ADGRE2/BLK/VAMP8/RIMS1/GATA2/LRRK2/PPFIA2/CSPG5/PTAFR/MICAL1/STXBP5L/CPLX2/IL13RA2/CBARP/CD177/SYT17/RIMS2/FMR1/VPS18/HYAL3/SYT9/BAIAP3/ADORA2B	41
GO:0046660	female sex differentiation	32/3127	119/18866	0.00294885	0.0263184	0.0204832	PTPRN/STRA6/TP63/NR5A1/PCYT1B/EREG/FOXL2/SFRP1/MMP19/COL9A3/NOS3/ROBO2/INHA/SLIT3/VGF/AMHR2/UMODL1/GAS2/PDGFRA/ADCYAP1/ICAM1/RBP4/KITLG/PTX3/WNT4/TYRO3/INHBA/ARID5B/SLIT2/TBX3/HYAL3/FOXC1	32
GO:0006813	potassium ion transport	57/3127	242/18866	0.00308347	0.0274802	0.0213874	KCNS1/SLC12A3/KCNE3/KCNV2/ACTN2/KCNG2/SLC24A3/KCNJ9/KCNK3/KCNN1/LRRC38/FXYD3/KCNQ2/HCN2/KCNJ8/KCNH3/KCND1/KCNE4/NOS3/GCK/KCNH2/KCNV1/KCNQ4/KCNJ12/ATP1B1/KCNK9/GALR2/KCNK13/ABCC9/AQP1/KCNQ3/KCND2/KCNC3/GJA5/KCNK7/ADCYAP1/KCNJ2/FHL1/KCNG3/KCNK15/TMEM38A/PTK2B/SLC12A5/KCNK2/KCNU1/PTEN/SLC12A8/KCNJ14/KCNC4/CAV1/SLC12A6/KCNK1/KCNK6/KCNK10/SLC9A9/NOS1AP/RGS4	57
GO:0048015	phosphatidylinositol-mediated signaling	47/3127	192/18866	0.00309744	0.027565	0.0214534	PPP1R16B/NYAP2/FLT1/EDN1/DCN/PIK3CG/CD160/CEACAM1/NGF/LTK/HGF/TGFB2/HCLS1/MYO16/CCL5/MUC5AC/PDGFB/PLCL1/IGF1R/RASGRP1/HTR2B/PDGFRA/ANGPT1/NKX3-1/PIK3CD/PDGFA/TEK/NYAP1/PLCL2/PIK3AP1/ERBB2/GATA3/NLRC3/FYN/ERBB3/PTAFR/PTEN/PIK3IP1/EZR/TYRO3/PLCD3/PIP4K2C/ERBB4/IER3/IRS2/PIK3C2B/DAB2IP	47
GO:0042493	response to drug	87/3127	397/18866	0.00311663	0.0276959	0.0215553	PPP1R14A/ANKRD1/CYBA/LCN2/PTGS2/AIM2/TRPA1/MAOB/TFAP2B/ABCB1/LCK/TLR3/HTR2C/REN/DPEP1/CSAG2/FABP3/HTR1B/KCNK3/COL1A1/EDN1/SFRP1/THBS1/CA9/SPINK4/UGT1A1/TGFB2/NPPC/APOD/CERS1/TNFRSF11B/KCNH2/SLC22A1/CDH1/STAT1/ABAT/ENG/SLC6A11/FOS/CDKN1A/SEMA3C/ACTC1/CYP1A1/HTR2B/LOX/AQP1/PGF/FOSB/BDNF/CYP2J2/PDE4B/TXNIP/NR1I2/ABCC6/NKX3-1/TIMP4/CXCR4/OXTR/CSAG3/GATA3/ICAM1/IGFBP2/MTHFR/ABCB11/B2M/PTK2B/SLC12A5/FY…	87
GO:0017157	regulation of exocytosis	53/3127	222/18866	0.00312685	0.0277469	0.021595	LGALS9/FGB/UNC13D/SYN1/SYT10/CFTR/FES/SYT11/HTR1B/SMPD3/SYT5/FCER1G/HLA-F/FGG/CEACAM1/SYT12/STXBP6/IL1RAPL1/RAB3B/SYP/PRKCG/CLTRN/GRIK5/ITGB2/CACNA1G/ADGRE2/BLK/VAMP8/RIMS1/GATA2/HAP1/LRRK2/PPFIA2/CSPG5/PTAFR/MICAL1/STXBP5L/CPLX2/SDC4/IL13RA2/CBARP/CD177/SYT17/SNCA/PCLO/RSC1A1/RIMS2/FMR1/VPS18/HYAL3/SYT9/BAIAP3/ADORA2B	53
GO:2001057	reactive nitrogen species metabolic process	25/3127	87/18866	0.003136	0.0277882	0.0216271	PTGS2/CD34/ACP5/CD36/EDN1/TMEM106A/NOS3/ARG2/ITGB2/TLR2/TLR4/CYP1B1/ICAM1/SLC7A2/PTK2B/PTX3/GCH1/GLA/CAV1/CLU/KLF2/TICAM1/MTARC2/IL1B/NOS1AP	25
GO:0002822	regulation of adaptive immune response based on somatic recombination of immune receptors built from immunoglobulin superfamily domains	39/3127	153/18866	0.00316961	0.0280058	0.0217964	FOXJ1/RSAD2/C4BPB/CD274/C4BPA/TNFRSF1B/IL6/FCER1G/CD40/HLA-F/CEACAM1/PTPRC/TNFAIP3/HLA-B/IFNB1/IL7R/C3/IL23A/HPX/NLRP10/LOXL3/SLC11A1/CD226/TNFSF13/IL1RL1/HLA-E/TNFSF4/IL1R1/IL12A/MR1/GATA3/FZD5/IL20RB/NECTIN2/HLA-A/B2M/PLA2G4A/IL1B/SMAD7	39
GO:0045834	positive regulation of lipid metabolic process	39/3127	153/18866	0.00316961	0.0280058	0.0217964	PTGS2/CD74/ADGRF5/HTR2C/FABP3/AVPR1A/FLT1/SMPD3/RAB38/AGAP2/CCDC3/FGFR3/APOC1/PDGFB/FGF1/CCN1/ADM/HTR2B/PDGFRA/AADAC/NR4A3/RDH10/TEK/PLIN5/TNFAIP8L3/FGF2/AGTR1/PTK2B/DGAT2/APOE/MLXIPL/PNPLA2/ABCD1/WNT4/IRS2/DAGLB/MFSD2A/IL1B/NR1H3	39
GO:0045954	positive regulation of natural killer cell mediated cytotoxicity	10/3127	24/18866	0.00318204	0.0280755	0.0218507	VAV1/CD160/HLA-F/RAET1E/CADM1/RASGRP1/CD226/HLA-E/IL12A/NECTIN2	10
GO:0002704	negative regulation of leukocyte mediated immunity	17/3127	52/18866	0.00325412	0.0286015	0.0222601	FOXJ1/C4BPB/LGALS9/C4BPA/HLA-F/CEACAM1/PTPRC/HLA-B/IFNB1/IL7R/CD96/HLA-E/BST2/IL20RB/HLA-A/IL13RA2/SMAD7	17
GO:0003179	heart valve morphogenesis	17/3127	52/18866	0.00325412	0.0286015	0.0222601	STRA6/BMP2/TGFB2/NOS3/ROBO2/BMP4/DLL4/DCHS1/SLIT3/CCN1/GJA5/JAG1/GATA3/SNAI1/ELN/SCX/SLIT2	17
GO:0001708	cell fate specification	28/3127	101/18866	0.00326016	0.0286015	0.0222601	WNT11/TBX18/DMRTA2/DLL1/HOXD10/POU4F1/TBX15/IHH/TBX4/EVX1/HOXC10/EOMES/SOX18/MYT1L/SHH/DHH/SIX2/FGF2/FZD7/PTCH2/NKX6-1/TBX6/SIX1/APC/TBX3/TBX2/DKK1/PTCH1	28
GO:0060191	regulation of lipase activity	28/3127	101/18866	0.00326016	0.0286015	0.0222601	AVPR1A/FLT1/ANGPTL4/NMUR2/FGFR3/P2RY6/GNA15/APOC1/CCL5/C5AR1/CCN1/HTR2B/BDNF/PDGFRA/HDAC9/TXK/CD86/PLIN5/FGF2/AGTR1/PTAFR/ARHGAP6/ABL2/SNCA/FURIN/ITK/ARF4/NR1H3	28
GO:0071772	response to BMP	42/3127	168/18866	0.00331996	0.0290216	0.022587	GREM1/TFAP2B/BMPER/FAM83G/LEFTY1/RBPMS2/ADAMTS12/COMP/SFRP4/SMPD3/ACVRL1/HES5/SFRP1/BMP2/GREM2/TGFB2/SPINT1/COL2A1/BMP4/ENG/SULF1/EGR1/CCN1/AMHR2/DLX5/HIVEP1/BMP8A/FSTL3/GATA3/SKIL/ADAMTS7/HES1/SPINT2/RUNX2/TGFB3/SMAD9/GATA6/SCX/ACVR2A/SMAD7/DKK1/GDF15	42
GO:0071773	cellular response to BMP stimulus	42/3127	168/18866	0.00331996	0.0290216	0.022587	GREM1/TFAP2B/BMPER/FAM83G/LEFTY1/RBPMS2/ADAMTS12/COMP/SFRP4/SMPD3/ACVRL1/HES5/SFRP1/BMP2/GREM2/TGFB2/SPINT1/COL2A1/BMP4/ENG/SULF1/EGR1/CCN1/AMHR2/DLX5/HIVEP1/BMP8A/FSTL3/GATA3/SKIL/ADAMTS7/HES1/SPINT2/RUNX2/TGFB3/SMAD9/GATA6/SCX/ACVR2A/SMAD7/DKK1/GDF15	42
GO:0003184	pulmonary valve morphogenesis	8/3127	17/18866	0.0033315	0.0290216	0.022587	STRA6/TGFB2/NOS3/ROBO2/BMP4/GJA5/JAG1/SLIT2	8
GO:0033631	cell-cell adhesion mediated by integrin	8/3127	17/18866	0.0033315	0.0290216	0.022587	ITGA4/FERMT3/CCL5/SKAP1/PODXL/NPNT/ITGA5/SWAP70	8
GO:1905331	negative regulation of morphogenesis of an epithelium	8/3127	17/18866	0.0033315	0.0290216	0.022587	BMP4/STAT1/SULF1/TACSTD2/PHLDB2/GATA3/PTEN/TBX2	8
GO:0048771	tissue remodeling	44/3127	178/18866	0.00338844	0.0294761	0.0229407	GREM1/FOXC2/ACP5/HTR1B/BGN/IL6/ACVRL1/TGM2/SFRP1/CLDN18/INPP5D/CEACAM1/CSPG4/TNFAIP3/IL15/IHH/NOS3/GPNMB/TNFRSF11B/DLL4/IL23A/ITGB3/ACE/ADAM8/SEMA3C/PDK4/TF/TIMP1/GJA5/EPAS1/JAG1/ELF3/IL7/PTK2B/IL20RA/UBASH3B/CAV1/TGFB3/TMBIM1/DDR2/MITF/GPR137/TMEM64/FOXC1	44
GO:0006869	lipid transport	86/3127	393/18866	0.0034168	0.0296682	0.0230903	POMC/STRA6/ABCB1/APOL1/REN/CFTR/FABP3/PON1/CD36/EDN1/ABCA4/NMUR2/SLC27A6/THBS1/MSR1/APOL3/ATP8B4/CEACAM1/ABCA8/SLC51B/ABCB4/APOD/SLC10A4/SELENOM/FABP4/APOC1/ANO3/SPNS3/PLA2G10/APOL2/ITGB3/SPNS2/PLSCR1/ACE/APOBR/ABCA13/MFSD2B/ABCA9/APOL6/APOLD1/ANO9/XKR9/NKX3-1/SHH/PLSCR4/GM2A/STOML1/EGF/TNFAIP8L3/ITGAV/NMB/LIPG/ACSL5/LIMA1/RBP4/AGTR1/PCSK9/ABCB11/TTC39B/UGCG/ABCA5/APOE/PLA2G4A/ABCA1/SLC25A20/NFKB…	86
GO:0048041	focal adhesion assembly	24/3127	83/18866	0.00343339	0.0296682	0.0230903	THY1/GREM1/ACTN2/ACVRL1/COL16A1/SFRP1/THBS1/FAM107A/FMN1/APOD/ACTN3/PHLDB2/TEK/PTK2B/AJUBA/PTEN/LIMCH1/SDC4/WHAMM/WNT4/ARHGAP6/TESK2/DLC1/PEAK1	24
GO:0055117	regulation of cardiac muscle contraction	24/3127	83/18866	0.00343339	0.0296682	0.0230903	KCNE3/PIK3CG/ACE2/FKBP1B/DSP/CCN2/JUP/ATP1B1/PDE5A/RYR2/PDE4B/ADRA1B/GJA5/ATP2A1/KCNJ2/TMEM38A/STC1/PKP2/CAV1/TNNI3/FGF13/SMAD7/NOS1AP/SLC8A1	24
GO:0043123	positive regulation of I-kappaB kinase/NF-kappaB signaling	46/3127	188/18866	0.00343453	0.0296682	0.0230903	CARD16/CASP1/TNFSF10/LGALS9/CD74/TLR3/CD36/CD40/TGM2/BIRC3/APOL3/TRIM21/TMEM106A/TRIM22/TRIM34/GPRC5B/INAVA/PLK2/HTR2B/MYD88/TLR4/SHISA5/BST2/MAP3K14/CTH/S100A4/AJUBA/SECTM1/TRIM38/CASP10/FYN/C18orf32/IFIT5/IKBKE/CFLAR/TICAM1/CASP8/TERF2IP/PELI2/IL1B/WLS/REL/BIRC2/TAB2/TRIM8/PELI1	46
GO:0032611	interleukin-1 beta production	29/3127	106/18866	0.00343943	0.0296682	0.0230903	GBP5/AIM2/CARD16/CASP1/LGALS9/FFAR4/ACP5/CARD18/SUCNR1/PYCARD/CD36/IL6/TNFAIP3/TMEM106A/SPHK1/NLRC4/NLRP12/NLRP1/INAVA/EGR1/TLR4/MR1/FZD5/IFI16/ABCA1/PANX1/SERPINB1/CASP8/IL1B	29
GO:0006720	isoprenoid metabolic process	37/3127	144/18866	0.0034441	0.0296682	0.0230903	STRA6/UGT1A8/RBP1/ABCA4/AKR1B1/CYP27C1/UGT1A1/RDH5/CYP26C1/DHRS9/CYP26B1/ALDH1A1/SDC2/CRABP1/RDH16/CYP3A5/HMGCS2/CYP1A1/AKR1B10/RDH10/CYP1B1/RBP4/CYP4V2/DGAT2/APOE/LIPE/RETSAT/SDR16C5/PNPLA2/SDC4/CYP2S1/BCO2/DHRS13/PLB1/GPC5/GPC4/CRPPA	37
GO:0046434	organophosphate catabolic process	37/3127	144/18866	0.0034441	0.0296682	0.0230903	GDA/MTMR7/PLBD1/PON1/SMPD3/NT5C1B/ENPP2/ABHD12B/APOC1/PLA2G4C/PLA2G10/PDE1A/GPD1/XDH/PDE5A/PDE4B/ENTPD2/NUDT17/SARM1/INPP5J/SAMHD1/LIPG/NEIL1/PLA2G4A/GDPD3/PTEN/ABCD1/PLA2G7/NT5E/UPP1/PDE4A/PLBD2/CNP/PLA2G15/PDE8A/SYNJ1/SMPDL3B	37
GO:0008406	gonad development	53/3127	223/18866	0.00345424	0.0297142	0.023126	PTPRN/TNFSF10/SOX15/TEX11/TLR3/REN/NR5A1/PCYT1B/EREG/NR0B1/FOXL2/DMRT1/SFRP1/MMP19/NKX2-1/TGFB2/COL9A3/NOS3/ROBO2/REC8/ADAM21/INHA/SLIT3/VGF/SOX8/AMHR2/UMODL1/GAS2/PDGFRA/BIK/NKX3-1/BASP1/RDH10/TEX19/DHH/ADCYAP1/FSTL3/GATA3/ICAM1/CTSV/KITLG/PTX3/RAD21L1/HOXA10/WNT4/INHBA/ARID5B/GATA6/SCX/SLIT2/ACVR2A/HYAL3/FOXC1	53
GO:0010460	positive regulation of heart rate	11/3127	28/18866	0.00347493	0.0297679	0.0231679	AVPR1A/EDN1/SCN3B/ADM/ADRA1D/RYR2/ADRA1B/GCH1/ADRB1/TPM1/RGS4	11
GO:0033561	regulation of water loss via skin	11/3127	28/18866	0.00347493	0.0297679	0.0231679	TP63/ALOX12/GRHL3/CLDN1/KDF1/CYP26B1/ALOX12B/FA2H/LSR/UGCG/GRHL1	11
GO:0099560	synaptic membrane adhesion	11/3127	28/18866	0.00347493	0.0297679	0.0231679	LRRC4B/SLITRK1/LRRC4/MDGA1/FLRT3/LRFN5/IGSF9B/NTNG2/IL1RAP/PTPRF/GPC4	11
GO:0001952	regulation of cell-matrix adhesion	33/3127	125/18866	0.00351736	0.0300897	0.0234183	THY1/GREM1/CD36/CEACAM6/ACVRL1/COL16A1/SFRP1/THBS1/EPHA1/FAM107A/FMN1/APOD/BST1/JUP/CSF1/PHLDB2/SKAP1/CCL28/TEK/JAG1/SERPINE1/HOXA7/PTK2B/PLAU/DDR1/PTEN/LIMCH1/RRAS/SDC4/WNT4/ARHGAP6/DLC1/PEAK1	33
GO:0010769	regulation of cell morphogenesis involved in differentiation	70/3127	310/18866	0.00352988	0.0301551	0.0234692	THY1/GBP1/FGB/PDPN/CNTN2/UNC13D/TRPC6/SLITRK1/ISLR2/NRCAM/PARP6/GRIN1/TRPV2/SEMA4A/FGG/ARHGAP4/NGF/RND2/SDC2/IL1RAPL1/CASS4/NTN1/ROBO2/MAP2/SEMA6B/NEDD9/FN1/NGFR/TACSTD2/SEMA3C/SEMA3G/EPHA4/SHOX2/SEMA5A/NLGN3/ARC/BDNF/SRCIN1/PLXNC1/PTPRO/CDH2/SARM1/HECW2/LRRK2/L1CAM/ZEB2/SKIL/PPFIA2/CSPG5/MPL/HAS2/LIMS2/APOE/RAPGEF2/PTEN/DRAXIN/SEMA4G/NKX6-1/TUBB2B/ZSWIM4/PREX1/HECW1/KIAA0319/SLIT2/EPHA7/SEMA6C/S…	70
GO:0033003	regulation of mast cell activation	15/3127	44/18866	0.00354531	0.0302035	0.0235069	TSLP/LGALS9/UNC13D/FES/FCER1G/PLSCR1/ADGRE2/BLK/CD226/VAMP8/NR4A3/GATA2/NECTIN2/IL13RA2/ADORA2B	15
GO:0044091	membrane biogenesis	15/3127	44/18866	0.00354531	0.0302035	0.0235069	SYT11/IL1RAPL1/CLIP3/NLGN3/NLGN4X/CDH2/CAV2/DMKN/UGCG/PTEN/TLCD2/RFTN1/CAV1/MAGI2/PEX11A	15
GO:0016266	O-glycan processing	19/3127	61/18866	0.00356434	0.0302822	0.0235681	GALNT5/MUC2/MUC1/C1GALT1C1L/MUC16/B3GNT8/MUC12/MUC4/GALNT9/MUC5AC/GCNT3/MUC3A/B3GNT3/MUC15/MUC13/MUC20/B3GNT2/GALNT3/B3GNT7	19
GO:1902041	regulation of extrinsic apoptotic signaling pathway via death domain receptors	19/3127	61/18866	0.00356434	0.0302822	0.0235681	TNFSF10/FGB/TMC8/SFRP1/THBS1/FGG/TNFAIP3/HGF/NOS3/SP100/ATF3/SKIL/ICAM1/SERPINE1/FAS/PTEN/TMBIM1/CFLAR/CASP8	19
GO:0002063	chondrocyte development	12/3127	32/18866	0.00362784	0.0306544	0.0238578	COL11A1/COMP/SMPD3/AXIN2/SULF1/SHOX2/CHST11/PTHLH/SERPINH1/RFLNB/RUNX2/SMAD7	12
GO:1903959	regulation of anion transmembrane transport	12/3127	32/18866	0.00362784	0.0306544	0.0238578	GRM5/ABCB1/CFTR/THBS1/ACE2/CLTRN/ANO9/ACSL5/PTAFR/SLC43A2/IRS2/RGS4	12
GO:0051092	positive regulation of NF-kappaB transcription factor activity	40/3127	159/18866	0.00363521	0.0306544	0.0238578	GREM1/TNFSF18/AIM2/CARD16/LGALS9/TLR3/PYCARD/CD36/CD40/TRAF1/TRIM21/SPHK1/TRIM22/NLRC4/TRIM34/ITGB2/ADAM8/IRAK3/TLR2/CAPN3/MYD88/TLR4/NFKB2/CARD14/ICAM1/CTH/TRIM38/PRKD2/CAV1/CLU/IL1RAP/CFLAR/TICAM1/EIF2AK2/TERF2IP/IL1B/TAB2/IRAK2/TRIM8/MAP3K13	40
GO:0045746	negative regulation of Notch signaling pathway	14/3127	40/18866	0.00363788	0.0306544	0.0238578	TCIM/DLL1/MAGEA1/DLL4/NOTCH3/EGFL7/NEURL1/DLX2/DLK2/GATA2/EGF/NFKBIA/GDPD5/SLC35C1	14
GO:0050691	regulation of defense response to virus by host	14/3127	40/18866	0.00363788	0.0306544	0.0238578	AIM2/PYCARD/APOBEC3G/TNFAIP3/IL15/APOBEC3F/STAT1/IL23A/PARP9/DTX3L/ZDHHC1/MICB/ZDHHC11/IL1B	14
GO:0072210	metanephric nephron development	14/3127	40/18866	0.00363788	0.0306544	0.0238578	GREM1/TFAP2B/CD34/HES5/FMN1/BMP4/STAT1/PDGFB/EGR1/SOX8/PDGFRA/SIX2/HES1/WNT4	14
GO:0031128	developmental induction	13/3127	36/18866	0.0036729	0.0308235	0.0239894	WNT11/BMP2/NKX2-1/WNT2/ROBO2/BMP4/FGF1/SOX8/FZD5/SIX3/WNT4/SIX1/DKK1	13
GO:0045742	positive regulation of epidermal growth factor receptor signaling pathway	13/3127	36/18866	0.0036729	0.0308235	0.0239894	EPGN/MMP9/EREG/AFAP1L2/PDE6G/NEURL1/BTC/HBEGF/HAP1/EGF/TGFA/PTK6/DGKD	13
GO:0099174	regulation of presynapse organization	13/3127	36/18866	0.0036729	0.0308235	0.0239894	LRRC4B/SLITRK1/MDGA1/IL1RAPL1/LRFN5/CBLN1/NLGN3/SLITRK6/NTNG2/IL1RAP/SNCA/GPC4/DKK1	13
GO:0030104	water homeostasis	23/3127	79/18866	0.00375474	0.0314676	0.0244907	TP63/TFAP2B/AQP3/AQP2/ALOX12/CFTR/CYP4F12/GRHL3/AKR1B1/CLDN1/KDF1/TRPV4/CYP26B1/SCNN1A/ALOX12B/AQP1/FA2H/LSR/MYO5B/HAS2/UGCG/GRHL1/AQP11	23
GO:0009952	anterior/posterior pattern specification	52/3127	219/18866	0.00382462	0.0320098	0.0249127	ALX1/DMRT2/FOXC2/HOXB4/HOXD9/TBX18/HOXB7/DLL1/HOXB2/HOXD10/HES5/SFRP1/BMP2/WNT2/CYP26C1/HES7/AXIN2/BMP4/HOXC9/HES4/SEMA3C/MEOX1/HOXD8/HES2/HOXC10/ARC/HOXD13/NKX3-1/BASP1/SHH/ZEB2/SIX2/HOXB6/FZD5/HOXA7/ETS2/SIX3/HES6/HES1/TCAP/MESP2/BHLHE41/HOXA10/GBX2/TBX6/HOXB3/TBX3/WLS/ACVR2A/COBL/FOXC1/DKK1	52
GO:0060348	bone development	49/3127	204/18866	0.00384433	0.0320879	0.0249735	GREM1/ACP5/HOXB4/CHAD/COMP/SFRP4/SMPD3/BGN/ALPL/COL1A1/BMP2/CLDN18/FGFR3/TRPV4/PTPRC/IHH/CYP26B1/NPPC/COL2A1/AXIN2/BMP4/MMP13/ENG/SPNS2/SULF1/CSGALNACT1/DCHS1/SPARC/SHOX2/LRRC17/GPR68/LOX/DLX5/TEK/SERPINH1/PHOSPHO1/STC1/TTC9/HAS2/RFLNB/FAT4/THBS3/NPR2/NAB2/RUNX2/TGFB3/SCX/SH2B3/FOXC1	49
GO:0060541	respiratory system development	49/3127	204/18866	0.00384433	0.0320879	0.0249735	FOXJ1/STRA6/PDPN/DPPA4/WNT11/SMPD3/GRHL2/NKX2-1/WNT2/NOS3/BMP4/LAMA1/TBX4/CCN2/FGF1/HYDIN/SPARC/LOXL3/RCN3/LOX/FGF7/PDGFRA/BASP1/RDH10/SHH/RSPO2/PDGFA/DLX5/EPAS1/FSTL3/HHIP/FGF2/GLI1/MME/RBP4/CRISPLD2/HES1/HEG1/SFTPD/SAV1/DNAAF1/CTSH/KLF2/NKX2-8/CCBE1/TGFB3/SIX1/GATA6/WNT7B	49
GO:0032612	interleukin-1 production	32/3127	121/18866	0.00389652	0.0324283	0.0252384	GBP5/AIM2/CARD16/CASP1/LGALS9/FFAR4/ACP5/CARD18/SUCNR1/PYCARD/CD36/SAA1/IL6/CEACAM1/TNFAIP3/TMEM106A/SPHK1/NLRC4/NLRP12/NLRP10/NLRP1/INAVA/EGR1/TLR4/MR1/FZD5/IFI16/ABCA1/PANX1/SERPINB1/CASP8/IL1B	32
GO:0120254	olefinic compound metabolic process	32/3127	121/18866	0.00389652	0.0324283	0.0252384	PTGS2/DKK3/PTGDS/ALOX15B/ALOX12/CYP4F12/GRIN1/PTGS1/BMP2/CYP27C1/DHRS9/GSTM1/PLA2G4C/PLA2G10/EGR1/ALOX12B/ADM/ELOVL3/CYP1A1/CYP2J2/RDH10/CYP1B1/PLA2G4A/SDR16C5/CYP2S1/BCO2/DHRS13/ABCD1/WNT4/DAGLB/EPHX1/ELOVL2	32
GO:0007612	learning	37/3127	145/18866	0.00390083	0.0324283	0.0252384	PTGS2/STRA6/GRM5/CCK/CNTN2/CLDN5/LRRN4/NPTX2/SYT11/JPH4/GRIN1/JPH3/SLC8A2/TACR2/FOS/TLR2/NLGN3/ARC/NLGN4X/RAG1/SHANK1/MAPK8IP2/LGMN/HRH1/TANC1/SLC12A5/SYNPO/FYN/RGS14/MEIS2/CTNS/IFT20/FGF13/ARF4/C1QL1/SYNJ1/DKK1	37
GO:0032412	regulation of ion transmembrane transporter activity	61/3127	265/18866	0.00394058	0.032647	0.0254086	KCNS1/KCNE3/GRM5/ABCB1/ACTN2/PDZK1/CFTR/MMP9/TRPC6/TESC/JPH4/LRRC38/GRIN1/RRAD/JPH3/FXYD3/P2RY6/FKBP1B/KCNE4/S100A1/JPH2/LRRC7/CTSS/ATP1B1/GALR2/SCN3B/STOM/NLGN3/ARC/ANO9/RYR2/HSPA2/PDE4B/FGF11/GRIA3/GRIA4/ATP2A1/HAP1/HECW2/FHL1/SHANK1/MAPK8IP2/JPH1/PCSK9/PTK2B/PTAFR/STAC/PTEN/RGS9/CBARP/FGF12/CACNB4/CAV1/GPR35/HECW1/CNKSR3/FMR1/FGF13/TMSB4X/DYSF/NOS1AP	61
GO:2000117	negative regulation of cysteine-type endopeptidase activity	26/3127	93/18866	0.00395661	0.032647	0.0254086	PTGS2/CARD16/TFAP2B/CARD18/IFI6/DPEP1/MMP9/CRYAB/BIRC3/THBS1/BIRC7/NGF/HGF/LAMP3/NGFR/CDKN2D/AQP1/RAG1/DHCR24/IFI16/WNT9A/MICAL1/SNCA/SH3RF1/CFLAR/BIRC2	26
GO:0010752	regulation of cGMP-mediated signaling	7/3127	14/18866	0.00396409	0.032647	0.0254086	THBS1/NPR1/NPPC/RUNDC3A/PTK2B/NPR2/ADORA2B	7
GO:0045605	negative regulation of epidermal cell differentiation	7/3127	14/18866	0.00396409	0.032647	0.0254086	TP63/CDSN/DLL1/GRHL2/HES5/HOXA7/HES1	7
GO:0046131	pyrimidine ribonucleoside metabolic process	7/3127	14/18866	0.00396409	0.032647	0.0254086	APOBEC2/APOBEC3G/APOBEC3F/CDA/APOBEC3D/UPP1/APOBEC3B	7
GO:0046133	pyrimidine ribonucleoside catabolic process	7/3127	14/18866	0.00396409	0.032647	0.0254086	APOBEC2/APOBEC3G/APOBEC3F/CDA/APOBEC3D/UPP1/APOBEC3B	7
GO:0051547	regulation of keratinocyte migration	7/3127	14/18866	0.00396409	0.032647	0.0254086	MMP9/EPPK1/FGF7/HBEGF/HAS2/PTEN/MAPRE2	7
GO:0045580	regulation of T cell differentiation	38/3127	150/18866	0.00397188	0.0326677	0.0254247	FOXJ1/CTLA4/LGALS9/CD74/VNN1/PRDM1/ZAP70/PTPRC/IRF4/IL15/IHH/CYP26B1/IFNB1/IL7R/BMP4/IL23A/FGL2/VSIR/SOCS1/ADAM8/LOXL3/RASGRP1/TNFSF4/RAG1/SHH/IL12A/CD86/ERBB2/GATA3/TOX/IL7/TNFSF9/IRF1/DUSP10/SH3RF1/IL1B/TMEM131L/SMAD7	38
GO:0002228	natural killer cell mediated immunity	20/3127	66/18866	0.00403011	0.0331026	0.0257632	LGALS9/UNC13D/VAV1/CD160/HLA-F/CEACAM1/HLA-B/CD96/KLRD1/RAET1E/CADM1/RASGRP1/CD226/HLA-E/IL12A/RAET1G/SH2D1B/NECTIN2/HLA-A/ULBP2	20
GO:0003177	pulmonary valve development	9/3127	21/18866	0.00406251	0.03322	0.0258546	STRA6/TNFRSF1B/TGFB2/NOS3/ROBO2/BMP4/GJA5/JAG1/SLIT2	9
GO:0016553	base conversion or substitution editing	9/3127	21/18866	0.00406251	0.03322	0.0258546	ADAD1/APOBEC2/APOBEC3G/APOBEC3F/RBM47/APOBEC3D/ADAR/ADAT3/APOBEC3B	9
GO:0042402	cellular biogenic amine catabolic process	9/3127	21/18866	0.00406251	0.03322	0.0258546	IDO1/IDO2/KMO/SAT1/KYNU/PAOX/SARDH/HNMT/SMOX	9
GO:0046209	nitric oxide metabolic process	24/3127	84/18866	0.00406589	0.03322	0.0258546	PTGS2/CD34/ACP5/CD36/EDN1/TMEM106A/NOS3/ARG2/ITGB2/TLR2/TLR4/CYP1B1/ICAM1/SLC7A2/PTK2B/PTX3/GCH1/GLA/CAV1/CLU/KLF2/TICAM1/IL1B/NOS1AP	24
GO:0002832	negative regulation of response to biotic stimulus	27/3127	98/18866	0.00419081	0.0340982	0.026538	CARD16/LGALS9/HLA-F/NLRC5/CEACAM1/TNFAIP3/HLA-B/ACOD1/CD96/FGL2/ARG2/PARP14/IRAK3/HLA-E/SAMHD1/HLA-A/NLRC3/IFI16/TRIM38/TREX1/TRAFD1/DUSP10/ADAR/MICB/TYRO3/GRN/NR1H3	27
GO:0006942	regulation of striated muscle contraction	27/3127	98/18866	0.00419081	0.0340982	0.026538	KCNE3/MYBPC3/PIK3CG/ACE2/FKBP1B/DSP/CCN2/JUP/ATP1B1/ACTN3/PDE5A/RYR2/PDE4B/ADRA1B/GJA5/ATP2A1/DMPK/KCNJ2/TMEM38A/STC1/PKP2/CAV1/TNNI3/FGF13/SMAD7/NOS1AP/SLC8A1	27
GO:0045833	negative regulation of lipid metabolic process	27/3127	98/18866	0.00419081	0.0340982	0.026538	DKK3/UGT1A8/HCAR2/NR0B1/BMP2/PIK3CG/CCDC3/CEACAM1/UGT1A1/APOD/SPHK1/APOC1/PDGFB/GFI1/BSCL2/PDGFA/PLIN5/SNAI1/CYP27B1/DGAT2/APOE/PIK3IP1/WNT4/ORMDL2/MFSD2A/IL1B/DAB2IP	27
GO:0048659	smooth muscle cell proliferation	43/3127	175/18866	0.00420094	0.0340982	0.026538	CYBA/PTGS2/PTGIR/ALOX12/RBPMS2/MMP9/HTR1B/EREG/SMPD3/EDN1/IL6/HES5/TGM2/AKR1B1/THBS1/NPR1/P2RY6/TNFAIP3/IL15/NPPC/NOS3/APOD/BMP4/STAT1/CCL5/NOTCH3/PDE1A/CDKN1A/PDGFB/IGFBP3/HPGD/NR4A3/HBEGF/IL12A/FGF2/SERPINF2/CNN1/ELN/PTAFR/PTEN/TGFB3/CCN3/TPM1	43
GO:1901568	fatty acid derivative metabolic process	43/3127	175/18866	0.00420094	0.0340982	0.026538	PTGS2/TYRP1/CD74/PTGDS/PON3/ALOX15B/ALOX12/DPEP1/AVPR1A/PON1/CYP4F12/ACSS3/EDN1/PTGS1/ELOVL7/GSTM1/HMGCS2/PLA2G4C/PLA2G10/GGT7/TLR2/GGT1/ACSL6/ALOX12B/ELOVL3/CYP1A1/GGT5/CYP2J2/HPGD/CYP1B1/ACSL5/DGAT2/ACSBG1/PLA2G4A/OXCT1/ELOVL6/CYP2S1/ABCD1/PTGR1/DAGLB/EPHX1/IL1B/ELOVL2	43
GO:2000377	regulation of reactive oxygen species metabolic process	48/3127	200/18866	0.00426028	0.0345345	0.0268777	CYBA/PTGS2/CD34/ACP5/CCN6/PON3/CD36/EDN1/CRYAB/GRIN1/THBS1/ACE2/ADGRB1/TMEM106A/ACOD1/BST1/CDKN1A/PDGFB/ARG2/ITGB2/DUOXA1/XDH/TLR4/CYP1B1/PLIN5/ICAM1/AGTR1/PRCP/PTK2B/FYN/PTX3/GCH1/BCO2/GLA/ABCD1/CD177/CAV1/CLU/KLF2/SNCA/TIGAR/CTNS/CFLAR/TICAM1/IL1B/BIRC2/ARF4/NOS1AP	48
GO:0061383	trabecula morphogenesis	16/3127	49/18866	0.00430109	0.0348197	0.0270996	GREM1/NRG1/CHAD/COL1A1/SFRP1/TGFB2/DLL4/OVOL2/ENG/TEK/FBN2/RBP4/ADGRG6/HEG1/THBS3/EGLN1	16
GO:0060393	regulation of pathway-restricted SMAD protein phosphorylation	19/3127	62/18866	0.0043553	0.0352125	0.0274053	GREM1/BMPER/LEFTY1/ACVRL1/BMP2/TGFB2/BMP4/ENG/INHA/INHBE/BMP8A/PMEPA1/PBLD/INHBA/TGFB3/ACVR2A/SMAD7/DKK1/GDF15	19
GO:0060079	excitatory postsynaptic potential	28/3127	103/18866	0.00440647	0.0355797	0.0276911	CHRNA1/CHRNE/GRIN1/SLC8A2/P2RX3/CHRNA9/P2RX6/CHRNB4/IGSF11/GRIN2D/GRIK5/SLC17A7/CBLN1/GRIK2/NLGN3/RIMS1/NLGN4X/LRRK2/DMPK/SHANK1/MAPK8IP2/CHRNB1/PTK2B/PTEN/TMEM25/RIMS2/S1PR2/RGS4	28
GO:2000146	negative regulation of cell motility	80/3127	365/18866	0.00442536	0.0356856	0.0277735	THY1/DNAJA4/GREM1/SERPINF1/ANGPT2/NRG1/IFITM1/CD74/ALOX15B/DPEP1/WNT11/CLDN5/EPPK1/ACVRL1/DCN/SFRP1/THBS1/NKX2-1/EPHA1/IL24/ARHGAP4/ADGRB1/PTPRR/APOD/MMP28/CDH1/CYGB/DLL4/ENG/SULF1/TACSTD2/JUP/DUSP1/SP100/PHLDB2/TIMP1/ACVR1C/IGFBP3/TP53INP1/SHH/CCL28/CYP1B1/JAG1/RIPOR2/BST2/GATA3/SPOCK3/SERPINE1/HOXA7/FGF2/DNAI3/STC1/PTPRU/RHOB/ARHGDIB/ADTRP/APOE/PBLD/SPINT2/DUSP10/MAPK15/PTEN/LIMCH1/RRAS/WNT4/C5…	80
GO:0040015	negative regulation of multicellular organism growth	6/3127	11/18866	0.00446621	0.0358747	0.0279207	PLAC8/LGMN/ADRB1/SOCS2/GDF15/PTCH1	6
GO:0048875	chemical homeostasis within a tissue	6/3127	11/18866	0.00446621	0.0358747	0.0279207	ADGRF5/RCN3/EPAS1/SFTPD/NAPSA/CTSH	6
GO:0150104	transport across blood-brain barrier	6/3127	11/18866	0.00446621	0.0358747	0.0279207	ABCB1/ABCG2/CD36/SLC22A1/APOE/MFSD2A	6
GO:1904892	regulation of receptor signaling pathway via STAT	38/3127	151/18866	0.00447722	0.0359165	0.0279532	TNFSF18/TSLP/IL20/IL6/CD40/HES5/AKR1B1/IL24/FGFR3/CSF2/PTPRC/IL15/IFNB1/IL7R/HCLS1/CCL5/IL23A/HPX/CTF1/PARP9/SOCS1/PARP14/CRLF1/PECAM1/CYP1B1/IL12A/EGF/LEPROT/PTK2B/HES1/FYN/SOCS2/CAV1/PTK6/ERBB4/SH2B3/SOCS3/IL10RB	38
GO:0003071	renal system process involved in regulation of systemic arterial blood pressure	10/3127	25/18866	0.00452523	0.0361143	0.0281071	CYBA/REN/SUCNR1/CYP4F12/PDGFB/PTPRO/GJA5/AGTR1/SERPINF2/HSD11B2	10
GO:0060330	regulation of response to interferon-gamma	10/3127	25/18866	0.00452523	0.0361143	0.0281071	NLRC5/STAT1/HPX/PARP9/SOCS1/PARP14/TXK/IFNGR1/SOCS3/NR1H3	10
GO:0060334	regulation of interferon-gamma-mediated signaling pathway	10/3127	25/18866	0.00452523	0.0361143	0.0281071	NLRC5/STAT1/HPX/PARP9/SOCS1/PARP14/TXK/IFNGR1/SOCS3/NR1H3	10
GO:1905809	negative regulation of synapse organization	10/3127	25/18866	0.00452523	0.0361143	0.0281071	FZD9/SLIT1/ROBO2/TLR2/CBLN1/NLGN3/FYN/PTEN/EPHA7/DKK1	10
GO:0001649	osteoblast differentiation	54/3127	231/18866	0.00458924	0.0365779	0.028468	GREM1/TP63/OSTN/IFITM1/FFAR4/WNT11/IGF2/ALPL/COL1A1/IL6/SFRP1/BMP2/HGF/ID4/IHH/NPPC/CYP24A1/GPNMB/AXIN2/BMP4/ACHE/CCN1/SHOX2/SOX8/LOX/MRC2/IGFBP3/PTHLH/SHH/RSPO2/DLX5/DHH/JUND/NPNT/JAG1/NOCT/FBN2/VCAN/SNAI1/GLI1/CEBPD/TP53INP2/JUNB/CREB3L1/ADAR/RRBP1/RRAS2/WNT4/RUNX2/WNT7B/DDR2/ACVR2A/TMEM64/PTCH1	54
GO:0008593	regulation of Notch signaling pathway	29/3127	108/18866	0.00460379	0.0366467	0.0285215	TP63/TCIM/MFNG/DLL1/HES5/MAGEA1/TGFB2/NOS3/ROBO2/DLL4/NOTCH3/EGFL7/NEURL1/GAS2/DLX2/DLK2/GATA2/JAG1/EGF/ELF3/HES1/NOTCH2NLB/NFKBIA/GDPD5/PRAG1/RFNG/JAG2/CCN3/SLC35C1	29
GO:0030336	negative regulation of cell migration	77/3127	350/18866	0.00467463	0.0371627	0.0289231	THY1/DNAJA4/GREM1/SERPINF1/ANGPT2/NRG1/IFITM1/CD74/ALOX15B/DPEP1/WNT11/CLDN5/EPPK1/ACVRL1/DCN/SFRP1/THBS1/NKX2-1/EPHA1/IL24/ARHGAP4/ADGRB1/PTPRR/APOD/MMP28/CDH1/CYGB/DLL4/ENG/SULF1/TACSTD2/JUP/DUSP1/SP100/PHLDB2/TIMP1/ACVR1C/IGFBP3/TP53INP1/SHH/CCL28/CYP1B1/JAG1/RIPOR2/BST2/SERPINE1/HOXA7/FGF2/DNAI3/STC1/PTPRU/RHOB/ARHGDIB/ADTRP/APOE/PBLD/DUSP10/MAPK15/PTEN/LIMCH1/RRAS/WNT4/C5/MAGI2/ERBB4/TBXA2R/…	77
GO:0042269	regulation of natural killer cell mediated cytotoxicity	14/3127	41/18866	0.00469525	0.0372609	0.0289995	LGALS9/VAV1/CD160/HLA-F/CEACAM1/HLA-B/RAET1E/CADM1/RASGRP1/CD226/HLA-E/IL12A/NECTIN2/HLA-A	14
GO:0010595	positive regulation of endothelial cell migration	34/3127	132/18866	0.00470294	0.0372609	0.0289995	PTGS2/FOXC2/ALOX12/FGF16/EDN1/ATOH8/CD40/THBS1/NOS3/BMP4/ITGB3/PDGFB/FGF1/PLK2/SPARC/SEMA5A/SRPX2/HDAC9/ANGPT1/GATA2/TEK/GATA3/FGF2/LGMN/RHOB/PTK2B/FGFBP1/RRAS/PRKD2/CCBE1/ANXA3/MAP2K3/GRN/TMSB4X	34
GO:0010950	positive regulation of endopeptidase activity	44/3127	181/18866	0.00470505	0.0372609	0.0289995	AIM2/CCK/CASP1/TNFSF10/LGALS9/LCK/BCL2L10/ALOX12/PYCARD/F3/KHDC1L/FOXL2/GRIN1/COL4A3/NGF/TNFSF15/NLRC4/NLRP12/VSIR/NGFR/NLRP1/CCN2/CCN1/EPHA4/ATP2A3/XDH/ACVR1C/PML/NKX3-1/EGLN3/LGMN/FAS/IFI16/CASP10/FYN/PSME1/CTSH/PSENEN/SNCA/PSME2/CFLAR/CASP8/CTSD/DLC1	44
GO:0010952	positive regulation of peptidase activity	48/3127	201/18866	0.00471611	0.0373007	0.0290305	AIM2/CCK/CASP1/TNFSF10/LGALS9/LCK/BCL2L10/ALOX12/PYCARD/F3/KHDC1L/FOXL2/GRIN1/COL4A3/NGF/TNFSF15/NLRC4/FN1/NLRP12/VSIR/NGFR/NLRP1/CCN2/CCN1/EPHA4/ATP2A3/XDH/RCN3/ACVR1C/PML/NKX3-1/EGLN3/LGMN/FAS/IFI16/CASP10/FYN/PSME1/CTSH/CAV1/PSENEN/SNCA/PSME2/CFLAR/CASP8/CTSD/DLC1/GRN	48
GO:0007263	nitric oxide mediated signal transduction	11/3127	29/18866	0.00477151	0.0376906	0.029334	SPINK1/MT1M/CD36/THBS1/NOS3/MAFA/PDE5A/GUCY1A1/APOE/RASD1/NOS1AP	11
GO:0032092	positive regulation of protein binding	24/3127	85/18866	0.00479298	0.0377574	0.029386	VTN/MFNG/MMP9/CLDN5/SPON1/RAMP2/BMP2/BMP4/ACE/PLCL1/PLK2/EPHA4/DTX3L/BDNF/LRRK2/BAMBI/PLCL2/DACT1/B2M/APOE/RAPGEF2/CAV1/RFNG/TICAM1	24
GO:0043154	negative regulation of cysteine-type endopeptidase activity involved in apoptotic process	24/3127	85/18866	0.00479298	0.0377574	0.029386	PTGS2/CARD16/TFAP2B/IFI6/DPEP1/MMP9/CRYAB/BIRC3/THBS1/BIRC7/NGF/HGF/LAMP3/NGFR/CDKN2D/AQP1/RAG1/DHCR24/WNT9A/MICAL1/SNCA/SH3RF1/CFLAR/BIRC2	24
GO:0051961	negative regulation of nervous system development	71/3127	319/18866	0.00480023	0.0377574	0.029386	THY1/FOXG1/STMN2/NRG1/OSTN/EDNRB/CNTN2/TRPC6/CRMP1/PITX3/DLL1/IL6/HES5/FUOM/DIO3/SEMA4A/ARHGAP4/TRPV4/GPR37L1/ID4/NTN1/SLIT1/CEND1/ROBO2/MAP2/NOTCH3/SEMA6B/NGFR/SEMA3C/TLR2/PLK2/SEMA3G/EPHA4/CBLN1/SEMA5A/NLGN3/SOX8/GFI1/BDNF/DLX2/EFNB2/PTPRO/SHH/JAG1/ADCYAP1/LRRK2/INPP5J/SIX3/B2M/HES1/APOE/ZNF365/DUSP10/RAPGEF2/PTEN/DRAXIN/SEMA4G/NKX6-1/TBX6/PRAG1/KREMEN1/ERBB4/ZHX2/KIAA0319/SLIT2/EPHA7/SEMA6C/SE…	71
GO:1903038	negative regulation of leukocyte cell-cell adhesion	35/3127	137/18866	0.00480438	0.0377574	0.029386	FOXJ1/CTLA4/LGALS9/CD74/IDO1/CD274/PDCD1LG2/VTCN1/CEACAM1/IHH/IFNB1/GPNMB/BMP4/FGL2/VSIR/ARG2/SOCS1/LOXL3/PDE5A/TNFSF4/SHH/CCL28/RIPOR2/CD86/ERBB2/IL20RB/ADTRP/IRF1/PAWR/SDC4/SFTPD/PAG1/TMEM131L/SMAD7/PELI1	35
GO:0060428	lung epithelium development	13/3127	37/18866	0.00481664	0.0378057	0.0294236	FOXJ1/STRA6/GRHL2/NKX2-1/WNT2/BMP4/RCN3/FGF7/SHH/SAV1/KLF2/GATA6/WNT7B	13
GO:0002691	regulation of cellular extravasation	12/3127	33/18866	0.00485381	0.0380492	0.029613	THY1/PLVAP/XG/ITGA4/BST1/ADAM8/IL1R1/CCL28/RIPOR2/ICAM1/FUT4/PTAFR	12
GO:0030239	myofibril assembly	20/3127	67/18866	0.00486707	0.0380567	0.0296189	ANKRD1/ACTN2/TNNT2/EDN1/CAPN9/MYOZ1/LDB3/SYNPO2L/MYPN/NEB/CAPN3/ACTC1/PDGFRA/MYH11/KRT8/TCAP/MYLK3/CFLAR/TMOD1/TPM1	20
GO:0072678	T cell migration	20/3127	67/18866	0.00486707	0.0380567	0.0296189	CCL20/MYO1G/XG/PYCARD/ITGA4/CXCL10/CXCL11/PIK3CG/ZAP70/APOD/CCL5/ADAM8/ITGB7/CXCL16/PIK3CD/RIPOR2/ICAM1/CCL26/TMEM102/F11R	20
GO:0007292	female gamete generation	36/3127	142/18866	0.00489327	0.0382132	0.0297407	DAZL/HORMAD1/PTGS2/SOHLH2/MEIOB/PIWIL2/BCL2L10/EREG/FOXL2/IHO1/MMP19/YBX2/SYCP2/PRDM9/IHH/NPPC/NOS3/REC8/BNC1/MEIOC/NANOS1/PDE5A/GAS2/HPGD/PAQR8/AURKC/PTK2B/PTX3/PANX1/NANOS3/NPR2/WNT4/INHBA/MASTL/ETV6/PAQR5	36
GO:0032623	interleukin-2 production	17/3127	54/18866	0.00503161	0.039244	0.030543	GBP1/CD34/FCER1G/CD247/PTPRC/IRF4/TNFAIP3/SLC11A1/PDE4B/ZFP36/CD86/GATA3/IL20RB/SFTPD/EZR/PRKD2/IL1B	17
GO:0042471	ear morphogenesis	32/3127	123/18866	0.00509035	0.0396468	0.0308564	FOXG1/FOXI1/ZIC1/COL11A1/PRRX1/GRHL3/EDN1/SLC44A4/MYO15A/CHRNA9/COL2A1/USH1G/NTN1/LRIG1/HOXA1/KCNQ4/PDZD7/SLITRK6/FRZB/TMIE/NR4A3/GATA2/DLX5/MYO7A/RIPOR2/GATA3/SIX2/LHFPL5/TCAP/STOX1/GBX2/SIX1	32
GO:0002027	regulation of heart rate	28/3127	104/18866	0.00509607	0.0396468	0.0308564	KCNE3/AVPR1A/BVES/EDN1/FKBP1B/KCNE4/KCNH2/DSP/JUP/CACNA1G/SCN3B/ADM/ADRA1D/RYR2/ADRA1B/GJA5/EPAS1/KCNJ2/GCH1/ADRB1/PKP2/POPDC2/CAV1/SPTBN4/TPM1/NOS1AP/RGS4/SLC8A1	28
GO:0051895	negative regulation of focal adhesion assembly	8/3127	18/18866	0.00513378	0.03979	0.0309679	ACVRL1/THBS1/FAM107A/APOD/PHLDB2/PTEN/ARHGAP6/DLC1	8
GO:0060080	inhibitory postsynaptic potential	8/3127	18/18866	0.00513378	0.03979	0.0309679	ABAT/IGSF9B/GRIK2/NLGN3/BDNF/RIMS1/RIMS2/GABRB3	8
GO:0150118	negative regulation of cell-substrate junction organization	8/3127	18/18866	0.00513378	0.03979	0.0309679	ACVRL1/THBS1/FAM107A/APOD/PHLDB2/PTEN/ARHGAP6/DLC1	8
GO:0006939	smooth muscle contraction	29/3127	109/18866	0.0053002	0.0410284	0.0319318	PTGS2/EDNRB/HTR1D/COMP/EDN1/NMUR2/P2RX3/FKBP1B/CHRNB4/SPHK1/SSTR2/PTGER3/ABAT/TACR2/ACTA2/SULF1/HTR2B/NPNT/OXTR/MYH11/GUCY1A1/CNN1/PTAFR/MYLK/CAV1/TBXA2R/TNNI3/ADORA2B/SLC8A1	29
GO:0003407	neural retina development	21/3127	72/18866	0.00534651	0.0413352	0.0321705	THY1/TFAP2B/IGFN1/SLC17A8/CABP4/DIO3/TGFB2/IHH/VSX1/SDK2/DLL4/CALB1/SLC17A7/RAB11FIP4/SOX8/GPM6A/DLX2/PROM1/SIX3/GNAT2/ZHX2	21
GO:0045104	intermediate filament cytoskeleton organization	16/3127	50/18866	0.00536955	0.0414615	0.0322688	INA/KRT17/NEFH/NEFM/GFAP/KRT14/EPPK1/KRT9/DES/KRT20/DSP/PRPH/SHH/PKP2/ERBIN/FAM83H	16
GO:0045638	negative regulation of myeloid cell differentiation	26/3127	95/18866	0.00538369	0.0415188	0.0323134	TLR3/DLL1/SFRP1/H4C15/CLDN18/INPP5D/CEACAM1/H4C8/INHA/LRRC17/GPR68/H4C9/TLR4/H4C5/H4C14/GATA2/TMEM178A/ZFP36/FSTL3/HOXA7/PTK2B/NFKBIA/INHBA/UBASH3B/MEIS2/GPR137	26
GO:0071214	cellular response to abiotic stimulus	73/3127	331/18866	0.00541501	0.0416565	0.0324206	ANKRD1/CYBA/PTGS2/CNGB1/CARD16/CASP1/AQP5/GUCA1A/TLR3/AQP2/WNT11/HYAL1/AVPR1A/COL1A1/CRYAB/CD40/SFRP1/AKR1B1/TSPYL5/TRPV4/EFHD1/CERS1/CRIP1/MAPK13/ENG/CDKN1A/PDE6G/BMF/RELB/GNAT1/SCN2A/EGR1/CAPN3/PDE6A/GPR68/SLC2A4/MYD88/GRM1/AQP1/TLR4/TNFRSF8/RAD9B/TP53INP1/RIPOR2/KCNJ2/MAP3K14/GATA3/CNN2/FAS/MME/RHOB/IFI16/IRF1/TREX1/PTAFR/ADSS1/PTEN/MYLK/SLC12A6/CNGA1/TLR5/N4BP1/CASP8/SCX/FMR1/IL1B/FBXO4/F11R/…	73
GO:0104004	cellular response to environmental stimulus	73/3127	331/18866	0.00541501	0.0416565	0.0324206	ANKRD1/CYBA/PTGS2/CNGB1/CARD16/CASP1/AQP5/GUCA1A/TLR3/AQP2/WNT11/HYAL1/AVPR1A/COL1A1/CRYAB/CD40/SFRP1/AKR1B1/TSPYL5/TRPV4/EFHD1/CERS1/CRIP1/MAPK13/ENG/CDKN1A/PDE6G/BMF/RELB/GNAT1/SCN2A/EGR1/CAPN3/PDE6A/GPR68/SLC2A4/MYD88/GRM1/AQP1/TLR4/TNFRSF8/RAD9B/TP53INP1/RIPOR2/KCNJ2/MAP3K14/GATA3/CNN2/FAS/MME/RHOB/IFI16/IRF1/TREX1/PTAFR/ADSS1/PTEN/MYLK/SLC12A6/CNGA1/TLR5/N4BP1/CASP8/SCX/FMR1/IL1B/FBXO4/F11R/…	73
GO:0050708	regulation of protein secretion	77/3127	352/18866	0.00542392	0.0416733	0.0324336	ANKRD1/RSAD2/NNAT/TFAP2B/CD34/FFAR4/FGB/TNFRSF4/SLC30A8/CFTR/HCAR2/SYT11/KCNG2/SAA1/IL6/CD40/SFRP1/FGG/TLR1/TGFB2/FKBP1B/GCK/MYOM1/GIPR/ABAT/CLTRN/CCL5/FAM3D/NLRP12/KRT20/SRGN/ACHE/SOCS1/ADAM8/TLR2/HNF4A/CADM1/BLK/GPR68/PFKFB2/HTR2B/ACVR1C/TLR4/SRCIN1/HDAC9/HLA-E/TNFSF4/GJA5/CD14/IL12A/BMP8A/RBP4/CACNA1A/ADTRP/SIDT2/APOE/STXBP5L/OXCT1/KLF7/PANX1/NKX6-1/EZR/TLR5/TGFB3/RAB11FIP1/PAM/IRS2/RHBDD3/C2C…	77
GO:0030098	lymphocyte differentiation	80/3127	368/18866	0.00550606	0.0422518	0.0328839	FOXJ1/CTLA4/RSAD2/FZD9/LGALS9/CD74/LCK/MFNG/VNN1/VAV1/ITGA4/DLL1/IL6/FCER1G/DOCK2/CDH17/SFRP1/PRDM1/ZAP70/SEMA4A/INPP5D/PTPRC/IRF4/IL15/IHH/CYP26B1/IFNB1/IL7R/POU2F2/BMP4/DLL4/CD79A/IL23A/FGL2/VSIR/INHA/CR2/RELB/SOCS1/ADAM8/EGR1/LOXL3/RASGRP1/EOMES/RORC/CD79B/HDAC9/TNFSF4/PIK3CD/ADGRG3/RAG1/SHH/IL12A/MR1/PLCL2/CD86/ERBB2/GATA3/CD8A/TOX/FZD5/IL7/TNFSF9/B2M/PTK2B/FZD7/IRF1/DUSP10/WNT4/TYRO3/INHBA/R…	80
GO:0050768	negative regulation of neurogenesis	66/3127	295/18866	0.00562941	0.0431449	0.0335789	THY1/FOXG1/STMN2/NRG1/OSTN/EDNRB/CNTN2/TRPC6/CRMP1/PITX3/DLL1/IL6/HES5/FUOM/DIO3/SEMA4A/ARHGAP4/TRPV4/GPR37L1/ID4/NTN1/MAP2/NOTCH3/SEMA6B/NGFR/SEMA3C/PLK2/SEMA3G/EPHA4/SEMA5A/NLGN3/SOX8/GFI1/BDNF/DLX2/EFNB2/PTPRO/SHH/JAG1/ADCYAP1/LRRK2/INPP5J/SIX3/B2M/HES1/APOE/ZNF365/DUSP10/RAPGEF2/PTEN/DRAXIN/SEMA4G/NKX6-1/TBX6/PRAG1/KREMEN1/ERBB4/ZHX2/KIAA0319/SLIT2/EPHA7/SEMA6C/SEMA3B/IL1B/FGF13/DKK1	66
GO:0008585	female gonad development	27/3127	100/18866	0.00564097	0.0431799	0.0336062	PTPRN/NR5A1/PCYT1B/EREG/FOXL2/SFRP1/MMP19/COL9A3/NOS3/ROBO2/INHA/SLIT3/VGF/AMHR2/UMODL1/GAS2/PDGFRA/ADCYAP1/ICAM1/KITLG/PTX3/WNT4/INHBA/ARID5B/SLIT2/HYAL3/FOXC1	27
GO:0071805	potassium ion transmembrane transport	51/3127	218/18866	0.00565676	0.0432473	0.0336587	KCNS1/SLC12A3/KCNE3/KCNV2/ACTN2/KCNG2/SLC24A3/KCNJ9/KCNK3/KCNN1/LRRC38/KCNQ2/HCN2/KCNJ8/KCNH3/KCND1/KCNE4/KCNH2/KCNV1/KCNQ4/KCNJ12/ATP1B1/KCNK9/GALR2/KCNK13/ABCC9/AQP1/KCNQ3/KCND2/KCNC3/KCNK7/KCNJ2/FHL1/KCNG3/KCNK15/TMEM38A/SLC12A5/KCNK2/KCNU1/PTEN/SLC12A8/KCNJ14/KCNC4/CAV1/SLC12A6/KCNK1/KCNK6/KCNK10/SLC9A9/NOS1AP/RGS4	51
GO:0010863	positive regulation of phospholipase C activity	15/3127	46/18866	0.00569348	0.0434207	0.0337936	AVPR1A/FLT1/P2RY6/GNA15/C5AR1/HTR2B/BDNF/PDGFRA/TXK/CD86/FGF2/PTAFR/ARHGAP6/ABL2/ITK	15
GO:0045581	negative regulation of T cell differentiation	15/3127	46/18866	0.00569348	0.0434207	0.0337936	FOXJ1/CTLA4/CD74/IHH/IFNB1/BMP4/FGL2/SOCS1/LOXL3/TNFSF4/SHH/ERBB2/IRF1/TMEM131L/SMAD7	15
GO:0006665	sphingolipid metabolic process	40/3127	163/18866	0.00574161	0.0436263	0.0339537	HEXA/ST6GALNAC5/PSAPL1/HACD4/SMPD3/ENPP2/ST8SIA1/SGPP2/ELOVL7/SPTSSB/CERS1/GALC/SPHK1/SPNS2/DEGS2/B3GALT4/ST3GAL5/CCN1/ST6GALNAC6/ALOX12B/ELOVL3/FA2H/A4GALT/ST8SIA4/GM2A/STS/ALDH3B1/ARSA/UGCG/SPTLC3/ELOVL6/GLA/PRKD2/ORMDL2/SGPP1/PPM1L/PLA2G15/NEU1/ELOVL2/SMPDL3B	40
GO:0031214	biomineral tissue development	40/3127	163/18866	0.00574161	0.0436263	0.0339537	GREM1/PTGS2/FZD9/COL1A2/KL/MGP/WNT11/ENAM/COMP/SLC24A3/WDR72/SMPD3/ALPL/COL1A1/BMP2/ISG15/FGFR3/NOS3/GPNMB/AXIN2/AMTN/BMP4/MMP13/SRGN/CCN1/LOX/TUFT1/PTHLH/RSPO2/FBN2/PHOSPHO1/CYP27B1/PTK2B/RFLNB/WNT4/FAM83H/TGFB3/DDR2/ACVR2A/SLC8A1	40
GO:0110148	biomineralization	40/3127	163/18866	0.00574161	0.0436263	0.0339537	GREM1/PTGS2/FZD9/COL1A2/KL/MGP/WNT11/ENAM/COMP/SLC24A3/WDR72/SMPD3/ALPL/COL1A1/BMP2/ISG15/FGFR3/NOS3/GPNMB/AXIN2/AMTN/BMP4/MMP13/SRGN/CCN1/LOX/TUFT1/PTHLH/RSPO2/FBN2/PHOSPHO1/CYP27B1/PTK2B/RFLNB/WNT4/FAM83H/TGFB3/DDR2/ACVR2A/SLC8A1	40
GO:0048660	regulation of smooth muscle cell proliferation	42/3127	173/18866	0.00579099	0.0438506	0.0341282	CYBA/PTGS2/PTGIR/ALOX12/RBPMS2/MMP9/HTR1B/EREG/SMPD3/EDN1/IL6/HES5/TGM2/AKR1B1/THBS1/NPR1/P2RY6/TNFAIP3/IL15/NPPC/NOS3/APOD/BMP4/STAT1/CCL5/NOTCH3/PDE1A/CDKN1A/PDGFB/IGFBP3/HPGD/NR4A3/HBEGF/IL12A/FGF2/SERPINF2/CNN1/ELN/PTAFR/PTEN/TGFB3/TPM1	42
GO:0007422	peripheral nervous system development	22/3127	77/18866	0.00579123	0.0438506	0.0341282	NEFH/NRG1/EDNRB/EGR2/HOXD9/HOXD10/POU4F1/CLDN1/NGF/ADGRB1/LAMA2/SOX8/FA2H/BDNF/ADGRB2/PRX/ERBB2/SERPINI1/ADGRG6/ERBB3/NAB2/ARTN	22
GO:1903046	meiotic cell cycle process	46/3127	193/18866	0.00579239	0.0438506	0.0341282	DAZL/SYCP3/MAEL/TDRD9/HORMAD1/BTBD18/SYCE1/MEIOB/TAF1L/TDRD12/BRDT/PIWIL2/TEX11/TERB1/SPATA22/SHOC1/EREG/PSMA8/MAJIN/IHO1/DMRT1/TEX14/SYCP2/PRDM9/CYP26B1/CNTD1/STAG3/TEX15/DDX4/REC8/ASZ1/MEIOC/MEI1/CCNA1/RNF212/HSPA2/MOV10L1/TEX19/HUS1B/ZNF711/RAD21L1/MAPK15/CATSPERZ/EME2/WNT4/MASTL	46
GO:0055001	muscle cell development	44/3127	183/18866	0.00580631	0.0439023	0.0341684	ANKRD1/ACTN2/COMP/BVES/TNNT2/EDN1/CAPN9/RAMP2/MYOZ1/ALPK2/LDB3/SYNPO2L/CXADR/MYPN/NEB/ALPK3/BMP4/ENG/CAPN3/SHOX2/ADM/MYORG/ACTC1/LOX/PDGFRA/HDAC9/CAV2/RIPOR2/MYH11/SYPL2/CHRNB1/HES1/KRT8/TCAP/FLNC/MYLK3/SIX1/CFLAR/TBX3/TMOD1/DYSF/TPM1/RGS4/SLC8A1	44
GO:0034104	negative regulation of tissue remodeling	9/3127	22/18866	0.00587637	0.0442696	0.0344543	GREM1/IL6/SFRP1/CLDN18/INPP5D/TNFAIP3/TNFRSF11B/UBASH3B/GPR137	9
GO:0042359	vitamin D metabolic process	9/3127	22/18866	0.00587637	0.0442696	0.0344543	CYP24A1/CUBN/GFI1/CYP1A1/CYP27A1/SNAI1/LGMN/CYP27B1/IL1B	9
GO:0051900	regulation of mitochondrial depolarization	9/3127	22/18866	0.00587637	0.0442696	0.0344543	HSH2D/CCK/FZD9/IFI6/ALOX12/DCN/MLLT11/LRRK2/ABCD1	9
GO:0001709	cell fate determination	14/3127	42/18866	0.0059875	0.0449426	0.0349781	FOXG1/PRRX1/DLL1/CYP26B1/BMP4/EBF2/GATA2/JAG1/GATA3/HES1/PTCH2/GATA6/TBX2/PTCH1	14
GO:0098760	response to interleukin-7	14/3127	42/18866	0.0059875	0.0449426	0.0349781	IL2RG/TSLP/H3C14/H3C15/H3C8/H3C10/IL7R/H3C6/SOCS1/H3C13/H3C2/IL7/SOCS2/IRS2	14
GO:0098761	cellular response to interleukin-7	14/3127	42/18866	0.0059875	0.0449426	0.0349781	IL2RG/TSLP/H3C14/H3C15/H3C8/H3C10/IL7R/H3C6/SOCS1/H3C13/H3C2/IL7/SOCS2/IRS2	14
GO:0043280	positive regulation of cysteine-type endopeptidase activity involved in apoptotic process	34/3127	134/18866	0.00603368	0.0452344	0.0352052	CCK/CASP1/TNFSF10/LGALS9/LCK/BCL2L10/ALOX12/PYCARD/F3/KHDC1L/FOXL2/COL4A3/NGF/TNFSF15/NLRC4/NLRP12/NGFR/NLRP1/CCN2/CCN1/ATP2A3/XDH/ACVR1C/PML/NKX3-1/EGLN3/FAS/CASP10/CTSH/SNCA/CFLAR/CASP8/CTSD/DLC1	34
GO:0010721	negative regulation of cell development	75/3127	343/18866	0.00606231	0.0453939	0.0353294	THY1/FOXG1/STMN2/NRG1/GBP1/OSTN/EDNRB/CNTN2/TRPC6/CRMP1/PITX3/DLL1/IL6/HES5/FUOM/CLDN18/DIO3/SEMA4A/ARHGAP4/TRPV4/GPR37L1/ID4/NPPC/NTN1/MAP2/NOTCH3/SEMA6B/NGFR/TACSTD2/SEMA3C/PLK2/SEMA3G/EPHA4/SEMA5A/NLGN3/SOX8/GFI1/FRZB/BDNF/DLX2/PTHLH/EFNB2/PTPRO/SHH/JAG1/ADCYAP1/LRRK2/INPP5J/SIX3/B2M/RFLNB/HES1/APOE/ZNF365/DUSP10/RAPGEF2/PTEN/DRAXIN/NPR2/SEMA4G/NKX6-1/TBX6/PRAG1/KREMEN1/ERBB4/ZHX2/KIAA0319/SLI…	75
GO:0002821	positive regulation of adaptive immune response	29/3127	110/18866	0.00608255	0.0454904	0.0354044	RSAD2/CD274/PYCARD/IL6/FCER1G/CD40/HLA-F/PTPRC/HLA-B/C3/IL23A/HPX/NLRP10/SLC11A1/CD226/SKAP1/TNFSF13/HLA-E/TNFSF4/IL1R1/IL12A/MR1/GATA3/FZD5/NECTIN2/HLA-A/B2M/PLA2G4A/IL1B	29
GO:0045137	development of primary sexual characteristics	53/3127	229/18866	0.00610667	0.0456156	0.0355019	PTPRN/TNFSF10/SOX15/TEX11/TLR3/REN/NR5A1/PCYT1B/EREG/NR0B1/FOXL2/DMRT1/SFRP1/MMP19/NKX2-1/TGFB2/COL9A3/NOS3/ROBO2/REC8/ADAM21/INHA/SLIT3/VGF/SOX8/AMHR2/UMODL1/GAS2/PDGFRA/BIK/NKX3-1/BASP1/RDH10/TEX19/DHH/ADCYAP1/FSTL3/GATA3/ICAM1/CTSV/KITLG/PTX3/RAD21L1/HOXA10/WNT4/INHBA/ARID5B/GATA6/SCX/SLIT2/ACVR2A/HYAL3/FOXC1	53
GO:0043312	neutrophil degranulation	102/3127	487/18866	0.00619227	0.0461992	0.0359561	PLAC8/CALML5/CYBA/LCN2/LRG1/UNC13D/OLR1/MMP9/BIN2/VNN1/PIGR/PYCARD/QPCT/CD36/TNFRSF1B/CEACAM6/FCER1G/DOCK2/C3AR1/ATP8B4/SLC2A5/CEACAM1/PTPRC/S100P/HLA-B/CXCL1/CHRNB4/FRMPD3/SELL/BST1/C3/FGL2/LRRC7/CD68/DSP/JUP/ITGB2/CTSS/ADAM8/IQGAP2/PTPRB/C5AR1/TLR2/ABCA13/RAB37/STOM/TMC6/SLC11A1/HLA-C/VAMP8/VPS35L/SLPI/MVP/PECAM1/SERPINA1/HPSE/A1BG/ADGRG3/PTPRN2/GM2A/CD14/CYSTM1/BST2/CDA/ITGAV/ALDH3B1/CNN2/DOK3…	102
GO:0030111	regulation of Wnt signaling pathway	81/3127	375/18866	0.00621892	0.0463089	0.0360414	GREM1/TMEM88/ATP6V1C2/DKK3/ZBED2/FZD9/LGR6/WIF1/WNT11/TBX18/PLEKHA4/SFRP4/PSMA8/COL1A1/SFRP1/BMP2/ALPK2/PSMB9/SOX30/DCDC2/TNFAIP3/AXIN2/PPM1N/SULF1/JUP/PSMB8/GPRC5B/EGR1/TLR2/TMEM198/CXXC4/SEMA5A/HIC1/KREMEN2/FRZB/APCDD1/WNT5B/PTPRO/SHH/RSPO2/DLX5/CDH2/LRRK2/BAMBI/EGF/IGFBP6/ZEB2/DACT1/IGFBP2/SIX3/GLI1/PTPRU/SCEL/TRABD2A/DACT3/RNF43/FZD7/APOE/RNF213/DRAXIN/TLE4/PSME1/BICC1/ZNF703/CAV1/KREMEN1/PSM…	81
GO:0046596	regulation of viral entry into host cell	13/3127	38/18866	0.00622942	0.0463089	0.0360414	LGALS9/IFITM1/CD74/TRIM31/TRIM21/TRIM22/TRIM34/IFITM3/NECTIN2/TRIM38/PTX3/IFITM2/TRIM8	13
GO:1901186	positive regulation of ERBB signaling pathway	13/3127	38/18866	0.00622942	0.0463089	0.0360414	EPGN/MMP9/EREG/AFAP1L2/PDE6G/NEURL1/BTC/HBEGF/HAP1/EGF/TGFA/PTK6/DGKD	13
GO:0002690	positive regulation of leukocyte chemotaxis	26/3127	96/18866	0.00624401	0.0463616	0.0360825	LGALS9/CD74/CXCL10/EDN1/IL6/C3AR1/S100A14/THBS1/TRPV4/CCL5/IL23A/C5AR1/CSF1/PGF/GPSM3/IL12A/RIPOR2/SERPINE1/LGMN/PTK2B/TMEM102/CXCL8/PLA2G7/CREB3/SWAP70/DYSF	26
GO:0031623	receptor internalization	30/3127	115/18866	0.00626876	0.0464375	0.0361416	GREM1/MX2/CNTN2/MX1/HTR1B/SFRP4/CD36/FCER1G/RAMP2/CEACAM1/ACHE/ITGB3/ITGB2/ADM/ARC/HTR2B/ACKR3/ANGPT1/EFNB2/SH3GL2/EGF/PCSK9/CXCL8/EZR/CAV1/SNCA/MAGI2/CD9/FMR1/DKK1	30
GO:0002347	response to tumor cell	10/3127	26/18866	0.00627676	0.0464375	0.0361416	CD274/CD160/CEACAM1/CD226/TXNIP/IL12A/MR1/NECTIN2/HNMT/HLA-A	10
GO:0032967	positive regulation of collagen biosynthetic process	10/3127	26/18866	0.00627676	0.0464375	0.0361416	IHH/BMP4/ENG/CCN2/SERPINB7/SERPINF2/CREB3L1/WNT4/TGFB3/SCX	10
GO:0001885	endothelial cell development	19/3127	64/18866	0.00637279	0.0465733	0.0362472	PPP1R16B/CLDN5/CLDN1/TJP3/COL15A1/ENG/SOX18/PECAM1/PROC/ICAM1/STC1/HEG1/RAPGEF2/EZR/RAPGEF3/WNT7B/IL1B/F11R/S1PR2	19
GO:0021924	cell proliferation in external granule layer	7/3127	15/18866	0.00637842	0.0465733	0.0362472	GPR37L1/CEND1/SHH/EGF/ATF5/GLI1/GBX2	7
GO:0021930	cerebellar granule cell precursor proliferation	7/3127	15/18866	0.00637842	0.0465733	0.0362472	GPR37L1/CEND1/SHH/EGF/ATF5/GLI1/GBX2	7
GO:0034638	phosphatidylcholine catabolic process	7/3127	15/18866	0.00637842	0.0465733	0.0362472	ENPP2/APOC1/PLA2G10/PLA2G4A/GDPD3/PLA2G7/PLA2G15	7
GO:0045779	negative regulation of bone resorption	7/3127	15/18866	0.00637842	0.0465733	0.0362472	IL6/CLDN18/INPP5D/TNFAIP3/TNFRSF11B/UBASH3B/GPR137	7
GO:0000038	very long-chain fatty acid metabolic process	12/3127	34/18866	0.00638859	0.0465733	0.0362472	HACD4/CYP4F12/SLC27A6/ELOVL7/ACSL6/ELOVL3/ACOT4/ACSBG1/ELOVL6/ABCD1/SLC27A2/ELOVL2	12
GO:0002756	MyD88-independent toll-like receptor signaling pathway	12/3127	34/18866	0.00638859	0.0465733	0.0362472	TLR3/CD40/BIRC3/IRF7/LY96/TLR4/CD14/SARM1/IKBKE/TICAM1/CASP8/BIRC2	12
GO:0018149	peptide cross-linking	12/3127	34/18866	0.00638859	0.0465733	0.0362472	EGFLAM/BGN/PI3/TGM2/DCN/THBS1/FN1/DSP/SPOCK2/TGM4/TGM1/SPOCK3	12
GO:0019228	neuronal action potential	12/3127	34/18866	0.00638859	0.0465733	0.0362472	CHRNA1/P2RX3/SCN2A/CACNA1G/GRIK2/KCND2/SCN3A/MYH14/FGF12/GPR35/SCN9A/FMR1	12
GO:0055094	response to lipoprotein particle	12/3127	34/18866	0.00638859	0.0465733	0.0362472	CD36/SMPD3/FCER1G/CD68/ITGB2/MYD88/TLR4/ADTRP/APOE/ABCA1/CD9/TICAM1	12
GO:0007259	receptor signaling pathway via JAK-STAT	40/3127	164/18866	0.00640555	0.0465733	0.0362472	TNFSF18/TSLP/IL20/IL6/CD40/HES5/AKR1B1/IL24/FGFR3/CSF2/PTPRC/IL15/IFNB1/HCLS1/STAT1/CCL5/IL23A/HPX/CTF1/STAT4/PARP9/SOCS1/PARP14/CRLF1/STAT2/PECAM1/CYP1B1/IL12A/EGF/LEPROT/PTK2B/HES1/FYN/SOCS2/CAV1/PTK6/ERBB4/SH2B3/SOCS3/IL10RB	40
GO:0046661	male sex differentiation	40/3127	164/18866	0.00640555	0.0465733	0.0362472	TNFSF10/SOX15/TEX11/TLR3/REN/NR5A1/NR0B1/DMRT1/SFRP1/NKX2-1/SYCP2/TGFB2/COL9A3/REC8/ADAM21/INHA/SOX8/AMHR2/HOXD13/PDGFRA/BIK/NKX3-1/SHH/TEX19/DHH/DHCR24/FSTL3/GATA3/ICAM1/CTSV/KITLG/RAD21L1/HOXA10/WNT4/INHBA/ARID5B/GATA6/SCX/TBX3/ACVR2A	40
GO:0007369	gastrulation	45/3127	189/18866	0.00642067	0.0465733	0.0362472	VTN/COL11A1/FOXC2/WNT11/MMP9/IL1RN/ITGA4/ATOH8/SFRP1/ITGA7/BMP4/MMP15/FN1/ITGB3/ITGB2/HNF4A/DUSP1/COL7A1/PHLDB2/EOMES/COL8A1/NR4A3/LAMB3/AMOT/DUSP5/SIX2/ITGAV/COL12A1/SNAI1/ETS2/ITGA5/FZD7/PHLDB1/LAMA3/MESP2/TBX6/INHBA/GATA6/KDM6B/SCX/WLS/ACVR2A/FOXC1/DKK1/EXT1	45
GO:0007271	synaptic transmission, cholinergic	11/3127	30/18866	0.00642312	0.0465733	0.0362472	CHRNA1/CHRNE/CHRNB4/LYPD1/TACR2/ACHE/LYNX1/LAMA2/ANXA9/CHRNB1/APOE	11
GO:0035666	TRIF-dependent toll-like receptor signaling pathway	11/3127	30/18866	0.00642312	0.0465733	0.0362472	TLR3/CD40/BIRC3/IRF7/LY96/TLR4/CD14/IKBKE/TICAM1/CASP8/BIRC2	11
GO:0060055	angiogenesis involved in wound healing	11/3127	30/18866	0.00642312	0.0465733	0.0362472	CD34/FOXC2/TNFAIP3/MCAM/ITGB3/HPSE/GATA2/CXCR4/SERPINE1/PRCP/B4GALT1	11
GO:0061082	myeloid leukocyte cytokine production	11/3127	30/18866	0.00642312	0.0465733	0.0362472	CD74/CD36/FCER1G/TGFB2/SPON2/GPRC5B/IRAK3/TLR4/NR4A3/TGFB3/TICAM1	11
GO:0042102	positive regulation of T cell proliferation	27/3127	101/18866	0.00650964	0.0471453	0.0366924	LGALS9/CD274/EBI3/PYCARD/IGF2/IL6/PDCD1LG2/ZAP70/VTCN1/PTPRC/IL15/HHLA2/CCL5/CD6/IL23A/HLA-E/TNFSF4/SHH/IL12A/CD86/IGFBP2/HLA-A/TNFSF9/HES1/CCDC88B/CD24/IL1B	27
GO:0002791	regulation of peptide secretion	82/3127	381/18866	0.00653081	0.0472434	0.0367687	KISS1/ANKRD1/RSAD2/NNAT/TFAP2B/CD34/CD74/FFAR4/FGB/TNFRSF4/HTR2C/SLC30A8/CFTR/HCAR2/SYT11/KCNG2/SAA1/IL6/CD40/ILDR1/SFRP1/FGG/TLR1/TGFB2/FKBP1B/GCK/MYOM1/GIPR/ABAT/CLTRN/CCL5/FAM3D/NLRP12/KRT20/SRGN/ACHE/SOCS1/ADAM8/TLR2/HNF4A/CADM1/BLK/GPR68/PFKFB2/HTR2B/ACVR1C/TLR4/SRCIN1/HDAC9/HLA-E/TNFSF4/GJA5/CD14/IL12A/ADCYAP1/BMP8A/RBP4/CACNA1A/ADTRP/SIDT2/APOE/STXBP5L/OXCT1/KLF7/PANX1/NKX6-1/EZR/TLR5/TGFB…	82
GO:0051781	positive regulation of cell division	24/3127	87/18866	0.00657333	0.0474702	0.0369453	CENPV/LBH/MAP10/IGF2/EREG/TGFB2/GKN1/PDGFB/FGF1/BTC/HTR2B/PGF/FGF7/NKX3-1/SHH/PDGFA/AURKC/FGF2/CDC14A/FGF5/TGFA/TGFB3/CDC14B/IL1B	24
GO:0035270	endocrine system development	32/3127	125/18866	0.00657752	0.0474702	0.0369453	STRA6/DKK3/FOXE1/NR5A1/WNT11/DLL1/NR0B1/IL6/BMP2/NKX2-1/CDH1/BMP4/GIPR/HNF4A/OTP/PDGFRA/GATA2/SHH/ADCYAP1/FSTL3/GATA3/SIX3/GLI1/HES1/SIDT2/NKX6-1/WNT4/HOXB3/ARID5B/SIX1/GATA6/PITX1	32
GO:0002762	negative regulation of myeloid leukocyte differentiation	16/3127	51/18866	0.00664355	0.0477086	0.0371308	TLR3/SFRP1/CLDN18/INPP5D/CEACAM1/INHA/LRRC17/GPR68/TLR4/GATA2/TMEM178A/FSTL3/HOXA7/INHBA/UBASH3B/GPR137	16
GO:0035272	exocrine system development	16/3127	51/18866	0.00664355	0.0477086	0.0371308	IGF2/TGM2/HGF/TGFB2/LAMA1/SEMA3C/TFCP2L1/FGF7/NKX3-1/SHH/PDGFA/TGFB3/IGSF3/WLS/POLB/FOXC1	16
GO:0071675	regulation of mononuclear cell migration	16/3127	51/18866	0.00664355	0.0477086	0.0371308	GREM1/CXCL10/C3AR1/S100A14/THBS1/TRPV4/CCL5/C5AR1/DUSP1/CSF1/SERPINE1/LGMN/PLA2G7/CREB3/SLIT2/CCN3	16
GO:0090102	cochlea development	16/3127	51/18866	0.00664355	0.0477086	0.0371308	SLC17A8/KCNK3/GRHL3/CALB1/HOXA1/DCHS1/EPHA4/SLITRK6/FRZB/GATA2/GATA3/KCNK2/HES1/SIX1/IFT20/GABRB3	16
GO:0060070	canonical Wnt signaling pathway	74/3127	339/18866	0.00664912	0.0477086	0.0371308	GREM1/TMEM88/DKK3/ZBED2/FZD9/LGR6/WNT11/TBX18/PLEKHA4/SFRP4/PSMA8/COL1A1/SFRP1/BMP2/PSMB9/WNT2/AXIN2/PPM1N/JUP/PSMB8/GPRC5B/WNT10A/EGR1/TMEM198/SEMA5A/KREMEN2/FRZB/WNT5B/PTPRO/SHH/RSPO2/DLX5/CDH2/LRRK2/BAMBI/EGF/IGFBP6/GATA3/DACT1/FZD5/IGFBP2/GLI1/PTPRU/BCL9L/SCEL/DACT3/WNT9A/FZD7/APOE/NR4A2/PTEN/DRAXIN/TLE4/PSME1/BICC1/WNT4/ZNF703/CAV1/KREMEN1/PSME2/GPC5/IGFBP1/HECW1/PORCN/IFT20/APC/TLE1/WNT7B/W…	74
GO:0019233	sensory perception of pain	28/3127	106/18866	0.00674744	0.048358	0.0376362	PTGS2/TRPA1/CCK/EDNRB/NDN/HOXD1/EDN1/GRIN1/NMUR2/P2RX3/LXN/GRIN2D/BDKRB1/SCN3B/GRM1/RETREG1/KCND2/CXCR4/ASIC3/ADCYAP1/MMP24/EPHB1/MME/FYN/PTAFR/SCN9A/CCN3/MC1R	28
GO:0060395	SMAD protein signal transduction	22/3127	78/18866	0.00683051	0.0488966	0.0380555	LEFTY1/ATOH8/BMP2/TGFB2/BMP4/OVOL2/FOS/INHA/HNF4A/TF/INHBE/BMP8A/PBLD/INHBA/TGFB3/MAGI2/SMAD9/KIAA0319/SLC2A10/CCN3/SMAD7/GDF15	22
GO:0019229	regulation of vasoconstriction	18/3127	60/18866	0.00693681	0.0495429	0.0385584	PTGS2/FGB/AVPR1A/EDN1/FGG/ACE2/ACE/ADM/ADRA1D/ADRA1B/GJA5/OXTR/ICAM1/HRH1/AGTR1/PTAFR/CAV1/TBXA2R	18
GO:2000242	negative regulation of reproductive process	18/3127	60/18866	0.00693681	0.0495429	0.0385584	HORMAD1/SERPINF1/NR5A1/DMRT1/NPPC/SPINK13/BMP4/SULF1/DUSP1/TIMP1/ACVR1C/NKX3-1/SNAI1/ARHGDIB/NPR2/PTGDR2/WNT4/HYAL3	18
GO:0006821	chloride transport	29/3127	111/18866	0.0069587	0.0496419	0.0386355	SLC12A3/GRM5/ABCB1/APOL1/CFTR/BEST4/BEST2/CLIC3/CLCNKB/NMUR2/FXYD3/CA7/P2RY6/ANO5/ANO3/SLC17A7/SLC26A1/SLC4A10/ANO9/BSND/GABRQ/CLCN4/SLC12A5/GABRA6/PTAFR/SLC12A8/GABRE/SLC12A6/GABRB3	29
GO:0048754	branching morphogenesis of an epithelial tube	38/3127	155/18866	0.00707842	0.0503982	0.0392241	GREM1/FOXC2/HOXB7/EDN1/BMP2/NKX2-1/WNT2/IHH/BMP4/DLL4/LAMA1/ENG/TACSTD2/FGF1/DCHS1/RASIP1/CSF1/SOX8/PGF/PML/NKX3-1/RDH10/SHH/RSPO2/NPNT/EGF/SIX2/HHIP/FGF2/FAT4/DDR1/WNT4/GBX2/CTSH/SIX1/SLIT2/TBX3/PTCH1	38
GO:0007157	heterophilic cell-cell adhesion via plasma membrane cell adhesion molecules	15/3127	47/18866	0.00710546	0.0503982	0.0392241	AMIGO3/CEACAM6/CXADR/IL1RAPL1/CD6/DCHS1/CADM1/CBLN1/CDH2/ICAM1/ITGA5/FAT4/AMIGO2/ADGRL1/CD164	15
GO:0042551	neuron maturation	15/3127	47/18866	0.00710546	0.0503982	0.0392241	EDNRB/CNTN2/NRCAM/VSX1/C3/SCARF1/RND1/LRRK2/GLDN/NR4A2/TBX6/CLN5/SPTBN4/C1QL1/MAP3K13	15
GO:0043300	regulation of leukocyte degranulation	15/3127	47/18866	0.00710546	0.0503982	0.0392241	LGALS9/UNC13D/FES/FCER1G/HLA-F/CEACAM1/ITGB2/ADGRE2/BLK/VAMP8/GATA2/PTAFR/IL13RA2/CD177/ADORA2B	15
GO:0060986	endocrine hormone secretion	15/3127	47/18866	0.00710546	0.0503982	0.0392241	KISS1/POMC/REN/HCAR2/FOXL2/SELENOM/TACR2/INHA/NKX3-1/GATA3/AGTR1/INHBA/RAB11FIP1/TBX3/IL1B	15
GO:0044282	small molecule catabolic process	95/3127	452/18866	0.0072724	0.0515232	0.0400997	TKTL1/MTMR7/HEXA/IL4I1/CDO1/PGAM2/PON3/IDO1/APOBEC2/FUT2/HYAL1/APOBEC3G/ENTPD8/PON1/CYP4F12/IDO2/ALDH1L2/TYMP/CYP26C1/APOBEC3F/CYP26B1/NOS3/GCK/QPRT/ALDH1A1/CYP24A1/CRABP1/HAL/ABAT/DDO/SCARF1/RENBP/PRODH/ARG2/ALDH2/CARNS1/DHDH/SULT1A1/ACTN3/KMO/GLUD2/SULT1B1/PFKFB2/CYP1A1/ACOT4/CPT1C/FTCD/AKR1B10/KYNU/HPGD/ENTPD2/PPM1K/INPP5J/CYP27A1/CDA/PLIN5/ALDH3B1/FGF2/SARDH/HNMT/CYP27B1/NT5C3A/GPT/ABCB11/CTH…	95
GO:0002065	columnar/cuboidal epithelial cell differentiation	31/3127	121/18866	0.00730716	0.0516512	0.0401993	ROS1/TP63/WNT11/ENAM/DLL1/HES5/NPY/BMP2/PRDM1/BMP4/CDKN1A/PDZD7/HNF4A/SLITRK6/TMC1/MYCL/CDH2/MYO7A/JAG1/RIPOR2/SERPINE1/HES1/SIDT2/LHFPL5/SAV1/NKX6-1/WNT4/PTK6/TIGAR/GATA6/JAG2	31
GO:0007613	memory	31/3127	121/18866	0.00730716	0.0516512	0.0401993	SERPINF1/PTGS2/CCK/LRRN4/SYT11/MUSK/GRIN1/JPH3/SLC8A2/NGF/CALB1/FOXO6/SLC17A7/SCN2A/PLK2/ARC/SLC2A4/BDNF/PTCHD1/OXTR/SHANK1/LGMN/HRH1/ITGA5/KCNK2/APOE/RGS14/PTEN/CTNS/KCNK10/FGF13	31
GO:0002283	neutrophil activation involved in immune response	102/3127	490/18866	0.00742117	0.0523972	0.0407799	PLAC8/CALML5/CYBA/LCN2/LRG1/UNC13D/OLR1/MMP9/BIN2/VNN1/PIGR/PYCARD/QPCT/CD36/TNFRSF1B/CEACAM6/FCER1G/DOCK2/C3AR1/ATP8B4/SLC2A5/CEACAM1/PTPRC/S100P/HLA-B/CXCL1/CHRNB4/FRMPD3/SELL/BST1/C3/FGL2/LRRC7/CD68/DSP/JUP/ITGB2/CTSS/ADAM8/IQGAP2/PTPRB/C5AR1/TLR2/ABCA13/RAB37/STOM/TMC6/SLC11A1/HLA-C/VAMP8/VPS35L/SLPI/MVP/PECAM1/SERPINA1/HPSE/A1BG/ADGRG3/PTPRN2/GM2A/CD14/CYSTM1/BST2/CDA/ITGAV/ALDH3B1/CNN2/DOK3…	102
GO:0030072	peptide hormone secretion	58/3127	257/18866	0.00747255	0.0526998	0.0410154	KISS1/PTPRN/NNAT/TFAP2B/FFAR4/FGB/HTR2C/SLC30A8/CFTR/KCNG2/IL1RN/SMPD3/EDN1/IL6/ILDR1/SFRP1/FGG/TRPV4/FKBP1B/EXOC3L1/GCK/ILDR2/MAFA/GIPR/ABAT/CLTRN/CCL5/FAM3D/TACR2/HNF4A/BLK/VGF/GPR68/PFKFB2/ACVR1C/PTPRN2/ADCYAP1/BMP8A/RBP4/CACNA1A/SIDT2/CPE/STXBP5L/OXCT1/KLF7/NKX6-1/PCLO/IRS2/CCDC186/C2CD2L/RAPGEF3/RIMS2/SLC8B1/CCN3/IL1B/SYT9/LTBP4/BAIAP3	58
GO:0022600	digestive system process	27/3127	102/18866	0.0074862	0.0527359	0.0410435	MUC2/AQP5/CD36/SLC2A5/TYMP/MUC4/PTGER3/CHRM5/CHRM1/INAVA/GCNT3/AQP1/TLR4/PTGER1/TFF2/OXTR/TFF1/MUC13/LIMA1/RBP4/UGCG/PBLD/EZR/TFF3/LPCAT3/F11R/NR1H3	27
GO:0021536	diencephalon development	21/3127	74/18866	0.00752015	0.0527769	0.0410754	NR0B1/BMP2/NKX2-1/POU4F1/CDH1/BMP4/OTP/SEMA5A/PTCHD1/GATA2/SHH/HAP1/ADCYAP1/ZEB2/SIX3/GLI1/HES1/NR4A2/WNT4/GBX2/PITX1	21
GO:0060563	neuroepithelial cell differentiation	17/3127	56/18866	0.00753111	0.0527769	0.0410754	WNT11/DLL1/HES5/BMP2/PDZD7/SLITRK6/TMC1/MYCL/CDH2/MYO7A/JAG1/RIPOR2/SERPINE1/HES1/LHFPL5/WNT4/JAG2	17
GO:0070228	regulation of lymphocyte apoptotic process	17/3127	56/18866	0.00753111	0.0527769	0.0410754	HSH2D/LGALS9/CD74/IDO1/CD274/BIRC7/IL7R/BMP4/CCL5/ARG2/ADAM8/BLK/RAG1/PTEN/SLC39A10/IRS2/TSC22D3	17
GO:0060119	inner ear receptor cell development	14/3127	43/18866	0.00754953	0.0527769	0.0410754	HES5/USH1G/PDZD7/SLITRK6/TMC1/MYO7A/RIPOR2/FAT4/HES1/LHFPL5/SDC4/ATP8B1/IFT20/GABRB3	14
GO:0045683	negative regulation of epidermis development	8/3127	19/18866	0.00759493	0.0527769	0.0410754	TP63/CDSN/DLL1/GRHL2/HES5/NGFR/HOXA7/HES1	8
GO:0061081	positive regulation of myeloid leukocyte cytokine production involved in immune response	8/3127	19/18866	0.00759493	0.0527769	0.0410754	CD74/CD36/FCER1G/SPON2/GPRC5B/TLR4/NR4A3/TICAM1	8
GO:0032729	positive regulation of interferon-gamma production	19/3127	65/18866	0.00763534	0.0527769	0.0410754	LGALS9/TLR3/EBI3/PYCARD/IL12RB2/IL23A/RASGRP1/SLC11A1/CD226/TLR4/TXK/PDE4B/TNFSF4/IL1R1/CD14/IL12A/FZD5/HLA-A/IL1B	19
GO:0060389	pathway-restricted SMAD protein phosphorylation	19/3127	65/18866	0.00763534	0.0527769	0.0410754	GREM1/BMPER/LEFTY1/ACVRL1/BMP2/TGFB2/BMP4/ENG/INHA/INHBE/BMP8A/PMEPA1/PBLD/INHBA/TGFB3/ACVR2A/SMAD7/DKK1/GDF15	19
GO:0046470	phosphatidylcholine metabolic process	24/3127	88/18866	0.00764933	0.0527769	0.0410754	PLAAT2/PLBD1/PCYT1B/FABP3/PON1/LPCAT2/RAB38/SLC44A4/ENPP2/PLAAT4/APOC1/PLA2G4C/PLA2G10/ACHE/SLC44A3/PHOSPHO1/PLA2G4A/GDPD3/PLB1/PLA2G7/LPCAT3/MFSD2A/PLA2G15/NR1H3	24
GO:0046889	positive regulation of lipid biosynthetic process	24/3127	88/18866	0.00764933	0.0527769	0.0410754	PTGS2/CD74/ADGRF5/HTR2C/FABP3/AVPR1A/SMPD3/RAB38/AGAP2/CCDC3/FGF1/CCN1/ADM/HTR2B/RDH10/PLIN5/DGAT2/APOE/MLXIPL/ABCD1/WNT4/MFSD2A/IL1B/NR1H3	24
GO:0060249	anatomical structure homeostasis	98/3127	469/18866	0.00767356	0.0527769	0.0410754	PTGS2/CNGB1/CHRNA1/CD34/MUC2/ADGRF5/ACP5/CIB2/CLDN5/PIGR/HTR1B/SLC28A2/PIWIL4/ATP2B2/IL6/ABCA4/H4C15/AKR1B1/CLDN18/CLDN1/SLC8A2/INPP5D/H4C8/TNFAIP3/USH2A/CXADR/IHH/NXNL2/NOS3/TJP3/COL2A1/USH1G/ILDR2/MUC4/TNFRSF11B/ESAM/ITGB3/CALB1/CCN2/SLC17A7/ADAM8/INAVA/PDK4/CAPN3/CUBN/LAMA2/CSF1/TF/SP100/NANOS1/RCN3/LOX/H4C9/TLR4/PECAM1/H4C5/ANGPT1/PML/TFF2/H4C14/GATA2/EPAS1/SH3GL2/PROM1/TFF1/HUS1B/MUC13/OCLN/…	98
GO:0006216	cytidine catabolic process	6/3127	12/18866	0.00768828	0.0527769	0.0410754	APOBEC2/APOBEC3G/APOBEC3F/CDA/APOBEC3D/APOBEC3B	6
GO:0009972	cytidine deamination	6/3127	12/18866	0.00768828	0.0527769	0.0410754	APOBEC2/APOBEC3G/APOBEC3F/CDA/APOBEC3D/APOBEC3B	6
GO:0010232	vascular transport	6/3127	12/18866	0.00768828	0.0527769	0.0410754	ABCB1/ABCG2/CD36/SLC22A1/APOE/MFSD2A	6
GO:0014831	gastro-intestinal system smooth muscle contraction	6/3127	12/18866	0.00768828	0.0527769	0.0410754	HTR1D/PTGER3/TACR2/SULF1/HTR2B/PTAFR	6
GO:0016554	cytidine to uridine editing	6/3127	12/18866	0.00768828	0.0527769	0.0410754	APOBEC2/APOBEC3G/APOBEC3F/RBM47/APOBEC3D/APOBEC3B	6
GO:0032490	detection of molecule of bacterial origin	6/3127	12/18866	0.00768828	0.0527769	0.0410754	SSC5D/TLR1/LY96/TLR2/TLR4/C4B	6
GO:0042363	fat-soluble vitamin catabolic process	6/3127	12/18866	0.00768828	0.0527769	0.0410754	CYP4F12/CYP26C1/CYP26B1/CYP24A1/CRABP1/CYP27B1	6
GO:0046087	cytidine metabolic process	6/3127	12/18866	0.00768828	0.0527769	0.0410754	APOBEC2/APOBEC3G/APOBEC3F/CDA/APOBEC3D/APOBEC3B	6
GO:0071073	positive regulation of phospholipid biosynthetic process	6/3127	12/18866	0.00768828	0.0527769	0.0410754	ADGRF5/HTR2C/FABP3/RAB38/AGAP2/HTR2B	6
GO:0071472	cellular response to salt stress	6/3127	12/18866	0.00768828	0.0527769	0.0410754	AKR1B1/TRPV4/EFHD1/CAPN3/AQP1/SLC12A6	6
GO:0090520	sphingolipid mediated signaling pathway	6/3127	12/18866	0.00768828	0.0527769	0.0410754	SMPD3/SPHK1/S1PR5/SPNS2/EZR/S1PR2	6
GO:1903961	positive regulation of anion transmembrane transport	6/3127	12/18866	0.00768828	0.0527769	0.0410754	ABCB1/CFTR/ACE2/CLTRN/ACSL5/PTAFR	6
GO:0030148	sphingolipid biosynthetic process	28/3127	107/18866	0.00772622	0.0529199	0.0411867	ST6GALNAC5/HACD4/SMPD3/ST8SIA1/SGPP2/ELOVL7/SPTSSB/CERS1/SPHK1/DEGS2/B3GALT4/ST3GAL5/CCN1/ST6GALNAC6/ALOX12B/ELOVL3/FA2H/A4GALT/ST8SIA4/ALDH3B1/UGCG/SPTLC3/ELOVL6/PRKD2/ORMDL2/SGPP1/PPM1L/ELOVL2	28
GO:1903426	regulation of reactive oxygen species biosynthetic process	28/3127	107/18866	0.00772622	0.0529199	0.0411867	CYBA/PTGS2/CD34/ACP5/CCN6/CD36/EDN1/GRIN1/ADGRB1/ARG2/ITGB2/DUOXA1/TLR4/ICAM1/PTK2B/FYN/PTX3/GLA/ABCD1/CAV1/CLU/KLF2/SNCA/CTNS/CFLAR/TICAM1/IL1B/NOS1AP	28
GO:0008584	male gonad development	35/3127	141/18866	0.0077479	0.0530097	0.0412566	TNFSF10/SOX15/TEX11/TLR3/REN/NR5A1/NR0B1/DMRT1/SFRP1/NKX2-1/TGFB2/COL9A3/REC8/ADAM21/INHA/SOX8/AMHR2/PDGFRA/BIK/NKX3-1/TEX19/DHH/FSTL3/GATA3/ICAM1/CTSV/KITLG/RAD21L1/HOXA10/WNT4/INHBA/ARID5B/GATA6/SCX/ACVR2A	35
GO:0046631	alpha-beta T cell activation	36/3127	146/18866	0.00781277	0.0533945	0.041556	RSAD2/LGALS9/CD274/EBI3/IL6/DOCK2/PRDM1/CD160/ZAP70/SEMA4A/PTPRC/IRF4/IL15/IHH/IL23A/VSIR/RELB/ARG2/SOCS1/LOXL3/EOMES/RORC/HLA-E/TNFSF4/SHH/IL12A/CD86/GATA3/CDH26/TOX/HLA-A/IRF1/ELF4/SH3RF1/ITK/SMAD7	36
GO:0048167	regulation of synaptic plasticity	45/3127	191/18866	0.00782402	0.0534123	0.0415699	PTGS2/GRM5/EGR2/CNTN2/JPH4/GRIN1/JPH3/SLC8A2/P2RX3/ADGRB1/FAM107A/SYT12/IGSF11/SYP/GRIN2D/CALB1/NEURL1/UNC13A/PLK2/EPHA4/CBLN1/GRIK2/VGF/NLGN3/SLC4A10/ARC/BDNF/RIMS1/SHANK1/NSG1/SORCS2/LGMN/MME/HRH1/PTK2B/SYNPO/APOE/RGS14/CPLX2/RAPGEF2/PTEN/AKAP5/RIMS2/FMR1/NCSTN	45
GO:0050770	regulation of axonogenesis	44/3127	186/18866	0.00786219	0.0536137	0.0417267	THY1/CNTN2/SLITRK1/ISLR2/NRCAM/GRIN1/TRPV2/SEMA4A/ARHGAP4/NGF/RND2/NTN1/ROBO2/MAP2/SEMA6B/FN1/NGFR/SEMA3C/SEMA3G/EPHA4/SHOX2/SEMA5A/BDNF/PLXNC1/PTPRO/CDH2/L1CAM/ZEB2/SKIL/APOE/PTEN/DRAXIN/SEMA4G/NKX6-1/TUBB2B/ZSWIM4/KIAA0319/SLIT2/EPHA7/SEMA6C/SEMA3B/FGF13/CDKL5/MAP3K13	44
GO:0046777	protein autophosphorylation	54/3127	237/18866	0.00788412	0.053704	0.041797	THY1/ROS1/GREM1/LCK/SRMS/FES/MUSK/FLT1/EPHA1/ZAP70/FGFR3/PTPRC/GPNMB/BMX/PRKCG/NLRP12/ENG/PDGFB/ACE/IRAK3/IGF1R/EPHA4/BLK/STYK1/MVP/PDGFRA/TXK/PDGFA/TEK/NEK10/LRRK2/ERBB2/EPHB1/MEX3B/AATK/PTK2B/FYN/MAPK15/DDR1/TYRO3/PRKD2/CAV1/PTK6/PIM1/ERBB4/EIF2AK2/EPHA7/TNK2/DDR2/TNK1/CDKL5/ITK/PEAK1/MAP3K13	54
GO:0048592	eye morphogenesis	38/3127	156/18866	0.007897	0.0537326	0.0418192	THY1/STRA6/TFAP2B/AQP5/EFEMP1/IGFN1/CABP4/PITX3/DLL1/FOXL2/PRDM1/DIO3/WNT2/IHH/VSX1/BMP4/SDK2/CALB1/GNAT1/SOX8/TDRD7/COL8A2/COL8A1/BDNF/MYO7A/JAG1/PROM1/FBN2/EPHB1/FZD5/SIX3/RBP4/WNT9A/FSCN2/GNAT2/ZHX2/MFSD2A/TBX2	38
GO:0034767	positive regulation of ion transmembrane transport	39/3127	161/18866	0.00791864	0.0538207	0.0418877	THY1/KCNE3/ABCB1/F2RL3/ACTN2/PDZK1/CFTR/TRPC6/TESC/CXCL10/CXCL11/LRRC38/ACE2/P2RY6/S100A1/KCNH2/JPH2/CLTRN/BDKRB1/CTSS/ATP1B1/CAPN3/GALR2/NLGN3/ARC/RYR2/HSPA2/ATP2A1/HAP1/KCNJ2/ACSL5/PTAFR/STAC/RGS9/GJC2/SNCA/CNKSR3/TMSB4X/NOS1AP	39
GO:0071709	membrane assembly	13/3127	39/18866	0.00795275	0.053934	0.0419759	SYT11/IL1RAPL1/NLGN3/NLGN4X/CDH2/CAV2/DMKN/UGCG/PTEN/TLCD2/RFTN1/CAV1/MAGI2	13
GO:2000249	regulation of actin cytoskeleton reorganization	13/3127	39/18866	0.00795275	0.053934	0.0419759	FES/BAIAP2L2/HCLS1/ESAM/IQGAP2/PDGFRA/TEK/PTK2B/ARHGDIB/BAIAP2L1/ABL2/RAPGEF3/F11R	13
GO:0006809	nitric oxide biosynthetic process	22/3127	79/18866	0.00801765	0.0541958	0.0421797	PTGS2/CD34/ACP5/CD36/EDN1/NOS3/ARG2/ITGB2/TLR4/CYP1B1/ICAM1/SLC7A2/PTK2B/PTX3/GCH1/GLA/CAV1/CLU/KLF2/TICAM1/IL1B/NOS1AP	22
GO:0021675	nerve development	22/3127	79/18866	0.00801765	0.0541958	0.0421797	EGR2/ITGA4/DRGX/HOXB2/POU4F1/NGF/LRIG1/PRKCG/NGFR/SULF1/HOXA1/UNC13A/SLITRK6/BDNF/EPHB1/CTSV/HES1/ERBB3/ATP8B1/HOXB3/SIX1/GABRB3	22
GO:0042246	tissue regeneration	22/3127	79/18866	0.00801765	0.0541958	0.0421797	FZD9/SOX15/LGR6/NINJ2/EPPK1/MYOZ1/SPAAR/PTGFRN/APOD/KLK6/CDKN1A/CAPN3/TXK/EYS/FZD7/DUSP10/ERBB4/CD9/CFLAR/IGFBP1/CCN3/DYSF	22
GO:0001912	positive regulation of leukocyte mediated cytotoxicity	16/3127	52/18866	0.00814996	0.05497	0.0427823	VAV1/CD160/HLA-F/PTPRC/HLA-B/IL23A/RAET1E/CADM1/RASGRP1/CD226/HLA-E/IL12A/MR1/NECTIN2/HLA-A/B2M	16
GO:0032330	regulation of chondrocyte differentiation	16/3127	52/18866	0.00814996	0.05497	0.0427823	GREM1/EFEMP1/ADAMTS12/ACVRL1/AXIN2/BMP4/CCN2/SHOX2/PTHLH/SCIN/SIX2/ADAMTS7/WNT9A/RFLNB/RUNX2/SMAD7	16
GO:0009310	amine catabolic process	9/3127	23/18866	0.00825509	0.0554983	0.0431934	IDO1/IDO2/KMO/SAT1/KYNU/PAOX/SARDH/HNMT/SMOX	9
GO:0032703	negative regulation of interleukin-2 production	9/3127	23/18866	0.00825509	0.0554983	0.0431934	GBP1/CD34/PTPRC/TNFAIP3/ZFP36/GATA3/IL20RB/SFTPD/EZR	9
GO:0050771	negative regulation of axonogenesis	20/3127	70/18866	0.00827305	0.0554983	0.0431934	THY1/SEMA4A/ARHGAP4/NTN1/MAP2/SEMA6B/NGFR/SEMA3C/SEMA3G/SEMA5A/PTPRO/PTEN/DRAXIN/SEMA4G/KIAA0319/SLIT2/EPHA7/SEMA6C/SEMA3B/FGF13	20
GO:0045471	response to ethanol	31/3127	122/18866	0.00827713	0.0554983	0.0431934	MAOB/CDO1/CA3/HTR1B/GRIN1/CLDN18/CLDN7/CLDN1/UGT1A1/NPPC/ABAT/SPARC/ACTC1/SLC2A4/UNC79/TP53INP1/HPGD/CD14/ADCYAP1/GATA3/ICAM1/RBP4/PTK2B/FYN/OXCT1/PTEN/TBXA2R/CASP8/POLB/BIRC2/RGS4	31
GO:0001914	regulation of T cell mediated cytotoxicity	12/3127	35/18866	0.00828212	0.0554983	0.0431934	HLA-F/CEACAM1/PTPRC/HLA-B/IL7R/IL23A/HLA-E/IL12A/MR1/NECTIN2/HLA-A/B2M	12
GO:1905606	regulation of presynapse assembly	12/3127	35/18866	0.00828212	0.0554983	0.0431934	LRRC4B/SLITRK1/MDGA1/IL1RAPL1/LRFN5/CBLN1/SLITRK6/NTNG2/IL1RAP/SNCA/GPC4/DKK1	12
GO:0006027	glycosaminoglycan catabolic process	18/3127	61/18866	0.00834854	0.0558224	0.0434456	HYAL4/HEXA/LUM/BCAN/HYAL1/BGN/DCN/CSPG4/SDC2/NCAN/HPSE/VCAN/CSPG5/FGF2/SDC4/GPC5/GPC4/HYAL3	18
GO:0021872	forebrain generation of neurons	18/3127	61/18866	0.00834854	0.0558224	0.0434456	FOXG1/DCT/HES5/NKX2-1/ROBO2/OTP/SLC4A10/DLX2/GATA2/DLX5/ATF5/B2M/HES1/RAPGEF2/GBX2/INHBA/ERBB4/SLIT2	18
GO:0048144	fibroblast proliferation	23/3127	84/18866	0.00846544	0.0565429	0.0440064	CD74/EREG/SFRP1/WNT2/SPHK1/PARP10/FN1/NGFR/CDKN1A/PDGFB/BTC/AQP1/C1QL4/PDGFRA/TP53INP1/PML/PDGFA/NLRC3/PAWR/WNT7B/DDR2/FBXO4/DAB2IP	23
GO:0070229	negative regulation of lymphocyte apoptotic process	11/3127	31/18866	0.00849072	0.0565895	0.0440427	HSH2D/CD74/IDO1/IL7R/BMP4/CCL5/ARG2/RAG1/SLC39A10/IRS2/TSC22D3	11
GO:1902624	positive regulation of neutrophil migration	11/3127	31/18866	0.00849072	0.0565895	0.0440427	CD74/XG/EDN1/C3AR1/IL23A/ADAM8/C5AR1/IL1R1/RIPOR2/CXCL8/DYSF	11
GO:0001562	response to protozoan	10/3127	27/18866	0.00851237	0.0566728	0.0441075	GBP4/BATF2/CD40/VTCN1/IRF4/GBP2/SLC11A1/MYD88/IL12A/CCDC88B	10
GO:0048709	oligodendrocyte differentiation	27/3127	103/18866	0.00858031	0.0570637	0.0444117	VTN/NRG1/CNTN2/TSPAN2/TNFRSF1B/HES5/NKX2-1/ID4/TRPC4/TLR2/GPR17/NLGN3/SOX8/FA2H/DLX2/SHH/CXCR4/ERBB2/HES1/ZNF365/DUSP10/PTEN/NKX6-1/CLU/CD9/CNP/NCSTN	27
GO:0046546	development of primary male sexual characteristics	35/3127	142/18866	0.00868166	0.0576757	0.0448881	TNFSF10/SOX15/TEX11/TLR3/REN/NR5A1/NR0B1/DMRT1/SFRP1/NKX2-1/TGFB2/COL9A3/REC8/ADAM21/INHA/SOX8/AMHR2/PDGFRA/BIK/NKX3-1/TEX19/DHH/FSTL3/GATA3/ICAM1/CTSV/KITLG/RAD21L1/HOXA10/WNT4/INHBA/ARID5B/GATA6/SCX/ACVR2A	35
GO:0050806	positive regulation of synaptic transmission	41/3127	172/18866	0.00877944	0.0580432	0.0451741	KISS1/PTGS2/GRIN1/SLC8A2/CA7/FAM107A/SYT12/IGSF11/RAB3B/GRIN2D/ABAT/TACR2/CALB1/UNC13A/PLK2/EPHA4/IGSF9B/GRIK2/LAMA2/NLGN3/KMO/ARC/RIMS1/HAP1/ADCYAP1/OXTR/SHANK1/NSG1/LGMN/MME/PTK2B/APOE/RGS14/PTEN/AKAP5/RIMS2/FMR1/NCSTN/SYT9/RGS4/BAIAP3	41
GO:1990138	neuron projection extension	41/3127	172/18866	0.00877944	0.0580432	0.0451741	OSTN/CPNE5/RASAL1/ITGA4/NDN/ISLR2/NRCAM/TRPV2/SEMA4A/ARHGAP4/FLRT3/NTN1/SLIT1/MAP2/SEMA6B/FN1/UNC13A/SEMA3C/SEMA3G/SLIT3/SEMA5A/NLGN3/BDNF/RIMS1/SH3GL2/CXCR4/L1CAM/DCLK1/APOE/DDR1/DRAXIN/SEMA4G/NKX6-1/SYT17/KIAA0319/SLIT2/SEMA6C/RIMS2/SEMA3B/CDKL5/MAP3K13	41
GO:0048701	embryonic cranial skeleton morphogenesis	15/3127	48/18866	0.00878391	0.0580432	0.0451741	FOXC2/PRRX1/GRHL2/TBX15/BMP4/HOXA1/CHST11/PDGFRA/DLX2/RDH10/PAX5/SIX2/RUNX2/TGFB3/SIX1	15
GO:0060324	face development	15/3127	48/18866	0.00878391	0.0580432	0.0451741	STRA6/CLDN5/GRHL2/COL1A1/CSRNP1/CRISPLD1/PDGFRA/DLX5/CRISPLD2/RRAS/HOXB3/TGFB3/ARID5B/SCX/DKK1	15
GO:1900274	regulation of phospholipase C activity	15/3127	48/18866	0.00878391	0.0580432	0.0451741	AVPR1A/FLT1/P2RY6/GNA15/C5AR1/HTR2B/BDNF/PDGFRA/TXK/CD86/FGF2/PTAFR/ARHGAP6/ABL2/ITK	15
GO:0032526	response to retinoic acid	28/3127	108/18866	0.00881907	0.0582134	0.0453065	SERPINF1/AQP3/WNT11/TESC/COL1A1/WNT2/LTK/CYP26B1/DUSP1/GJB3/CDKN2D/AQP1/WNT5B/IGFBP2/RBP4/PTK2B/BRINP2/WNT9A/FZD7/ABCA1/MICB/GJB2/CTSH/ABL2/PTK6/WNT7B/DKK1/PTCH1	28
GO:0001910	regulation of leukocyte mediated cytotoxicity	21/3127	75/18866	0.00884991	0.0583547	0.0454165	LGALS9/VAV1/CD160/HLA-F/CEACAM1/PTPRC/HLA-B/IL7R/IL23A/RAET1E/CADM1/RASGRP1/CD226/HLA-E/CXCL6/IL12A/MR1/ICAM1/NECTIN2/HLA-A/B2M	21
GO:0030900	forebrain development	83/3127	391/18866	0.00894278	0.0589043	0.0458442	FOXG1/NRG1/DCT/CNTN2/SSTR1/BCAN/AVPR1A/DMRTA2/NR0B1/GRIN1/HTR6/HES5/NPY/BMP2/NKX2-1/POU4F1/IGF2BP1/ID4/SLIT1/CDH1/SSTR2/ROBO2/BMP4/NOTCH3/OTP/SEMA5A/KIRREL3/SLC4A10/EOMES/AQP1/DLX2/NR4A3/PTCHD1/GATA2/SHH/DLX5/CDH2/HAP1/CXCR4/ADCYAP1/OXTR/LRRK2/ZEB2/PAX5/TOX/ATF5/FEZ1/SIX3/GLI1/DCLK1/B2M/DNAH5/FAT4/HES1/FYN/NR4A2/NOTCH2NLB/RAPGEF2/PTEN/DRAXIN/GDPD5/WNT4/TYRO3/GBX2/INHBA/CHD5/MBOAT7/ERBB4/ANXA3/KDM…	83
GO:0070268	cornification	29/3127	113/18866	0.00902565	0.0593869	0.0462198	KRT17/KRT4/KRT7/PRSS8/SPINK6/KRT79/KRT12/CDSN/KRT14/KRT39/KRT23/KRT9/KRT6A/PI3/KRT34/ST14/KLK5/CYP26B1/KRT80/KRT13/KRT20/DSP/JUP/TGM1/KRT32/KRT36/KRT8/PKP2/FURIN	29
GO:0045669	positive regulation of osteoblast differentiation	19/3127	66/18866	0.00909278	0.0597015	0.0464647	TP63/IFITM1/FFAR4/IL6/BMP2/HGF/NPPC/BMP4/CCN1/JUND/NPNT/JAG1/FBN2/CEBPD/WNT4/RUNX2/WNT7B/DDR2/ACVR2A	19
GO:0150116	regulation of cell-substrate junction organization	19/3127	66/18866	0.00909278	0.0597015	0.0464647	THY1/GREM1/ACVRL1/COL16A1/SFRP1/THBS1/FAM107A/FMN1/APOD/PHLDB2/TEK/PTEN/LIMCH1/SDC4/WNT4/ARHGAP6/DLC1/MAPRE2/PEAK1	19
GO:0045778	positive regulation of ossification	25/3127	94/18866	0.00921971	0.0604707	0.0470634	TP63/FZD9/IFITM1/KL/FFAR4/IL6/BMP2/ISG15/HGF/TGFB2/NPPC/BMP4/CCN1/JUND/NPNT/JAG1/FBN2/CEBPD/WNT4/RUNX2/TGFB3/WNT7B/DDR2/ACVR2A/SLC8A1	25
GO:0009913	epidermal cell differentiation	78/3127	365/18866	0.0093365	0.0611719	0.0476091	KRT17/KRT4/TP63/ZBED2/AQP3/KRT7/PRSS8/SPINK6/ALOX15B/KRT79/KRT12/CDSN/KRT14/KRT39/KRT23/SFRP4/KRT9/EREG/KRT6A/IL20/DLL1/PI3/GRHL2/KRTAP3-1/SLC44A4/HES5/KRT34/IRF6/PLAAT4/ST14/KDF1/KLK5/USH2A/CYP26B1/KRT80/KRT13/BMP4/OVOL2/KRT20/DSP/JUP/PDZD7/SULT2B1/SLITRK6/TMC1/KRTAP20-2/FA2H/MYCL/TXNIP/TGM1/KRT32/KRTAP2-3/MYO7A/ZFP36/JAG1/RIPOR2/KRT36/HOXA7/GLI1/CYP27B1/CTSV/MAFF/SCEL/UGCG/GRHL1/HES1/KRT8/LHFPL…	78
GO:0085029	extracellular matrix assembly	14/3127	44/18866	0.00941816	0.0616416	0.0479747	COL1A2/SMPD3/RAMP2/EFEMP2/IHH/PHLDB2/LOX/LAMB3/LAMB4/MYH11/HAS2/PHLDB1/NTNG2/QSOX1	14
GO:0071248	cellular response to metal ion	45/3127	193/18866	0.00947564	0.0619361	0.0482039	MT1E/SERPINF1/PTGS2/GUCA1A/CPNE4/CPNE5/AQP2/SYT10/DPEP1/MMP9/SYT11/RASAL1/MT1M/MAP1LC3A/RASGRP2/SMPD3/KCNK3/EDN1/SYT5/CLDN1/SYT12/CDH1/FABP4/FOS/CAPN3/MT1F/TF/CYP1A1/AQP1/FOSB/SHH/JUND/LRRK2/FSTL3/LGMN/B2M/JUNB/RASA4/SYT17/SNCA/FBP1/TIGAR/SLC41A1/NCSTN/SYT9	45
GO:0097305	response to alcohol	53/3127	234/18866	0.00948318	0.0619361	0.0482039	CYBA/MAOB/CDO1/CFTR/CA3/HTR1B/AVPR1A/GRIN1/SFRP1/CLDN18/CLDN7/CLDN1/UGT1A1/P2RY6/NPPC/CDH1/ABAT/FOS/CDKN1A/JUP/SPARC/SLIT3/ACTC1/SLC2A4/UNC79/DYNAP/FOSB/TP53INP1/HPGD/TNFSF4/CD14/ADCYAP1/GATA3/PTGER2/ICAM1/RBP4/PTK2B/AANAT/FYN/ABCA1/OXCT1/PTEN/INHBA/KLF2/MLC1/AHR/TBXA2R/CASP8/SLIT2/POLB/BIRC2/RGS4/PTCH1	53
GO:0002474	antigen processing and presentation of peptide antigen via MHC class I	26/3127	99/18866	0.00953104	0.062175	0.0483898	CYBA/CD36/PSMA8/FCER1G/PSMB9/HLA-F/HLA-B/TAP1/PSMB8/ACE/IFI30/ERAP1/HLA-C/VAMP8/NCF2/TAPBP/HLA-E/MR1/ITGAV/HLA-A/TAPBPL/ERAP2/B2M/PSME1/PSME2/SEC22B	26
GO:0032956	regulation of actin cytoskeleton organization	77/3127	360/18866	0.00953986	0.062175	0.0483898	GPR65/ACTN2/ARHGAP40/WNT11/SYNPO2/FES/PYCARD/VILL/GRHL3/EDN1/BAIAP2L2/SFRP1/EPHA1/SYNPO2L/FAM107A/FMN1/RND2/NEB/BST1/HCLS1/ESAM/CCN2/TACSTD2/IQGAP2/SEMA5A/PHLDB2/C15orf62/SPTBN5/PDGFRA/RND3/PDGFA/TEK/ARHGEF5/RND1/BST2/SPTB/SCIN/SHANK1/ICAM1/IQANK1/PLEKHG2/LIMA1/CCL26/RHOB/PTK2B/ARHGDIB/SERPINF2/ELN/SYNPO/RHOF/LIMCH1/BAIAP2L1/SDC4/WHAMM/ARHGEF19/WNT4/MYLK3/ARHGAP6/ABL2/TGFB3/CAPG/PAM/PREX1/KANK3/R…	77
GO:0002830	positive regulation of type 2 immune response	7/3127	16/18866	0.00973632	0.0629907	0.0490246	RSAD2/CD74/IDO1/IL6/TNFSF4/CD86/GATA3	7
GO:0002834	regulation of response to tumor cell	7/3127	16/18866	0.00973632	0.0629907	0.0490246	CD274/CD160/CEACAM1/CD226/IL12A/MR1/NECTIN2	7
GO:0002837	regulation of immune response to tumor cell	7/3127	16/18866	0.00973632	0.0629907	0.0490246	CD274/CD160/CEACAM1/CD226/IL12A/MR1/NECTIN2	7
GO:0019372	lipoxygenase pathway	7/3127	16/18866	0.00973632	0.0629907	0.0490246	PTGS2/PON3/ALOX15B/ALOX12/PON1/ALOX12B/HPGD	7
GO:0034116	positive regulation of heterotypic cell-cell adhesion	7/3127	16/18866	0.00973632	0.0629907	0.0490246	THY1/FGB/LCK/CEACAM6/FGG/SKAP1/IL1B	7
GO:0090136	epithelial cell-cell adhesion	7/3127	16/18866	0.00973632	0.0629907	0.0490246	BVES/IHH/DSP/JUP/CYP1B1/PLEKHA7/CCN3	7
GO:0097091	synaptic vesicle clustering	7/3127	16/18866	0.00973632	0.0629907	0.0490246	SYN1/NLGN3/SYN2/CDH2/PTEN/MAGI2/PCLO	7
GO:0032964	collagen biosynthetic process	16/3127	53/18866	0.009917	0.0640926	0.0498823	COL1A1/IL6/IHH/NPPC/BMP4/CYGB/ENG/CCN2/SERPINB7/RCN3/SERPINH1/SERPINF2/CREB3L1/WNT4/TGFB3/SCX	16
GO:0030888	regulation of B cell proliferation	18/3127	62/18866	0.00998213	0.0642543	0.0500081	CTLA4/CD74/TNFRSF4/CD40/INPP5D/PTPRC/MZB1/BST1/CDKN1A/BLK/TLR4/IL7/PAWR/SLC39A10/AHR/TICAM1/IRS2/PELI1	18
GO:0045143	homologous chromosome segregation	18/3127	62/18866	0.00998213	0.0642543	0.0500081	MAEL/HORMAD1/SYCE1/MEIOB/TEX11/TERB1/SPATA22/MAJIN/IHO1/SYCP2/PRDM9/STAG3/TEX15/REC8/MEIOC/MEI1/RNF212/RAD21L1	18
GO:0055081	anion homeostasis	18/3127	62/18866	0.00998213	0.0642543	0.0500081	SLC12A3/TFAP2B/FABP3/SFRP4/SLC34A2/HNF4A/RCN3/LIPG/ABCB11/DGAT2/SLC12A5/APOE/ABCA1/MLXIPL/SLC12A8/TLCD2/ABCD1/SLC12A6	18
GO:0010038	response to metal ion	78/3127	366/18866	0.00998358	0.0642543	0.0500081	MT1E/SERPINF1/PTGS2/MAOB/AQP3/GUCA1A/FGB/SLC30A8/PGAM2/CPNE4/CPNE5/AQP2/SYT10/DPEP1/KRT14/MMP9/SYT11/SUCNR1/RASAL1/MT1M/TNNT2/MAP1LC3A/RASGRP2/SMPD3/KCNK3/EDN1/SYT5/TNNC1/THBS1/CLDN1/FGG/SYT12/TNFRSF11B/CRIP1/CDH1/FABP4/GIPR/ABAT/FOS/CACNA1G/CAPN3/MT1F/SPARC/DUSP1/TF/CYP1A1/SOD3/AQP1/RYR2/FOSB/TXNIP/SHH/JUND/CD14/LRRK2/FSTL3/TFF1/ICAM1/IGFBP2/LGMN/B2M/PTK2B/AANAT/JUNB/RASA4/PTEN/SYT17/CAV1/SNCA/F…	78
GO:0034142	toll-like receptor 4 signaling pathway	13/3127	40/18866	0.0100303	0.0644209	0.0501377	S100A14/TNFAIP3/ACOD1/TRIL/LY96/ITGB2/TLR4/CD14/PIK3AP1/NFKBIA/DAB2IP/PELI1/NR1H3	13
GO:1902742	apoptotic process involved in development	13/3127	40/18866	0.0100303	0.0644209	0.0501377	FOXC2/TNFRSF1B/CRYAB/TGFB2/ROBO2/SLIT3/CCN1/XKR9/FZD5/SIX3/JAG2/SLIT2/FOXC1	13
GO:1903708	positive regulation of hemopoiesis	47/3127	204/18866	0.0102029	0.0654615	0.0509476	LGALS9/CD74/FAXDC2/FES/VNN1/TESC/IL20/POU4F1/ZAP70/ISG15/INPP5D/PTPRC/IL15/IHH/IL7R/HCLS1/STAT1/IL23A/VSIR/FOS/SOCS1/ADAM8/RASGRP1/CSF1/GPR68/TNFSF4/RAG1/GATA2/SHH/IL12A/JAG1/CD86/SCIN/GATA3/TOX/IL7/TNFSF9/MPL/KITLG/DUSP10/INHBA/CASP8/TRIM58/IL1B/ACVR2A/TMEM64/FOXC1	47
GO:0003279	cardiac septum development	29/3127	114/18866	0.010234	0.0655929	0.0510499	STRA6/WNT11/PRDM1/TGFB2/DNAH11/NOS3/SALL4/ADAMTS6/ROBO2/BMP4/ENG/SEMA3C/SLIT3/CCN1/XIRP2/GJA5/JAG1/GATA3/HES1/HEG1/SAV1/PARVA/GATA6/CPLANE1/SLIT2/TBX3/EGLN1/TBX2/SMAD7	29
GO:0003281	ventricular septum development	21/3127	76/18866	0.0103635	0.0663543	0.0516425	STRA6/WNT11/PRDM1/TGFB2/NOS3/SALL4/ROBO2/BMP4/SLIT3/CCN1/XIRP2/GJA5/GATA3/HES1/HEG1/SAV1/CPLANE1/SLIT2/TBX3/EGLN1/SMAD7	21
GO:0051153	regulation of striated muscle cell differentiation	30/3127	119/18866	0.0104002	0.0665202	0.0517716	GREM1/NRG1/CXCL10/DLL1/EDN1/BMP2/ADGRB1/PLPP7/ANKRD2/CYP26B1/RBM24/BMP4/SHOX2/BDNF/HDAC9/EFNB2/SHH/RIPOR2/DMPK/MAMSTR/EHD2/FZD7/BHLHE41/MYLK3/CFLAR/CCN3/DKK1/RBM38/RGS4/GDF15	30
GO:0033280	response to vitamin D	12/3127	36/18866	0.0105867	0.0675041	0.0525373	PTGS2/AQP3/FES/CXCL10/ALPL/SFRP1/IL15/CYP24A1/CDKN2D/STC1/CYP27B1/PIM1	12
GO:0042491	inner ear auditory receptor cell differentiation	12/3127	36/18866	0.0105867	0.0675041	0.0525373	DLL1/HES5/PDZD7/SLITRK6/TMC1/MYCL/MYO7A/JAG1/RIPOR2/HES1/LHFPL5/JAG2	12
GO:0071402	cellular response to lipoprotein particle stimulus	12/3127	36/18866	0.0105867	0.0675041	0.0525373	CD36/SMPD3/FCER1G/CD68/ITGB2/MYD88/TLR4/ADTRP/APOE/ABCA1/CD9/TICAM1	12
GO:0097696	receptor signaling pathway via STAT	41/3127	174/18866	0.0107157	0.0682563	0.0531227	TNFSF18/TSLP/IL20/IL6/CD40/HES5/AKR1B1/IL24/FGFR3/CSF2/PTPRC/IL15/IFNB1/IL7R/HCLS1/STAT1/CCL5/IL23A/HPX/CTF1/STAT4/PARP9/SOCS1/PARP14/CRLF1/STAT2/PECAM1/CYP1B1/IL12A/EGF/LEPROT/PTK2B/HES1/FYN/SOCS2/CAV1/PTK6/ERBB4/SH2B3/SOCS3/IL10RB	41
GO:0003254	regulation of membrane depolarization	15/3127	49/18866	0.0107616	0.0683175	0.0531704	HSH2D/CCK/FZD9/IFI6/ALOX12/DCN/CACNA1G/SCN3B/MLLT11/GJA5/LRRK2/FHL1/ABCD1/FGF12/SMAD7	15
GO:0030850	prostate gland development	15/3127	49/18866	0.0107616	0.0683175	0.0531704	SERPINF1/TP63/ALOX15B/PSAPL1/SFRP1/ID4/CRIP1/BMP4/SULF1/HOXD13/NKX3-1/SHH/GLI1/PTEN/PTCH1	15
GO:2000107	negative regulation of leukocyte apoptotic process	15/3127	49/18866	0.0107616	0.0683175	0.0531704	HSH2D/CD74/IDO1/FCER1G/IRF7/IL7R/BMP4/HCLS1/CCL5/ARG2/RAG1/KITLG/SLC39A10/IRS2/TSC22D3	15
GO:0032675	regulation of interleukin-6 production	38/3127	159/18866	0.0108384	0.0683175	0.0531704	FOXJ1/CYBA/TSLP/LGALS9/CD74/TLR3/IFIH1/SYT11/PYCARD/EREG/CD36/IL6/FCER1G/TLR1/TNFAIP3/HGF/HLA-B/AFAP1L2/POU2F2/MAPK13/SPON2/IL17D/NLRP12/NLRP10/INAVA/IRAK3/TLR2/MYD88/TLR4/IL37/TNFSF4/ADCYAP1/NLRC3/KLF2/IL17RA/TICAM1/IL1B/ADORA2B	38
GO:0001911	negative regulation of leukocyte mediated cytotoxicity	8/3127	20/18866	0.0108469	0.0683175	0.0531704	LGALS9/HLA-F/CEACAM1/PTPRC/HLA-B/IL7R/HLA-E/HLA-A	8
GO:0002418	immune response to tumor cell	8/3127	20/18866	0.0108469	0.0683175	0.0531704	CD274/CD160/CEACAM1/CD226/IL12A/MR1/NECTIN2/HLA-A	8
GO:0015669	gas transport	8/3127	20/18866	0.0108469	0.0683175	0.0531704	AQP5/HBA1/RHAG/CYGB/HBA2/MB/AQP1/IPCEF1	8
GO:0034138	toll-like receptor 3 signaling pathway	8/3127	20/18866	0.0108469	0.0683175	0.0531704	TLR3/TNFAIP3/UNC93B1/RFTN1/CAV1/TICAM1/CASP8/PELI1	8
GO:0045618	positive regulation of keratinocyte differentiation	8/3127	20/18866	0.0108469	0.0683175	0.0531704	ZBED2/ALOX15B/IL20/PLAAT4/OVOL2/CYP27B1/NCOA3/FOXC1	8
GO:0060231	mesenchymal to epithelial transition	8/3127	20/18866	0.0108469	0.0683175	0.0531704	GREM1/BMP4/STAT1/BASP1/GATA3/SIX2/FZD7/WNT4	8
GO:0071071	regulation of phospholipid biosynthetic process	8/3127	20/18866	0.0108469	0.0683175	0.0531704	ADGRF5/HTR2C/FABP3/RAB38/AGAP2/PDGFB/HTR2B/PDGFA	8
GO:0048545	response to steroid hormone	74/3127	346/18866	0.01089	0.0685197	0.0533277	SERPINF1/CYBA/PTGS2/TP63/MAOB/LBH/CDO1/PAPPA/RHOXF1/IL1RN/HTR1B/AVPR1A/NR0B1/ALPL/COL1A1/EDN1/IL6/RAMP2/SFRP1/THBS1/CLDN1/SOX30/UGT1A1/TGFB2/FAM107A/ACOD1/SSTR2/BMP4/ENG/FOS/CDKN1A/CCN2/TLR2/SPARC/SLIT3/DUSP1/CATSPERG/ADM/LOX/AQP1/GPR83/FOSB/TXNIP/NKX3-1/NR4A3/ZFP36/ADCYAP1/OXTR/PTGER2/ICAM1/PAQR8/IGFBP2/STC1/HNMT/PMEPA1/PTPRU/CTSV/AANAT/ADTRP/ACSBG1/PTAFR/CATSPER1/GJB2/CAV1/TGFB3/ANXA3/CFLAR/PAM…	74
GO:0002011	morphogenesis of an epithelial sheet	17/3127	58/18866	0.0109427	0.0686415	0.0534226	PDPN/HOXB4/HOXB2/ACVRL1/CEACAM1/FLRT3/DLL4/LAMA1/CCN1/PHLDB2/HBEGF/JAG1/ITGA5/AJUBA/DDR1/PTEN/TMEFF2	17
GO:0002886	regulation of myeloid leukocyte mediated immunity	17/3127	58/18866	0.0109427	0.0686415	0.0534226	LGALS9/UNC13D/FES/FCER1G/C3/ITGB2/ADGRE2/BLK/VAMP8/HLA-E/CXCL6/GATA2/PTAFR/IL13RA2/CD177/TICAM1/ADORA2B	17
GO:1903793	positive regulation of anion transport	17/3127	58/18866	0.0109427	0.0686415	0.0534226	CCK/ABCB1/CFTR/FABP3/AVPR1A/EDN1/ACE2/ABCB4/ABAT/CLTRN/PLA2G10/KMO/ACSL5/ABCB11/APOE/PTAFR/IL1B	17
GO:0003176	aortic valve development	11/3127	32/18866	0.0110379	0.0690988	0.0537785	TNFRSF1B/NOS3/ROBO2/BMP4/DLL4/SLIT3/JAG1/GATA3/SNAI1/ELN/SLIT2	11
GO:0070570	regulation of neuron projection regeneration	11/3127	32/18866	0.0110379	0.0690988	0.0537785	THY1/PRRX1/HGF/FKBP1B/SCARF1/EPHA4/PTEN/KREMEN1/PTPRF/KIAA0319/GRN	11
GO:0002824	positive regulation of adaptive immune response based on somatic recombination of immune receptors built from immunoglobulin superfamily domains	27/3127	105/18866	0.0111619	0.0696101	0.0541764	RSAD2/CD274/IL6/FCER1G/CD40/HLA-F/PTPRC/HLA-B/C3/IL23A/HPX/NLRP10/SLC11A1/CD226/TNFSF13/HLA-E/TNFSF4/IL1R1/IL12A/MR1/GATA3/FZD5/NECTIN2/HLA-A/B2M/PLA2G4A/IL1B	27
GO:0031532	actin cytoskeleton reorganization	27/3127	105/18866	0.0111619	0.0696101	0.0541764	GPR65/NRK/FES/PARVG/BAIAP2L2/TRPV4/CXADR/CASS4/HCLS1/NEDD9/ESAM/IQGAP2/CDC42BPG/FGF7/PDGFRA/TEK/PTK2B/ARHGDIB/BAIAP2L1/WHAMM/EZR/ABL2/PARVA/RAPGEF3/F11R/S1PR2/SHC1	27
GO:0046545	development of primary female sexual characteristics	27/3127	105/18866	0.0111619	0.0696101	0.0541764	PTPRN/NR5A1/PCYT1B/EREG/FOXL2/SFRP1/MMP19/COL9A3/NOS3/ROBO2/INHA/SLIT3/VGF/AMHR2/UMODL1/GAS2/PDGFRA/ADCYAP1/ICAM1/KITLG/PTX3/WNT4/INHBA/ARID5B/SLIT2/HYAL3/FOXC1	27
GO:0003094	glomerular filtration	9/3127	24/18866	0.0112989	0.0696101	0.0541764	CYBA/CD34/ADGRF5/MCAM/TMEM63C/SULF1/PDGFB/PTPRO/GJA5	9
GO:0030325	adrenal gland development	9/3127	24/18866	0.0112989	0.0696101	0.0541764	STRA6/DKK3/NR5A1/WNT11/NR0B1/PDGFRA/FSTL3/WNT4/ARID5B	9
GO:0031342	negative regulation of cell killing	9/3127	24/18866	0.0112989	0.0696101	0.0541764	LGALS9/KRT6A/HLA-F/CEACAM1/PTPRC/HLA-B/IL7R/HLA-E/HLA-A	9
GO:0034123	positive regulation of toll-like receptor signaling pathway	9/3127	24/18866	0.0112989	0.0696101	0.0541764	CYBA/RSAD2/TLR3/TLR1/TLR2/CAV1/TLR5/PELI1/NR1H3	9
GO:0051882	mitochondrial depolarization	9/3127	24/18866	0.0112989	0.0696101	0.0541764	HSH2D/CCK/FZD9/IFI6/ALOX12/DCN/MLLT11/LRRK2/ABCD1	9
GO:0070193	synaptonemal complex organization	9/3127	24/18866	0.0112989	0.0696101	0.0541764	HORMAD1/SYCE1/TEX11/SYCP2/STAG3/REC8/MEIOC/HSPA2/RAD21L1	9
GO:0098581	detection of external biotic stimulus	9/3127	24/18866	0.0112989	0.0696101	0.0541764	SSC5D/TLR1/HLA-B/NLRC4/LY96/TLR2/TLR4/C4B/HLA-A	9
GO:1903429	regulation of cell maturation	9/3127	24/18866	0.0112989	0.0696101	0.0541764	EDNRB/TCP11/NPPC/BNC1/LRRK2/NPR2/TBX6/TRIM58/MAP3K13	9
GO:0001916	positive regulation of T cell mediated cytotoxicity	10/3127	28/18866	0.0113109	0.0696101	0.0541764	HLA-F/PTPRC/HLA-B/IL23A/HLA-E/IL12A/MR1/NECTIN2/HLA-A/B2M	10
GO:0003180	aortic valve morphogenesis	10/3127	28/18866	0.0113109	0.0696101	0.0541764	NOS3/ROBO2/BMP4/DLL4/SLIT3/JAG1/GATA3/SNAI1/ELN/SLIT2	10
GO:0009074	aromatic amino acid family catabolic process	10/3127	28/18866	0.0113109	0.0696101	0.0541764	IL4I1/IDO1/IDO2/HAL/CARNS1/KMO/FTCD/KYNU/HNMT/AMDHD1	10
GO:0031069	hair follicle morphogenesis	10/3127	28/18866	0.0113109	0.0696101	0.0541764	KRT17/TP63/FOXE1/TGFB2/NGFR/FOXQ1/WNT10A/FGF7/SHH/SNAI1	10
GO:0031645	negative regulation of nervous system process	10/3127	28/18866	0.0113109	0.0696101	0.0541764	AVPR1A/CBLN1/NLGN3/NLGN4X/LRRK2/PTEN/GPR35/TMEM25/CCN3/S1PR2	10
GO:1902668	negative regulation of axon guidance	10/3127	28/18866	0.0113109	0.0696101	0.0541764	SEMA4A/SEMA6B/SEMA3C/SEMA3G/SEMA5A/PTPRO/SEMA4G/SLIT2/SEMA6C/SEMA3B	10
GO:0050663	cytokine secretion	20/3127	72/18866	0.0114628	0.0704743	0.054849	CD34/FFAR4/TNFRSF4/SYT11/SAA1/TLR1/TMEM106A/NLRP12/SRGN/SOCS1/TLR2/CADM1/NOX5/HTR2B/HDAC9/CD14/PANX1/TLR5/BTN3A1/DYSF	20
GO:0032147	activation of protein kinase activity	71/3127	331/18866	0.0116141	0.0710893	0.0553277	GREM1/NRG1/CD74/TLR3/EPGN/NRK/WNT11/SBK2/SAA1/AGAP2/BMP2/THBS1/BIRC7/CSPG4/NGF/PTPRC/HGF/TGFB2/TNFSF15/BMP4/CCL5/IL23A/ITGB3/PDE6G/PDGFB/GPRC5B/SOCS1/FGF1/INAVA/C5AR1/SLC11A1/TF/GRM1/DYNAP/TLR4/GPRC5A/ANGPT1/SHC2/CXCR4/LRRK2/CARD14/EGF/CD86/MAP3K14/IGFBP6/DUSP5/ITGA1/FGF2/PTK2B/AVPI1/MUC20/TGFA/C5/TGFB3/MAP2K3/ERCC6/EIF2AK2/WNT7B/IL1B/FGF13/DAB2IP/S1PR2/TAB2/IRAK2/SHC1/MAP3K6/DBF4B/TRAF4/GDF15/AD…	71
GO:0006775	fat-soluble vitamin metabolic process	14/3127	45/18866	0.0116318	0.0710893	0.0553277	RBP1/CYP4F12/CYP26C1/CYP26B1/CYP24A1/CRABP1/CUBN/GFI1/CYP1A1/CYP27A1/SNAI1/LGMN/CYP27B1/IL1B	14
GO:0032722	positive regulation of chemokine production	14/3127	45/18866	0.0116318	0.0710893	0.0553277	TSLP/LGALS9/CD74/TLR3/IL6/TRPV4/TLR2/TLR4/ADCYAP1/IL7/IL17RA/EIF2AK2/IL1B/ADORA2B	14
GO:0035315	hair cell differentiation	14/3127	45/18866	0.0116318	0.0710893	0.0553277	DLL1/SLC44A4/HES5/USH2A/PDZD7/SLITRK6/TMC1/MYCL/MYO7A/JAG1/RIPOR2/HES1/LHFPL5/JAG2	14
GO:0045214	sarcomere organization	14/3127	45/18866	0.0116318	0.0710893	0.0553277	ANKRD1/ACTN2/TNNT2/EDN1/CAPN9/MYOZ1/LDB3/SYNPO2L/MYPN/CAPN3/KRT8/TCAP/MYLK3/TPM1	14
GO:0070266	necroptotic process	14/3127	45/18866	0.0116318	0.0710893	0.0553277	FZD9/ZBP1/TLR3/BIRC3/LY96/TLR4/CD14/FAS/CAV1/CFLAR/TICAM1/CASP8/BIRC2/PELI1	14
GO:0048477	oogenesis	24/3127	91/18866	0.011769	0.0718571	0.0559252	DAZL/HORMAD1/SOHLH2/PIWIL2/EREG/FOXL2/IHO1/YBX2/IHH/NPPC/REC8/BNC1/MEIOC/NANOS1/PDE5A/PAQR8/AURKC/PTK2B/PTX3/PANX1/NANOS3/NPR2/WNT4/PAQR5	24
GO:0032479	regulation of type I interferon production	31/3127	125/18866	0.0118422	0.0721324	0.0561395	ZBP1/TLR3/IFIH1/PYCARD/NLRC5/ISG15/UBE2L6/TRIM21/TNFAIP3/ACOD1/IRF7/UBA7/HERC5/STAT1/RELB/TLR2/MYD88/TLR4/NFKB2/CD14/NLRC3/IFI16/TRIM38/IRF1/TREX1/TRIM56/TAX1BP1/IKBKE/TICAM1/DTX4/REL	31
GO:0010830	regulation of myotube differentiation	18/3127	63/18866	0.0118607	0.0721324	0.0561395	CXCL10/ADGRB1/PLPP7/ANKRD2/CYP26B1/RBM24/SHOX2/BDNF/HDAC9/RIPOR2/DMPK/MAMSTR/EHD2/BHLHE41/CFLAR/CCN3/RBM38/GDF15	18
GO:0051893	regulation of focal adhesion assembly	18/3127	63/18866	0.0118607	0.0721324	0.0561395	THY1/GREM1/ACVRL1/COL16A1/SFRP1/THBS1/FAM107A/FMN1/APOD/PHLDB2/TEK/PTEN/LIMCH1/SDC4/WNT4/ARHGAP6/DLC1/PEAK1	18
GO:0090109	regulation of cell-substrate junction assembly	18/3127	63/18866	0.0118607	0.0721324	0.0561395	THY1/GREM1/ACVRL1/COL16A1/SFRP1/THBS1/FAM107A/FMN1/APOD/PHLDB2/TEK/PTEN/LIMCH1/SDC4/WNT4/ARHGAP6/DLC1/PEAK1	18
GO:0006584	catecholamine metabolic process	16/3127	54/18866	0.011974	0.0726784	0.0565644	MAOB/AKR1B1/NPR1/TGFB2/ABAT/PNMT/ITGB2/SULT1A1/MOXD1/EPAS1/GATA3/AOC2/GPR37/NR4A2/GCH1/SNCA	16
GO:0009712	catechol-containing compound metabolic process	16/3127	54/18866	0.011974	0.0726784	0.0565644	MAOB/AKR1B1/NPR1/TGFB2/ABAT/PNMT/ITGB2/SULT1A1/MOXD1/EPAS1/GATA3/AOC2/GPR37/NR4A2/GCH1/SNCA	16
GO:0097553	calcium ion transmembrane import into cytosol	34/3127	140/18866	0.0120377	0.0729936	0.0568097	THY1/CYBA/TRPA1/LCK/F2RL3/HTR2C/CXCL10/CXCL11/JPH4/GRIN1/TRPV2/JPH3/SLC8A2/TRPV4/PTPRC/P2RY6/FKBP1B/JPH2/GRIN2D/BDKRB1/CAPN3/HTR2B/RYR2/HAP1/FGF2/TMEM38A/JPH1/PTK2B/FYN/ERO1A/UBASH3B/SNCA/SLC8B1/SLC8A1	34
GO:0060411	cardiac septum morphogenesis	21/3127	77/18866	0.0120781	0.0731666	0.0569444	WNT11/TGFB2/DNAH11/NOS3/ROBO2/BMP4/ENG/SEMA3C/SLIT3/CCN1/GJA5/JAG1/HES1/SAV1/PARVA/GATA6/SLIT2/TBX3/EGLN1/TBX2/SMAD7	21
GO:0002836	positive regulation of response to tumor cell	6/3127	13/18866	0.0122975	0.0737015	0.0573607	CD274/CD160/CD226/IL12A/MR1/NECTIN2	6
GO:0002839	positive regulation of immune response to tumor cell	6/3127	13/18866	0.0122975	0.0737015	0.0573607	CD274/CD160/CD226/IL12A/MR1/NECTIN2	6
GO:0010745	negative regulation of macrophage derived foam cell differentiation	6/3127	13/18866	0.0122975	0.0737015	0.0573607	ITGB3/ITGAV/ABCA5/ABCA1/NFKBIA/NR1H3	6
GO:0015791	polyol transport	6/3127	13/18866	0.0122975	0.0737015	0.0573607	AQP3/AQP2/SLC5A11/AQP1/AQP7/AQP11	6
GO:0016264	gap junction assembly	6/3127	13/18866	0.0122975	0.0737015	0.0573607	ACE2/ACE/GJA5/GJB2/CAV1/IL1B	6
GO:0019755	one-carbon compound transport	6/3127	13/18866	0.0122975	0.0737015	0.0573607	AQP3/AQP5/RHAG/SLC14A1/AQP1/AQP7	6
GO:0021978	telencephalon regionalization	6/3127	13/18866	0.0122975	0.0737015	0.0573607	DMRTA2/BMP2/BMP4/EOMES/SHH/SIX3	6
GO:0030309	poly-N-acetyllactosamine metabolic process	6/3127	13/18866	0.0122975	0.0737015	0.0573607	B3GNT8/GAL3ST3/B3GNT3/B3GNT2/B3GNT7/B3GALT5	6
GO:0030497	fatty acid elongation	6/3127	13/18866	0.0122975	0.0737015	0.0573607	HACD4/ELOVL7/ELOVL3/ELOVL6/ABCD1/ELOVL2	6
GO:0061430	bone trabecula morphogenesis	6/3127	13/18866	0.0122975	0.0737015	0.0573607	GREM1/CHAD/COL1A1/SFRP1/FBN2/THBS3	6
GO:1902947	regulation of tau-protein kinase activity	6/3127	13/18866	0.0122975	0.0737015	0.0573607	HGF/C5AR1/EGR1/NAB2/CLU/DKK1	6
GO:0007565	female pregnancy	45/3127	196/18866	0.0124888	0.0747757	0.0581967	PTGS2/ANGPT2/LGALS9/IDO1/PSG9/MMP9/PAPPA/PSG6/PSG1/RAMP2/COL16A1/AKR1B1/PRDM1/IHH/ACOD1/APOL2/FOS/THBD/ADM/PGF/TIMP1/ACVR1C/FOSB/HPGD/PTHLH/ADCYAP1/STS/OXTR/CORIN/IGFBP2/STC1/CYP27B1/CTSV/ARHGDIB/ITGA5/JUNB/DDR1/TEAD3/WNT4/GJB2/TGFB3/VMP1/PAM/IL1B/HSD11B2	45
GO:0002251	organ or tissue specific immune response	13/3127	41/18866	0.0125073	0.0748137	0.0582263	PIGR/IL6/CD160/H2BC4/H2BC8/H2BC21/H2BC11/H2BC6/GCNT3/H2BC7/H2BC12/RAB17/TREX1	13
GO:2000379	positive regulation of reactive oxygen species metabolic process	27/3127	106/18866	0.0126706	0.0755945	0.058834	CYBA/PTGS2/CD36/EDN1/GRIN1/THBS1/ACE2/ADGRB1/TMEM106A/ACOD1/CDKN1A/PDGFB/ITGB2/DUOXA1/XDH/TLR4/ICAM1/AGTR1/PTK2B/PTX3/CD177/CLU/KLF2/SNCA/TICAM1/IL1B/NOS1AP	27
GO:0050766	positive regulation of phagocytosis	19/3127	68/18866	0.0126745	0.0755945	0.058834	IL2RG/CYBA/PYCARD/CD36/FCER1G/DOCK2/PTPRC/IL15/C3/SLC11A1/C4B/MFGE8/GATA2/C2/IL15RA/SIRPB1/PTX3/SFTPD/IL1B	19
GO:0072577	endothelial cell apoptotic process	19/3127	68/18866	0.0126745	0.0755945	0.058834	FGB/ITGA4/ANGPTL4/CD40/RAMP2/THBS1/CD160/FGG/COL4A3/TNFAIP3/SCG2/SEMA5A/ANGPT1/GATA2/TEK/GATA3/ICAM1/SERPINE1/DAB2IP	19
GO:0007178	transmembrane receptor protein serine/threonine kinase signaling pathway	76/3127	359/18866	0.0127175	0.0757781	0.0589769	GREM1/DKK3/TFAP2B/BMPER/LRG1/COL1A2/FAM83G/LEFTY1/RBPMS2/CLDN5/COMP/SFRP4/SMPD3/DUSP15/ATOH8/ACVRL1/HES5/DMRT1/SFRP1/BMP2/THBS1/NKX2-1/GREM2/TGFB2/BMP4/OVOL2/ENG/FOS/INHA/SULF1/EGR1/CCN1/HNF4A/TF/AMHR2/LOX/ACVR1C/CHST11/HPGD/INHBE/PML/SHH/DLX5/CAV2/NPNT/HIVEP1/BMP8A/BAMBI/FSTL3/FBN2/SKIL/PMEPA1/BCL9L/HES1/PBLD/LTBP2/ZNF703/INHBA/RUNX2/CAV1/TGFB3/MAGI2/SMAD9/SCX/FURIN/KIAA0319/SLC2A10/CCN3/F11R/AC…	76
GO:0045619	regulation of lymphocyte differentiation	42/3127	181/18866	0.0128789	0.0765921	0.0596104	FOXJ1/CTLA4/LGALS9/CD74/VNN1/SFRP1/PRDM1/ZAP70/INPP5D/PTPRC/IRF4/IL15/IHH/CYP26B1/IFNB1/IL7R/BMP4/IL23A/FGL2/VSIR/INHA/SOCS1/ADAM8/LOXL3/RASGRP1/TNFSF4/RAG1/SHH/IL12A/CD86/ERBB2/GATA3/TOX/IL7/TNFSF9/IRF1/DUSP10/INHBA/SH3RF1/IL1B/TMEM131L/SMAD7	42
GO:1905330	regulation of morphogenesis of an epithelium	42/3127	181/18866	0.0128789	0.0765921	0.0596104	GREM1/ALOX12/WNT11/ADAMTS12/PLEKHA4/CXCL10/PSMA8/HOXB7/GRHL3/SFRP1/PSMB9/WNT2/PRICKLE2/HGF/BMP4/STAT1/SULF1/TACSTD2/PSMB8/FGF1/SOX8/PHLDB2/FGF7/HOXD13/SHH/PDGFA/GATA3/SIX2/DACT1/FZD5/FZD7/STOX1/PTEN/PSME1/ARHGEF19/WNT4/MAGI2/PSME2/SIX1/GPC4/TBX2/DKK1	42
GO:0001658	branching involved in ureteric bud morphogenesis	17/3127	59/18866	0.0130547	0.0774458	0.0602748	GREM1/HOXB7/BMP2/BMP4/TACSTD2/FGF1/DCHS1/SOX8/PGF/SHH/NPNT/SIX2/FGF2/FAT4/WNT4/SIX1/PTCH1	17
GO:0043030	regulation of macrophage activation	17/3127	59/18866	0.0130547	0.0774458	0.0602748	CD74/ADGRF5/SYT11/IL6/THBS1/PTPRC/SPHK1/LRFN5/PLA2G10/TAFA3/TLR4/IL1RL1/LRRK2/SLC7A2/PLA2G4A/GRN/NR1H3	17
GO:0046850	regulation of bone remodeling	15/3127	50/18866	0.0130725	0.0774458	0.0602748	GREM1/IL6/SFRP1/CLDN18/INPP5D/TNFAIP3/TNFRSF11B/ITGB3/ADAM8/PDK4/TF/IL20RA/UBASH3B/GPR137/TMEM64	15
GO:0048546	digestive tract morphogenesis	15/3127	50/18866	0.0130725	0.0774458	0.0602748	STRA6/TP63/WNT11/RBPMS2/SFRP1/IHH/BMP4/OVOL2/SHOX2/HOXD13/PDGFRA/SHH/SIX2/DACT1/GLI1	15
GO:0051701	interaction with host	48/3127	212/18866	0.0131235	0.0776733	0.0604518	ZNF502/LGALS9/IFITM1/CD74/TNFRSF4/CLDN6/TRIM31/HYAL1/KRT6A/IFIT1/ITGB6/CLDN1/ACE2/TRIM21/CXADR/CDH1/TRIM22/TRIM34/ITGB3/CR2/ITGB7/IFITM3/VAMP8/SELPLG/CLDN9/PML/EFNB2/CAV2/CXCR4/CD86/ICAM1/ITGAV/NECTIN2/ITGA5/KPNA7/TRIM38/PTX3/CXCL8/IFITM2/TYRO3/CAV1/EIF2AK2/CASP8/TNIP1/VPS18/F11R/HYAL3/TRIM8	48
GO:0098661	inorganic anion transmembrane transport	30/3127	121/18866	0.013178	0.0779216	0.0606451	SLC12A3/GRM5/APOL1/SLC5A5/CFTR/BEST4/SLC13A4/BEST2/CLIC3/CLCNKB/NMUR2/FXYD3/ANO5/ANO3/SLC17A7/SLC26A1/ANO9/BSND/GABRQ/CLCN4/SLC12A5/GABRA6/PTAFR/SLC12A8/SLC37A1/GABRE/SLC12A6/SLC25A30/SLC4A11/GABRB3	30
GO:0010594	regulation of endothelial cell migration	53/3127	238/18866	0.0131991	0.0779719	0.0606842	DNAJA4/SERPINF1/PTGS2/ANGPT2/BMPER/FOXC2/ALOX12/FGF16/EDN1/ATOH8/CD40/ACVRL1/DCN/THBS1/SEMA4A/CEACAM1/ADGRB1/NOS3/BMP4/DLL4/ITGB3/PDGFB/JUP/FGF1/PLK2/SPARC/SEMA5A/SP100/SRPX2/HDAC9/ANGPT1/GATA2/TEK/GATA3/FGF2/STC1/LGMN/PRCP/RHOB/PTK2B/APOE/FGFBP1/RRAS/PRKD2/CCBE1/ANXA3/MAP2K3/TBXA2R/SVBP/SLIT2/GRN/TMSB4X/DAB2IP	53
GO:0046890	regulation of lipid biosynthetic process	47/3127	207/18866	0.0133047	0.0785205	0.0611112	PTGS2/DKK3/CD74/ADGRF5/HTR2C/NR5A1/FABP3/AVPR1A/SMPD3/RAB38/NR0B1/AGAP2/BMP2/CCDC3/CEACAM1/SPHK1/C3/APOC1/PDGFB/FGF1/EGR1/PDK4/CCN1/ADM/GFI1/HTR2B/RDH10/PDGFA/DHH/PLIN5/SNAI1/CYP27B1/DGAT2/APOE/TREX1/MLXIPL/ELOVL6/ABCD1/WNT4/LPCAT3/TM7SF2/ORMDL2/MFSD2A/IL1B/AVIL/PRKAB2/NR1H3	47
GO:0035137	hindlimb morphogenesis	12/3127	37/18866	0.0133564	0.0786754	0.0612318	TP63/TFAP2B/HOXD9/HOXD10/FMN1/BMP4/TBX4/SHH/RSPO2/PITX1/TBX3/PTCH1	12
GO:2000273	positive regulation of signaling receptor activity	12/3127	37/18866	0.0133564	0.0786754	0.0612318	GREM1/EPGN/EREG/NEURL1/NLGN3/BTC/ARC/HBEGF/EGF/TGFA/RGS9/NCOA3	12
GO:0031341	regulation of cell killing	24/3127	92/18866	0.0134835	0.0793486	0.0617557	LGALS9/VAV1/CFH/KRT6A/CD160/HLA-F/CEACAM1/PTPRC/HLA-B/IL7R/IL23A/CR1L/RAET1E/CADM1/RASGRP1/CD226/HLA-E/CXCL6/IL12A/MR1/ICAM1/NECTIN2/HLA-A/B2M	24
GO:0007281	germ cell development	60/3127	275/18866	0.0135539	0.0796872	0.0620192	DAZL/SYCP3/SPANXB1/HORMAD1/FAM9C/TDRD1/ANGPT2/SOHLH2/PIWIL2/ADAD1/CFTR/SPINK1/EREG/FOXL2/SPAG6/IHO1/DMRT1/PRDM1/YBX2/SOX30/FAM9B/TCP11/IHH/NPPC/BMP4/REC8/DND1/CABYR/BNC1/NEURL1/MEIOC/MEI1/RIMBP3/NANOS1/PDE5A/IQCG/HSPA2/MOV10L1/DZIP1/DHH/PAQR8/AURKC/NECTIN2/PTK2B/PTX3/PANX1/CATSPERZ/NANOS3/NPR2/OSBP2/ZMYND15/ACRBP/ROPN1L/WNT4/CHD5/RSPH1/ABHD2/RNF8/PAQR5/CCDC136	60
GO:0001818	negative regulation of cytokine production	76/3127	360/18866	0.0135678	0.0796933	0.062024	FOXJ1/CARD16/POMC/GBP1/CD34/LGALS9/FFAR4/TNFRSF4/ACP5/CARD18/IDO1/IL1R2/WNT11/CD274/IFIH1/SYT11/PYCARD/DLL1/PDCD1LG2/THBS1/HLA-F/NLRC5/ISG15/SSC5D/RNF128/CEACAM1/UBE2L6/PTPRC/TNFAIP3/HGF/TGFB2/ACOD1/APOD/IFNB1/GPNMB/UBA7/CD96/HERC5/IL23A/NLRP12/VSIR/SRGN/INHA/RELB/ARG2/IRAK3/SLC11A1/TLR4/HDAC9/IL1RL1/IL37/TNFSF4/IL12A/ZFP36/BST2/GATA3/IL20RB/NLRC3/SFTPD/ABCD1/EZR/INHBA/ERBIN/KLF2/SERPINB1/TAX1BP1…	76
GO:0050688	regulation of defense response to virus	21/3127	78/18866	0.0140114	0.0822208	0.0639911	AIM2/PYCARD/APOBEC3G/IFIT1/BIRC3/TNFAIP3/IL15/APOBEC3F/DDX60/HERC5/STAT1/IL23A/FGL2/PARP9/DTX3L/ZDHHC1/TRIM38/MICB/ZDHHC11/IL1B/BIRC2	21
GO:0010464	regulation of mesenchymal cell proliferation	11/3127	33/18866	0.01413	0.0826366	0.0643147	WNT11/PRRX1/WNT2/IHH/BMP4/STAT1/SHOX2/SHH/PDGFA/SIX1/IRS2	11
GO:0044319	wound healing, spreading of cells	11/3127	33/18866	0.01413	0.0826366	0.0643147	PDPN/ACVRL1/CEACAM1/CCN1/PHLDB2/HBEGF/ITGA5/AJUBA/DDR1/PTEN/TMEFF2	11
GO:0090505	epiboly involved in wound healing	11/3127	33/18866	0.01413	0.0826366	0.0643147	PDPN/ACVRL1/CEACAM1/CCN1/PHLDB2/HBEGF/ITGA5/AJUBA/DDR1/PTEN/TMEFF2	11
GO:0050769	positive regulation of neurogenesis	99/3127	485/18866	0.0141357	0.0826366	0.0643147	FOXG1/ANKRD1/SERPINF1/STMN2/CPNE5/DCT/EGR2/FES/TRPC6/SLITRK1/RASAL1/ISLR2/DMRTA2/TNFRSF1B/NRCAM/PARP6/IL6/TRPV2/BMP2/WNT2/NGF/LTK/HGF/RND2/FKBP1B/SPINT1/IL1RAPL1/NTN1/RNF112/ROBO2/BMP4/FN1/NGFR/SCARF1/LRRC7/FOXO6/FGF20/NEURL1/GPRC5B/UNC13A/ELL3/DUOXA1/TLR2/EPHA4/CNTN1/OTP/SHOX2/CSF1/SEMA5A/SOX8/BDNF/RIMS1/DLX2/PLXNC1/GATA2/SHH/HAP1/CXCR4/ADCYAP1/L1CAM/ZEB2/SHANK1/SKIL/SERPINI1/TOX/FEZ1/MME/PTK2B/…	99
GO:0002716	negative regulation of natural killer cell mediated immunity	7/3127	17/18866	0.0142197	0.0827171	0.0643774	LGALS9/HLA-F/CEACAM1/HLA-B/CD96/HLA-E/HLA-A	7
GO:0010224	response to UV-B	7/3127	17/18866	0.0142197	0.0827171	0.0643774	HYAL1/CRIP1/CDKN1A/IL12A/MME/ERCC6/HYAL3	7
GO:0015693	magnesium ion transport	7/3127	17/18866	0.0142197	0.0827171	0.0643774	CLDN16/KCNJ2/NIPAL1/NIPAL4/SLC41A1/NIPAL2/CNNM2	7
GO:0048535	lymph node development	7/3127	17/18866	0.0142197	0.0827171	0.0643774	LTB/PDPN/IL15/IL7R/SPNS2/TOX/POLB	7
GO:0050665	hydrogen peroxide biosynthetic process	7/3127	17/18866	0.0142197	0.0827171	0.0643774	CYBA/MAOB/DUOX1/DUOXA1/CYP1A1/FYN/CTNS	7
GO:1904407	positive regulation of nitric oxide metabolic process	14/3127	46/18866	0.0142298	0.0827171	0.0643774	PTGS2/CD36/EDN1/TMEM106A/ITGB2/TLR4/ICAM1/PTK2B/PTX3/CLU/KLF2/TICAM1/IL1B/NOS1AP	14
GO:0001954	positive regulation of cell-matrix adhesion	16/3127	55/18866	0.0143512	0.0833445	0.0648657	THY1/CD36/CEACAM6/COL16A1/SFRP1/EPHA1/FMN1/JUP/CSF1/SKAP1/CCL28/TEK/PTK2B/RRAS/SDC4/WNT4	16
GO:0015698	inorganic anion transport	40/3127	172/18866	0.0144005	0.0835528	0.0650278	ROS1/SLC12A3/GRM5/ABCB1/APOL1/SLC5A5/CFTR/BEST4/SFRP4/SLC13A4/BEST2/CLIC3/CLCNKB/NMUR2/FXYD3/CA7/P2RY6/ANO5/ANO3/SLC34A2/SLC4A4/SLC17A7/SLC26A1/SLC11A1/SLC4A10/ANO9/BSND/GABRQ/CLCN4/SLC12A5/SLC4A5/GABRA6/PTAFR/SLC12A8/SLC37A1/GABRE/SLC12A6/SLC25A30/SLC4A11/GABRB3	40
GO:0010927	cellular component assembly involved in morphogenesis	28/3127	112/18866	0.0145258	0.0841715	0.0655093	ANKRD1/ACTN2/TNNT2/EDN1/CAPN9/MYOZ1/LDB3/SYNPO2L/IHH/MYPN/NEB/TLR2/CAPN3/ACTC1/PHLDB2/PDGFRA/MYH11/NECTIN2/KRT8/PHLDB1/TCAP/ACRBP/MYLK3/CD9/CFLAR/TMOD1/CCDC136/TPM1	28
GO:0001570	vasculogenesis	22/3127	83/18866	0.014548	0.0841715	0.0655093	CD34/RAMP2/CEACAM1/EGFL7/ENG/RASIP1/ADM/XDH/SOX18/ACKR3/SHH/AMOT/ITGAV/HAS2/JUNB/HEG1/ASB4/RAPGEF2/RRAS/CAV1/WNT7B/TNNI3	22
GO:0048145	regulation of fibroblast proliferation	22/3127	83/18866	0.014548	0.0841715	0.0655093	CD74/EREG/SFRP1/WNT2/SPHK1/PARP10/FN1/NGFR/CDKN1A/PDGFB/BTC/AQP1/C1QL4/PDGFRA/TP53INP1/PML/PDGFA/NLRC3/PAWR/DDR2/FBXO4/DAB2IP	22
GO:0014902	myotube differentiation	29/3127	117/18866	0.01467	0.0846466	0.065879	AVPR1A/CXCL10/PTGFRN/ADGRB1/PLPP7/ANKRD2/CYP26B1/RBM24/SHOX2/MYORG/BDNF/HDAC9/ERVW-1/SHH/CAV2/BARX2/PLEKHO1/RIPOR2/DMPK/MAMSTR/EHD2/TANC1/BHLHE41/SIX1/CD9/CFLAR/CCN3/RBM38/GDF15	29
GO:0002230	positive regulation of defense response to virus by host	10/3127	29/18866	0.0147528	0.0846466	0.065879	AIM2/PYCARD/APOBEC3G/APOBEC3F/STAT1/IL23A/PARP9/DTX3L/ZDHHC1/ZDHHC11	10
GO:0032373	positive regulation of sterol transport	10/3127	29/18866	0.0147528	0.0846466	0.065879	PON1/ABCB4/LIPG/APOE/ABCA1/NFKBIA/CAV1/LPCAT3/NR1H3/PTCH1	10
GO:0032376	positive regulation of cholesterol transport	10/3127	29/18866	0.0147528	0.0846466	0.065879	PON1/ABCB4/LIPG/APOE/ABCA1/NFKBIA/CAV1/LPCAT3/NR1H3/PTCH1	10
GO:0045671	negative regulation of osteoclast differentiation	10/3127	29/18866	0.0147528	0.0846466	0.065879	TLR3/SFRP1/CLDN18/INPP5D/LRRC17/TLR4/TMEM178A/FSTL3/UBASH3B/GPR137	10
GO:2000108	positive regulation of leukocyte apoptotic process	10/3127	29/18866	0.0147528	0.0846466	0.065879	LGALS9/IDO1/HCAR2/CD274/CCL5/ADAM8/BLK/NR4A3/PIK3CD/RAPGEF2	10
GO:0006690	icosanoid metabolic process	30/3127	122/18866	0.0147761	0.0846466	0.065879	PTGS2/CD74/PTGDS/PON3/ALOX15B/ALOX12/DPEP1/AVPR1A/PON1/CYP4F12/EDN1/PTGS1/GSTM1/PLA2G4C/PLA2G10/GGT7/TLR2/GGT1/ALOX12B/CYP1A1/GGT5/CYP2J2/HPGD/CYP1B1/PLA2G4A/CYP2S1/PTGR1/DAGLB/EPHX1/IL1B	30
GO:0035914	skeletal muscle cell differentiation	19/3127	69/18866	0.0148414	0.0846466	0.065879	ANKRD1/EGR2/ANKRD33/DMRTA2/ASB2/ANKRD2/CYP26B1/RBM24/FOS/EGR1/SOX8/EOMES/ATF3/PAX5/EPHB1/BCL9L/MAFF/SIX1/SCX	19
GO:0032606	type I interferon production	31/3127	127/18866	0.0148476	0.0846466	0.065879	ZBP1/TLR3/IFIH1/PYCARD/NLRC5/ISG15/UBE2L6/TRIM21/TNFAIP3/ACOD1/IRF7/UBA7/HERC5/STAT1/RELB/TLR2/MYD88/TLR4/NFKB2/CD14/NLRC3/IFI16/TRIM38/IRF1/TREX1/TRIM56/TAX1BP1/IKBKE/TICAM1/DTX4/REL	31
GO:0051592	response to calcium ion	35/3127	147/18866	0.0148503	0.0846466	0.065879	AQP3/GUCA1A/FGB/CPNE4/CPNE5/SYT10/DPEP1/SYT11/SUCNR1/RASAL1/TNNT2/RASGRP2/EDN1/SYT5/THBS1/FGG/SYT12/GIPR/FOS/CAPN3/SPARC/DUSP1/RYR2/FOSB/TXNIP/JUND/LGMN/PTK2B/AANAT/JUNB/RASA4/SYT17/CAV1/NCSTN/SYT9	35
GO:0043112	receptor metabolic process	45/3127	198/18866	0.0149047	0.0846466	0.065879	GREM1/NRG1/MX2/CNTN2/MX1/HTR1B/BVES/SFRP4/CD36/EDN1/FCER1G/RAMP2/ACE2/CEACAM1/PHETA2/ACHE/ITGB3/ITGB2/DTX3L/ADM/ARC/HTR2B/ACKR3/OPTN/ANGPT1/EFNB2/SH3GL2/EGF/NSG1/ITGAV/LGMN/PCSK9/RNF43/APOE/CXCL8/EZR/CAV1/SNCA/MAGI2/CD9/CHMP5/FURIN/FMR1/DKK1/NR1H3	45
GO:0007130	synaptonemal complex assembly	8/3127	21/18866	0.0150218	0.0846466	0.065879	HORMAD1/SYCE1/TEX11/SYCP2/STAG3/REC8/MEIOC/RAD21L1	8
GO:0009713	catechol-containing compound biosynthetic process	8/3127	21/18866	0.0150218	0.0846466	0.065879	TGFB2/PNMT/MOXD1/GATA3/GPR37/NR4A2/GCH1/SNCA	8
GO:0014821	phasic smooth muscle contraction	8/3127	21/18866	0.0150218	0.0846466	0.065879	EDNRB/HTR1D/EDN1/P2RX3/SSTR2/PTGER3/TACR2/HTR2B	8
GO:0042423	catecholamine biosynthetic process	8/3127	21/18866	0.0150218	0.0846466	0.065879	TGFB2/PNMT/MOXD1/GATA3/GPR37/NR4A2/GCH1/SNCA	8
GO:0046641	positive regulation of alpha-beta T cell proliferation	8/3127	21/18866	0.0150218	0.0846466	0.065879	LGALS9/EBI3/ZAP70/PTPRC/IL23A/HLA-E/TNFSF4/HLA-A	8
GO:0061042	vascular wound healing	8/3127	21/18866	0.0150218	0.0846466	0.065879	CD34/FOXC2/TNFAIP3/MCAM/HPSE/GATA2/CXCR4/SERPINE1	8
GO:2000738	positive regulation of stem cell differentiation	8/3127	21/18866	0.0150218	0.0846466	0.065879	HOXB4/TGFB2/RBM24/BMP4/TACSTD2/SEMA3C/GATA6/FOXC1	8
GO:0002524	hypersensitivity	5/3127	10/18866	0.0150804	0.0846466	0.065879	FCER1G/C3/HLA-E/GATA3/IL20RB	5
GO:0003129	heart induction	5/3127	10/18866	0.0150804	0.0846466	0.065879	WNT11/BMP2/ROBO2/BMP4/DKK1	5
GO:0003376	sphingosine-1-phosphate receptor signaling pathway	5/3127	10/18866	0.0150804	0.0846466	0.065879	SPHK1/S1PR5/SPNS2/EZR/S1PR2	5
GO:0006547	histidine metabolic process	5/3127	10/18866	0.0150804	0.0846466	0.065879	HAL/CARNS1/FTCD/HNMT/AMDHD1	5
GO:0006971	hypotonic response	5/3127	10/18866	0.0150804	0.0846466	0.065879	AQP5/TRPV4/SLC12A5/MYLK/SLC12A6	5
GO:0008300	isoprenoid catabolic process	5/3127	10/18866	0.0150804	0.0846466	0.065879	CYP26C1/CYP26B1/CRABP1/AKR1B10/BCO2	5
GO:0010749	regulation of nitric oxide mediated signal transduction	5/3127	10/18866	0.0150804	0.0846466	0.065879	SPINK1/THBS1/PDE5A/GUCY1A1/NOS1AP	5
GO:0021936	regulation of cerebellar granule cell precursor proliferation	5/3127	10/18866	0.0150804	0.0846466	0.065879	GPR37L1/CEND1/SHH/EGF/GLI1	5
GO:0035907	dorsal aorta development	5/3127	10/18866	0.0150804	0.0846466	0.065879	ACVRL1/DLL4/NGFR/ENG/NKX3-1	5
GO:0048755	branching morphogenesis of a nerve	5/3127	10/18866	0.0150804	0.0846466	0.065879	SHOX2/DLX2/LRRK2/EPHA7/MAP3K13	5
GO:0070099	regulation of chemokine-mediated signaling pathway	5/3127	10/18866	0.0150804	0.0846466	0.065879	EDN1/CCL5/SLIT3/SLIT2/SH2B3	5
GO:0070424	regulation of nucleotide-binding oligomerization domain containing signaling pathway	5/3127	10/18866	0.0150804	0.0846466	0.065879	BIRC3/TNFAIP3/TLR4/ERBIN/BIRC2	5
GO:0072124	regulation of glomerular mesangial cell proliferation	5/3127	10/18866	0.0150804	0.0846466	0.065879	BMP4/PDGFB/EGR1/SERPINB7/CFLAR	5
GO:2000659	regulation of interleukin-1-mediated signaling pathway	5/3127	10/18866	0.0150804	0.0846466	0.065879	ZBP1/IL1R2/IL1RN/IL6/IL1R1	5
GO:0002053	positive regulation of mesenchymal cell proliferation	9/3127	25/18866	0.0151091	0.0846466	0.065879	PRRX1/WNT2/IHH/STAT1/SHOX2/SHH/PDGFA/SIX1/IRS2	9
GO:0061217	regulation of mesonephros development	9/3127	25/18866	0.0151091	0.0846466	0.065879	GREM1/HOXB7/BMP4/TACSTD2/SOX8/BASP1/GATA3/SIX2/SIX1	9
GO:0097205	renal filtration	9/3127	25/18866	0.0151091	0.0846466	0.065879	CYBA/CD34/ADGRF5/MCAM/TMEM63C/SULF1/PDGFB/PTPRO/GJA5	9
GO:0002532	production of molecular mediator involved in inflammatory response	24/3127	93/18866	0.0153916	0.0860541	0.0669745	GBP5/IL17B/IDO1/IL1R2/PYCARD/CD36/IL6/FCER1G/APOD/CD96/CD6/IL17D/MYD88/VAMP8/TLR4/GPSM3/SERPINE1/SLC7A2/NLRC3/DUSP10/ABCD1/IL17RA/TICAM1/GRN	24
GO:0021983	pituitary gland development	13/3127	42/18866	0.0154299	0.0860541	0.0669745	NR0B1/BMP2/NKX2-1/CDH1/BMP4/OTP/GATA2/ADCYAP1/SIX3/GLI1/HES1/WNT4/PITX1	13
GO:0048246	macrophage chemotaxis	13/3127	42/18866	0.0154299	0.0860541	0.0669745	EDNRB/SAA1/C3AR1/THBS1/TRPV4/MMP28/CCL5/C5AR1/CSF1/PTK2B/SFTPD/MTUS1/C5	13
GO:0071470	cellular response to osmotic stress	13/3127	42/18866	0.0154299	0.0860541	0.0669745	PTGS2/AQP5/AKR1B1/TRPV4/EFHD1/RELB/SCN2A/CAPN3/SLC2A4/AQP1/MYLK/SLC12A6/DYSF	13
GO:1902622	regulation of neutrophil migration	13/3127	42/18866	0.0154299	0.0860541	0.0669745	CD74/XG/EDN1/C3AR1/BST1/IL23A/ADAM8/C5AR1/IL1R1/RIPOR2/CXCL8/SLIT2/DYSF	13
GO:0032732	positive regulation of interleukin-1 production	17/3127	60/18866	0.0154735	0.0860642	0.0669823	AIM2/CASP1/LGALS9/PYCARD/SAA1/IL6/NLRC4/NLRP12/NLRP10/NLRP1/INAVA/EGR1/TLR4/FZD5/IFI16/PANX1/CASP8	17
GO:0035904	aorta development	17/3127	60/18866	0.0154735	0.0860642	0.0669823	TFAP2B/ACVRL1/PRDM1/TGFB2/ADAMTS6/ROBO2/DLL4/NGFR/ENG/LOX/NKX3-1/EFNB2/JAG1/HES1/MYLK/SIX1/TBX2	17
GO:1903428	positive regulation of reactive oxygen species biosynthetic process	17/3127	60/18866	0.0154735	0.0860642	0.0669823	CYBA/PTGS2/CD36/EDN1/GRIN1/ADGRB1/ITGB2/DUOXA1/TLR4/ICAM1/PTK2B/PTX3/CLU/KLF2/TICAM1/IL1B/NOS1AP	17
GO:0050870	positive regulation of T cell activation	48/3127	214/18866	0.0155313	0.0863083	0.0671723	THY1/CTLA4/LGALS9/CD74/LCK/CD274/VNN1/EBI3/VAV1/PYCARD/IGF2/IL6/PDCD1LG2/CD160/ZAP70/VTCN1/PTPRC/IL15/IHH/IL7R/HHLA2/CCL5/CD6/IL23A/VSIR/SOCS1/ADAM8/RASGRP1/HLA-E/TNFSF4/EFNB2/RAG1/SHH/IL12A/CD86/GATA3/IGFBP2/IL7/HLA-A/TNFSF9/SIRPB1/HES1/FYN/DUSP10/CAV1/CCDC88B/CD24/IL1B	48
GO:0046503	glycerolipid catabolic process	20/3127	74/18866	0.0155629	0.0864064	0.0672487	FABP3/ENPP2/PIK3CG/LIPH/ABHD12B/FABP4/APOC1/PLA2G4C/PLA2G10/AADAC/PLIN5/LIPG/PLA2G4A/LIPE/GDPD3/PNPLA2/PLA2G7/DAGLB/ABHD2/PLA2G15	20
GO:0010771	negative regulation of cell morphogenesis involved in differentiation	25/3127	98/18866	0.0157119	0.0871553	0.0678315	THY1/GBP1/TRPC6/SEMA4A/ARHGAP4/NTN1/MAP2/SEMA6B/NGFR/TACSTD2/SEMA3C/SEMA3G/SEMA5A/NLGN3/PTPRO/RAPGEF2/PTEN/DRAXIN/SEMA4G/KIAA0319/SLIT2/EPHA7/SEMA6C/SEMA3B/FGF13	25
GO:0000302	response to reactive oxygen species	52/3127	235/18866	0.0157446	0.0872584	0.0679118	PTPRN/LCN2/TRPA1/HBA1/DPEP1/MMP9/TRPC6/HYAL1/CD36/MAP1LC3A/SMPD3/COL1A1/EDN1/IL6/CRYAB/GPR37L1/TNFAIP3/HGF/FKBP1B/NOS3/APOD/RNF112/SPHK1/STAT1/MAPK13/HBA2/FOS/MB/DUSP1/SOD3/AQP1/PDGFRA/TXNIP/NR4A3/CYP1B1/LRRK2/RHOB/PTK2B/GPR37/APOE/PAWR/FYN/TREX1/GCH1/KLF2/ERCC6/CFLAR/KDM6B/EGLN1/PDE8A/TPM1/SLC8A1	52
GO:0048661	positive regulation of smooth muscle cell proliferation	26/3127	103/18866	0.0159726	0.088443	0.0688337	CYBA/PTGS2/ALOX12/RBPMS2/MMP9/HTR1B/EREG/SMPD3/EDN1/IL6/HES5/TGM2/AKR1B1/THBS1/P2RY6/BMP4/STAT1/CCL5/NOTCH3/PDGFB/HPGD/NR4A3/HBEGF/FGF2/SERPINF2/PTAFR	26
GO:0097191	extrinsic apoptotic signaling pathway	51/3127	230/18866	0.0160247	0.0885727	0.0689347	LCN2/IFI27/TNFSF10/FGB/TLR3/BCL2L10/IFI6/PYCARD/TMC8/TNFRSF1B/SFRP1/TRAF1/THBS1/FGG/FGFR3/NGF/CSF2/PTPRC/TNFAIP3/HGF/TGFB2/NOS3/COL2A1/SCG2/BMP4/SP100/MLLT11/ATF3/PML/IL12A/SKIL/ICAM1/ITGAV/SERPINE1/IL7/FAS/KRT8/FYN/ERBB3/KITLG/PTEN/INHBA/CAV1/SH3RF1/TMBIM1/CFLAR/CASP8/SGPP1/IL1B/DAB2IP/DEDD2	51
GO:0098657	import into cell	51/3127	230/18866	0.0160247	0.0885727	0.0689347	SLC1A7/SLC12A3/MX2/MX1/SLC6A20/FABP3/ITGA4/KCNJ9/CD36/TRPV2/THBS1/ACE2/SLC8A2/SLC2A5/HCN2/TRPV4/KCNJ8/KCNH2/SLC22A1/RAB3B/CLTRN/SLC6A11/ITGB3/KCNJ12/ATP1B1/KCNK9/SYNGR3/SLC15A2/NOX5/ARC/ABCC9/SLC47A1/EFNB2/KCNJ2/SLC7A2/ACSL5/SLC12A5/FYN/MAPK15/SLC12A8/KCNJ14/SLC43A2/SNCA/SLC12A6/SLC27A2/SLC39A10/IRS2/SLC2A10/SLC9A9/RGS4/SLC8A1	51
GO:0071887	leukocyte apoptotic process	27/3127	108/18866	0.0161795	0.0893483	0.0695383	HSH2D/LGALS9/CD74/IDO1/HCAR2/CD274/IL6/FCER1G/BIRC7/IRF7/IL7R/BMP4/HCLS1/CCL5/ARG2/ADAM8/BLK/NR4A3/PIK3CD/RAG1/FAS/KITLG/RAPGEF2/PTEN/SLC39A10/IRS2/TSC22D3	27
GO:0060402	calcium ion transport into cytosol	37/3127	158/18866	0.0162309	0.0895522	0.069697	THY1/CYBA/TRPA1/LCK/F2RL3/HTR2C/CXCL10/CXCL11/JPH4/GRIN1/TRPV2/JPH3/SLC8A2/TRPV4/PTPRC/P2RX3/P2RY6/FKBP1B/JPH2/GRIN2D/BDKRB1/CAPN3/HTR2B/RYR2/PML/HAP1/FGF2/TMEM38A/JPH1/PTK2B/FYN/ERO1A/UBASH3B/CAV1/SNCA/SLC8B1/SLC8A1	37
GO:0001935	endothelial cell proliferation	45/3127	199/18866	0.0162482	0.0895678	0.0697092	CYBA/BMPER/LRG1/CD34/PPP1R16B/FUT2/F3/ITGA4/IGF2/FLT1/ATOH8/ACVRL1/BMP2/THBS1/WNT2/COL4A3/SCG2/BMP4/STAT1/DLL4/EGFL7/NGFR/ITGB3/SULF1/PDGFB/SPARC/SEMA5A/NOX5/XDH/HTR2B/PGF/GATA2/CAV2/TEK/NR4A1/IL12A/FGF2/CCL26/AGTR1/APOE/FGFBP1/PRKD2/CAV1/NRAS/DYSF	45
GO:0001938	positive regulation of endothelial cell proliferation	28/3127	113/18866	0.0163376	0.0899159	0.0699801	CYBA/LRG1/PPP1R16B/F3/ITGA4/IGF2/ACVRL1/BMP2/WNT2/SCG2/BMP4/EGFL7/ITGB3/PDGFB/SEMA5A/HTR2B/PGF/GATA2/CAV2/TEK/NR4A1/FGF2/CCL26/AGTR1/FGFBP1/PRKD2/NRAS/DYSF	28
GO:0016202	regulation of striated muscle tissue development	36/3127	153/18866	0.0163404	0.0899159	0.0699801	GREM1/NRG1/SOX15/DLL1/EDN1/BMP2/WNT2/CXADR/CYP26B1/RBM24/TLL2/JPH2/BMP4/FGF20/ACTN3/SHOX2/LOX/HDAC9/EFNB2/SHH/EPHB1/FGF2/GLI1/RBP4/KCNK2/FZD7/ERBB3/PTEN/SAV1/PIM1/ERBB4/SIX1/GATA6/TBX2/DKK1/RGS4	36
GO:0051090	regulation of DNA-binding transcription factor activity	93/3127	455/18866	0.0163882	0.0900987	0.0701223	FOXJ1/GREM1/TNFSF18/TFDP3/AIM2/CARD16/LGALS9/TNFRSF4/TLR3/FOXS1/TRIM31/PYCARD/SFRP4/CD36/NR0B1/EDN1/IL6/CD40/TRAF1/POU4F1/NLRC5/WNT2/TRIM21/TNFAIP3/ACOD1/SPHK1/PARP10/HCLS1/TRIM22/NLRC4/PLA2G10/NLRP12/TRIM34/FOS/JUP/ITGB2/ADAM8/IRAK3/TLR2/CAPN3/NWD1/SP100/LPAR5/GFI1/EOMES/MYD88/TLR4/NFKBIE/NFKB2/TNFSF4/NKX3-1/ADGRG3/SHH/CYP1B1/ARHGEF5/CARD14/ICAM1/NLRC3/CTH/HES6/TRIM38/HES1/PTEN/NFKBIA/SAV1/NKX6-…	93
GO:0031646	positive regulation of nervous system process	18/3127	65/18866	0.0164489	0.0903518	0.0703193	CCK/EGR2/TNFRSF1B/GRIN1/P2RX3/HGF/CHRNB4/IGSF11/ABAT/IGSF9B/NLGN3/RIMS1/SHANK1/PTK2B/PTAFR/PTEN/RIMS2/RGS4	18
GO:0002761	regulation of myeloid leukocyte differentiation	30/3127	123/18866	0.0165262	0.0906157	0.0705247	CD74/TLR3/FES/TESC/IL20/SFRP1/CLDN18/POU4F1/INPP5D/CEACAM1/IRF7/HCLS1/IL23A/FOS/INHA/CSF1/LRRC17/GPR68/TLR4/GATA2/TMEM178A/FSTL3/HOXA7/KITLG/INHBA/UBASH3B/CASP8/MITF/GPR137/TMEM64	30
GO:0007173	epidermal growth factor receptor signaling pathway	30/3127	123/18866	0.0165262	0.0906157	0.0705247	EFEMP1/IFI6/EPGN/FAM83B/MMP9/FAM83A/PIGR/EREG/CEACAM1/AFAP1L2/PDE6G/NEURL1/GRB7/BTC/MVP/GPRC5A/HBEGF/HAP1/SH3GL2/EGF/ITGA1/PTK2B/CBLB/TGFA/ERBIN/PTK6/DGKD/DAB2IP/SHC1/ARF4	30
GO:0098656	anion transmembrane transport	67/3127	315/18866	0.0166269	0.0908684	0.0707214	SLC1A7/SLC12A3/STRA6/GRM5/MPC1L/ABCB1/SLC6A15/APOL1/SLC13A3/PDPN/SLC5A5/SLC38A4/CFTR/SLC6A20/BEST4/SLC24A3/SLC13A4/BEST2/SLC17A8/CLIC3/CLCNKB/SLC44A4/NMUR2/THBS1/ACE2/FXYD3/SLC38A8/SLC7A7/PRAF2/ANO5/SLC3A1/CLTRN/ANO3/SLC4A4/SLC17A7/SLC26A1/SLC25A18/SLC4A10/ANO9/SLC47A1/BSND/GABRQ/SLC16A12/SLC7A2/SLC38A5/ACSL5/CLCN4/SLC12A5/MFSD10/SLC4A5/GABRA6/PTAFR/SLC12A8/SLC37A1/SLC25A20/ABCD1/SLC43A2/GABRE/SL…	67
GO:0003156	regulation of animal organ formation	12/3127	38/18866	0.0166457	0.0908684	0.0707214	WNT11/BMP2/WNT2/ROBO2/BMP4/SULF1/FGF1/SHH/HES1/PIM1/SIX1/DKK1	12
GO:0032689	negative regulation of interferon-gamma production	12/3127	38/18866	0.0166457	0.0908684	0.0707214	LGALS9/CD274/PDCD1LG2/CD96/VSIR/INHA/TLR4/IL1RL1/TNFSF4/GATA3/IL20RB/INHBA	12
GO:0045880	positive regulation of smoothened signaling pathway	12/3127	38/18866	0.0166457	0.0908684	0.0707214	PRRX1/SFRP1/DCDC2/IHH/SHOX2/SCUBE1/SHH/GLI1/WNT9A/KIF7/CIBAR1/SCUBE3	12
GO:0086005	ventricular cardiac muscle cell action potential	12/3127	38/18866	0.0166457	0.0908684	0.0707214	KCNE3/KCNJ8/KCNE4/KCNH2/DSP/JUP/SCN3B/RYR2/GJA5/PKP2/CAV1/NOS1AP	12
GO:0070374	positive regulation of ERK1 and ERK2 cascade	48/3127	215/18866	0.0168637	0.0919773	0.0715844	CCL20/BMPER/LGALS9/CD74/FFAR4/FGB/HTR2C/PYCARD/CD36/CAVIN3/BMP2/FGG/FGFR3/TRPV4/PTPRC/P2RY6/GPNMB/BMP4/CCL5/FGF20/CCN2/PDGFB/C5AR1/RASGRP1/HTR2B/TLR4/PDGFRA/ACKR3/ANGPT1/PDGFA/TEK/NPNT/ADCYAP1/ICAM1/TNFAIP8L3/FGF2/CCL26/PTK2B/SERPINF2/APOE/RAPGEF2/PTEN/PRKD2/ERBB4/AKAP12/CFLAR/SHC1/PDE8A	48
GO:0001936	regulation of endothelial cell proliferation	42/3127	184/18866	0.0169219	0.0922129	0.0717678	CYBA/LRG1/PPP1R16B/FUT2/F3/ITGA4/IGF2/FLT1/ATOH8/ACVRL1/BMP2/THBS1/WNT2/COL4A3/SCG2/BMP4/STAT1/DLL4/EGFL7/NGFR/ITGB3/SULF1/PDGFB/SPARC/SEMA5A/XDH/HTR2B/PGF/GATA2/CAV2/TEK/NR4A1/IL12A/FGF2/CCL26/AGTR1/APOE/FGFBP1/PRKD2/CAV1/NRAS/DYSF	42
GO:0071496	cellular response to external stimulus	69/3127	326/18866	0.0169816	0.0924571	0.0719578	DNAJC15/ANKRD1/CYBA/LCN2/PTGS2/AQP3/CASP1/TLR3/AQP2/WNT11/FES/ITGA4/AVPR1A/MAP1LC3A/UCN2/FOXA3/COL1A1/CD40/SFRP1/PTPRC/FAM107A/IL15/CYP24A1/ELAPOR1/KRT20/ENG/FOS/CDKN1A/CD68/NUAK2/PDK4/RNF152/KIF26A/MYD88/AQP1/TLR4/TNFRSF8/ATF3/MAP1LC3B2/GABARAPL1/RIPOR2/LRRK2/KCNJ2/MAP3K14/ICAM1/CNN2/FAS/CYP27B1/CTSV/PCSK9/IFI16/IRF1/NR4A2/NUAK1/WNT4/MAP1LC3B/UPP1/TLR5/PIM1/ZFYVE1/EIF2AK2/CASP8/SCX/PIK3C2B/MFSD2…	69
GO:0002573	myeloid leukocyte differentiation	47/3127	210/18866	0.0171411	0.0932434	0.0725698	CD74/TLR3/MMP9/FES/TSPAN2/TESC/IL20/BATF2/FCER1G/SFRP1/CLDN18/POU4F1/INPP5D/CEACAM1/CSF2/IRF4/IL15/IRF7/BMP4/HCLS1/IL23A/FOS/INHA/RELB/TLR2/CSF1/TF/LRRC17/GPR68/TLR4/PIK3CD/GATA2/TMEM178A/FSTL3/GATA3/GAB3/HOXA7/OSCAR/IFI16/JUNB/KITLG/INHBA/UBASH3B/CASP8/MITF/GPR137/TMEM64	47
GO:0032480	negative regulation of type I interferon production	14/3127	47/18866	0.0172522	0.0937652	0.0729759	IFIH1/PYCARD/NLRC5/ISG15/UBE2L6/TNFAIP3/ACOD1/UBA7/HERC5/RELB/NLRC3/TAX1BP1/IKBKE/REL	14
GO:0045666	positive regulation of neuron differentiation	79/3127	380/18866	0.017271	0.093785	0.0729913	FOXG1/ANKRD1/SERPINF1/STMN2/CPNE5/FES/TRPC6/SLITRK1/RASAL1/ISLR2/NRCAM/PARP6/TRPV2/BMP2/NGF/LTK/HGF/RND2/FKBP1B/IL1RAPL1/NTN1/RNF112/ROBO2/BMP4/FN1/NGFR/SCARF1/LRRC7/FOXO6/FGF20/NEURL1/GPRC5B/UNC13A/DUOXA1/EPHA4/CNTN1/SHOX2/SEMA5A/BDNF/RIMS1/DLX2/PLXNC1/GATA2/CXCR4/ADCYAP1/L1CAM/ZEB2/SHANK1/SKIL/SERPINI1/TOX/FEZ1/PTK2B/BRINP2/APOE/FYN/RAPGEF2/PTEN/KCTD11/SOCS2/GDPD5/NKX6-1/TUBB2B/SYT17/ABL2/MMD/P…	79
GO:0015718	monocarboxylic acid transport	40/3127	174/18866	0.0173332	0.0939576	0.0731257	SLC16A5/STRA6/MPC1L/ABCG2/SLC16A4/FABP3/HTR1B/CD36/EDN1/NMUR2/SLC27A6/THBS1/CEACAM1/SLC51B/ABCB4/SLC10A4/TRPC4/FABP4/ABAT/PLA2G10/SLC6A11/ACE/SV2A/SLC16A12/NMB/SLC38A5/ACSL5/ABCB11/APOE/PLA2G4A/SLC25A20/ATP8B1/ABCD1/SLC27A3/SLC27A2/IRS2/MFSD2A/IL1B/SLC5A12/PRKAB2	40
GO:0035725	sodium ion transmembrane transport	40/3127	174/18866	0.0173332	0.0939576	0.0731257	SLC12A3/SLC6A15/SLC6A20/TESC/SLC24A3/SLC6A17/SLC8A2/FXYD3/HCN2/SLC34A2/SLC6A11/SLC4A4/SLC17A7/SCN2A/SCNN1A/ATP1B1/CACNA1G/SCN3B/STOM/SLC4A10/FGF11/ASIC3/HECW2/SCN3A/SLC6A16/PCSK9/ABCB11/SLC4A5/FGF12/SCN9A/SCNN1D/KCNK1/HECW1/CNKSR3/SLC9A9/SLC41A1/SLC8B1/SLC4A11/FGF13/SLC8A1	40
GO:0055002	striated muscle cell development	39/3127	169/18866	0.0175236	0.0949069	0.0738645	ANKRD1/ACTN2/COMP/BVES/TNNT2/EDN1/CAPN9/MYOZ1/ALPK2/LDB3/SYNPO2L/CXADR/MYPN/NEB/ALPK3/BMP4/CAPN3/SHOX2/MYORG/ACTC1/LOX/PDGFRA/HDAC9/CAV2/RIPOR2/MYH11/CHRNB1/KRT8/TCAP/FLNC/MYLK3/SIX1/CFLAR/TBX3/TMOD1/DYSF/TPM1/RGS4/SLC8A1	39
GO:0008202	steroid metabolic process	70/3127	332/18866	0.0177113	0.0958392	0.0745901	SDR42E1/DKK3/APOL1/UGT1A8/NR5A1/FAXDC2/CFTR/PON1/HSD17B1/NR0B1/BMP2/AKR1B1/UGT1A1/RDH5/CYP26C1/DHRS9/CYP26B1/CYP24A1/RDH16/CYP3A5/APOC1/HMGCS2/SCARF1/APOL2/FGF1/EGR1/APOBR/SULT2B1/SULT1A1/CUBN/HSD17B6/ADM/SULT1B1/GFI1/CYP1A1/RORC/PDGFRA/NR1I2/SHH/CYP1B1/DHH/STS/DHCR24/CYP27A1/SNAI1/LGMN/CYP27B1/LIMA1/CYP4V2/AGTR1/PCSK9/ABCB11/TTC39B/DGAT2/APOE/LIPE/NR5A2/ABCA1/ELOVL6/ATP8B1/WNT4/LPCAT3/OSBPL1A/SL…	70
GO:0007616	long-term memory	11/3127	34/18866	0.0178324	0.0961582	0.0748384	LRRN4/GRIN1/CALB1/SLC17A7/ARC/SLC2A4/PTCHD1/SHANK1/APOE/RGS14/CTNS	11
GO:0032814	regulation of natural killer cell activation	11/3127	34/18866	0.0178324	0.0961582	0.0748384	PRDM1/HLA-F/IL15/IL23A/RASGRP1/HLA-E/IL12A/TOX/TICAM1/RHBDD3/BLOC1S3	11
GO:0033198	response to ATP	11/3127	34/18866	0.0178324	0.0961582	0.0748384	PTGS2/CIB2/P2RX3/P2RX6/SELL/ABCC9/PTEN/PANX1/P2RY11/IL1B/SLC8A1	11
GO:0090504	epiboly	11/3127	34/18866	0.0178324	0.0961582	0.0748384	PDPN/ACVRL1/CEACAM1/CCN1/PHLDB2/HBEGF/ITGA5/AJUBA/DDR1/PTEN/TMEFF2	11
GO:0050805	negative regulation of synaptic transmission	20/3127	75/18866	0.018004	0.0969147	0.0754271	PTGS2/SYT11/HTR1B/ACHE/PLK2/CBLN1/GRIK2/NLGN3/ARC/BDNF/NLGN4X/LRRK2/SORCS2/PTK2B/PTEN/SNCA/TMEM25/FMR1/IL1B/S1PR2	20
GO:0086001	cardiac muscle cell action potential	20/3127	75/18866	0.018004	0.0969147	0.0754271	KCNE3/HCN2/KCNJ8/CXADR/KCNE4/KCNH2/DSP/JUP/ATP1B1/CACNA1G/SCN3B/RYR2/GJA5/KCNJ2/PKP2/FGF12/CAV1/FGF13/NOS1AP/SLC8A1	20
GO:0042267	natural killer cell mediated cytotoxicity	17/3127	61/18866	0.0182263	0.0980257	0.0762918	LGALS9/UNC13D/VAV1/CD160/HLA-F/CEACAM1/HLA-B/RAET1E/CADM1/RASGRP1/CD226/HLA-E/IL12A/RAET1G/NECTIN2/HLA-A/ULBP2	17
GO:0009582	detection of abiotic stimulus	34/3127	144/18866	0.0182558	0.0980991	0.0763489	CNGB1/TRPA1/COL11A1/GUCA1A/NPFFR2/DRGX/CABP4/ABCA4/CHRNA9/LXN/TRPM8/ANO3/NGFR/PDE6G/JUP/GNAT1/PDZD7/PDE6A/GRIK2/TMC1/EYS/CXCR4/ASIC3/MMP24/EPHB1/PLEKHB1/PKD1L1/LHFPL5/FYN/TCAP/CNGA1/GNAT2/REEP6/NMT2	34
GO:0032411	positive regulation of transporter activity	28/3127	114/18866	0.0183248	0.0983844	0.076571	KCNE3/ABCB1/ACTN2/PDZK1/CFTR/TRPC6/TESC/PON1/LRRC38/P2RY6/S100A1/JPH2/CTSS/ATP1B1/GALR2/SYNGR3/NLGN3/ARC/RYR2/HSPA2/ATP2A1/HAP1/PTAFR/STAC/RGS9/CNKSR3/TMSB4X/NOS1AP	28
GO:0009111	vitamin catabolic process	6/3127	14/18866	0.0185475	0.0988084	0.0769009	CYP4F12/CYP26C1/CYP26B1/CYP24A1/CRABP1/CYP27B1	6
GO:0009214	cyclic nucleotide catabolic process	6/3127	14/18866	0.0185475	0.0988084	0.0769009	PDE1A/PDE5A/PDE4B/PDE4A/CNP/PDE8A	6
GO:0014857	regulation of skeletal muscle cell proliferation	6/3127	14/18866	0.0185475	0.0988084	0.0769009	ANGPT1/SHH/EPHB1/FGF2/SIX1/CFLAR	6
GO:0030213	hyaluronan biosynthetic process	6/3127	14/18866	0.0185475	0.0988084	0.0769009	HYAL1/SMPD3/PDGFB/EGF/HAS2/IL1B	6
GO:0035810	positive regulation of urine volume	6/3127	14/18866	0.0185475	0.0988084	0.0769009	TFAP2B/EDNRB/EDN1/NPR1/BTC/HAS2	6
GO:0045059	positive thymic T cell selection	6/3127	14/18866	0.0185475	0.0988084	0.0769009	CD74/DOCK2/ZAP70/PTPRC/SHH/TOX	6
GO:0045836	positive regulation of meiotic nuclear division	6/3127	14/18866	0.0185475	0.0988084	0.0769009	DAZL/PIWIL2/PRDM9/ZNF711/MAPK15/WNT4	6
GO:0070431	nucleotide-binding oligomerization domain containing 2 signaling pathway	6/3127	14/18866	0.0185475	0.0988084	0.0769009	TNFAIP3/INAVA/TLR4/LACC1/NFKBIA/ERBIN	6
GO:1901722	regulation of cell proliferation involved in kidney development	6/3127	14/18866	0.0185475	0.0988084	0.0769009	BMP4/PDGFB/EGR1/SERPINB7/GATA3/CFLAR	6
GO:0043393	regulation of protein binding	47/3127	211/18866	0.0186031	0.0989547	0.0770148	VTN/CARD16/CARD18/MFNG/MMP9/CLDN5/ITGA4/CRMP1/SPON1/TMC8/IFIT1/RAMP2/BMP2/GREM2/TEX14/IFIT2/BMP4/MAP2/CDKN1A/PDGFB/ACE/PLCL1/PLK2/EPHA4/DTX3L/ATP2A3/LOX/BDNF/SLPI/DZIP1/ANGPT1/NKX3-1/RIPOR2/LRRK2/BAMBI/PLCL2/DACT1/PCSK9/B2M/APOE/RAPGEF2/UBASH3B/CAV1/RFNG/PTPRF/TICAM1/DKK1	47
GO:0042590	antigen processing and presentation of exogenous peptide antigen via MHC class I	21/3127	80/18866	0.018607	0.0989547	0.0770148	CYBA/CD36/PSMA8/FCER1G/PSMB9/HLA-F/HLA-B/TAP1/PSMB8/IFI30/HLA-C/VAMP8/NCF2/TAPBP/HLA-E/ITGAV/HLA-A/B2M/PSME1/PSME2/SEC22B	21
GO:0019882	antigen processing and presentation	51/3127	232/18866	0.0187405	0.0993647	0.0773339	AP1M2/CYBA/CD74/PYCARD/CD36/PSMA8/FCER1G/THBS1/PSMB9/HLA-F/HLA-B/TAP1/RAB3B/KIF5A/FGL2/CD68/RELB/PSMB8/CTSS/ACE/IFI30/SLC11A1/KIF26A/ERAP1/HLA-C/VAMP8/NCF2/TAPBP/HLA-E/SH3GL2/MR1/HLA-DMA/CD8A/ICAM1/ITGAV/LGMN/HLA-A/TAPBPL/ERAP2/CTSV/B2M/TREX1/PSME1/CTSH/RFTN1/OSBPL1A/PSME2/CTSD/RAB32/MARCHF1/SEC22B	51
GO:0051445	regulation of meiotic cell cycle	15/3127	52/18866	0.0188328	0.0993647	0.0773339	DAZL/HORMAD1/PIWIL2/SPATA22/PSMA8/IHO1/DMRT1/PRDM9/NPPC/MEIOC/DUSP1/ZNF711/MAPK15/NPR2/WNT4	15
GO:0071622	regulation of granulocyte chemotaxis	15/3127	52/18866	0.0188328	0.0993647	0.0773339	CD74/EDN1/C3AR1/S100A14/THBS1/TRPV4/BST1/CCL5/IL23A/C5AR1/CSF1/RIPOR2/CXCL8/SLIT2/DYSF	15
GO:0072132	mesenchyme morphogenesis	15/3127	52/18866	0.0188328	0.0993647	0.0773339	FOXC2/WNT11/ACTG2/ACVRL1/BMP2/TGFB2/NOS3/ROBO2/ACTA2/ENG/DCHS1/ACTC1/SNAI1/TBX2/FOXC1	15
GO:0002823	negative regulation of adaptive immune response based on somatic recombination of immune receptors built from immunoglobulin superfamily domains	13/3127	43/18866	0.0188447	0.0993647	0.0773339	FOXJ1/C4BPB/C4BPA/HLA-F/CEACAM1/PTPRC/IFNB1/IL7R/LOXL3/IL1RL1/TNFSF4/IL20RB/SMAD7	13
GO:0003009	skeletal muscle contraction	13/3127	43/18866	0.0188447	0.0993647	0.0773339	CHRNA1/TNNC1/TNNC2/MB/ACTN3/ATP2A1/DMPK/KCNJ2/CHRNB1/MYH14/TCAP/STAC/TNNI3	13
GO:0030517	negative regulation of axon extension	13/3127	43/18866	0.0188447	0.0993647	0.0773339	SEMA4A/ARHGAP4/NTN1/MAP2/SEMA6B/SEMA3C/SEMA3G/SEMA5A/DRAXIN/SEMA4G/KIAA0319/SEMA6C/SEMA3B	13
GO:0045124	regulation of bone resorption	13/3127	43/18866	0.0188447	0.0993647	0.0773339	IL6/CLDN18/INPP5D/TNFAIP3/TNFRSF11B/ITGB3/ADAM8/PDK4/TF/IL20RA/UBASH3B/GPR137/TMEM64	13
GO:0046688	response to copper ion	13/3127	43/18866	0.0188447	0.0993647	0.0773339	MT1E/AQP2/MT1M/MAP1LC3A/MT1F/CYP1A1/SOD3/AQP1/ICAM1/AANAT/SNCA/ATP7B/PAM	13
GO:0086004	regulation of cardiac muscle cell contraction	13/3127	43/18866	0.0188447	0.0993647	0.0773339	KCNE3/DSP/JUP/RYR2/PDE4B/GJA5/ATP2A1/KCNJ2/STC1/PKP2/CAV1/FGF13/NOS1AP	13
GO:0007176	regulation of epidermal growth factor-activated receptor activity	10/3127	30/18866	0.0189176	0.0994096	0.0773689	EPGN/EREG/NEURL1/BTC/GPRC5A/HBEGF/EGF/CBLB/TGFA/SHC1	10
GO:0010758	regulation of macrophage chemotaxis	10/3127	30/18866	0.0189176	0.0994096	0.0773689	C3AR1/THBS1/TRPV4/MMP28/CCL5/C5AR1/CSF1/PTK2B/MTUS1/C5	10
GO:0045939	negative regulation of steroid metabolic process	10/3127	30/18866	0.0189176	0.0994096	0.0773689	DKK3/UGT1A8/NR0B1/BMP2/UGT1A1/GFI1/SNAI1/CYP27B1/APOE/WNT4	10
GO:0060122	inner ear receptor cell stereocilium organization	10/3127	30/18866	0.0189176	0.0994096	0.0773689	HES5/USH1G/PDZD7/MYO7A/RIPOR2/FAT4/HES1/LHFPL5/SDC4/IFT20	10
GO:0050680	negative regulation of epithelial cell proliferation	40/3127	175/18866	0.0189701	0.0996009	0.0775178	KRT4/SERPINF1/EPPK1/FLT1/EREG/ATOH8/ACVRL1/SFRP1/THBS1/COL4A3/CEACAM1/KDF1/TGFB2/SCG2/BMP4/STAT1/DLL4/NGFR/SULF1/SPARC/XDH/MTSS1/NKX3-1/EFNB2/CAV2/IL12A/GATA3/NLRC3/B2M/LIMS2/APOE/PBLD/DUSP10/PTEN/SAV1/CAV1/NKX2-8/DAB2IP/AQP11/PTCH1	40
GO:0043588	skin development	87/3127	425/18866	0.0190048	0.0996262	0.0775375	KRT17/KRT4/TP63/TFAP2B/ZBED2/COL1A2/AQP3/KRT7/PRSS8/LTB/FOXE1/SPINK6/ALOX15B/KRT79/ALOX12/KRT12/CDSN/KRT14/COL5A3/KRT39/COMP/KRT23/KRT9/EREG/KRT6A/IL20/DLL1/PI3/GRHL2/KRTAP3-1/COL1A1/GRHL3/KRT34/IRF6/CLDN1/PLAAT4/ST14/KDF1/KLK5/TGFB2/CYP26B1/KRT80/KRT13/OVOL2/NGFR/KRT20/DSP/FOXQ1/JUP/WNT10A/ALOX12B/GJB3/KRTAP20-2/APCDD1/FGF7/FA2H/SOX18/TXNIP/HPSE/TGM1/KRT32/KRTAP2-3/SHH/PDGFA/ZFP36/JAG1/DHCR24/KR…	87
GO:0070997	neuron death	75/3127	360/18866	0.0190071	0.0996262	0.0775375	SERPINF1/TP63/TFAP2B/FZD9/CD34/PITX3/TNFRSF1B/GRIN1/AGAP2/POU4F1/HLA-F/DIO3/NGF/TGFB2/GPNMB/PRKCG/GRIK5/CCL5/NGFR/NLRP1/FOS/FOXQ1/FGF20/ITGB2/ADAM8/SCN2A/C5AR1/EGR1/CRLF1/GRIK2/CSF1/KMO/TLR4/BDNF/RETREG1/ANGPT1/EFNB2/NR4A3/SARM1/DHCR24/LRRK2/TLDC2/GATA3/ITGA1/EPHB1/EGLN3/LGMN/FAS/PCSK9/PTK2B/APOE/FYN/ERBB3/NCOA7/NR4A2/DRAXIN/RRAS2/TYRO3/CLU/SNCA/VSTM2L/TGFB3/TIGAR/SIX1/USP53/CASP8/EPHA7/GRN/EGLN1…	75
GO:0032635	interleukin-6 production	39/3127	170/18866	0.0192024	0.100506	0.0782219	FOXJ1/CYBA/TSLP/LGALS9/CD74/TLR3/IFIH1/SYT11/PYCARD/EREG/CD36/IL6/FCER1G/TLR1/TNFAIP3/HGF/TMEM106A/HLA-B/AFAP1L2/POU2F2/MAPK13/SPON2/IL17D/NLRP12/NLRP10/INAVA/IRAK3/TLR2/MYD88/TLR4/IL37/TNFSF4/ADCYAP1/NLRC3/KLF2/IL17RA/TICAM1/IL1B/ADORA2B	39
GO:0050922	negative regulation of chemotaxis	18/3127	66/18866	0.0192074	0.100506	0.0782219	GREM1/ANGPT2/THBS1/SEMA4A/MMP28/ROBO2/SEMA6B/SEMA3C/SEMA3G/DUSP1/SEMA5A/PTPRO/SEMA4G/C5/SLIT2/SEMA6C/SEMA3B/CCN3	18
GO:0050953	sensory perception of light stimulus	49/3127	222/18866	0.01945	0.101689	0.0791429	CNGB1/COL11A1/GUCA1A/LUM/EFEMP1/KRT12/CABP4/SIX6/COL1A1/TGFBI/ABCA4/GPR179/RDH5/USH2A/NXNL2/COL2A1/USH1G/VSX1/SLC45A2/DLL4/PDE6G/TACSTD2/GNAT1/PDE6A/MIP/SLITRK6/SLC4A10/RIMS1/ABCC6/EYS/RDH10/EPAS1/CYP1B1/MYO7A/IMPG2/AOC2/SIX3/RBP4/CYP4V2/PCDH15/GJA3/FSCN2/RGS9/RP1L1/CNGA1/PRCD/GNAT2/RP2/REEP6	49
GO:0030099	myeloid cell differentiation	88/3127	431/18866	0.019603	0.102402	0.0796979	CD74/ADGRF5/TLR3/FAXDC2/MMP9/FES/TSPAN2/TESC/IL20/HOXB7/DLL1/BATF2/FCER1G/H3C14/H3C15/H3C8/SFRP1/H4C15/THBS1/CLDN18/POU4F1/ISG15/INPP5D/H3C10/CEACAM1/H4C8/CSF2/IRF4/IL15/IRF7/RHAG/BMP4/HCLS1/STAT1/H3C6/IL23A/FOS/MB/INHA/RELB/TLR2/MYL9/H3C13/CSF1/TF/LRRC17/GPR68/H3C2/LOX/H4C9/TLR4/H4C5/PML/NR4A3/PIK3CD/H4C14/GATA2/TMEM178A/EPAS1/ZFP36/JAG1/FSTL3/SCIN/GATA3/GAB3/HOXA7/OSCAR/MPL/B2M/PTK2B/IFI16/JUNB…	88
GO:0001945	lymph vessel development	9/3127	26/18866	0.0197851	0.102402	0.0796979	FOXC2/PDPN/ACVRL1/SVEP1/SOX18/EFNB2/HEG1/CCBE1/FOXC1	9
GO:0003081	regulation of systemic arterial blood pressure by renin-angiotensin	9/3127	26/18866	0.0197851	0.102402	0.0796979	CYBA/REN/SUCNR1/ACE2/ACE/GJA5/MME/AGTR1/SERPINF2	9
GO:0006688	glycosphingolipid biosynthetic process	9/3127	26/18866	0.0197851	0.102402	0.0796979	ST6GALNAC5/ST8SIA1/B3GALT4/ST3GAL5/ST6GALNAC6/FA2H/A4GALT/ST8SIA4/UGCG	9
GO:0018904	ether metabolic process	9/3127	26/18866	0.0197851	0.102402	0.0796979	ALOX12/LPCAT2/AGMO/EPHX3/PLA2G4C/PLA2G4A/LIPE/PLA2G7/EPHX1	9
GO:0035902	response to immobilization stress	9/3127	26/18866	0.0197851	0.102402	0.0796979	REN/PITX3/NR0B1/FOS/CYP1A1/TFF1/HNMT/PTK2B/SLC8A1	9
GO:0042403	thyroid hormone metabolic process	9/3127	26/18866	0.0197851	0.102402	0.0796979	FOXE1/SLC5A5/DIO2/DUOX1/DIO3/DUOXA1/SULT1B1/GATA3/IYD	9
GO:0042730	fibrinolysis	9/3127	26/18866	0.0197851	0.102402	0.0796979	FGB/SERPINB2/THBS1/FGG/THBD/PLAT/SERPINE1/SERPINF2/PLAU	9
GO:0042832	defense response to protozoan	9/3127	26/18866	0.0197851	0.102402	0.0796979	GBP4/BATF2/CD40/IRF4/GBP2/SLC11A1/MYD88/IL12A/CCDC88B	9
GO:0060037	pharyngeal system development	9/3127	26/18866	0.0197851	0.102402	0.0796979	ADGRF5/TGFB2/BMP4/NKX3-1/GATA3/HES1/RIPPLY3/SIX1/PTCH1	9
GO:0070633	transepithelial transport	9/3127	26/18866	0.0197851	0.102402	0.0796979	ABCB1/EDNRB/ABCG2/CFTR/EDN1/CSF2/P2RY6/CXADR/AQP1	9
GO:0072273	metanephric nephron morphogenesis	9/3127	26/18866	0.0197851	0.102402	0.0796979	GREM1/HES5/FMN1/BMP4/STAT1/SOX8/SIX2/HES1/WNT4	9
GO:0046942	carboxylic acid transport	73/3127	350/18866	0.0199381	0.102835	0.0800345	SLC1A7/SLC16A5/STRA6/CCK/MPC1L/SLC6A15/ABCG2/SLC13A3/PDPN/SLC38A4/SLC16A4/SLC6A20/FABP3/HTR1B/AVPR1A/SLC17A8/SLC6A17/CD36/EDN1/NMUR2/SLC27A6/THBS1/ACE2/CEACAM1/SLC38A8/SLC7A7/SLC51B/ABCB4/PRAF2/SLC3A1/SLC10A4/TRPC4/FABP4/ABAT/CLTRN/PLA2G10/SLC6A11/SLC17A7/SLC26A1/ACE/SLC11A1/SLC25A18/KMO/SV2A/BDNF/NFKBIE/RIMS1/SLC47A1/SLC16A12/NMB/PPFIA2/SLC7A2/SLC38A5/ACSL5/ABCB11/SLC17A5/APOE/PLA2G4A/SLC25A21/S…	73
GO:0009100	glycoprotein metabolic process	85/3127	415/18866	0.0199681	0.102835	0.0800345	EGFLAM/GALNT5/HYAL4/HEXA/FBXO2/COL11A1/MUC2/ST6GALNAC5/NCCRP1/FUT2/MGAT3/ADAMTS12/MUC1/BCAN/HYAL1/NECAB1/C1GALT1C1L/MUC16/B3GNT8/BGN/SERP2/ST8SIA1/DCN/MUC12/GAL3ST3/BMP2/GAL3ST2/CSPG4/SLC51B/TMEM106A/IL15/IHH/COL2A1/MUC4/ST6GALNAC1/GALNT9/B4GALNT2/MUC5AC/NCAN/SULF1/SPOCK2/B3GALT4/CSGALNACT1/ST3GAL5/ST6GALNAC6/GCNT3/FBXO6/MUC3A/GAL3ST4/CHST11/B3GNT3/HPSE/HBEGF/ST8SIA4/DSE/MUC15/MUC13/SPOCK3/RNF103…	85
GO:0010832	negative regulation of myotube differentiation	7/3127	18/18866	0.0200016	0.102835	0.0800345	CXCL10/PLPP7/ANKRD2/BDNF/BHLHE41/CFLAR/CCN3	7
GO:0032656	regulation of interleukin-13 production	7/3127	18/18866	0.0200016	0.102835	0.0800345	TSLP/LGALS9/IRF4/HLA-E/TNFSF4/GATA3/IL1RAP	7
GO:0035994	response to muscle stretch	7/3127	18/18866	0.0200016	0.102835	0.0800345	ANKRD1/EDN1/FOS/RYR2/TCAP/NFKBIA/SLC8A1	7
GO:0043031	negative regulation of macrophage activation	7/3127	18/18866	0.0200016	0.102835	0.0800345	ADGRF5/SYT11/PTPRC/LRFN5/TAFA3/GRN/NR1H3	7
GO:0048557	embryonic digestive tract morphogenesis	7/3127	18/18866	0.0200016	0.102835	0.0800345	RBPMS2/IHH/OVOL2/SHOX2/PDGFRA/SHH/SIX2	7
GO:2001185	regulation of CD8-positive, alpha-beta T cell activation	7/3127	18/18866	0.0200016	0.102835	0.0800345	CD274/VSIR/SOCS1/HLA-E/HLA-A/IRF1/SH3RF1	7
GO:0046579	positive regulation of Ras protein signal transduction	19/3127	71/18866	0.0200379	0.102936	0.080113	GPR65/NRG1/F2RL3/RASGEF1A/VAV1/F2RL2/SYNPO2L/NGF/RASGRP1/GPR17/CSF1/KITLG/PRAG1/GPR35/ERBIN/IRS2/F11R/MAPRE2/SHC1	19
GO:0006643	membrane lipid metabolic process	47/3127	212/18866	0.0201639	0.103157	0.0802855	HEXA/ST6GALNAC5/FUT2/PSAPL1/HACD4/SMPD3/ENPP2/ST8SIA1/GAL3ST3/GAL3ST2/AGMO/SGPP2/ELOVL7/SPTSSB/CERS1/GALC/SPHK1/SPNS2/DEGS2/B3GALT4/ST3GAL5/CCN1/ST6GALNAC6/ALOX12B/ELOVL3/GAL3ST4/FA2H/A4GALT/ST8SIA4/CYP1B1/GM2A/STS/ALDH3B1/B4GALT4/ARSA/UGCG/SPTLC3/ELOVL6/GLA/PRKD2/ORMDL2/SGPP1/PPM1L/PLA2G15/NEU1/ELOVL2/SMPDL3B	47
GO:0030278	regulation of ossification	47/3127	212/18866	0.0201639	0.103157	0.0802855	GREM1/TP63/FZD9/OSTN/IFITM1/KL/FFAR4/MGP/EGR2/COMP/IL6/SFRP1/BMP2/ISG15/HGF/TGFB2/NPPC/AXIN2/BMP4/SRGN/CCN1/CSF1/KREMEN2/JUND/NPNT/JAG1/NOCT/FBN2/SIX2/PHOSPHO1/GLI1/CYP27B1/CEBPD/PTK2B/RFLNB/WNT4/RUNX2/TGFB3/KREMEN1/WNT7B/DDR2/ACVR2A/TMEM64/SMAD7/DKK1/SLC8A1/PTCH1	47
GO:0019748	secondary metabolic process	16/3127	57/18866	0.020189	0.103157	0.0802855	TYRP1/UGT1A8/PON3/DCT/AKR1B1/AKR7A3/SLC45A2/CYP1A1/AKR1B10/CYP1B1/ZEB2/RAPGEF2/MFSD12/CTNS/PAM/MC1R	16
GO:0098900	regulation of action potential	16/3127	57/18866	0.020189	0.103157	0.0802855	KCNE3/CD36/SLC8A2/CXADR/DSP/JUP/RYR2/GJA5/KCNJ2/PKP2/FGF12/CAV1/GPR35/FMR1/FGF13/NOS1AP	16
GO:0001573	ganglioside metabolic process	8/3127	22/18866	0.0202478	0.103157	0.0802855	HEXA/ST6GALNAC5/B3GALT4/ST3GAL5/ST6GALNAC6/ST8SIA4/GM2A/NEU1	8
GO:0010888	negative regulation of lipid storage	8/3127	22/18866	0.0202478	0.103157	0.0802855	IL6/ITGB3/ITGAV/TTC39B/ABCA1/PNPLA2/NFKBIA/NR1H3	8
GO:0033005	positive regulation of mast cell activation	8/3127	22/18866	0.0202478	0.103157	0.0802855	TSLP/FCER1G/CD226/VAMP8/NR4A3/GATA2/NECTIN2/ADORA2B	8
GO:0035809	regulation of urine volume	8/3127	22/18866	0.0202478	0.103157	0.0802855	TFAP2B/EDNRB/EDN1/AKR1B1/NPR1/ADM/BTC/HAS2	8
GO:0042438	melanin biosynthetic process	8/3127	22/18866	0.0202478	0.103157	0.0802855	TYRP1/DCT/SLC45A2/ZEB2/RAPGEF2/MFSD12/CTNS/MC1R	8
GO:0045061	thymic T cell selection	8/3127	22/18866	0.0202478	0.103157	0.0802855	CD74/DOCK2/ZAP70/PTPRC/SHH/GATA3/TOX/JAG2	8
GO:0007431	salivary gland development	12/3127	39/18866	0.0205093	0.104375	0.0812334	TGM2/HGF/TGFB2/LAMA1/SEMA3C/TFCP2L1/FGF7/NKX3-1/SHH/PDGFA/TGFB3/POLB	12
GO:0048593	camera-type eye morphogenesis	30/3127	125/18866	0.0205206	0.104375	0.0812334	THY1/STRA6/TFAP2B/AQP5/IGFN1/CABP4/PITX3/DLL1/DIO3/WNT2/IHH/VSX1/BMP4/SDK2/CALB1/SOX8/TDRD7/COL8A2/COL8A1/JAG1/PROM1/EPHB1/FZD5/SIX3/RBP4/WNT9A/GNAT2/ZHX2/MFSD2A/TBX2	30
GO:0002820	negative regulation of adaptive immune response	14/3127	48/18866	0.0207391	0.105141	0.0818292	FOXJ1/C4BPB/C4BPA/CD160/HLA-F/CEACAM1/PTPRC/IFNB1/IL7R/LOXL3/IL1RL1/TNFSF4/IL20RB/SMAD7	14
GO:0009409	response to cold	14/3127	48/18866	0.0207391	0.105141	0.0818292	PLAC8/TRPA1/CXCL10/P2RX3/TRPM8/FOS/VGF/ADM/HSPA2/GMPR/UCP2/ADRB1/NFKBIA/CASP8	14
GO:1904036	negative regulation of epithelial cell apoptotic process	14/3127	48/18866	0.0207391	0.105141	0.0818292	FGB/ANGPTL4/RAMP2/FGG/TNFAIP3/SCG2/SEMA5A/ANGPT1/GATA2/TEK/GATA3/ICAM1/SERPINE1/CFLAR	14
GO:1990573	potassium ion import across plasma membrane	14/3127	48/18866	0.0207391	0.105141	0.0818292	SLC12A3/KCNJ9/HCN2/KCNJ8/KCNH2/KCNJ12/ATP1B1/KCNK9/ABCC9/KCNJ2/SLC12A5/SLC12A8/KCNJ14/SLC12A6	14
GO:0032233	positive regulation of actin filament bundle assembly	17/3127	62/18866	0.0213407	0.108013	0.0840651	GPR65/WNT11/SYNPO2/SFRP1/EPHA1/SYNPO2L/CCN2/ARHGEF5/SERPINF2/SYNPO/LIMCH1/SDC4/WNT4/TGFB3/RAPGEF3/SWAP70/TPM1	17
GO:2000351	regulation of endothelial cell apoptotic process	17/3127	62/18866	0.0213407	0.108013	0.0840651	FGB/ITGA4/ANGPTL4/CD40/RAMP2/THBS1/CD160/FGG/TNFAIP3/SCG2/SEMA5A/ANGPT1/GATA2/TEK/GATA3/ICAM1/SERPINE1	17
GO:1901861	regulation of muscle tissue development	36/3127	156/18866	0.0217744	0.110118	0.0857034	GREM1/NRG1/SOX15/DLL1/EDN1/BMP2/WNT2/CXADR/CYP26B1/RBM24/TLL2/JPH2/BMP4/FGF20/ACTN3/SHOX2/LOX/HDAC9/EFNB2/SHH/EPHB1/FGF2/GLI1/RBP4/KCNK2/FZD7/ERBB3/PTEN/SAV1/PIM1/ERBB4/SIX1/GATA6/TBX2/DKK1/RGS4	36
GO:0016331	morphogenesis of embryonic epithelium	35/3127	151/18866	0.0220002	0.111169	0.0865213	GREM1/TP63/ALX1/TBX18/GRHL2/GRHL3/HES5/SFRP1/WNT2/ST14/KDF1/TGFB2/SPINT1/TRIM71/SALL4/BMP4/OVOL2/SULF1/ADM/SOX8/RDH10/SHH/ZEB2/GATA3/SHROOM3/MTHFR/SPINT2/SDC4/WNT4/SIX1/JAG2/WNT7B/DLC1/COBL/PTCH1	35
GO:0042542	response to hydrogen peroxide	34/3127	146/18866	0.0222071	0.111589	0.0868482	LCN2/TRPA1/HBA1/TRPC6/MAP1LC3A/SMPD3/COL1A1/IL6/CRYAB/GPR37L1/TNFAIP3/HGF/FKBP1B/RNF112/SPHK1/STAT1/MAPK13/HBA2/MB/DUSP1/AQP1/TXNIP/NR4A3/CYP1B1/LRRK2/RHOB/PTK2B/GPR37/PAWR/FYN/KLF2/KDM6B/PDE8A/SLC8A1	34
GO:0044344	cellular response to fibroblast growth factor stimulus	34/3127	146/18866	0.0222071	0.111589	0.0868482	KL/FGF16/HYAL1/COL1A1/SFRP1/THBS1/FGFR3/FLRT3/TRIM71/DLL4/CCL5/NGFR/SULF1/FGF20/CCN2/FGF1/ANOS1/FGF7/NR4A1/ZFP36/GATA3/HHIP/FGF2/FAT4/FGF5/CREB3L1/CXCL8/FGFBP1/GALNT3/WNT4/PRKD2/FGF12/RUNX2/SHISA2	34
GO:0007435	salivary gland morphogenesis	11/3127	35/18866	0.0222096	0.111589	0.0868482	TGM2/HGF/TGFB2/LAMA1/SEMA3C/FGF7/NKX3-1/SHH/PDGFA/TGFB3/POLB	11
GO:0016486	peptide hormone processing	11/3127	35/18866	0.0222096	0.111589	0.0868482	REN/ACE2/NGF/SCG5/PCSK1/ACE/CORIN/MME/CPE/PCSK7/FURIN	11
GO:0035909	aorta morphogenesis	11/3127	35/18866	0.0222096	0.111589	0.0868482	TFAP2B/ACVRL1/TGFB2/DLL4/ENG/EFNB2/JAG1/HES1/MYLK/SIX1/TBX2	11
GO:0098801	regulation of renal system process	11/3127	35/18866	0.0222096	0.111589	0.0868482	CYBA/EDNRB/AVPR1A/EDN1/NPR1/PDGFB/PTPRO/GJA5/CORIN/STC1/AGTR1	11
GO:0140448	signaling receptor ligand precursor processing	11/3127	35/18866	0.0222096	0.111589	0.0868482	REN/ACE2/NGF/SCG5/PCSK1/ACE/CORIN/MME/CPE/PCSK7/FURIN	11
GO:0006026	aminoglycan catabolic process	18/3127	67/18866	0.0223085	0.111723	0.0869523	HYAL4/HEXA/LUM/BCAN/HYAL1/BGN/DCN/CSPG4/SDC2/NCAN/HPSE/VCAN/CSPG5/FGF2/SDC4/GPC5/GPC4/HYAL3	18
GO:0032890	regulation of organic acid transport	18/3127	67/18866	0.0223085	0.111723	0.0869523	CCK/FABP3/HTR1B/AVPR1A/EDN1/THBS1/ACE2/ABAT/CLTRN/PLA2G10/KMO/SV2A/ACSL5/ABCB11/SLC43A2/IRS2/IL1B/RGS4	18
GO:0045670	regulation of osteoclast differentiation	18/3127	67/18866	0.0223085	0.111723	0.0869523	TLR3/IL20/SFRP1/CLDN18/POU4F1/INPP5D/IL23A/FOS/CSF1/LRRC17/GPR68/TLR4/TMEM178A/FSTL3/UBASH3B/MITF/GPR137/TMEM64	18
GO:0071300	cellular response to retinoic acid	18/3127	67/18866	0.0223085	0.111723	0.0869523	SERPINF1/WNT11/TESC/COL1A1/WNT2/LTK/CYP26B1/GJB3/AQP1/WNT5B/PTK2B/BRINP2/WNT9A/FZD7/ABCA1/ABL2/PTK6/WNT7B	18
GO:0009311	oligosaccharide metabolic process	15/3127	53/18866	0.0223522	0.111761	0.0869819	ST6GALNAC5/ST8SIA1/GAL3ST3/ST6GALNAC1/ST6GALNAC6/GAL3ST4/ST8SIA4/GM2A/ST6GAL2/FUT4/GLA/FBP1/B4GALT1/NEU1/MGAT2	15
GO:0032731	positive regulation of interleukin-1 beta production	15/3127	53/18866	0.0223522	0.111761	0.0869819	AIM2/CASP1/LGALS9/PYCARD/IL6/NLRC4/NLRP12/NLRP1/INAVA/EGR1/TLR4/FZD5/IFI16/PANX1/CASP8	15
GO:0009581	detection of external stimulus	33/3127	141/18866	0.0223923	0.111871	0.0870672	CNGB1/TRPA1/COL11A1/GUCA1A/DRGX/CABP4/ABCA4/CHRNA9/LXN/TRPM8/ANO3/NGFR/PDE6G/JUP/GNAT1/PDZD7/PDE6A/GRIK2/TMC1/EYS/CXCR4/ASIC3/MMP24/EPHB1/PLEKHB1/PKD1L1/LHFPL5/FYN/TCAP/CNGA1/GNAT2/REEP6/NMT2	33
GO:0010522	regulation of calcium ion transport into cytosol	25/3127	101/18866	0.0226277	0.112956	0.0879115	THY1/CYBA/F2RL3/CXCL10/CXCL11/JPH4/GRIN1/JPH3/P2RX3/P2RY6/FKBP1B/JPH2/BDKRB1/CAPN3/RYR2/PML/HAP1/TMEM38A/JPH1/PTK2B/FYN/UBASH3B/CAV1/SNCA/SLC8A1	25
GO:0032414	positive regulation of ion transmembrane transporter activity	26/3127	106/18866	0.022766	0.113257	0.0881458	KCNE3/ABCB1/ACTN2/PDZK1/CFTR/TRPC6/TESC/LRRC38/P2RY6/S100A1/JPH2/CTSS/ATP1B1/GALR2/NLGN3/ARC/RYR2/HSPA2/ATP2A1/HAP1/PTAFR/STAC/RGS9/CNKSR3/TMSB4X/NOS1AP	26
GO:0001913	T cell mediated cytotoxicity	13/3127	44/18866	0.0227978	0.113257	0.0881458	HLA-F/CEACAM1/PTPRC/HLA-B/IL7R/IL23A/HLA-E/IL12A/MR1/NECTIN2/HLA-A/B2M/CTSH	13
GO:0032965	regulation of collagen biosynthetic process	13/3127	44/18866	0.0227978	0.113257	0.0881458	IL6/IHH/NPPC/BMP4/CYGB/ENG/CCN2/SERPINB7/SERPINF2/CREB3L1/WNT4/TGFB3/SCX	13
GO:0042088	T-helper 1 type immune response	13/3127	44/18866	0.0227978	0.113257	0.0881458	EBI3/SEMA4A/IL23A/NLRP10/RELB/SLC11A1/TLR4/IL1RL1/TNFSF4/IL1R1/IL12A/PLA2G4A/IL1B	13
GO:0044060	regulation of endocrine process	13/3127	44/18866	0.0227978	0.113257	0.0881458	KISS1/POMC/REN/HCAR2/FOXL2/TACR2/INHA/NKX3-1/GJA5/AGTR1/INHBA/RAB11FIP1/IL1B	13
GO:1903053	regulation of extracellular matrix organization	13/3127	44/18866	0.0227978	0.113257	0.0881458	AEBP1/PDPN/TNFRSF1B/IL6/PHLDB2/HAS2/ADTRP/PHLDB1/DDR1/CFLAR/COLGALT1/SLC2A10/DDR2	13
GO:0061387	regulation of extent of cell growth	27/3127	111/18866	0.0228443	0.113396	0.0882544	ISLR2/NRCAM/TRPV2/SEMA4A/ARHGAP4/NGF/RND2/NTN1/MAP2/SEMA6B/FN1/SEMA3C/SEMA3G/SEMA5A/BDNF/L1CAM/APOE/DRAXIN/SEMA4G/NKX6-1/KIAA0319/EPHA7/SEMA6C/SEMA3B/FGF13/CDKL5/MAP3K13	27
GO:0050714	positive regulation of protein secretion	39/3127	172/18866	0.0229447	0.113804	0.0885715	ANKRD1/NNAT/CD34/FGB/TNFRSF4/SLC30A8/CFTR/HCAR2/SAA1/IL6/FGG/TGFB2/GCK/MYOM1/GIPR/ABAT/CLTRN/ACHE/ADAM8/TLR2/CADM1/BLK/GPR68/PFKFB2/HTR2B/TLR4/HLA-E/TNFSF4/CD14/RBP4/OXCT1/PANX1/NKX6-1/EZR/TGFB3/IRS2/C2CD2L/WLS/BAIAP3	39
GO:0019226	transmission of nerve impulse	19/3127	72/18866	0.023112	0.114541	0.0891457	CHRNA1/AVPR1A/NRCAM/TYMP/P2RX3/FKBP1B/CHRNB4/CHRM5/SCN2A/CACNA1G/GRIK2/KCND2/SCN3A/MYH14/FGF12/GPR35/SCN9A/FMR1/SPTBN4	19
GO:0002793	positive regulation of peptide secretion	43/3127	193/18866	0.0234427	0.116088	0.090349	KISS1/ANKRD1/NNAT/CD34/FFAR4/FGB/TNFRSF4/SLC30A8/CFTR/HCAR2/SAA1/IL6/ILDR1/FGG/TGFB2/GCK/MYOM1/GIPR/ABAT/CLTRN/ACHE/ADAM8/TLR2/CADM1/BLK/GPR68/PFKFB2/HTR2B/TLR4/HLA-E/TNFSF4/CD14/ADCYAP1/RBP4/OXCT1/PANX1/NKX6-1/EZR/TGFB3/IRS2/C2CD2L/WLS/BAIAP3	43
GO:0019369	arachidonic acid metabolic process	16/3127	58/18866	0.0237114	0.116519	0.0906852	PTGS2/PTGDS/ALOX15B/ALOX12/CYP4F12/PTGS1/PLA2G4C/PLA2G10/ALOX12B/CYP1A1/CYP2J2/CYP1B1/PLA2G4A/CYP2S1/DAGLB/EPHX1	16
GO:0030500	regulation of bone mineralization	20/3127	77/18866	0.0237695	0.116519	0.0906852	GREM1/FZD9/KL/MGP/COMP/BMP2/ISG15/BMP4/SRGN/CCN1/FBN2/PHOSPHO1/CYP27B1/PTK2B/RFLNB/WNT4/TGFB3/DDR2/ACVR2A/SLC8A1	20
GO:0031345	negative regulation of cell projection organization	42/3127	188/18866	0.0238434	0.116519	0.0906852	THY1/STMN2/OSTN/TRPC6/CRMP1/SEMA4A/ARHGAP4/TRPV4/NTN1/MAP2/SEMA6B/NGFR/TACSTD2/SEMA3C/PLK2/SEMA3G/EPHA4/SEMA5A/NLGN3/GFI1/EFNB2/PTPRO/LRRK2/INPP5J/B2M/APOE/FYN/ZNF365/RAPGEF2/PTEN/DRAXIN/SEMA4G/TBX6/PRAG1/KREMEN1/KIAA0319/SLIT2/EPHA7/SEMA6C/SEMA3B/FGF13/DKK1	42
GO:0043271	negative regulation of ion transport	36/3127	157/18866	0.0238738	0.116519	0.0906852	PTGS2/KCNE3/MAOB/ACTN2/MMP9/SYT11/SPINK1/HTR1B/SFRP4/RRAD/THBS1/FKBP1B/KCNE4/NOS3/KCNH2/ABAT/ANO9/ADCYAP1/HECW2/ICAM1/STC1/PCSK9/PTK2B/PTEN/CBARP/FGF12/SLC43A2/CAV1/GPR35/GABRE/SNCA/IRS2/HECW1/FMR1/DYSF/RGS4	36
GO:0048634	regulation of muscle organ development	36/3127	157/18866	0.0238738	0.116519	0.0906852	GREM1/NRG1/SOX15/DLL1/EDN1/BMP2/WNT2/CXADR/CYP26B1/RBM24/TLL2/JPH2/BMP4/FGF20/ACTN3/SHOX2/LOX/HDAC9/EFNB2/SHH/EPHB1/FGF2/GLI1/RBP4/KCNK2/FZD7/ERBB3/PTEN/SAV1/PIM1/ERBB4/SIX1/GATA6/TBX2/DKK1/RGS4	36
GO:0002675	positive regulation of acute inflammatory response	10/3127	31/18866	0.0238827	0.116519	0.0906852	PTGS2/IL6/FCER1G/PIK3CG/C3/PTGER3/ADAM8/C2CD4A/HLA-E/IL1B	10
GO:0061037	negative regulation of cartilage development	10/3127	31/18866	0.0238827	0.116519	0.0906852	GREM1/EFEMP1/WNT11/ADAMTS12/BMP4/FRZB/PTHLH/ADAMTS7/WNT9A/RFLNB	10
GO:0099068	postsynapse assembly	10/3127	31/18866	0.0238827	0.116519	0.0906852	LRRC4B/CBLN1/NLGN3/NLGN4X/CDH2/SHANK1/PTEN/NTNG2/IL1RAP/MAGI2	10
GO:0015849	organic acid transport	73/3127	353/18866	0.0239058	0.116519	0.0906852	SLC1A7/SLC16A5/STRA6/CCK/MPC1L/SLC6A15/ABCG2/SLC13A3/PDPN/SLC38A4/SLC16A4/SLC6A20/FABP3/HTR1B/AVPR1A/SLC17A8/SLC6A17/CD36/EDN1/NMUR2/SLC27A6/THBS1/ACE2/CEACAM1/SLC38A8/SLC7A7/SLC51B/ABCB4/PRAF2/SLC3A1/SLC10A4/TRPC4/FABP4/ABAT/CLTRN/PLA2G10/SLC6A11/SLC17A7/SLC26A1/ACE/SLC11A1/SLC25A18/KMO/SV2A/BDNF/NFKBIE/RIMS1/SLC47A1/SLC16A12/NMB/PPFIA2/SLC7A2/SLC38A5/ACSL5/ABCB11/SLC17A5/APOE/PLA2G4A/SLC25A21/S…	73
GO:0002604	regulation of dendritic cell antigen processing and presentation	5/3127	11/18866	0.0239256	0.116519	0.0906852	CD74/THBS1/FGL2/CD68/SLC11A1	5
GO:0032276	regulation of gonadotropin secretion	5/3127	11/18866	0.0239256	0.116519	0.0906852	KISS1/FOXL2/TACR2/INHA/INHBA	5
GO:0032908	regulation of transforming growth factor beta1 production	5/3127	11/18866	0.0239256	0.116519	0.0906852	LUM/THBS1/SERPINB7/GATA6/FURIN	5
GO:0033632	regulation of cell-cell adhesion mediated by integrin	5/3127	11/18866	0.0239256	0.116519	0.0906852	FERMT3/CCL5/SKAP1/PODXL/SWAP70	5
GO:0045060	negative thymic T cell selection	5/3127	11/18866	0.0239256	0.116519	0.0906852	CD74/DOCK2/ZAP70/PTPRC/SHH	5
GO:0051024	positive regulation of immunoglobulin secretion	5/3127	11/18866	0.0239256	0.116519	0.0906852	TNFRSF4/IL6/HLA-E/TNFSF4/RBP4	5
GO:0052697	xenobiotic glucuronidation	5/3127	11/18866	0.0239256	0.116519	0.0906852	UGT1A10/UGT1A8/UGT1A4/UGT1A1/UGT1A6	5
GO:0070757	interleukin-35-mediated signaling pathway	5/3127	11/18866	0.0239256	0.116519	0.0906852	EBI3/IL12RB2/STAT1/STAT4/IL12A	5
GO:0072110	glomerular mesangial cell proliferation	5/3127	11/18866	0.0239256	0.116519	0.0906852	BMP4/PDGFB/EGR1/SERPINB7/CFLAR	5
GO:0090557	establishment of endothelial intestinal barrier	5/3127	11/18866	0.0239256	0.116519	0.0906852	CLDN1/TJP3/ICAM1/RAPGEF2/F11R	5
GO:0097090	presynaptic membrane organization	5/3127	11/18866	0.0239256	0.116519	0.0906852	CNTN2/IL1RAPL1/NLGN3/NLGN4X/PTEN	5
GO:1902513	regulation of organelle transport along microtubule	5/3127	11/18866	0.0239256	0.116519	0.0906852	NEFH/MAP2/HAP1/FEZ1/TRIM58	5
GO:0045652	regulation of megakaryocyte differentiation	21/3127	82/18866	0.0242978	0.118239	0.0920234	FAXDC2/TESC/H3C14/H3C15/H3C8/H4C15/THBS1/H3C10/H4C8/H3C6/MYL9/H3C13/H3C2/LOX/H4C9/H4C5/NR4A3/H4C14/GATA2/SCIN/MOV10	21
GO:1904064	positive regulation of cation transmembrane transport	34/3127	147/18866	0.0244206	0.118743	0.092416	THY1/KCNE3/F2RL3/ACTN2/PDZK1/TESC/CXCL10/CXCL11/LRRC38/ACE2/P2RY6/S100A1/KCNH2/JPH2/CLTRN/BDKRB1/CTSS/ATP1B1/CAPN3/GALR2/NLGN3/ARC/RYR2/HSPA2/ATP2A1/HAP1/KCNJ2/STAC/RGS9/GJC2/SNCA/CNKSR3/TMSB4X/NOS1AP	34
GO:0060401	cytosolic calcium ion transport	40/3127	178/18866	0.0246337	0.11959	0.0930751	THY1/CYBA/TRPA1/LCK/F2RL3/HTR2C/CXCL10/CXCL11/JPH4/GRIN1/TRPV2/JPH3/SLC8A2/TRPV4/PTPRC/P2RX3/P2RY6/FKBP1B/JPH2/GRIN2D/BDKRB1/CCN2/CAPN3/ATP2A3/HTR2B/RYR2/PML/HAP1/FGF2/TMEM38A/JPH1/PTK2B/FYN/RGS9/ERO1A/UBASH3B/CAV1/SNCA/SLC8B1/SLC8A1	40
GO:0002673	regulation of acute inflammatory response	14/3127	49/18866	0.0247301	0.11959	0.0930751	PTGS2/EDNRB/IL6/FCER1G/PIK3CG/C3/PTGER3/ADAM8/C2CD4A/HLA-E/ADCYAP1/IL20RB/RHBDD3/IL1B	14
GO:0009395	phospholipid catabolic process	14/3127	49/18866	0.0247301	0.11959	0.0930751	PLBD1/SMPD3/ENPP2/ABHD12B/APOC1/PLA2G4C/PLA2G10/LIPG/PLA2G4A/GDPD3/PLA2G7/PLBD2/PLA2G15/SMPDL3B	14
GO:0010712	regulation of collagen metabolic process	14/3127	49/18866	0.0247301	0.11959	0.0930751	IL6/IHH/NPPC/BMP4/CYGB/VSIR/ENG/CCN2/SERPINB7/SERPINF2/CREB3L1/WNT4/TGFB3/SCX	14
GO:0015872	dopamine transport	14/3127	49/18866	0.0247301	0.11959	0.0930751	SYT10/SYT11/HTR1B/SYT5/SYT12/SLC22A1/RAB3B/ABAT/CHRM5/FGF20/MAPK15/SYT17/SNCA/SYT9	14
GO:0032663	regulation of interleukin-2 production	14/3127	49/18866	0.0247301	0.11959	0.0930751	GBP1/CD34/PTPRC/IRF4/TNFAIP3/PDE4B/ZFP36/CD86/GATA3/IL20RB/SFTPD/EZR/PRKD2/IL1B	14
GO:0034656	nucleobase-containing small molecule catabolic process	14/3127	49/18866	0.0247301	0.11959	0.0930751	APOBEC2/APOBEC3G/ENTPD8/TYMP/APOBEC3F/ENTPD2/CDA/NT5C3A/APOBEC3D/ENTPD1/NT5E/UPP1/ADPRM/APOBEC3B	14
GO:0046530	photoreceptor cell differentiation	17/3127	63/18866	0.0248442	0.120048	0.0934314	THY1/CNGB1/CABP4/PRDM1/DIO3/IHH/SDK2/GNAT1/SOX8/DLX2/MYO7A/PROM1/FSCN2/RP1L1/GNAT2/IFT20/MFSD2A	17
GO:0000183	rDNA heterochromatin assembly	12/3127	40/18866	0.0250003	0.120426	0.0937255	H3C14/H3C15/H3C8/H4C15/H3C10/H4C8/H3C6/H3C13/H3C2/H4C9/H4C5/H4C14	12
GO:0009072	aromatic amino acid family metabolic process	12/3127	40/18866	0.0250003	0.120426	0.0937255	IL4I1/DCT/IDO1/IDO2/HAL/CARNS1/KMO/FTCD/KYNU/HNMT/AMDHD1/IYD	12
GO:0032892	positive regulation of organic acid transport	12/3127	40/18866	0.0250003	0.120426	0.0937255	CCK/FABP3/AVPR1A/EDN1/ACE2/ABAT/CLTRN/PLA2G10/KMO/ACSL5/ABCB11/IL1B	12
GO:0040036	regulation of fibroblast growth factor receptor signaling pathway	12/3127	40/18866	0.0250003	0.120426	0.0937255	THBS1/NGFR/SULF1/GATA3/HHIP/FGF2/CREB3L1/FGFBP1/WNT4/PRKD2/RUNX2/SHISA2	12
GO:0042100	B cell proliferation	24/3127	97/18866	0.0252486	0.121339	0.0944359	CTLA4/CD74/TNFRSF4/CD40/INPP5D/PTPRC/MZB1/IFNB1/IL7R/BST1/CD79A/CDKN1A/CR2/BLK/RASGRP1/TLR4/PLCL2/IL7/PAWR/SLC39A10/AHR/TICAM1/IRS2/PELI1	24
GO:0046634	regulation of alpha-beta T cell activation	24/3127	97/18866	0.0252486	0.121339	0.0944359	LGALS9/CD274/EBI3/PRDM1/CD160/ZAP70/PTPRC/IRF4/IHH/IL23A/VSIR/ARG2/SOCS1/LOXL3/HLA-E/TNFSF4/SHH/IL12A/CD86/GATA3/HLA-A/IRF1/SH3RF1/SMAD7	24
GO:1901184	regulation of ERBB signaling pathway	24/3127	97/18866	0.0252486	0.121339	0.0944359	IFI6/EPGN/MMP9/EREG/CEACAM1/AFAP1L2/PDE6G/NEURL1/BTC/MVP/GPRC5A/HBEGF/HAP1/SH3GL2/EGF/ERBB2/ITGA1/LGMN/CBLB/TGFA/PTK6/DGKD/DAB2IP/SHC1	24
GO:0055024	regulation of cardiac muscle tissue development	25/3127	102/18866	0.0253942	0.121828	0.0948171	GREM1/NRG1/DLL1/EDN1/BMP2/WNT2/CXADR/JPH2/BMP4/FGF20/EFNB2/FGF2/GLI1/RBP4/KCNK2/FZD7/ERBB3/PTEN/SAV1/PIM1/ERBB4/GATA6/TBX2/DKK1/RGS4	25
GO:0036037	CD8-positive, alpha-beta T cell activation	9/3127	27/18866	0.0254214	0.121828	0.0948171	CD274/VSIR/SOCS1/EOMES/HLA-E/TOX/HLA-A/IRF1/SH3RF1	9
GO:0048799	animal organ maturation	9/3127	27/18866	0.0254214	0.121828	0.0948171	GREM1/BMP2/FGFR3/DCHS1/GATA3/PHOSPHO1/RFLNB/FAT4/THBS3	9
GO:0072676	lymphocyte migration	28/3127	117/18866	0.025449	0.121828	0.0948171	CCL20/MYO1G/XG/GCSAML/PYCARD/ITGA4/CXCL10/CXCL11/SAA1/PIK3CG/ZAP70/APOD/CCL5/SPNS2/ADAM8/ITGB7/CXCL16/PIK3CD/RIPOR2/GATA3/ICAM1/CCL26/PTK2B/ADTRP/TMEM102/ARTN/SLC8B1/F11R	28
GO:1904019	epithelial cell apoptotic process	28/3127	117/18866	0.025449	0.121828	0.0948171	FGB/ITGA4/SFRP4/ANGPTL4/IL6/CD40/RAMP2/PIK3CG/THBS1/CD160/FGG/COL4A3/TNFAIP3/SCG2/SEMA5A/RYR2/ANGPT1/GATA2/TEK/ZFP36/GATA3/ICAM1/SERPINE1/SIX3/KRT8/CFLAR/JAG2/DAB2IP	28
GO:0032642	regulation of chemokine production	18/3127	68/18866	0.0257768	0.123207	0.0958896	TSLP/LGALS9/CD74/TLR3/IL6/TRPV4/APOD/ARG2/TLR2/TLR4/CXCL6/ADCYAP1/IL7/ERBIN/IL17RA/EIF2AK2/IL1B/ADORA2B	18
GO:1904888	cranial skeletal system development	18/3127	68/18866	0.0257768	0.123207	0.0958896	TP63/FOXC2/FOXE1/PRRX1/GRHL2/TBX15/TGFB2/BMP4/HOXA1/CHST11/PDGFRA/DLX2/RDH10/PAX5/SIX2/RUNX2/TGFB3/SIX1	18
GO:0060828	regulation of canonical Wnt signaling pathway	62/3127	295/18866	0.0259028	0.123713	0.096284	GREM1/TMEM88/DKK3/ZBED2/FZD9/LGR6/WNT11/TBX18/PLEKHA4/SFRP4/PSMA8/COL1A1/SFRP1/BMP2/PSMB9/AXIN2/PPM1N/JUP/PSMB8/GPRC5B/EGR1/TMEM198/SEMA5A/KREMEN2/FRZB/WNT5B/PTPRO/SHH/RSPO2/DLX5/CDH2/LRRK2/BAMBI/EGF/IGFBP6/DACT1/IGFBP2/GLI1/PTPRU/SCEL/DACT3/FZD7/APOE/DRAXIN/TLE4/PSME1/BICC1/ZNF703/CAV1/KREMEN1/PSME2/GPC5/IGFBP1/HECW1/IFT20/APC/TLE1/WLS/DAB2IP/TMEM131L/TMEM64/DKK1	62
GO:0090090	negative regulation of canonical Wnt signaling pathway	41/3127	184/18866	0.0263393	0.12492	0.0972229	GREM1/TMEM88/DKK3/WNT11/TBX18/SFRP4/PSMA8/SFRP1/BMP2/PSMB9/AXIN2/PSMB8/EGR1/KREMEN2/FRZB/WNT5B/PTPRO/SHH/CDH2/IGFBP6/DACT1/IGFBP2/GLI1/PTPRU/DACT3/APOE/DRAXIN/TLE4/PSME1/BICC1/CAV1/KREMEN1/PSME2/IGFBP1/HECW1/APC/TLE1/DAB2IP/TMEM131L/TMEM64/DKK1	41
GO:0030857	negative regulation of epithelial cell differentiation	15/3127	54/18866	0.0263439	0.12492	0.0972229	TP63/CDSN/MMP9/DLL1/GRHL2/ACVRL1/HES5/STAT1/XDH/FRZB/JAG1/HOXA7/HES1/CAV1/TBX3	15
GO:1903779	regulation of cardiac conduction	19/3127	73/18866	0.026533	0.12492	0.0972229	ATP2B2/NPR1/ACE2/SLC8A2/FXYD3/CXADR/FKBP1B/NPPC/ATP1B1/ATP2A3/ABCC9/RYR2/GJA5/ATP2A1/DMPK/CORIN/NPR2/CAV1/SLC8A1	19
GO:0006582	melanin metabolic process	8/3127	23/18866	0.0266439	0.12492	0.0972229	TYRP1/DCT/SLC45A2/ZEB2/RAPGEF2/MFSD12/CTNS/MC1R	8
GO:0006590	thyroid hormone generation	8/3127	23/18866	0.0266439	0.12492	0.0972229	FOXE1/SLC5A5/DIO2/DUOX1/DIO3/DUOXA1/GATA3/IYD	8
GO:0022010	central nervous system myelination	8/3127	23/18866	0.0266439	0.12492	0.0972229	CNTN2/HES5/ID4/TLR2/FA2H/PTEN/CLU/NCSTN	8
GO:0031639	plasminogen activation	8/3127	23/18866	0.0266439	0.12492	0.0972229	FGB/THBS1/FGG/PLAT/DHCR24/SERPINE1/SERPINF2/PLAU	8
GO:0032291	axon ensheathment in central nervous system	8/3127	23/18866	0.0266439	0.12492	0.0972229	CNTN2/HES5/ID4/TLR2/FA2H/PTEN/CLU/NCSTN	8
GO:0035458	cellular response to interferon-beta	8/3127	23/18866	0.0266439	0.12492	0.0972229	AIM2/TLR3/ACOD1/IFNB1/STAT1/IFI16/IRF1/TREX1	8
GO:0048791	calcium ion-regulated exocytosis of neurotransmitter	8/3127	23/18866	0.0266439	0.12492	0.0972229	SYT10/SYT5/SYT12/UNC13A/RIMS1/SYT17/RIMS2/SYT9	8
GO:0050951	sensory perception of temperature stimulus	8/3127	23/18866	0.0266439	0.12492	0.0972229	TRPA1/LXN/TRPM8/GRIK2/CXCR4/ASIC3/MMP24/EPHB1	8
GO:0070977	bone maturation	8/3127	23/18866	0.0266439	0.12492	0.0972229	GREM1/BMP2/FGFR3/DCHS1/PHOSPHO1/RFLNB/FAT4/THBS3	8
GO:0072170	metanephric tubule development	8/3127	23/18866	0.0266439	0.12492	0.0972229	HES5/STAT1/CALB1/SOX8/FAT4/HES1/WNT4/WNT7B	8
GO:0097150	neuronal stem cell population maintenance	8/3127	23/18866	0.0266439	0.12492	0.0972229	PRRX1/DLL1/HES5/IGF2BP1/CDH2/JAG1/MMP24/HES1	8
GO:0001946	lymphangiogenesis	6/3127	15/18866	0.0266603	0.12492	0.0972229	FOXC2/PDPN/ACVRL1/SOX18/CCBE1/FOXC1	6
GO:0014856	skeletal muscle cell proliferation	6/3127	15/18866	0.0266603	0.12492	0.0972229	ANGPT1/SHH/EPHB1/FGF2/SIX1/CFLAR	6
GO:0032274	gonadotropin secretion	6/3127	15/18866	0.0266603	0.12492	0.0972229	KISS1/FOXL2/TACR2/INHA/INHBA/TBX3	6
GO:0034134	toll-like receptor 2 signaling pathway	6/3127	15/18866	0.0266603	0.12492	0.0972229	CYBA/TLR1/TNFAIP3/ACOD1/TLR2/PIK3AP1	6
GO:0042574	retinal metabolic process	6/3127	15/18866	0.0266603	0.12492	0.0972229	CYP27C1/RDH10/CYP1B1/SDR16C5/BCO2/DHRS13	6
GO:0060841	venous blood vessel development	6/3127	15/18866	0.0266603	0.12492	0.0972229	ACVRL1/ENG/SEMA3C/EFNB2/HEG1/CCBE1	6
GO:0070831	basement membrane assembly	6/3127	15/18866	0.0266603	0.12492	0.0972229	RAMP2/PHLDB2/LAMB3/LAMB4/PHLDB1/NTNG2	6
GO:0072160	nephron tubule epithelial cell differentiation	6/3127	15/18866	0.0266603	0.12492	0.0972229	STAT1/MTSS1/PROM1/GATA3/FAT4/CD24	6
GO:2000345	regulation of hepatocyte proliferation	6/3127	15/18866	0.0266603	0.12492	0.0972229	CEACAM1/TNFAIP3/FGF1/GLI1/LIMS2/CFLAR	6
GO:2001028	positive regulation of endothelial cell chemotaxis	6/3127	15/18866	0.0266603	0.12492	0.0972229	FGF16/SEMA5A/FGF2/LGMN/PRKD2/TMSB4X	6
GO:2001044	regulation of integrin-mediated signaling pathway	6/3127	15/18866	0.0266603	0.12492	0.0972229	BST1/LOXL3/TIMP1/LIMS2/CD177/SLC2A10	6
GO:0071241	cellular response to inorganic substance	48/3127	221/18866	0.0269258	0.125883	0.0979728	MT1E/SERPINF1/PTGS2/GUCA1A/CPNE4/CPNE5/AQP2/SYT10/DPEP1/MMP9/SYT11/RASAL1/MT1M/MAP1LC3A/RASGRP2/SMPD3/KCNK3/EDN1/SYT5/CLDN1/SYT12/CDH1/FABP4/FOS/CAPN3/MT1F/TF/CYP1A1/AQP1/FOSB/SHH/JUND/LRRK2/FSTL3/LGMN/B2M/JUNB/RASA4/TREX1/SYT17/SNCA/FBP1/TIGAR/CFLAR/FMR1/SLC41A1/NCSTN/SYT9	48
GO:1901654	response to ketone	44/3127	200/18866	0.0270211	0.125883	0.0979728	SERPINF1/CYBA/MAOB/CFTR/AVPR1A/EDN1/RAMP2/SFRP1/AKR1B1/THBS1/CLDN1/CA9/P2RY6/TGFB2/ABCB4/ACOD1/FOS/CDKN1A/TLR2/SLIT3/DUSP1/CATSPERG/AQP1/FOSB/HOXD13/TXNIP/TNFSF4/NKX3-1/OXTR/PTGER2/ICAM1/AANAT/PTAFR/CATSPER1/GJB2/CAV1/KLF2/TGFB3/AHR/CFLAR/TBXA2R/SLIT2/ABHD2/NR1H3	44
GO:0048588	developmental cell growth	51/3127	237/18866	0.0271756	0.125883	0.0979728	OSTN/CPNE5/RASAL1/ITGA4/NDN/ISLR2/FOXL2/NRCAM/EDN1/TRPV2/SEMA4A/ARHGAP4/NGF/FLRT3/RND2/NTN1/SLIT1/MAP2/SEMA6B/FN1/UNC13A/SEMA3C/SEMA3G/SLIT3/SEMA5A/NLGN3/BDNF/RIMS1/SH3GL2/CXCR4/L1CAM/ZEB2/DCLK1/APOE/DDR1/DRAXIN/SEMA4G/NKX6-1/SYT17/KIAA0319/SLIT2/EPHA7/SEMA6C/RIMS2/SEMA3B/FGF13/CDKL5/COBL/SMAD7/RGS4/MAP3K13	51
GO:0002710	negative regulation of T cell mediated immunity	7/3127	19/18866	0.0272389	0.125883	0.0979728	HLA-F/CEACAM1/PTPRC/IFNB1/IL7R/IL20RB/SMAD7	7
GO:0010744	positive regulation of macrophage derived foam cell differentiation	7/3127	19/18866	0.0272389	0.125883	0.0979728	ALOX15B/CD36/MSR1/CSF2/PLA2G10/CSF1/AGTR1	7
GO:0032026	response to magnesium ion	7/3127	19/18866	0.0272389	0.125883	0.0979728	SMPD3/THBS1/TNFRSF11B/CD14/SNCA/FBP1/SLC41A1	7
GO:0035338	long-chain fatty-acyl-CoA biosynthetic process	7/3127	19/18866	0.0272389	0.125883	0.0979728	ELOVL7/ACSL6/ELOVL3/ACSL5/ACSBG1/ELOVL6/ELOVL2	7
GO:0051546	keratinocyte migration	7/3127	19/18866	0.0272389	0.125883	0.0979728	MMP9/EPPK1/FGF7/HBEGF/HAS2/PTEN/MAPRE2	7
GO:0070233	negative regulation of T cell apoptotic process	7/3127	19/18866	0.0272389	0.125883	0.0979728	IDO1/IL7R/BMP4/CCL5/ARG2/RAG1/TSC22D3	7
GO:0072074	kidney mesenchyme development	7/3127	19/18866	0.0272389	0.125883	0.0979728	BMP4/STAT1/BASP1/SHH/SIX2/WNT4/SIX1	7
GO:0072077	renal vesicle morphogenesis	7/3127	19/18866	0.0272389	0.125883	0.0979728	GREM1/FMN1/BMP4/STAT1/SOX8/SIX2/WNT4	7
GO:0090026	positive regulation of monocyte chemotaxis	7/3127	19/18866	0.0272389	0.125883	0.0979728	CXCL10/S100A14/CCL5/SERPINE1/LGMN/PLA2G7/CREB3	7
GO:0098543	detection of other organism	7/3127	19/18866	0.0272389	0.125883	0.0979728	SSC5D/TLR1/HLA-B/NLRC4/TLR2/TLR4/HLA-A	7
GO:0098911	regulation of ventricular cardiac muscle cell action potential	7/3127	19/18866	0.0272389	0.125883	0.0979728	KCNE3/DSP/JUP/RYR2/PKP2/CAV1/NOS1AP	7
GO:1900424	regulation of defense response to bacterium	7/3127	19/18866	0.0272389	0.125883	0.0979728	CYBA/SYT11/KLK5/NLRP10/ARG2/CXCL6/GRN	7
GO:0009595	detection of biotic stimulus	11/3127	36/18866	0.0273237	0.125883	0.0979728	SSC5D/TLR1/HLA-B/NLRC4/CDHR2/LY96/TLR2/TLR4/C4B/HLA-A/TREX1	11
GO:0034405	response to fluid shear stress	11/3127	36/18866	0.0273237	0.125883	0.0979728	PTGS2/CSF2/NOS3/TFPI2/MTSS1/PTK2B/HAS2/ABCA1/KLF2/TGFB3/SMAD7	11
GO:1901385	regulation of voltage-gated calcium channel activity	11/3127	36/18866	0.0273237	0.125883	0.0979728	KCNE3/RRAD/S100A1/PDE4B/STAC/CBARP/CACNB4/GPR35/FMR1/DYSF/NOS1AP	11
GO:0001974	blood vessel remodeling	13/3127	45/18866	0.027334	0.125883	0.0979728	FOXC2/BGN/ACVRL1/TGM2/CEACAM1/NOS3/DLL4/ACE/SEMA3C/EPAS1/JAG1/TMBIM1/FOXC1	13
GO:0003197	endocardial cushion development	13/3127	45/18866	0.027334	0.125883	0.0979728	ACVRL1/BMP2/TGFB2/NOS3/RBM24/ROBO2/BMP4/ENG/DCHS1/JAG1/SNAI1/ERBB3/TBX2	13
GO:0034122	negative regulation of toll-like receptor signaling pathway	13/3127	45/18866	0.027334	0.125883	0.0979728	TLR3/IRF4/TNFAIP3/ACOD1/LY96/IRAK3/TLR4/CD14/SARM1/TYRO3/TICAM1/DAB2IP/SMPDL3B	13
GO:0045429	positive regulation of nitric oxide biosynthetic process	13/3127	45/18866	0.027334	0.125883	0.0979728	PTGS2/CD36/EDN1/ITGB2/TLR4/ICAM1/PTK2B/PTX3/CLU/KLF2/TICAM1/IL1B/NOS1AP	13
GO:0060412	ventricular septum morphogenesis	13/3127	45/18866	0.027334	0.125883	0.0979728	WNT11/TGFB2/NOS3/ROBO2/BMP4/SLIT3/GJA5/HES1/SAV1/SLIT2/TBX3/EGLN1/SMAD7	13
GO:0051651	maintenance of location in cell	47/3127	216/18866	0.0274867	0.126492	0.0984465	FTHL17/THY1/CYBA/LCN2/TRPA1/PDIA2/LCK/F2RL3/HTR2C/SLC30A8/NR5A1/CXCL10/CXCL11/JPH4/JPH3/PTPRC/P2RY6/FKBP1B/JPH2/GRIK5/SRGN/BDKRB1/CAPN3/SP100/HTR2B/RYR2/PML/ATP2A1/HAP1/SCIN/FGF2/TMEM38A/JPH1/PTK2B/APOE/ERO1A/KDELR3/SYNE1/UBASH3B/CAV1/SNCA/ATP7B/SLC8B1/TMSB4X/SLC30A4/FTL/SLC8A1	47
GO:0014855	striated muscle cell proliferation	21/3127	83/18866	0.0276001	0.126731	0.0986326	FOXC2/WNT2/TGFB2/CXADR/FGF20/ANGPT1/SHH/EPHB1/FGF2/GLI1/RBP4/KCNK2/PTEN/SAV1/PIM1/ERBB4/SIX1/GATA6/CFLAR/TBX2/FOXC1	21
GO:0071277	cellular response to calcium ion	21/3127	83/18866	0.0276001	0.126731	0.0986326	GUCA1A/CPNE4/CPNE5/SYT10/DPEP1/SYT11/RASAL1/RASGRP2/EDN1/SYT5/SYT12/FOS/CAPN3/FOSB/JUND/LGMN/JUNB/RASA4/SYT17/NCSTN/SYT9	21
GO:2000243	positive regulation of reproductive process	21/3127	83/18866	0.0276001	0.126731	0.0986326	DAZL/EDNRB/PIWIL2/NR5A1/DMRT1/PRDM9/PLA2G10/TACR2/BNC1/MEIOC/PDE5A/RNASE10/SHH/OXTR/ZNF711/PTAFR/MAPK15/WNT4/PLB1/INHBA/HYAL3	21
GO:0019731	antibacterial humoral response	16/3127	59/18866	0.0276767	0.1268	0.0986865	FGB/PI3/KLK5/H2BC4/H2BC8/H2BC21/SPON2/H2BC11/H2BC6/TF/H2BC7/H2BC12/SLPI/HLA-E/HLA-A/SFTPD	16
GO:0031663	lipopolysaccharide-mediated signaling pathway	16/3127	59/18866	0.0276767	0.1268	0.0986865	CARD16/CD36/TNFAIP3/ACOD1/NOS3/CCL5/CD6/LY96/TLR2/TLR4/CD14/PTAFR/NFKBIA/TICAM1/IL1B/IRAK2	16
GO:0050707	regulation of cytokine secretion	16/3127	59/18866	0.0276767	0.1268	0.0986865	CD34/FFAR4/TNFRSF4/SYT11/SAA1/TLR1/NLRP12/SRGN/SOCS1/TLR2/CADM1/HTR2B/HDAC9/CD14/PANX1/TLR5	16
GO:0048675	axon extension	29/3127	123/18866	0.0280914	0.128605	0.100091	NDN/ISLR2/NRCAM/TRPV2/SEMA4A/ARHGAP4/NTN1/SLIT1/MAP2/SEMA6B/FN1/SEMA3C/SEMA3G/SLIT3/SEMA5A/NLGN3/BDNF/L1CAM/DCLK1/APOE/DRAXIN/SEMA4G/NKX6-1/KIAA0319/SLIT2/SEMA6C/SEMA3B/CDKL5/MAP3K13	29
GO:0032535	regulation of cellular component size	78/3127	383/18866	0.0281217	0.128649	0.100125	SLC12A3/ACTN2/ARHGAP40/CNTN2/CDHR5/VAV1/PYCARD/ISLR2/VILL/NRCAM/EDN1/TRPV2/BAIAP2L2/SEMA4A/ARHGAP4/NGF/TRPV4/FMN1/RND2/NEB/IL7R/NTN1/RAB3B/HCLS1/MAP2/SEMA6B/FN1/CDHR2/ESAM/IQGAP2/SEMA3C/SEMA3G/SEMA5A/AQP1/C15orf62/SPTBN5/BDNF/L1CAM/SPTB/SCIN/ICAM1/IQANK1/PLEKHG2/LIMA1/CCL26/PTK2B/SLC12A5/ELN/APOE/PRR16/PTEN/SLC12A8/DRAXIN/BAIAP2L1/WHAMM/SEMA4G/NKX6-1/EZR/SLC12A6/CAPG/PREX1/KANK3/KIAA0319/SLIT2/EP…	78
GO:0033559	unsaturated fatty acid metabolic process	28/3127	118/18866	0.0282482	0.129036	0.100427	PTGS2/CD74/PTGDS/ALOX15B/ALOX12/AVPR1A/CYP4F12/EDN1/PTGS1/ELOVL7/GSTM1/PLA2G4C/PLA2G10/ALOX12B/ELOVL3/CYP1A1/CYP2J2/HPGD/CYP1B1/PLA2G4A/ELOVL6/CYP2S1/ABCD1/PTGR1/DAGLB/EPHX1/IL1B/ELOVL2	28
GO:0051209	release of sequestered calcium ion into cytosol	28/3127	118/18866	0.0282482	0.129036	0.100427	THY1/CYBA/TRPA1/LCK/F2RL3/HTR2C/CXCL10/CXCL11/JPH4/JPH3/PTPRC/P2RY6/FKBP1B/JPH2/BDKRB1/CAPN3/HTR2B/RYR2/HAP1/FGF2/TMEM38A/JPH1/PTK2B/ERO1A/UBASH3B/SNCA/SLC8B1/SLC8A1	28
GO:0055067	monovalent inorganic cation homeostasis	36/3127	159/18866	0.0285475	0.130211	0.101341	SLC12A3/ATP6V1C2/TFAP2B/EDNRB/CFTR/RAB39A/AVPR1A/CYP4F12/RAB38/EDN1/NPR1/TMPRSS3/CA7/ATP6V0A4/KCNH2/SLC4A4/SCNN1A/ATP1B1/PDK4/SLC11A1/SLC4A10/LRRK2/KCNJ2/LACC1/CORIN/AGTR1/SLC12A5/SLC4A5/SLC12A8/SLC12A6/GRN/SLC9A9/RAB20/CLN5/AQP11/SLC8A1	36
GO:1902107	positive regulation of leukocyte differentiation	36/3127	159/18866	0.0285475	0.130211	0.101341	LGALS9/CD74/FES/VNN1/TESC/IL20/POU4F1/ZAP70/INPP5D/PTPRC/IL15/IHH/IL7R/HCLS1/IL23A/VSIR/FOS/SOCS1/ADAM8/RASGRP1/CSF1/GPR68/TNFSF4/RAG1/SHH/IL12A/CD86/GATA3/TOX/IL7/TNFSF9/KITLG/DUSP10/CASP8/IL1B/TMEM64	36
GO:2001257	regulation of cation channel activity	41/3127	185/18866	0.0285777	0.130253	0.101374	KCNS1/KCNE3/ACTN2/MMP9/JPH4/LRRC38/GRIN1/RRAD/JPH3/P2RY6/FKBP1B/KCNE4/S100A1/JPH2/LRRC7/CTSS/GALR2/STOM/NLGN3/ARC/PDE4B/FGF11/GRIA3/GRIA4/HAP1/SHANK1/MAPK8IP2/JPH1/PTK2B/STAC/RGS9/CBARP/FGF12/CACNB4/CAV1/GPR35/FMR1/FGF13/TMSB4X/DYSF/NOS1AP	41
GO:0045453	bone resorption	17/3127	64/18866	0.0287636	0.131004	0.101958	ACP5/IL6/CLDN18/INPP5D/TNFAIP3/IHH/TNFRSF11B/ITGB3/ADAM8/PDK4/TF/IL7/PTK2B/IL20RA/UBASH3B/GPR137/TMEM64	17
GO:0051091	positive regulation of DNA-binding transcription factor activity	57/3127	270/18866	0.0291438	0.132637	0.10323	GREM1/TNFSF18/AIM2/CARD16/LGALS9/TLR3/TRIM31/PYCARD/CD36/EDN1/IL6/CD40/TRAF1/WNT2/TRIM21/SPHK1/HCLS1/TRIM22/NLRC4/TRIM34/JUP/ITGB2/ADAM8/IRAK3/TLR2/CAPN3/LPAR5/MYD88/TLR4/NFKB2/NKX3-1/SHH/ARHGEF5/CARD14/ICAM1/CTH/TRIM38/PTEN/SAV1/NKX6-1/PRKD2/CAV1/CLU/IL1RAP/ANXA3/ARID5B/CFLAR/FANK1/TICAM1/EIF2AK2/TERF2IP/DDR2/IL1B/TAB2/IRAK2/TRIM8/MAP3K13	57
GO:0001774	microglial cell activation	14/3127	50/18866	0.0292636	0.132695	0.103274	TLR3/SYT11/IL6/PTPRC/SPHK1/ITGB2/C5AR1/TLR2/TAFA3/LRRK2/IFNGR1/CLU/SNCA/GRN	14
GO:0002269	leukocyte activation involved in inflammatory response	14/3127	50/18866	0.0292636	0.132695	0.103274	TLR3/SYT11/IL6/PTPRC/SPHK1/ITGB2/C5AR1/TLR2/TAFA3/LRRK2/IFNGR1/CLU/SNCA/GRN	14
GO:0043616	keratinocyte proliferation	14/3127	50/18866	0.0292636	0.132695	0.103274	TP63/EPPK1/EREG/IRF6/KDF1/OVOL2/FGF7/TLR4/EFNB2/TGM1/ZFP36/HAS2/SDR16C5/PTCH1	14
GO:0097300	programmed necrotic cell death	14/3127	50/18866	0.0292636	0.132695	0.103274	FZD9/ZBP1/TLR3/BIRC3/LY96/TLR4/CD14/FAS/CAV1/CFLAR/TICAM1/CASP8/BIRC2/PELI1	14
GO:1903727	positive regulation of phospholipid metabolic process	14/3127	50/18866	0.0292636	0.132695	0.103274	ADGRF5/HTR2C/FABP3/FLT1/RAB38/AGAP2/FGFR3/PDGFB/HTR2B/PDGFRA/TEK/TNFAIP8L3/FGF2/PTK2B	14
GO:1902903	regulation of supramolecular fiber organization	76/3127	373/18866	0.0295772	0.133984	0.104278	GPR65/STMN2/AEBP1/ACTN2/ARHGAP40/WNT11/SYNPO2/FES/PYCARD/ANKRD53/VILL/EDN1/CRYAB/BAIAP2L2/SFRP1/EPHA1/SYNPO2L/TRIM54/TRPV4/FMN1/HCLS1/MAP2/CLIP3/ESAM/CCN2/TACSTD2/IQGAP2/SEMA5A/PHLDB2/C15orf62/SPTBN5/ARHGEF5/INPP5J/SPTB/SCIN/SHANK1/ICAM1/IQANK1/OCLN/PLEKHG2/LIMA1/CCL26/PTK2B/SERPINF2/ELN/SYNPO/APOE/LIMCH1/BAIAP2L1/SDC4/WHAMM/WNT4/MYLK3/ARHGAP6/CLU/SNCA/TGFB3/CAPG/PREX1/KANK3/RAPGEF3/APC/COLGALT1/…	76
GO:0009164	nucleoside catabolic process	10/3127	32/18866	0.0297213	0.133984	0.104278	APOBEC2/APOBEC3G/TYMP/APOBEC3F/CDA/NT5C3A/APOBEC3D/NT5E/UPP1/APOBEC3B	10
GO:0035767	endothelial cell chemotaxis	10/3127	32/18866	0.0297213	0.133984	0.104278	FGF16/THBS1/FGF1/SEMA5A/NR4A1/FGF2/LGMN/PRKD2/CCN3/TMSB4X	10
GO:0042219	cellular modified amino acid catabolic process	10/3127	32/18866	0.0297213	0.133984	0.104278	DPEP1/DIO2/ALDH1L2/DIO3/ABHD12B/PRODH/GGT7/GGT1/GGT5/SARDH	10
GO:0043304	regulation of mast cell degranulation	10/3127	32/18866	0.0297213	0.133984	0.104278	LGALS9/UNC13D/FES/FCER1G/ADGRE2/BLK/VAMP8/GATA2/IL13RA2/ADORA2B	10
GO:0048730	epidermis morphogenesis	10/3127	32/18866	0.0297213	0.133984	0.104278	KRT17/TP63/FOXE1/TGFB2/NGFR/FOXQ1/WNT10A/FGF7/SHH/SNAI1	10
GO:0050869	negative regulation of B cell activation	10/3127	32/18866	0.0297213	0.133984	0.104278	FOXJ1/CTLA4/SFRP1/INPP5D/TNFAIP3/INHA/BLK/PAWR/BANK1/INHBA	10
GO:0051385	response to mineralocorticoid	10/3127	32/18866	0.0297213	0.133984	0.104278	CYBA/MAOB/HTR1B/AVPR1A/EDN1/FOS/CDKN1A/CCN2/FOSB/AANAT	10
GO:0009566	fertilization	43/3127	196/18866	0.0297871	0.134183	0.104432	MAEL/TDRD9/MEIOB/TDRD12/TEX11/HOXD9/TRPC6/LY6K/SPINK1/FOXL2/HOXD10/SYCP2/PRDM9/SPINK13/REC8/PLA2G10/ADAM21/RIMBP3/CATSPERG/NOX5/RNASE10/UMODL1/RIMS1/MFGE8/TRIM36/NECTIN2/ADAM32/HSPA1L/KCNU1/GLIPR1L2/RAD21L1/MST1R/HOXA10/ACRBP/CATSPER1/PLB1/CD9/ABHD2/B4GALT1/HYAL3/SPTBN4/IGSF8/CCDC136	43
GO:0007265	Ras protein signal transduction	71/3127	346/18866	0.0299483	0.134811	0.104921	EPS8L1/GPR65/NRG1/COL1A2/RAB42/F2RL3/RASGEF1A/PDPN/RASGRP3/VAV1/RASAL1/RAB39A/F2RL2/RASGRP2/RASGRF2/SYNPO2L/ARHGAP4/NGF/TGFB2/GRAP/NTN1/CNKSR1/NGFR/CDKN1A/PLK2/RASIP1/RASGRP1/GPR17/RERG/CSF1/C15orf62/PECAM1/PSD/SHC2/LAT/RIPOR2/DHCR24/DOK3/FGF2/AGTR1/RHOB/ARHGDIB/APOE/RASA4/KITLG/ABCA1/HEG1/CYTH1/RAPGEF2/RRAS/RRAS2/MRAS/ARHGAP6/PRAG1/ABL2/GPR35/ERBIN/FBP1/NRAS/IRS2/RAPGEF3/RHOV/DLC1/TNK1/RAB30/F11…	71
GO:0030890	positive regulation of B cell proliferation	12/3127	41/18866	0.0301698	0.135512	0.105467	CD74/TNFRSF4/CD40/PTPRC/BST1/CDKN1A/TLR4/IL7/SLC39A10/TICAM1/IRS2/PELI1	12
GO:0035136	forelimb morphogenesis	12/3127	41/18866	0.0301698	0.135512	0.105467	TP63/TFAP2B/HOXD9/HOXD10/FMN1/SHOX2/RDH10/SHH/RSPO2/WNT9A/RUNX2/TBX3	12
GO:1902042	negative regulation of extrinsic apoptotic signaling pathway via death domain receptors	12/3127	41/18866	0.0301698	0.135512	0.105467	TNFSF10/FGB/FGG/TNFAIP3/HGF/NOS3/ICAM1/SERPINE1/FAS/TMBIM1/CFLAR/CASP8	12
GO:0086003	cardiac muscle cell contraction	19/3127	74/18866	0.0303226	0.1361	0.105924	KCNE3/KCNJ8/KCNE4/KCNH2/DSP/JUP/CACNA1G/SCN3B/RYR2/PDE4B/GJA5/ATP2A1/KCNJ2/STC1/PKP2/FGF12/CAV1/FGF13/NOS1AP	19
GO:0045995	regulation of embryonic development	31/3127	134/18866	0.0304492	0.136569	0.106289	DMRT2/NRK/TBX18/IL1RN/DLL1/GRHL3/HES5/SFRP1/WNT2/BMP4/LAMA1/SULF1/HNF4A/LAMA2/PHLDB2/GATA2/SHH/AMOT/NOCT/GATA3/SNAI1/FZD7/HES1/PHLDB1/LAMA3/STOX1/WNT4/SIX1/SCX/TBX2/DKK1	31
GO:0051208	sequestering of calcium ion	29/3127	124/18866	0.0310383	0.13911	0.108267	THY1/CYBA/TRPA1/LCK/F2RL3/HTR2C/CXCL10/CXCL11/JPH4/JPH3/PTPRC/P2RY6/FKBP1B/JPH2/BDKRB1/CAPN3/HTR2B/RYR2/HAP1/FGF2/TMEM38A/JPH1/PTK2B/ERO1A/UBASH3B/SNCA/ATP7B/SLC8B1/SLC8A1	29
GO:0051283	negative regulation of sequestering of calcium ion	28/3127	119/18866	0.0312779	0.140083	0.109024	THY1/CYBA/TRPA1/LCK/F2RL3/HTR2C/CXCL10/CXCL11/JPH4/JPH3/PTPRC/P2RY6/FKBP1B/JPH2/BDKRB1/CAPN3/HTR2B/RYR2/HAP1/FGF2/TMEM38A/JPH1/PTK2B/ERO1A/UBASH3B/SNCA/SLC8B1/SLC8A1	28
GO:0042326	negative regulation of phosphorylation	96/3127	484/18866	0.0313486	0.140298	0.109191	DNAJC15/THY1/GREM1/GBP1/TESC/PYCARD/SPINK1/PSCA/DUSP21/SFRP1/EPHA1/CEACAM1/PTPRC/CHRNA9/TNFAIP3/HGF/PTPRR/BMP4/FABP4/NLRP12/BDKRB1/ENG/CDKN1A/INHA/SOCS1/PARP14/PTPRB/IRAK3/RASIP1/IGF1R/DUSP1/ACTN3/CDKN2D/XDH/TLR4/MVP/C1QL4/SRCIN1/IGFBP3/GPRC5A/ATF3/ANGPT1/PTPRO/SH3GL2/LRRK2/INPP5J/DUSP5/DACT1/OCLN/PMEPA1/AJUBA/APOE/PBLD/PTPRH/CBLB/HEG1/MLXIPL/MICAL1/DUSP10/RGS14/PTEN/ADAR/CAMK2N1/RGS3/PIK3IP1/EZR…	96
GO:0006066	alcohol metabolic process	78/3127	385/18866	0.0313783	0.140329	0.109216	MTMR7/DKK3/APOL1/CFTR/PON1/BMP2/AKR1B1/CYP27C1/INPP5D/SGPP2/P2RY6/RDH5/DHRS9/ALDH1A1/RDH16/CYP3A5/SPHK1/APOC1/HMGCS2/SCARF1/APOL2/DEGS2/GPD1/ALDH2/FGF1/APOBR/SULT2B1/GALR2/SULT1A1/CUBN/ISYNA1/SULT1B1/GFI1/CYP1A1/AKR1B10/MOXD1/RDH10/CYP1B1/DHCR24/INPP5J/CYP27A1/ALDH3B1/FGF2/CYP27B1/LIMA1/RBP4/HRH1/PCSK9/PTK2B/TTC39B/DGAT2/SPTLC3/APOE/PLA2G4A/LIPE/GDPD3/RETSAT/ABCA1/PTAFR/SDR16C5/GCH1/PTEN/ELOVL6/P…	78
GO:0008625	extrinsic apoptotic signaling pathway via death domain receptors	22/3127	89/18866	0.0314936	0.140641	0.109459	TNFSF10/FGB/TMC8/SFRP1/THBS1/FGG/NGF/TNFAIP3/HGF/NOS3/SP100/ATF3/SKIL/ICAM1/SERPINE1/FAS/PTEN/TMBIM1/CFLAR/CASP8/DAB2IP/DEDD2	22
GO:1901019	regulation of calcium ion transmembrane transporter activity	22/3127	89/18866	0.0314936	0.140641	0.109459	KCNE3/JPH4/RRAD/JPH3/P2RY6/FKBP1B/S100A1/JPH2/ATP1B1/RYR2/HSPA2/PDE4B/ATP2A1/HAP1/JPH1/STAC/CBARP/CACNB4/GPR35/FMR1/DYSF/NOS1AP	22
GO:0030509	BMP signaling pathway	35/3127	155/18866	0.0316277	0.141138	0.109846	GREM1/TFAP2B/BMPER/FAM83G/LEFTY1/RBPMS2/COMP/SFRP4/SMPD3/ACVRL1/HES5/SFRP1/BMP2/GREM2/TGFB2/BMP4/ENG/SULF1/EGR1/CCN1/AMHR2/DLX5/HIVEP1/BMP8A/FSTL3/SKIL/HES1/RUNX2/TGFB3/SMAD9/SCX/ACVR2A/SMAD7/DKK1/GDF15	35
GO:0032231	regulation of actin filament bundle assembly	25/3127	104/18866	0.0317002	0.141359	0.110018	GPR65/WNT11/SYNPO2/SFRP1/EPHA1/SYNPO2L/CCN2/TACSTD2/PHLDB2/ARHGEF5/SHANK1/SERPINF2/SYNPO/LIMCH1/SDC4/WNT4/ARHGAP6/TGFB3/RAPGEF3/DLC1/SWAP70/F11R/ASAP3/TMEFF2/TPM1	25
GO:0007601	visual perception	47/3127	218/18866	0.0318594	0.141967	0.110491	CNGB1/COL11A1/GUCA1A/LUM/EFEMP1/KRT12/CABP4/SIX6/COL1A1/TGFBI/ABCA4/GPR179/RDH5/USH2A/NXNL2/COL2A1/VSX1/SLC45A2/DLL4/PDE6G/TACSTD2/GNAT1/PDE6A/MIP/SLITRK6/SLC4A10/RIMS1/ABCC6/EYS/RDH10/EPAS1/CYP1B1/MYO7A/IMPG2/AOC2/SIX3/RBP4/CYP4V2/GJA3/FSCN2/RGS9/RP1L1/CNGA1/PRCD/GNAT2/RP2/REEP6	47
GO:0007205	protein kinase C-activating G protein-coupled receptor signaling pathway	9/3127	28/18866	0.0321053	0.142487	0.110895	CCK/HTR1B/EDN1/DGKB/BDKRB1/CHRM1/HTR2B/DGKH/DGKD	9
GO:0060512	prostate gland morphogenesis	9/3127	28/18866	0.0321053	0.142487	0.110895	TP63/SFRP1/ID4/CRIP1/BMP4/SULF1/HOXD13/NKX3-1/SHH	9
GO:2000463	positive regulation of excitatory postsynaptic potential	9/3127	28/18866	0.0321053	0.142487	0.110895	GRIN1/IGSF11/NLGN3/RIMS1/SHANK1/PTK2B/PTEN/RIMS2/RGS4	9
GO:0060041	retina development in camera-type eye	34/3127	150/18866	0.0321076	0.142487	0.110895	THY1/SERPINF1/TFAP2B/IGFN1/SLC17A8/CABP4/DLL1/ACVRL1/DIO3/TGFB2/IHH/VSX1/SDK2/DLL4/LAMA1/ACHE/CALB1/SLC17A7/GNAT1/PDE6A/RAB11FIP4/SOX8/GPM6A/PDGFRA/DLX2/CYP1B1/PROM1/SIX3/RBP4/SLC4A5/RP1L1/GNAT2/ZHX2/MFSD2A	34
GO:0048747	muscle fiber development	16/3127	60/18866	0.0321142	0.142487	0.110895	COMP/CXADR/NEB/BMP4/SHOX2/MYORG/LOX/HDAC9/CAV2/RIPOR2/MYH11/CHRNB1/TCAP/FLNC/SIX1/DYSF	16
GO:0060042	retina morphogenesis in camera-type eye	16/3127	60/18866	0.0321142	0.142487	0.110895	THY1/TFAP2B/IGFN1/CABP4/DLL1/DIO3/IHH/VSX1/SDK2/CALB1/SOX8/PROM1/RBP4/GNAT2/ZHX2/MFSD2A	16
GO:0048066	developmental pigmentation	13/3127	46/18866	0.0324963	0.143976	0.112054	TYRP1/EDNRB/DCT/RAB38/IHH/ADAMTS20/SLC45A2/SPNS2/ZEB2/KITLG/RAB32/MITF/BLOC1S3	13
GO:0050982	detection of mechanical stimulus	13/3127	46/18866	0.0324963	0.143976	0.112054	TRPA1/COL11A1/CHRNA9/ANO3/JUP/PDZD7/TMC1/CXCR4/ASIC3/PKD1L1/LHFPL5/FYN/TCAP	13
GO:0006836	neurotransmitter transport	49/3127	229/18866	0.0327386	0.144945	0.112808	SLC1A7/SLC6A15/SLC18A3/SYN1/SYT10/SYT11/HTR1B/SLC17A8/SLC6A17/SLC28A2/SYT5/SYT12/CHRNB4/SLC22A1/RAB3B/SYP/PRKCG/GRIK5/TACR2/SLC6A11/ITGB3/SLC17A7/UNC13A/SYNGR3/STX11/KMO/SV2A/RIMS1/LIN7A/SYN2/PTPRN2/GABRQ/LRRK2/PPFIA2/CSPG5/SLC6A16/STXBP5L/CPLX2/SYT17/KCNC4/SNCA/PCLO/RIMS2/FMR1/VPS18/SYT9/SYNJ1/BAIAP3/ADORA2B	49
GO:0007266	Rho protein signal transduction	32/3127	140/18866	0.0330201	0.146087	0.113697	EPS8L1/GPR65/COL1A2/F2RL3/PDPN/F2RL2/RASGRF2/SYNPO2L/ARHGAP4/NTN1/CNKSR1/NGFR/RASIP1/GPR17/C15orf62/PECAM1/RIPOR2/AGTR1/RHOB/ARHGDIB/APOE/ABCA1/HEG1/ARHGAP6/PRAG1/ABL2/GPR35/RHOV/DLC1/F11R/CAVIN4/TAX1BP3	32
GO:0006687	glycosphingolipid metabolic process	17/3127	65/18866	0.0331251	0.146447	0.113977	HEXA/ST6GALNAC5/SMPD3/ST8SIA1/GALC/B3GALT4/ST3GAL5/ST6GALNAC6/FA2H/A4GALT/ST8SIA4/GM2A/STS/ARSA/UGCG/GLA/NEU1	17
GO:0048846	axon extension involved in axon guidance	11/3127	37/18866	0.033233	0.146505	0.114022	SEMA4A/SLIT1/SEMA6B/SEMA3C/SEMA3G/SLIT3/SEMA5A/SEMA4G/SLIT2/SEMA6C/SEMA3B	11
GO:0062208	positive regulation of pattern recognition receptor signaling pathway	11/3127	37/18866	0.033233	0.146505	0.114022	CYBA/RSAD2/TLR3/TLR1/DDX60/TLR2/TLR4/CAV1/TLR5/PELI1/NR1H3	11
GO:0070423	nucleotide-binding oligomerization domain containing signaling pathway	11/3127	37/18866	0.033233	0.146505	0.114022	BIRC3/TNFAIP3/INAVA/TLR4/LACC1/NFKBIA/ERBIN/CASP8/BIRC2/TAB2/IRAK2	11
GO:1902284	neuron projection extension involved in neuron projection guidance	11/3127	37/18866	0.033233	0.146505	0.114022	SEMA4A/SLIT1/SEMA6B/SEMA3C/SEMA3G/SLIT3/SEMA5A/SEMA4G/SLIT2/SEMA6C/SEMA3B	11
GO:0009880	embryonic pattern specification	18/3127	70/18866	0.0339105	0.149279	0.116181	OOEP/DLL1/IHH/MEIS3/MEOX1/HOXD8/CXXC4/BASP1/SHH/FZD5/MESP2/RIPPLY3/TBX6/MEIS2/ERBB4/TBX3/COBL/PTCH1	18
GO:0070192	chromosome organization involved in meiotic cell cycle	18/3127	70/18866	0.0339105	0.149279	0.116181	MAEL/HORMAD1/SYCE1/MEIOB/TEX11/TERB1/SPATA22/MAJIN/IHO1/SYCP2/PRDM9/STAG3/TEX15/REC8/MEIOC/MEI1/RNF212/RAD21L1	18
GO:1901214	regulation of neuron death	66/3127	321/18866	0.0339523	0.149356	0.116242	SERPINF1/TFAP2B/FZD9/CD34/PITX3/TNFRSF1B/GRIN1/AGAP2/POU4F1/HLA-F/NGF/TGFB2/GPNMB/PRKCG/GRIK5/CCL5/FOS/FOXQ1/FGF20/ITGB2/ADAM8/C5AR1/EGR1/CRLF1/GRIK2/CSF1/KMO/TLR4/BDNF/RETREG1/ANGPT1/EFNB2/NR4A3/SARM1/DHCR24/LRRK2/TLDC2/GATA3/ITGA1/EPHB1/EGLN3/LGMN/PCSK9/PTK2B/APOE/FYN/ERBB3/NCOA7/NR4A2/DRAXIN/RRAS2/TYRO3/CLU/SNCA/VSTM2L/TGFB3/TIGAR/SIX1/CASP8/EPHA7/GRN/EGLN1/REL/GABRB3/NRBP2/DKK1	66
GO:0046883	regulation of hormone secretion	56/3127	267/18866	0.034007	0.149491	0.116346	KISS1/POMC/NNAT/TFAP2B/FFAR4/FGB/HTR2C/SLC30A8/REN/CFTR/HCAR2/KCNG2/FOXL2/EDN1/IL6/ILDR1/SFRP1/FGG/FKBP1B/GCK/GIPR/ABAT/CLTRN/SCG5/CCL5/FAM3D/TACR2/INHA/HNF4A/BLK/GPR68/PFKFB2/VAMP8/ACVR1C/NKX3-1/ADCYAP1/BMP8A/NMB/RBP4/AGTR1/CACNA1A/SIDT2/STXBP5L/OXCT1/KLF7/NKX6-1/INHBA/RAB11FIP1/IRS2/C2CD2L/RAPGEF3/SLC8B1/CCN3/IL1B/SYT9/BAIAP3	56
GO:0001505	regulation of neurotransmitter levels	50/3127	235/18866	0.0343076	0.149837	0.116615	SLC1A7/MAOB/SLC18A3/SYN1/SYT10/SYT11/HTR1B/SYT5/SLC44A4/SYT12/CHRNB4/SLC22A1/RAB3B/SYP/PRKCG/ABAT/GRIK5/TACR2/ACHE/SLC6A11/ITGB3/SLC17A7/UNC13A/SYNGR3/STX11/KMO/SV2A/RIMS1/MOXD1/LIN7A/SYN2/PTPRN2/LRRK2/PPFIA2/CSPG5/HNMT/STXBP5L/CPLX2/SYT17/KCNC4/SNCA/PCLO/DAGLB/RIMS2/FMR1/VPS18/SYT9/SYNJ1/BAIAP3/ADORA2B	50
GO:0001759	organ induction	8/3127	24/18866	0.0343164	0.149837	0.116615	WNT11/BMP2/WNT2/ROBO2/BMP4/FGF1/SIX1/DKK1	8
GO:0002438	acute inflammatory response to antigenic stimulus	8/3127	24/18866	0.0343164	0.149837	0.116615	FCER1G/C3/CD6/HLA-E/ADCYAP1/GATA3/ICAM1/IL20RB	8
GO:0002719	negative regulation of cytokine production involved in immune response	8/3127	24/18866	0.0343164	0.149837	0.116615	HLA-F/TGFB2/IFNB1/CD96/IRAK3/BST2/TGFB3/SMAD7	8
GO:0021871	forebrain regionalization	8/3127	24/18866	0.0343164	0.149837	0.116615	DMRTA2/BMP2/NKX2-1/BMP4/EOMES/SHH/SIX3/WNT7B	8
GO:0032331	negative regulation of chondrocyte differentiation	8/3127	24/18866	0.0343164	0.149837	0.116615	GREM1/EFEMP1/ADAMTS12/BMP4/PTHLH/ADAMTS7/WNT9A/RFLNB	8
GO:0032753	positive regulation of interleukin-4 production	8/3127	24/18866	0.0343164	0.149837	0.116615	LGALS9/FCER1G/IRF4/HLA-E/TNFSF4/CD86/GATA3/IL20RB	8
GO:0044550	secondary metabolite biosynthetic process	8/3127	24/18866	0.0343164	0.149837	0.116615	TYRP1/DCT/SLC45A2/ZEB2/RAPGEF2/MFSD12/CTNS/MC1R	8
GO:0048745	smooth muscle tissue development	8/3127	24/18866	0.0343164	0.149837	0.116615	STRA6/IHH/BMP4/ENG/SHH/MYLK/SIX1/PTCH1	8
GO:0043277	apoptotic cell clearance	14/3127	51/18866	0.0343764	0.149837	0.116615	CD36/TGM2/THBS1/ADGRB1/C3/ITGB3/C4B/XKR9/MFGE8/C2/ITGAV/TREX1/TYRO3/NR1H3	14
GO:0048146	positive regulation of fibroblast proliferation	14/3127	51/18866	0.0343764	0.149837	0.116615	CD74/EREG/WNT2/SPHK1/FN1/NGFR/CDKN1A/PDGFB/BTC/AQP1/PDGFRA/PML/PDGFA/DDR2	14
GO:0048255	mRNA stabilization	14/3127	51/18866	0.0343764	0.149837	0.116615	DAZL/RBM46/TENT5B/BOLL/IGF2BP1/RBM24/AXIN2/DND1/MEIOC/TENT5A/SLC11A1/MYD88/ZFP36/NOCT	14
GO:0006865	amino acid transport	35/3127	156/18866	0.0344779	0.149857	0.116631	SLC1A7/CCK/SLC6A15/PDPN/SLC38A4/SLC6A20/HTR1B/AVPR1A/SLC17A8/SLC6A17/ACE2/SLC38A8/SLC7A7/PRAF2/SLC3A1/TRPC4/ABAT/CLTRN/SLC6A11/SLC17A7/SLC11A1/SLC25A18/KMO/SV2A/BDNF/NFKBIE/RIMS1/SLC47A1/PPFIA2/SLC7A2/SLC38A5/SLC17A5/SLC43A2/CTNS/RGS4	35
GO:0002479	antigen processing and presentation of exogenous peptide antigen via MHC class I, TAP-dependent	19/3127	75/18866	0.0345022	0.149857	0.116631	CYBA/CD36/PSMA8/PSMB9/HLA-F/HLA-B/TAP1/PSMB8/HLA-C/VAMP8/NCF2/TAPBP/HLA-E/ITGAV/HLA-A/B2M/PSME1/PSME2/SEC22B	19
[truncated: 464 more rows]
