# Supplementary material for: The Simultaneous Treatment of PC-3 Cells with the DNA-Demethylating Agent Decitabine and S-Adenosylmethionine Leads to Synergistic Anticancer Effects
Source: Genes (Basel). 2024 Dec 20;15(12):1634. doi: 10.3390/genes15121634 (PMC11675482; doi:10.3390/genes15121634)
Supplement: Supplementary file 1 [file genes-15-01634-s001.zip › ZIP Kopie/Supplementary Table 5.xlsx]

## Sheet: Tabelle1
BP
ID	Description	GeneRatio	BgRatio	pvalue	p.adjust	qvalue	geneID	Count
GO:0036499	PERK-mediated unfolded protein response	5/213	21/18866	3.07391e-06	0.00419588	0.004043	AGR2/ASNS/DDIT3/HERPUD1/HSPA5	5
GO:0140467	integrated stress response signaling	5/213	21/18866	3.07391e-06	0.00419588	0.004043	AGR2/ASNS/DDIT3/HERPUD1/HSPA5	5
GO:0006563	L-serine metabolic process	4/213	12/18866	7.28353e-06	0.00662801	0.0063865	CBS/PHGDH/PSAT1/SHMT2	4
GO:0006984	ER-nucleus signaling pathway	6/213	51/18866	2.27567e-05	0.0155315	0.0149655	AGR2/ASNS/ATG10/DDIT3/HERPUD1/HSPA5	6
GO:0006520	cellular amino acid metabolic process	14/213	340/18866	3.3993e-05	0.0179251	0.0172719	ASNS/BCKDHA/CBS/GATB/LARS2/MSRA/PHGDH/PPA2/PSAT1/PYCR3/RIMKLB/SARS2/SHMT2/SLC7A11	14
GO:0009070	serine family amino acid biosynthetic process	4/213	18/18866	4.26912e-05	0.0179251	0.0172719	CBS/PHGDH/PSAT1/SHMT2	4
GO:0008652	cellular amino acid biosynthetic process	7/213	84/18866	4.59617e-05	0.0179251	0.0172719	ASNS/CBS/PHGDH/PSAT1/PYCR3/RIMKLB/SHMT2	7
GO:1905897	regulation of response to endoplasmic reticulum stress	7/213	92/18866	8.23839e-05	0.025325	0.0244022	AGR2/DDIT3/HERPUD1/HSPA5/HYOU1/NUPR1/PRKN	7
GO:0009069	serine family amino acid metabolic process	5/213	40/18866	8.34891e-05	0.025325	0.0244022	CBS/PHGDH/PSAT1/SHMT2/SLC7A11	5
GO:1901607	alpha-amino acid biosynthetic process	6/213	66/18866	9.97518e-05	0.0272323	0.02624	ASNS/CBS/PHGDH/PSAT1/PYCR3/SHMT2	6
GO:0034976	response to endoplasmic reticulum stress	12/213	294/18866	0.000134875	0.0322145	0.0310407	AGR2/ASNS/ATG10/DDIT3/HERPUD1/HSPA5/HYOU1/NIBAN1/NUPR1/PRKN/SESN2/TRIB3	12
GO:0005996	monosaccharide metabolic process	12/213	296/18866	0.000143684	0.0322145	0.0310407	C1QTNF3/CRYL1/GPI/H6PD/IGFBP4/PFKL/PRKN/SESN2/SLC25A10/SLC25A11/SLC37A4/TKFC	12
GO:0019318	hexose metabolic process	11/213	254/18866	0.000153402	0.0322145	0.0310407	C1QTNF3/GPI/H6PD/IGFBP4/PFKL/PRKN/SESN2/SLC25A10/SLC25A11/SLC37A4/TKFC	11
GO:0006006	glucose metabolic process	10/213	214/18866	0.000165595	0.0322911	0.0311145	C1QTNF3/GPI/H6PD/IGFBP4/PFKL/PRKN/SESN2/SLC25A10/SLC25A11/SLC37A4	10
GO:0046394	carboxylic acid biosynthetic process	13/213	367/18866	0.000287513	0.0473933	0.0456664	ACADL/ASNS/CBS/EPHX2/GAMT/HAS3/PHGDH/PSAT1/PYCR3/RIMKLB/SHMT2/TBXAS1/TRIB3	13
GO:0006983	ER overload response	3/213	12/18866	0.000289565	0.0473933	0.0456664	ATG10/DDIT3/HSPA5	3
GO:0016053	organic acid biosynthetic process	13/213	368/18866	0.000295123	0.0473933	0.0456664	ACADL/ASNS/CBS/EPHX2/GAMT/HAS3/PHGDH/PSAT1/PYCR3/RIMKLB/SHMT2/TBXAS1/TRIB3	13
GO:0006767	water-soluble vitamin metabolic process	6/213	85/18866	0.000402056	0.057769	0.0556641	ACP3/CLYBL/PSAT1/SHMT2/SLC19A1/TPK1	6
GO:0072527	pyrimidine-containing compound metabolic process	6/213	85/18866	0.000402056	0.057769	0.0556641	ACP3/NME5/NT5C/TET1/TPK1/UPRT	6
GO:1902235	regulation of endoplasmic reticulum stress-induced intrinsic apoptotic signaling pathway	4/213	32/18866	0.000443276	0.0605072	0.0583025	DDIT3/HERPUD1/HYOU1/PRKN	4
GO:0006094	gluconeogenesis	6/213	91/18866	0.000579434	0.0724783	0.0698373	C1QTNF3/GPI/SESN2/SLC25A10/SLC25A11/SLC37A4	6
GO:0035435	phosphate ion transmembrane transport	3/213	15/18866	0.000584074	0.0724783	0.0698373	SLC25A10/SLC25A11/SLC37A4	3
GO:0044282	small molecule catabolic process	14/213	452/18866	0.000648692	0.0759	0.0731344	ACAD10/ACADL/BCKDHA/CBS/CRYL1/ECI1/GPI/IDUA/NT5C/NUDT7/PFKL/SESN2/SHMT2/TKFC	14
GO:0019319	hexose biosynthetic process	6/213	94/18866	0.000688283	0.0759	0.0731344	C1QTNF3/GPI/SESN2/SLC25A10/SLC25A11/SLC37A4	6
GO:0007288	sperm axoneme assembly	3/213	16/18866	0.000712896	0.0759	0.0731344	BBS2/DNAH1/TTLL1	3
GO:0070059	intrinsic apoptotic signaling pathway in response to endoplasmic reticulum stress	5/213	63/18866	0.000722857	0.0759	0.0731344	DDIT3/HERPUD1/HYOU1/PRKN/TRIB3	5
GO:0032543	mitochondrial translation	7/213	135/18866	0.00086605	0.0875673	0.0843765	GATB/LARS2/MRPL1/NDUFA7/SARS2/SHMT2/UQCC1	7
GO:0046364	monosaccharide biosynthetic process	6/213	100/18866	0.000952957	0.0927542	0.0893745	C1QTNF3/GPI/SESN2/SLC25A10/SLC25A11/SLC37A4	6
GO:0072329	monocarboxylic acid catabolic process	7/213	138/18866	0.000985301	0.0927542	0.0893745	ACAD10/ACADL/CRYL1/ECI1/IDUA/NUDT7/SESN2	7
GO:0034620	cellular response to unfolded protein	7/213	146/18866	0.00136719	0.116814	0.112558	AGR2/ASNS/DDIT3/HERPUD1/HSPA5/HYOU1/PRKN	7
GO:1902236	negative regulation of endoplasmic reticulum stress-induced intrinsic apoptotic signaling pathway	3/213	20/18866	0.00140375	0.116814	0.112558	HERPUD1/HYOU1/PRKN	3
GO:0016054	organic acid catabolic process	10/213	282/18866	0.00142284	0.116814	0.112558	ACAD10/ACADL/BCKDHA/CBS/CRYL1/ECI1/IDUA/NUDT7/SESN2/SHMT2	10
GO:0046395	carboxylic acid catabolic process	10/213	282/18866	0.00142284	0.116814	0.112558	ACAD10/ACADL/BCKDHA/CBS/CRYL1/ECI1/IDUA/NUDT7/SESN2/SHMT2	10
GO:0099111	microtubule-based transport	8/213	190/18866	0.00145483	0.116814	0.112558	COPG2/DNAH1/DTNBP1/DYNLT2B/IFT140/MAPT/NME5/TTLL1	8
GO:0043039	tRNA aminoacylation	4/213	48/18866	0.00208372	0.162061	0.156156	GATB/LARS2/PPA2/SARS2	4
GO:1901605	alpha-amino acid metabolic process	8/213	202/18866	0.00213707	0.162061	0.156156	ASNS/CBS/MSRA/PHGDH/PSAT1/PYCR3/SHMT2/SLC7A11	8
GO:0043038	amino acid activation	4/213	49/18866	0.00224913	0.165949	0.159902	GATB/LARS2/PPA2/SARS2	4
GO:0036003	positive regulation of transcription from RNA polymerase II promoter in response to stress	3/213	24/18866	0.00241086	0.173201	0.16689	DDIT3/HSPA5/SESN2	3
GO:1903573	negative regulation of response to endoplasmic reticulum stress	4/213	51/18866	0.00260668	0.182467	0.175819	HERPUD1/HSPA5/HYOU1/PRKN	4
GO:0140053	mitochondrial gene expression	7/213	165/18866	0.00273795	0.186865	0.180056	GATB/LARS2/MRPL1/NDUFA7/SARS2/SHMT2/UQCC1	7
GO:0035967	cellular response to topologically incorrect protein	7/213	166/18866	0.00283173	0.188552	0.181681	AGR2/ASNS/DDIT3/HERPUD1/HSPA5/HYOU1/PRKN	7
GO:0016051	carbohydrate biosynthetic process	8/213	213/18866	0.0029632	0.188788	0.181909	B3GALT1/C1QTNF3/GPI/HAS3/SESN2/SLC25A10/SLC25A11/SLC37A4	8
GO:0030968	endoplasmic reticulum unfolded protein response	6/213	125/18866	0.00297359	0.188788	0.181909	AGR2/ASNS/DDIT3/HERPUD1/HSPA5/HYOU1	6
GO:0006790	sulfur compound metabolic process	11/213	371/18866	0.00339367	0.206178	0.198665	ACP3/CBS/FAR2/IDUA/MSRA/NUDT7/PHGDH/SLC25A10/SLC7A11/SUCLG2/TPK1	11
GO:0006817	phosphate ion transport	3/213	27/18866	0.00339853	0.206178	0.198665	SLC25A10/SLC25A11/SLC37A4	3
GO:1905515	non-motile cilium assembly	4/213	56/18866	0.00366713	0.217636	0.209706	BBS1/BBS2/IFT140/MKS1	4
GO:0006766	vitamin metabolic process	6/213	131/18866	0.00374807	0.217707	0.209774	ACP3/CLYBL/PSAT1/SHMT2/SLC19A1/TPK1	6
GO:0003351	epithelial cilium movement involved in extracellular fluid movement	3/213	29/18866	0.00417586	0.237502	0.228848	DNAH1/NME5/TTLL1	3
GO:0006986	response to unfolded protein	7/213	183/18866	0.00483462	0.269357	0.259543	AGR2/ASNS/DDIT3/HERPUD1/HSPA5/HYOU1/PRKN	7
GO:0042733	embryonic digit morphogenesis	4/213	61/18866	0.0049877	0.272328	0.262405	FREM2/IFT140/MKS1/NOG	4
GO:0036500	ATF6-mediated unfolded protein response	2/213	10/18866	0.0053786	0.277048	0.266954	DDIT3/HSPA5	2
GO:0090043	regulation of tubulin deacetylation	2/213	10/18866	0.0053786	0.277048	0.266954	FRY/MAPT	2
GO:1903897	regulation of PERK-mediated unfolded protein response	2/213	10/18866	0.0053786	0.277048	0.266954	AGR2/HSPA5	2
GO:0006858	extracellular transport	3/213	32/18866	0.0055296	0.279552	0.269366	DNAH1/NME5/TTLL1	3
GO:0062012	regulation of small molecule metabolic process	12/213	456/18866	0.00581293	0.288533	0.278019	ACADL/C1QTNF3/CLYBL/EPHX2/H6PD/IGFBP4/LMF1/NUPR1/PRKN/SESN2/SLC7A11/TRIB3	12
GO:0044262	cellular carbohydrate metabolic process	9/213	294/18866	0.00635812	0.305138	0.29402	B3GALT1/C1QTNF3/HAS3/IDUA/IGFBP4/NUPR1/PRKN/SESN2/TKFC	9
GO:0035721	intraciliary retrograde transport	2/213	11/18866	0.00652517	0.305138	0.29402	DYNLT2B/IFT140	2
GO:1990440	positive regulation of transcription from RNA polymerase II promoter in response to endoplasmic reticulum stress	2/213	11/18866	0.00652517	0.305138	0.29402	DDIT3/HSPA5	2
GO:0046365	monosaccharide catabolic process	4/213	66/18866	0.00659456	0.305138	0.29402	CRYL1/GPI/PFKL/TKFC	4
GO:2000781	positive regulation of double-strand break repair	3/213	36/18866	0.00770164	0.342232	0.329762	MGMT/SPIDR/WAS	3
GO:0006534	cysteine metabolic process	2/213	12/18866	0.00777229	0.342232	0.329762	CBS/SLC7A11	2
GO:0009071	serine family amino acid catabolic process	2/213	12/18866	0.00777229	0.342232	0.329762	CBS/SHMT2	2
GO:0070997	neuron death	10/213	360/18866	0.00797879	0.345748	0.333149	AP2B1/DDIT3/HSPA5/HYOU1/MAPT/NAIP/NUPR1/PRKN/SLC7A11/TERT	10
GO:0045739	positive regulation of DNA repair	4/213	71/18866	0.00851193	0.355585	0.342629	MGMT/NPAS2/SPIDR/WAS	4
GO:0035966	response to topologically incorrect protein	7/213	205/18866	0.00882138	0.355585	0.342629	AGR2/ASNS/DDIT3/HERPUD1/HSPA5/HYOU1/PRKN	7
GO:1905898	positive regulation of response to endoplasmic reticulum stress	3/213	38/18866	0.00895098	0.355585	0.342629	AGR2/DDIT3/HERPUD1	3
GO:0060601	lateral sprouting from an epithelium	2/213	13/18866	0.00911757	0.355585	0.342629	CELSR1/NOG	2
GO:0071287	cellular response to manganese ion	2/213	13/18866	0.00911757	0.355585	0.342629	HSPA5/PRKN	2
GO:0090042	tubulin deacetylation	2/213	13/18866	0.00911757	0.355585	0.342629	FRY/MAPT	2
GO:1990403	embryonic brain development	2/213	13/18866	0.00911757	0.355585	0.342629	IFT140/MKS1	2
GO:0009062	fatty acid catabolic process	5/213	114/18866	0.00951862	0.365998	0.352662	ACAD10/ACADL/ECI1/NUDT7/SESN2	5
GO:0006635	fatty acid beta-oxidation	4/213	74/18866	0.00982065	0.369552	0.356087	ACAD10/ACADL/ECI1/SESN2	4
GO:0009064	glutamine family amino acid metabolic process	4/213	75/18866	0.0102843	0.369552	0.356087	ASNS/PHGDH/PYCR3/SLC7A11	4
GO:0000096	sulfur amino acid metabolic process	3/213	40/18866	0.0103121	0.369552	0.356087	CBS/MSRA/SLC7A11	3
GO:0040036	regulation of fibroblast growth factor receptor signaling pathway	3/213	40/18866	0.0103121	0.369552	0.356087	FAM20C/NOG/SULF2	3
GO:0043001	Golgi to plasma membrane protein transport	3/213	40/18866	0.0103121	0.369552	0.356087	ARFRP1/BBS1/BBS2	3
GO:0051775	response to redox state	2/213	14/18866	0.0105586	0.369552	0.356087	NPAS2/SLC7A11	2
GO:1903894	regulation of IRE1-mediated unfolded protein response	2/213	14/18866	0.0105586	0.369552	0.356087	AGR2/HSPA5	2
GO:1901214	regulation of neuron death	9/213	321/18866	0.0109488	0.376576	0.362855	AP2B1/DDIT3/HYOU1/MAPT/NAIP/NUPR1/PRKN/SLC7A11/TERT	9
GO:0072528	pyrimidine-containing compound biosynthetic process	3/213	41/18866	0.0110352	0.376576	0.362855	NME5/TPK1/UPRT	3
GO:2001242	regulation of intrinsic apoptotic signaling pathway	6/213	166/18866	0.0115249	0.388431	0.374277	DDIT3/HERPUD1/HYOU1/NME5/NUPR1/PRKN	6
GO:0021782	glial cell development	5/213	122/18866	0.0125098	0.416484	0.401309	ADAM22/MAPT/NDRG1/PHGDH/TENM4	5
GO:0042181	ketone biosynthetic process	3/213	44/18866	0.0133767	0.439981	0.423949	COQ5/H6PD/PDSS2	3
GO:0006544	glycine metabolic process	2/213	16/18866	0.0137189	0.44062	0.424565	PHGDH/SHMT2	2
GO:1903541	regulation of exosomal secretion	2/213	16/18866	0.0137189	0.44062	0.424565	PRKN/SDC1	2
GO:0006418	tRNA aminoacylation for protein translation	3/213	45/18866	0.0142152	0.446062	0.429809	LARS2/PPA2/SARS2	3
GO:0010677	negative regulation of cellular carbohydrate metabolic process	3/213	45/18866	0.0142152	0.446062	0.429809	C1QTNF3/NUPR1/PRKN	3
GO:0006220	pyrimidine nucleotide metabolic process	3/213	46/18866	0.0150829	0.448114	0.431786	NME5/NT5C/UPRT	3
GO:0060070	canonical Wnt signaling pathway	9/213	339/18866	0.0151647	0.448114	0.431786	DDIT3/IGFBP4/MKS1/NOG/PRKN/SDC1/SULF2/TBL1X/TLE2	9
GO:0030324	lung development	6/213	177/18866	0.0154016	0.448114	0.431786	AGR2/CELSR1/NOG/PHEX/SLC7A11/TNC	6
GO:0006577	amino-acid betaine metabolic process	2/213	17/18866	0.0154337	0.448114	0.431786	ACADL/DMGDH	2
GO:1902358	sulfate transmembrane transport	2/213	17/18866	0.0154337	0.448114	0.431786	SLC25A10/SLC25A11	2
GO:2000779	regulation of double-strand break repair	4/213	85/18866	0.0157108	0.448114	0.431786	MGMT/RTEL1/SPIDR/WAS	4
GO:0010569	regulation of double-strand break repair via homologous recombination	3/213	47/18866	0.0159799	0.448114	0.431786	RTEL1/SPIDR/WAS	3
GO:0048706	embryonic skeletal system development	5/213	130/18866	0.0160814	0.448114	0.431786	HSD17B7/IFT140/MKS1/NOG/SULF2	5
GO:0030323	respiratory tube development	6/213	181/18866	0.0170116	0.448114	0.431786	AGR2/CELSR1/NOG/PHEX/SLC7A11/TNC	6
GO:0006282	regulation of DNA repair	5/213	132/18866	0.01707	0.448114	0.431786	MGMT/NPAS2/RTEL1/SPIDR/WAS	5
GO:0042476	odontogenesis	5/213	132/18866	0.01707	0.448114	0.431786	FAM20C/PHEX/SDC1/TNC/TSPEAR	5
GO:0006744	ubiquinone biosynthetic process	2/213	18/18866	0.0172352	0.448114	0.431786	COQ5/PDSS2	2
GO:0008272	sulfate transport	2/213	18/18866	0.0172352	0.448114	0.431786	SLC25A10/SLC25A11	2
GO:0021756	striatum development	2/213	18/18866	0.0172352	0.448114	0.431786	BBS2/SLC7A11	2
GO:0036035	osteoclast development	2/213	18/18866	0.0172352	0.448114	0.431786	FAM20C/SIGLEC15	2
GO:0051023	regulation of immunoglobulin secretion	2/213	18/18866	0.0172352	0.448114	0.431786	CD22/GPI	2
GO:1901663	quinone biosynthetic process	2/213	18/18866	0.0172352	0.448114	0.431786	COQ5/PDSS2	2
GO:1902074	response to salt	2/213	18/18866	0.0172352	0.448114	0.431786	HSPA5/PHEX	2
GO:0097193	intrinsic apoptotic signaling pathway	8/213	290/18866	0.0174997	0.4507	0.434278	DDIT3/HERPUD1/HYOU1/NME5/NUPR1/PPM1F/PRKN/TRIB3	8
GO:0042149	cellular response to glucose starvation	3/213	49/18866	0.0178622	0.451516	0.435064	ASNS/HSPA5/SESN2	3
GO:0072348	sulfur compound transport	3/213	49/18866	0.0178622	0.451516	0.435064	SLC25A10/SLC25A11/SLC7A11	3
GO:0072521	purine-containing compound metabolic process	11/213	472/18866	0.0186484	0.463249	0.44637	ACP3/DMAC2L/FAR2/GPI/NME5/NT5C/NUDT7/NUPR1/PFKL/SHMT2/SUCLG2	11
GO:0009066	aspartate family amino acid metabolic process	3/213	50/18866	0.0188476	0.463249	0.44637	ASNS/MSRA/PHGDH	3
GO:1902176	negative regulation of oxidative stress-induced intrinsic apoptotic signaling pathway	2/213	19/18866	0.0191213	0.463249	0.44637	NME5/PRKN	2
GO:1990182	exosomal secretion	2/213	19/18866	0.0191213	0.463249	0.44637	PRKN/SDC1	2
GO:0060828	regulation of canonical Wnt signaling pathway	8/213	295/18866	0.0191748	0.463249	0.44637	DDIT3/IGFBP4/MKS1/NOG/PRKN/SULF2/TBL1X/TLE2	8
GO:0030534	adult behavior	5/213	137/18866	0.0197159	0.468093	0.451037	ADAM22/BBS2/EFNB3/PRKN/SLC7A11	5
GO:0045912	negative regulation of carbohydrate metabolic process	3/213	51/18866	0.0198627	0.468093	0.451037	C1QTNF3/NUPR1/PRKN	3
GO:0060425	lung morphogenesis	3/213	52/18866	0.0209074	0.468093	0.451037	CELSR1/NOG/TNC	3
GO:0006575	cellular modified amino acid metabolic process	6/213	190/18866	0.0210501	0.468093	0.451037	ACADL/DMGDH/GAMT/SHMT2/SLC19A1/SLC7A11	6
GO:0006144	purine nucleobase metabolic process	2/213	20/18866	0.0210899	0.468093	0.451037	ACP3/SHMT2	2
GO:0006743	ubiquinone metabolic process	2/213	20/18866	0.0210899	0.468093	0.451037	COQ5/PDSS2	2
GO:0010042	response to manganese ion	2/213	20/18866	0.0210899	0.468093	0.451037	HSPA5/PRKN	2
GO:0030903	notochord development	2/213	20/18866	0.0210899	0.468093	0.451037	COL13A1/NOG	2
GO:0046655	folic acid metabolic process	2/213	20/18866	0.0210899	0.468093	0.451037	SHMT2/SLC19A1	2
GO:0097734	extracellular exosome biogenesis	2/213	20/18866	0.0210899	0.468093	0.451037	PRKN/SDC1	2
GO:0051402	neuron apoptotic process	7/213	245/18866	0.0215365	0.474151	0.456874	DDIT3/HSPA5/HYOU1/NAIP/NUPR1/PRKN/TERT	7
GO:0045717	negative regulation of fatty acid biosynthetic process	2/213	21/18866	0.0231389	0.491454	0.473547	ACADL/TRIB3	2
GO:0048305	immunoglobulin secretion	2/213	21/18866	0.0231389	0.491454	0.473547	CD22/GPI	2
GO:1903204	negative regulation of oxidative stress-induced neuron death	2/213	21/18866	0.0231389	0.491454	0.473547	PRKN/SLC7A11	2
GO:0009636	response to toxic substance	7/213	250/18866	0.0237264	0.491454	0.473547	ASNS/EPHX2/NUPR1/PRKN/SDC1/SESN2/SLC7A11	7
GO:0006476	protein deacetylation	4/213	97/18866	0.0242419	0.491454	0.473547	FRY/MAPT/MTA1/TBL1X	4
GO:0043648	dicarboxylic acid metabolic process	4/213	97/18866	0.0242419	0.491454	0.473547	SHMT2/SLC19A1/SLC7A11/SUCLG2	4
GO:0007018	microtubule-based movement	9/213	368/18866	0.024313	0.491454	0.473547	BBS2/COPG2/DNAH1/DTNBP1/DYNLT2B/IFT140/MAPT/NME5/TTLL1	9
GO:0006835	dicarboxylic acid transport	4/213	98/18866	0.0250571	0.491454	0.473547	SLC19A1/SLC25A10/SLC25A11/SLC7A11	4
GO:2001243	negative regulation of intrinsic apoptotic signaling pathway	4/213	98/18866	0.0250571	0.491454	0.473547	HERPUD1/HYOU1/NME5/PRKN	4
GO:0031668	cellular response to extracellular stimulus	7/213	253/18866	0.0251116	0.491454	0.473547	ASNS/CADPS2/CBS/HSPA5/PHEX/SESN2/TNC	7
GO:0009220	pyrimidine ribonucleotide biosynthetic process	2/213	22/18866	0.0252663	0.491454	0.473547	NME5/UPRT	2
GO:0021533	cell differentiation in hindbrain	2/213	22/18866	0.0252663	0.491454	0.473547	NOG/TTLL1	2
GO:0044342	type B pancreatic cell proliferation	2/213	22/18866	0.0252663	0.491454	0.473547	IGFBP4/NUPR1	2
GO:0140112	extracellular vesicle biogenesis	2/213	22/18866	0.0252663	0.491454	0.473547	PRKN/SDC1	2
GO:0046034	ATP metabolic process	8/213	311/18866	0.0253032	0.491454	0.473547	DMAC2L/FAM20C/GPI/NDUFA7/NUPR1/PFKL/SHMT2/UQCRC2	8
GO:0019320	hexose catabolic process	3/213	56/18866	0.0253828	0.491454	0.473547	GPI/PFKL/TKFC	3
GO:0044273	sulfur compound catabolic process	3/213	56/18866	0.0253828	0.491454	0.473547	CBS/IDUA/NUDT7	3
GO:0010675	regulation of cellular carbohydrate metabolic process	5/213	148/18866	0.0264485	0.499613	0.481408	C1QTNF3/IGFBP4/NUPR1/PRKN/SESN2	5
GO:0030111	regulation of Wnt signaling pathway	9/213	375/18866	0.0270095	0.499613	0.481408	DDIT3/IGFBP4/MKS1/NOG/PRKN/SULF2/TBL1X/TERT/TLE2	9
GO:0006119	oxidative phosphorylation	5/213	149/18866	0.0271248	0.499613	0.481408	DMAC2L/NDUFA7/NUPR1/SHMT2/UQCRC2	5
GO:0006541	glutamine metabolic process	2/213	23/18866	0.02747	0.499613	0.481408	ASNS/PHGDH	2
GO:0071305	cellular response to vitamin D	2/213	23/18866	0.02747	0.499613	0.481408	PHEX/TNC	2
GO:1901522	positive regulation of transcription from RNA polymerase II promoter involved in cellular response to chemical stimulus	2/213	23/18866	0.02747	0.499613	0.481408	CARF/SESN2	2
GO:1902882	regulation of response to oxidative stress	4/213	101/18866	0.0276011	0.499613	0.481408	NME5/PRKN/SESN2/SLC7A11	4
GO:1900408	negative regulation of cellular response to oxidative stress	3/213	58/18866	0.0277983	0.499613	0.481408	NME5/PRKN/SLC7A11	3
GO:1903202	negative regulation of oxidative stress-induced cell death	3/213	58/18866	0.0277983	0.499613	0.481408	NME5/PRKN/SLC7A11	3
GO:1905039	carboxylic acid transmembrane transport	5/213	150/18866	0.027812	0.499613	0.481408	SLC19A1/SLC25A10/SLC25A11/SLC6A9/SLC7A11	5
GO:0060271	cilium assembly	9/213	377/18866	0.0278173	0.499613	0.481408	BBS1/BBS2/CEP70/DNAH1/DYNLT2B/IFT140/MKS1/NME5/TTLL1	9
GO:1903825	organic acid transmembrane transport	5/213	151/18866	0.0285102	0.502976	0.484649	SLC19A1/SLC25A10/SLC25A11/SLC6A9/SLC7A11	5
GO:0060541	respiratory system development	6/213	204/18866	0.0285475	0.502976	0.484649	AGR2/CELSR1/NOG/PHEX/SLC7A11/TNC	6
GO:0042180	cellular ketone metabolic process	7/213	260/18866	0.0285573	0.502976	0.484649	ACADL/COQ5/DHRS4/H6PD/PDSS2/SLC7A11/TRIB3	7
GO:0009218	pyrimidine ribonucleotide metabolic process	2/213	24/18866	0.0297482	0.508012	0.489501	NME5/UPRT	2
GO:0021544	subpallium development	2/213	24/18866	0.0297482	0.508012	0.489501	BBS2/SLC7A11	2
GO:0034505	tooth mineralization	2/213	24/18866	0.0297482	0.508012	0.489501	FAM20C/TSPEAR	2
GO:0070841	inclusion body assembly	2/213	24/18866	0.0297482	0.508012	0.489501	MAPT/PRKN	2
GO:0009116	nucleoside metabolic process	4/213	104/18866	0.0302939	0.508012	0.489501	ACP3/NME5/NT5C/UPRT	4
GO:0006893	Golgi to plasma membrane transport	3/213	60/18866	0.0303319	0.508012	0.489501	ARFRP1/BBS1/BBS2	3
GO:0061951	establishment of protein localization to plasma membrane	3/213	60/18866	0.0303319	0.508012	0.489501	ARFRP1/BBS1/BBS2	3
GO:1902883	negative regulation of response to oxidative stress	3/213	60/18866	0.0303319	0.508012	0.489501	NME5/PRKN/SLC7A11	3
GO:0062014	negative regulation of small molecule metabolic process	4/213	105/18866	0.0312248	0.513528	0.494816	ACADL/C1QTNF3/NUPR1/TRIB3	4
GO:2001022	positive regulation of response to DNA damage stimulus	4/213	105/18866	0.0312248	0.513528	0.494816	MGMT/NPAS2/SPIDR/WAS	4
GO:0009132	nucleoside diphosphate metabolic process	5/213	155/18866	0.0314136	0.513528	0.494816	GPI/NME5/NUDT7/NUPR1/PFKL	5
GO:1904950	negative regulation of establishment of protein localization	5/213	155/18866	0.0314136	0.513528	0.494816	CD22/MAPT/PFKL/PPM1F/PRKN	5
GO:0015740	C4-dicarboxylate transport	2/213	25/18866	0.0320987	0.519709	0.500772	SLC25A10/SLC25A11	2
GO:0019395	fatty acid oxidation	4/213	106/18866	0.0321724	0.519709	0.500772	ACAD10/ACADL/ECI1/SESN2	4
GO:0000018	regulation of DNA recombination	4/213	107/18866	0.0331368	0.520498	0.501532	H1-0/RTEL1/SPIDR/WAS	4
GO:0035601	protein deacylation	4/213	107/18866	0.0331368	0.520498	0.501532	FRY/MAPT/MTA1/TBL1X	4
GO:1901215	negative regulation of neuron death	6/213	212/18866	0.0335344	0.520498	0.501532	AP2B1/HYOU1/NAIP/PRKN/SLC7A11/TERT	6
GO:0051156	glucose 6-phosphate metabolic process	2/213	26/18866	0.0345197	0.520498	0.501532	GPI/H6PD	2
GO:0060384	innervation	2/213	26/18866	0.0345197	0.520498	0.501532	COL25A1/SULF2	2
GO:0060740	prostate gland epithelium morphogenesis	2/213	26/18866	0.0345197	0.520498	0.501532	NOG/TNC	2
GO:0070129	regulation of mitochondrial translation	2/213	26/18866	0.0345197	0.520498	0.501532	SHMT2/UQCC1	2
GO:1903649	regulation of cytoplasmic transport	2/213	26/18866	0.0345197	0.520498	0.501532	CHMP3/PRKN	2
GO:0030258	lipid modification	7/213	271/18866	0.0345969	0.520498	0.501532	ACAD10/ACADL/B3GALT1/DGKG/ECI1/EPHX2/SESN2	7
GO:0043523	regulation of neuron apoptotic process	6/213	214/18866	0.034864	0.520498	0.501532	DDIT3/HYOU1/NAIP/NUPR1/PRKN/TERT	6
GO:0010970	transport along microtubule	5/213	161/18866	0.0361054	0.520498	0.501532	COPG2/DTNBP1/DYNLT2B/IFT140/MAPT	5
GO:1901800	positive regulation of proteasomal protein catabolic process	4/213	110/18866	0.0361305	0.520498	0.501532	HERPUD1/NUPR1/PRKN/TRIB3	4
GO:0006631	fatty acid metabolic process	9/213	396/18866	0.0363559	0.520498	0.501532	ACAD10/ACADL/CRYL1/ECI1/EPHX2/NUDT7/SESN2/TBXAS1/TRIB3	9
GO:0044782	cilium organization	9/213	397/18866	0.03685	0.520498	0.501532	BBS1/BBS2/CEP70/DNAH1/DYNLT2B/IFT140/MKS1/NME5/TTLL1	9
GO:0006735	NADH regeneration	2/213	27/18866	0.0370094	0.520498	0.501532	GPI/PFKL	2
GO:0032201	telomere maintenance via semi-conservative replication	2/213	27/18866	0.0370094	0.520498	0.501532	PRIM1/RTEL1	2
GO:0061621	canonical glycolysis	2/213	27/18866	0.0370094	0.520498	0.501532	GPI/PFKL	2
GO:0061718	glucose catabolic process to pyruvate	2/213	27/18866	0.0370094	0.520498	0.501532	GPI/PFKL	2
GO:0070199	establishment of protein localization to chromosome	2/213	27/18866	0.0370094	0.520498	0.501532	SPIDR/TERT	2
GO:0072337	modified amino acid transport	2/213	27/18866	0.0370094	0.520498	0.501532	SLC19A1/SLC7A11	2
GO:0090140	regulation of mitochondrial fission	2/213	27/18866	0.0370094	0.520498	0.501532	MAPT/PRKN	2
GO:1902175	regulation of oxidative stress-induced intrinsic apoptotic signaling pathway	2/213	27/18866	0.0370094	0.520498	0.501532	NME5/PRKN	2
GO:1903203	regulation of oxidative stress-induced neuron death	2/213	27/18866	0.0370094	0.520498	0.501532	PRKN/SLC7A11	2
GO:0034440	lipid oxidation	4/213	111/18866	0.037162	0.520498	0.501532	ACAD10/ACADL/ECI1/SESN2	4
GO:0098732	macromolecule deacylation	4/213	111/18866	0.037162	0.520498	0.501532	FRY/MAPT/MTA1/TBL1X	4
GO:0090181	regulation of cholesterol metabolic process	3/213	65/18866	0.0371784	0.520498	0.501532	ACADL/EPHX2/LMF1	3
GO:0021915	neural tube development	5/213	163/18866	0.0377602	0.525945	0.506781	CELSR1/IFT140/MKS1/NOG/PHGDH	5
GO:0016482	cytosolic transport	5/213	165/18866	0.0394608	0.526903	0.507704	ARFRP1/CHMP3/PRKN/RAB9B/STX8	5
GO:0006760	folic acid-containing compound metabolic process	2/213	28/18866	0.0395659	0.526903	0.507704	SHMT2/SLC19A1	2
GO:0021680	cerebellar Purkinje cell layer development	2/213	28/18866	0.0395659	0.526903	0.507704	HSPA5/TTLL1	2
GO:0022011	myelination in peripheral nervous system	2/213	28/18866	0.0395659	0.526903	0.507704	ADAM22/NDRG1	2
GO:0032292	peripheral nervous system axon ensheathment	2/213	28/18866	0.0395659	0.526903	0.507704	ADAM22/NDRG1	2
GO:0051590	positive regulation of neurotransmitter transport	2/213	28/18866	0.0395659	0.526903	0.507704	DTNBP1/PRKN	2
GO:0060512	prostate gland morphogenesis	2/213	28/18866	0.0395659	0.526903	0.507704	NOG/TNC	2
GO:0061620	glycolytic process through glucose-6-phosphate	2/213	28/18866	0.0395659	0.526903	0.507704	GPI/PFKL	2
GO:1900101	regulation of endoplasmic reticulum unfolded protein response	2/213	28/18866	0.0395659	0.526903	0.507704	AGR2/HSPA5	2
GO:0031669	cellular response to nutrient levels	6/213	221/18866	0.0397834	0.527226	0.508016	ASNS/CADPS2/HSPA5/PHEX/SESN2/TNC	6
GO:0036498	IRE1-mediated unfolded protein response	3/213	67/18866	0.0401199	0.529117	0.509838	AGR2/HSPA5/HYOU1	3
GO:0002753	cytoplasmic pattern recognition receptor signaling pathway	3/213	68/18866	0.0416336	0.538185	0.518575	ALPK1/MAP2K6/TKFC	3
GO:0006625	protein targeting to peroxisome	3/213	68/18866	0.0416336	0.538185	0.518575	DHRS4/EPHX2/NUDT7	3
GO:0072662	protein localization to peroxisome	3/213	68/18866	0.0416336	0.538185	0.518575	DHRS4/EPHX2/NUDT7	3
GO:0072663	establishment of protein localization to peroxisome	3/213	68/18866	0.0416336	0.538185	0.518575	DHRS4/EPHX2/NUDT7	3
GO:0007156	homophilic cell adhesion via plasma membrane adhesion molecules	5/213	168/18866	0.0420982	0.538185	0.518575	CELSR1/PCDH9/PCDHGB2/PCDHGB7/PCDHGC5	5
GO:0060441	epithelial tube branching involved in lung morphogenesis	2/213	29/18866	0.0421874	0.538185	0.518575	CELSR1/TNC	2
GO:0061615	glycolytic process through fructose-6-phosphate	2/213	29/18866	0.0421874	0.538185	0.518575	GPI/PFKL	2
GO:2001020	regulation of response to DNA damage stimulus	6/213	226/18866	0.0435543	0.553038	0.532887	MAPT/MGMT/NPAS2/RTEL1/SPIDR/WAS	6
GO:0035082	axoneme assembly	3/213	70/18866	0.0447462	0.559365	0.538983	BBS2/DNAH1/TTLL1	3
GO:0036475	neuron death in response to oxidative stress	2/213	30/18866	0.0448721	0.559365	0.538983	PRKN/SLC7A11	2
GO:0062125	regulation of mitochondrial gene expression	2/213	30/18866	0.0448721	0.559365	0.538983	SHMT2/UQCC1	2
GO:1904837	beta-catenin-TCF complex assembly	2/213	30/18866	0.0448721	0.559365	0.538983	TERT/TLE2	2
GO:0006022	aminoglycan metabolic process	5/213	172/18866	0.0457767	0.568048	0.54735	B3GALT1/HAS3/IDUA/ITIH4/SDC1	5
GO:0010001	glial cell differentiation	6/213	230/18866	0.0467273	0.57722	0.556188	ADAM22/MAPT/NDRG1/NOG/PHGDH/TENM4	6
GO:0009259	ribonucleotide metabolic process	9/213	416/18866	0.0471279	0.577547	0.556502	DMAC2L/FAR2/GPI/NME5/NUDT7/NUPR1/PFKL/SUCLG2/UPRT	9
GO:0006221	pyrimidine nucleotide biosynthetic process	2/213	31/18866	0.0476183	0.577547	0.556502	NME5/UPRT	2
GO:0014044	Schwann cell development	2/213	31/18866	0.0476183	0.577547	0.556502	ADAM22/NDRG1	2
GO:0043574	peroxisomal transport	3/213	72/18866	0.0479713	0.577547	0.556502	DHRS4/EPHX2/NUDT7	3
GO:0010906	regulation of glucose metabolic process	4/213	121/18866	0.048404	0.577547	0.556502	C1QTNF3/IGFBP4/PRKN/SESN2	4
GO:0031398	positive regulation of protein ubiquitination	4/213	121/18866	0.048404	0.577547	0.556502	HSPA5/MTA1/PRKN/TRIB3	4
GO:0098661	inorganic anion transmembrane transport	4/213	121/18866	0.048404	0.577547	0.556502	GABRG3/SLC25A10/SLC25A11/SLC37A4	4
GO:0007269	neurotransmitter secretion	5/213	175/18866	0.0486578	0.577547	0.556502	CADPS2/DTNBP1/MCTP2/PRKN/SLC6A9	5
GO:0099643	signal release from synapse	5/213	175/18866	0.0486578	0.577547	0.556502	CADPS2/DTNBP1/MCTP2/PRKN/SLC6A9	5
GO:2001234	negative regulation of apoptotic signaling pathway	6/213	233/18866	0.0491991	0.581444	0.560258	HERPUD1/HYOU1/NME5/NOG/PRKN/TERT	6
MF
ID	Description	GeneRatio	BgRatio	pvalue	p.adjust	qvalue	geneID	Count
GO:0015301	anion:anion antiporter activity	4/224	28/18352	0.000351472	0.0792568	0.0762138	SLC19A1/SLC25A11/SLC37A4/SLC7A11	4
GO:0140323	solute:anion antiporter activity	4/224	28/18352	0.000351472	0.0792568	0.0762138	SLC19A1/SLC25A11/SLC37A4/SLC7A11	4
GO:0005310	dicarboxylic acid transmembrane transporter activity	4/224	39/18352	0.00127133	0.191124	0.183786	SLC19A1/SLC25A10/SLC25A11/SLC7A11	4
GO:0016879	ligase activity, forming carbon-nitrogen bonds	4/224	48/18352	0.0027612	0.302349	0.290741	ASNS/GATB/RIMKLB/TTLL1	4
GO:0015297	antiporter activity	5/224	83/18352	0.00347679	0.302349	0.290741	SLC19A1/SLC25A10/SLC25A11/SLC37A4/SLC7A11	5
GO:0016874	ligase activity	7/224	165/18352	0.00419811	0.302349	0.290741	ASNS/GATB/LARS2/RIMKLB/SARS2/SUCLG2/TTLL1	7
GO:0043015	gamma-tubulin binding	3/224	28/18352	0.00469279	0.302349	0.290741	CEP70/NDRG1/TUBGCP3	3
GO:0016884	carbon-nitrogen ligase activity, with glutamine as amido-N-donor	2/224	10/18352	0.00625725	0.350597	0.337136	ASNS/GATB	2
GO:0003995	acyl-CoA dehydrogenase activity	2/224	11/18352	0.00758655	0.350597	0.337136	ACAD10/ACADL	2
GO:0001103	RNA polymerase II repressing transcription factor binding	3/224	35/18352	0.0088077	0.350597	0.337136	BBS1/BBS2/MTA1	3
GO:0051087	chaperone binding	5/224	104/18352	0.0089718	0.350597	0.337136	HSPA5/HYOU1/MAPT/PRKN/TERT	5
GO:0008253	5'-nucleotidase activity	2/224	13/18352	0.0105879	0.350597	0.337136	ACP3/NT5C	2
GO:0070491	repressing transcription factor binding	4/224	74/18352	0.0127784	0.350597	0.337136	BBS1/BBS2/MTA1/TLE2	4
GO:0030020	extracellular matrix structural constituent conferring tensile strength	3/224	41/18352	0.0136002	0.350597	0.337136	COL13A1/COL17A1/COL25A1	3
GO:0008252	nucleotidase activity	2/224	15/18352	0.0140265	0.350597	0.337136	ACP3/NT5C	2
GO:0043274	phospholipase binding	2/224	15/18352	0.0140265	0.350597	0.337136	PRKN/WAS	2
GO:1901682	sulfur compound transmembrane transporter activity	3/224	42/18352	0.014517	0.350597	0.337136	SLC25A10/SLC25A11/SLC7A11	3
GO:0015556	C4-dicarboxylate transmembrane transporter activity	2/224	16/18352	0.0159026	0.350597	0.337136	SLC25A10/SLC25A11	2
GO:0016616	oxidoreductase activity, acting on the CH-OH group of donors, NAD or NADP as acceptor	5/224	120/18352	0.0159196	0.350597	0.337136	CRYL1/DHRS4/H6PD/HSD17B7/PHGDH	5
GO:0034062	5'-3' RNA polymerase activity	3/224	44/18352	0.0164535	0.350597	0.337136	POLR3B/PRIM1/TERT	3
GO:0097747	RNA polymerase activity	3/224	44/18352	0.0164535	0.350597	0.337136	POLR3B/PRIM1/TERT	3
GO:0000287	magnesium ion binding	7/224	217/18352	0.0174222	0.350597	0.337136	CLYBL/EPHX2/LHPP/NUDT7/PPA2/RPS6KA2/SUCLG2	7
GO:0015116	sulfate transmembrane transporter activity	2/224	17/18352	0.0178796	0.350597	0.337136	SLC25A10/SLC25A11	2
GO:0016614	oxidoreductase activity, acting on CH-OH group of donors	5/224	130/18352	0.0217093	0.392834	0.377751	CRYL1/DHRS4/H6PD/HSD17B7/PHGDH	5
GO:0016860	intramolecular oxidoreductase activity	3/224	50/18352	0.0230921	0.392834	0.377751	ECI1/GPI/TBXAS1	3
GO:0016830	carbon-carbon lyase activity	3/224	51/18352	0.0243199	0.392834	0.377751	BCKDHA/CLYBL/SHMT2	3
GO:0072349	modified amino acid transmembrane transporter activity	2/224	20/18352	0.0243888	0.392834	0.377751	SLC19A1/SLC7A11	2
GO:1990381	ubiquitin-specific protease binding	2/224	20/18352	0.0243888	0.392834	0.377751	CHMP3/PRKN	2
GO:0016829	lyase activity	6/224	189/18352	0.0287135	0.430305	0.413784	BCKDHA/CBS/CLYBL/ECI1/SHMT2/TKFC	6
GO:0030170	pyridoxal phosphate binding	3/224	55/18352	0.0295775	0.430305	0.413784	CBS/PSAT1/SHMT2	3
GO:0070279	vitamin B6 binding	3/224	55/18352	0.0295775	0.430305	0.413784	CBS/PSAT1/SHMT2	3
GO:0019842	vitamin binding	5/224	144/18352	0.0318841	0.449367	0.432114	CBS/PSAT1/SHMT2/SLC19A1/TPK1	5
GO:0019865	immunoglobulin binding	2/224	24/18352	0.0343203	0.469044	0.451036	CD22/FCGR2A	2
GO:0016627	oxidoreductase activity, acting on the CH-CH group of donors	3/224	59/18352	0.0353858	0.469382	0.451361	ACAD10/ACADL/TBXAS1	3
GO:0004683	calmodulin-dependent protein kinase activity	2/224	28/18352	0.0455404	0.57052	0.548615	CAMK1D/CAMKK1	2
GO:0016645	oxidoreductase activity, acting on the CH-NH group of donors	2/224	28/18352	0.0455404	0.57052	0.548615	DMGDH/PYCR3	2
GO:0000049	tRNA binding	3/224	66/18352	0.0468503	0.571067	0.549141	EEFSEC/SARS2/TERT	3
GO:0046943	carboxylic acid transmembrane transporter activity	5/224	162/18352	0.0487512	0.571289	0.549355	SLC19A1/SLC25A10/SLC25A11/SLC6A9/SLC7A11	5
GO:0005342	organic acid transmembrane transporter activity	5/224	163/18352	0.0498169	0.571289	0.549355	SLC19A1/SLC25A10/SLC25A11/SLC6A9/SLC7A11	5
KEGG
ID	Description	GeneRatio	BgRatio	pvalue	p.adjust	qvalue	geneID	Count
hsa00260	Glycine, serine and threonine metabolism	6/109	40/8223	1.25703e-05	0.00240093	0.00240093	CBS/DMGDH/GAMT/PHGDH/PSAT1/SHMT2	6
hsa01230	Biosynthesis of amino acids	7/109	75/8223	5.60379e-05	0.00535162	0.00535162	ASNS/CBS/PFKL/PHGDH/PSAT1/PYCR3/SHMT2	7
hsa01200	Carbon metabolism	8/109	115/8223	0.000134534	0.00856532	0.00856532	GPI/H6PD/PFKL/PHGDH/PSAT1/SHMT2/SUCLG2/TKFC	8
hsa00030	Pentose phosphate pathway	3/109	30/8223	0.0070911	0.3386	0.3386	GPI/H6PD/PFKL	3
hsa04146	Peroxisome	4/109	82/8223	0.0231946	0.886035	0.886035	DHRS4/EPHX2/FAR2/NUDT7	4
hsa00270	Cysteine and methionine metabolism	3/109	51/8223	0.0297898	0.948309	0.948309	CBS/PHGDH/PSAT1	3
hsa04977	Vitamin digestion and absorption	2/109	24/8223	0.039754	0.963134	0.963134	AWAT2/SLC19A1	2
