# Supplementary material for: The Simultaneous Treatment of PC-3 Cells with the DNA-Demethylating Agent Decitabine and S-Adenosylmethionine Leads to Synergistic Anticancer Effects
Source: Genes (Basel). 2024 Dec 20;15(12):1634. doi: 10.3390/genes15121634 (PMC11675482; doi:10.3390/genes15121634)
Supplement: Supplementary file 1 [file genes-15-01634-s001.zip › ZIP Kopie/Supplementary Table 6.xlsx]

## Sheet: Tabelle1
BP
ID	Description	GeneRatio	BgRatio	pvalue	p.adjust	qvalue	geneID	Count
GO:0043062	extracellular structure organization	161/3144	396/18866	1.92253e-30	1.19043e-26	9.58227e-27	EGFLAM/ICAM2/GREM1/FGB/ADAMTSL1/AEBP1/LOXL4/VTN/FOXC2/FBLN2/PDPN/BCAN/COL1A2/LUM/COMP/COL11A1/COL14A1/MMP9/WDR72/TGFBI/KLK2/RAMP2/SMPD3/BGN/FGG/DCN/TNFRSF1B/ITGA4/COL5A3/ADAMTS4/COL2A1/TEX14/COL1A1/COL24A1/THBS1/COL16A1/IHH/ADAMTS12/ITGA7/COL9A3/ICAM4/ITGB6/TNFRSF11B/MMP15/COL9A2/VWF/CDH1/TLL2/IL6/ITGB7/SPINT1/SPOCK2/EFEMP2/TGFB2/CSGALNACT1/COL4A3/MMP28/NCAN/NID2/ADAMTS5/KLK5/COL28A1/LOXL3/COL15A…	161
GO:0030198	extracellular matrix organization	160/3144	395/18866	4.85047e-30	1.5017e-26	1.20879e-26	EGFLAM/ICAM2/GREM1/FGB/ADAMTSL1/AEBP1/LOXL4/VTN/FOXC2/FBLN2/PDPN/BCAN/COL1A2/LUM/COMP/COL11A1/COL14A1/MMP9/WDR72/TGFBI/KLK2/RAMP2/SMPD3/BGN/FGG/DCN/TNFRSF1B/ITGA4/COL5A3/ADAMTS4/COL2A1/COL1A1/COL24A1/THBS1/COL16A1/IHH/ADAMTS12/ITGA7/COL9A3/ICAM4/ITGB6/TNFRSF11B/MMP15/COL9A2/VWF/CDH1/TLL2/IL6/ITGB7/SPINT1/SPOCK2/EFEMP2/TGFB2/CSGALNACT1/COL4A3/MMP28/NCAN/NID2/ADAMTS5/KLK5/COL28A1/LOXL3/COL15A1/MATN…	160
GO:0034329	cell junction assembly	133/3144	434/18866	2.39513e-13	4.94356e-10	3.97928e-10	THY1/GREM1/CLDN5/ACTN2/KRT14/NRG1/IGFN1/LRRC4B/CLDN6/WNT11/AMIGO3/LRRN3/SLITRK1/PCDHB5/NRCAM/RAMP2/GRHL2/GRIN1/MUSK/CLDN10/LRRC4/SFRP1/THBS1/COL16A1/ACVRL1/POU4F1/PCDHB3/CLDN18/TRPV4/CLDN7/MDGA1/NTN1/CNTN5/ADGRL3/MARVELD3/CDH1/ADGRB1/ESAM/CLDN1/SPOCK2/CLDN16/SEMA4A/LRRN1/FMN1/CBLN1/CRB3/FLRT3/ROBO2/APOD/CDH18/JUP/PTPRO/FAM107A/THBS2/ACHE/IL1RAPL1/SLIT1/CDH7/RAB17/LSR/LRFN5/TLR2/PECAM1/SDK2/FN1/GJ…	133
GO:0019932	second-messenger-mediated signaling	133/3144	456/18866	1.22583e-11	1.89759e-08	1.52745e-08	ADGRL4/CALML5/EDNRB/CCL20/GPR65/FFAR4/PTGIR/NRG1/CD36/GRM5/RXFP1/CALML3/NR5A1/AVPR1A/MYOZ1/CXCR6/SPINK1/RAMP2/ZAP70/GRIN1/NPR1/JPH4/HTR2C/NPPC/JPH3/MT1M/THBS1/MAFA/UCN2/SLC8A2/FKBP1B/NMUR2/ADGRL3/EDN1/ADGRE1/GIPR/TCP11/RUNDC3A/ADGRB1/CCR10/S1PR5/SPHK1/NOS3/P2RY6/LAT2/PTGER3/GALR2/BST1/PTPRC/ADORA2A/GRIN2D/PTGER1/JPH2/GUCY1A1/ADRA1D/ATP1B1/MRAP2/ADCYAP1/CXCL11/PDGFB/HTR2B/P2RX3/RASD2/PTGER2/BTK/GB…	133
GO:0061448	connective tissue development	87/3144	262/18866	3.50441e-11	4.33986e-08	3.49335e-08	GREM1/MGP/FOXC2/WNT11/LUM/COMP/EFEMP1/COL11A1/FGFR3/TGFBI/HYAL1/SMPD3/BGN/COL2A1/ID4/NPPC/COL1A1/CD34/BMP2/HES5/IHH/ADAMTS12/ACVRL1/PRRX1/TRPV4/EDN1/CRIP1/SELENOM/SOX8/AXIN2/CSGALNACT1/RSPO2/EGR1/SULF1/PDGFB/WNT5B/FRZB/ACTA2/COL11A2/PTHLH/SERPINB7/RFLNB/UMODL1/BARX2/DLX2/BMP4/CHST11/SNAI1/SHOX2/TIMP1/SERPINH1/SIX2/CSF1/MMP13/STC1/SCIN/WNT9A/RORC/PPARGC1A/EBF2/LOX/CCN1/MATN3/FGF2/DGAT2/CCN2/PITX1/…	87
GO:0031589	cell-substrate adhesion	108/3144	359/18866	1.45366e-10	1.50018e-07	1.20756e-07	THY1/EGFLAM/GREM1/FGB/ANGPT2/VTN/ACTN2/FBLN2/PDPN/CD36/UNC13D/BVES/CEACAM6/FGG/ITGA4/COL5A3/MYO1G/COL1A1/PARVG/CD34/SFRP1/THBS1/EPHA1/COL16A1/ADAMTS12/ITGA7/ACVRL1/ITGB6/FAT2/CASS4/VWF/ITGB7/SPOCK2/FERMT3/FMN1/BST1/MUC4/NID2/USH2A/APOD/JUP/PTPRO/FAM107A/NEDD9/SRCIN1/HOXA7/GBP1/CD96/PECAM1/TACSTD2/LYPD3/FN1/ACTN3/MSLN/PHLDB2/JAG1/RELL2/HPSE/CSF1/HAS2/PPFIA2/LAMB3/TEK/ARHGAP6/ITGB3/DDR1/CCL28/CSPG5…	108
GO:0048705	skeletal system morphogenesis	77/3144	228/18866	1.89015e-10	1.53094e-07	1.23232e-07	GREM1/ALX1/MGP/FOXC2/CHAD/HOXD9/COMP/ACP5/COL11A1/HOXB4/FGFR3/SFRP4/HOXB7/HYAL1/SMPD3/GRHL2/COL2A1/HOXB2/NPPC/COL1A1/SFRP1/TBX15/IHH/ALPL/PRRX1/CYP26B1/TRPV4/HOXC9/TBX4/AXIN2/CSGALNACT1/FMN1/HOXD10/DLX5/PHOSPHO1/PDGFRA/HOXA1/HOXA7/RDH10/RFLNB/BARX2/DLX2/BMP4/CHST11/SHOX2/PAX5/HOXD8/SERPINH1/SIX2/MMP13/STC1/HAS2/WNT9A/TEK/FBN2/LTF/HOXB6/CSRNP1/CCN2/HOXB3/HOXA4/SCX/NAB2/LTBP3/NKX3-2/SIX1/BMP1/HOXA5…	77
GO:0001655	urogenital system development	101/3144	330/18866	1.97796e-10	1.53094e-07	1.23232e-07	FOXJ1/TP63/SERPINF1/GREM1/ANGPT2/FOXC2/STRA6/BMPER/WNT11/TFAP2B/AQP2/PSAPL1/TBX18/MMP9/REN/HOXB7/DCN/SIM1/DLL1/AKR1B1/ID4/CD34/SFRP1/BMP2/HES5/ALOX15B/CRLF1/CYP26B1/NOTCH3/ARG2/CRIP1/PGF/SOX8/TGFB2/COL4A3/FMN1/CALB1/ROBO2/EGR1/PTPRO/SULF1/PDGFRA/SHH/GATA2/PDGFB/ACTA2/RDH10/SERPINB7/PECAM1/TACSTD2/FGF1/BMP4/HOXD13/EFNB2/ACE/DCHS1/MTSS1/PDGFA/GCNT3/BDNF/EPHA4/AGTR1/PCSK9/JAG1/HPGD/GLI1/SIX2/BASP1/H…	101
GO:0001822	kidney development	89/3144	283/18866	5.11583e-10	3.43125e-07	2.76196e-07	FOXJ1/SERPINF1/GREM1/ANGPT2/FOXC2/STRA6/BMPER/WNT11/TFAP2B/AQP2/MMP9/REN/HOXB7/DCN/SIM1/DLL1/AKR1B1/CD34/SFRP1/BMP2/HES5/CRLF1/CYP26B1/NOTCH3/ARG2/PGF/SOX8/TGFB2/COL4A3/FMN1/CALB1/ROBO2/EGR1/PTPRO/SULF1/PDGFRA/SHH/PDGFB/ACTA2/RDH10/SERPINB7/PECAM1/TACSTD2/FGF1/BMP4/EFNB2/ACE/DCHS1/MTSS1/PDGFA/GCNT3/BDNF/EPHA4/AGTR1/PCSK9/JAG1/HPGD/SIX2/BASP1/HAS2/HES1/TEK/LRRK2/FSTL3/GATA3/CTSH/MME/KIRREL3/WNT4/A…	89
GO:0072001	renal system development	91/3144	292/18866	5.54142e-10	3.43125e-07	2.76196e-07	FOXJ1/SERPINF1/GREM1/ANGPT2/FOXC2/STRA6/BMPER/WNT11/TFAP2B/AQP2/TBX18/MMP9/REN/HOXB7/DCN/SIM1/DLL1/AKR1B1/CD34/SFRP1/BMP2/HES5/CRLF1/CYP26B1/NOTCH3/ARG2/PGF/SOX8/TGFB2/COL4A3/FMN1/CALB1/ROBO2/EGR1/PTPRO/SULF1/PDGFRA/SHH/PDGFB/ACTA2/RDH10/SERPINB7/PECAM1/TACSTD2/FGF1/BMP4/EFNB2/ACE/DCHS1/MTSS1/PDGFA/GCNT3/BDNF/EPHA4/AGTR1/PCSK9/JAG1/HPGD/SIX2/BASP1/HAS2/HES1/RBP4/TEK/LRRK2/FSTL3/GATA3/CTSH/MME/KIR…	91
GO:0018212	peptidyl-tyrosine modification	110/3144	377/18866	7.15257e-10	4.02625e-07	3.2409e-07	THY1/GREM1/ROS1/CCK/VTN/LCK/SRMS/NRG1/CD36/TNFSF18/GRM5/TSLP/DOK7/EFEMP1/IGF2/EPGN/ENPP2/HGF/FGFR3/FES/SPINK1/CD74/IL12RB2/ZAP70/MATK/CD40/MUSK/LTK/EREG/SFRP1/HES5/EPHA1/IL20/CRLF1/CSPG4/CASS4/CSF2/IL6/FLT1/IL24/HPX/CTF1/BST1/AFAP1L2/PTPRC/BMX/HCLS1/CNTN1/NEURL1/PDGFRA/NEDD9/SRCIN1/PDGFB/BLK/BTK/IGF1R/GPRC5B/PECAM1/FGF7/IL15/ACE/GPRC5A/PDGFA/BDNF/EPHA4/IL12A/EPHB6/AATK/HES1/TEK/TNK1/HBEGF/ITGB3/D…	110
GO:0018108	peptidyl-tyrosine phosphorylation	108/3144	374/18866	1.93722e-09	9.57106e-07	7.70417e-07	THY1/GREM1/ROS1/CCK/VTN/LCK/SRMS/NRG1/CD36/TNFSF18/GRM5/TSLP/DOK7/EFEMP1/IGF2/EPGN/ENPP2/HGF/FGFR3/FES/SPINK1/CD74/IL12RB2/ZAP70/MATK/CD40/MUSK/LTK/EREG/SFRP1/HES5/EPHA1/IL20/CRLF1/CSPG4/CASS4/CSF2/IL6/FLT1/IL24/HPX/CTF1/BST1/AFAP1L2/PTPRC/BMX/HCLS1/CNTN1/NEURL1/PDGFRA/NEDD9/SRCIN1/PDGFB/BLK/BTK/IGF1R/GPRC5B/PECAM1/FGF7/IL15/ACE/GPRC5A/PDGFA/BDNF/EPHA4/IL12A/EPHB6/AATK/HES1/TEK/TNK1/HBEGF/ITGB3/D…	108
GO:0098742	cell-cell adhesion via plasma-membrane adhesion molecules	86/3144	277/18866	2.00943e-09	9.57106e-07	7.70417e-07	CLDN5/PCDHGC3/PCDHGA12/IGFN1/LRRC4B/CLDN6/AMIGO3/SLITRK1/PCDHB5/CDHR5/CEACAM6/CLDN10/CNTN2/LRRC4/BMP2/PCDHB3/CDH17/CLDN18/FAT2/CLDN7/PCDHGA11/IL1RN/MDGA1/CXADR/ADGRL3/CDH1/PCDHA10/ESAM/CLDN1/CLDN16/PCDHGB4/TGFB2/CADM1/MYPN/CBLN1/FLRT3/ROBO2/CD6/CDH18/CDHR2/IGSF11/PCDHGB5/PCDHGA10/CEACAM1/IL1RAPL1/CDH7/PCDHGA8/LRFN5/PCDHA9/PECAM1/SDK2/PCDHB15/CLDN11/PCDHA6/DCHS1/CLDN14/CLDN9/IGSF9B/CDH26/CLDN23/MM…	86
GO:0048568	embryonic organ development	124/3144	451/18866	3.48567e-09	1.54166e-06	1.24095e-06	FOXG1/FOXI1/ZIC1/ALX1/FOXC2/STRA6/SOX15/WNT11/RBPMS2/HOXD9/GRHL3/NRK/EFEMP1/IGF2/COL11A1/HOXB4/GJB5/FOXE1/HOXB7/HYAL1/GRHL2/FOXL2/DLL1/COL2A1/HOXB2/WNT2/SLC44A4/TBX15/IHH/PRDM1/PRRX1/OVOL2/ST14/HOXC9/NTN1/MYO15A/EDN1/CSF2/CHRNA9/USH1G/SPINT1/SOX18/TBX4/TGFB2/HOXD10/RNF112/ZNF568/DLX5/ENG/PDGFRA/LRIG1/KCNQ4/SHH/HOXA1/GATA2/PDGFB/PDZD7/FRZB/EPAS1/HOXA7/RDH10/ADM/DLX2/BMP4/CHST11/GJA5/EOMES/SNAI1/NR…	124
GO:0051216	cartilage development	66/3144	197/18866	5.29479e-09	2.18569e-06	1.75936e-06	GREM1/MGP/WNT11/LUM/COMP/EFEMP1/COL11A1/FGFR3/TGFBI/HYAL1/SMPD3/BGN/COL2A1/NPPC/COL1A1/BMP2/HES5/IHH/ADAMTS12/ACVRL1/PRRX1/TRPV4/EDN1/AXIN2/CSGALNACT1/RSPO2/SULF1/WNT5B/FRZB/COL11A2/PTHLH/RFLNB/BARX2/DLX2/BMP4/CHST11/SNAI1/SHOX2/TIMP1/SERPINH1/SIX2/MMP13/STC1/SCIN/WNT9A/CCN1/MATN3/FGF2/CCN2/PITX1/SMAD7/CHADL/HOXB3/WNT2B/WNT7B/CCN3/SCX/LTBP3/NKX3-2/BMP1/HOXA5/RUNX2/ADAMTS7/MSX2/RUNX1/OSR2	66
GO:0045604	regulation of epidermal cell differentiation	31/3144	65/18866	6.08486e-09	2.35484e-06	1.89552e-06	AQP3/TP63/ZBED2/SFRP4/GRHL2/DLL1/CDSN/HES5/ALOX15B/IL20/OVOL2/SULT2B1/KDF1/HOXA7/KRT36/BMP4/MYCL/CTSV/HES1/CYP27B1/PTCH2/PLAAT4/ZFP36/MAFF/HEY2/SGPP1/GRHL1/KLF7/MSX2/RUNX1/FOXC1	31
GO:1900046	regulation of hemostasis	36/3144	83/18866	9.1565e-09	3.33512e-06	2.68458e-06	FGB/VTN/PDPN/CD36/ALOX12/COMP/FGG/F3/CD34/THBS1/EDN1/NOS3/FCER1G/THBD/SERPINB2/PDGFRA/ABAT/CEACAM1/PDGFB/BLK/PROC/PLA2G4A/PDGFA/TLR4/SERPINF2/HPSE/PLAT/TXK/TBXA2R/DMTN/APOE/ADTRP/UBASH3B/CD9/CAV1/F12	36
GO:0072073	kidney epithelium development	51/3144	142/18866	2.17808e-08	7.25333e-06	5.83852e-06	FOXJ1/GREM1/FOXC2/BMPER/WNT11/TFAP2B/HOXB7/SIM1/DLL1/CD34/SFRP1/BMP2/HES5/CRLF1/ARG2/PGF/SOX8/FMN1/CALB1/ROBO2/PTPRO/SHH/PECAM1/TACSTD2/FGF1/BMP4/EFNB2/DCHS1/MTSS1/BDNF/EPHA4/JAG1/SIX2/BASP1/HES1/GATA3/WNT4/NPNT/FGF2/PODXL/EPHA7/FAT4/SMAD7/WNT2B/SDC4/WNT7B/STAT1/SLIT2/SIX1/FOXC1/FOXD1	51
GO:0060485	mesenchyme development	86/3144	290/18866	2.22567e-08	7.25333e-06	5.83852e-06	GREM1/EDNRB/ALX1/FOXC2/PDPN/NRG1/WNT11/DPPA4/NKX2-1/HGF/WNT2/COL1A1/SFRP1/BMP2/ACVRL1/OVOL2/ACTC1/ACTG2/EDN1/IL6/CYP26C1/NOS3/SOX8/AXIN2/TGFB2/SEMA6B/SEMA4A/RBM24/WNT10A/ROBO2/LOXL3/SEMA3G/ENG/SEMA3C/SHH/FRZB/HTR2B/ACTA2/RDH10/MEOX1/RFLNB/BMP4/FN1/EOMES/BAMBI/SNAI1/DCHS1/SEMA5A/PHLDB2/ELL3/JAG1/SIX2/BASP1/HAS2/HES1/GATA3/ZNF703/AKNAD1/WNT4/S100A4/KITLG/NOTCH4/VASN/TBX2/ZEB2/PTEN/DACT3/SMAD7/SEMA4…	86
GO:0030193	regulation of blood coagulation	35/3144	82/18866	2.42133e-08	7.49643e-06	6.0342e-06	FGB/VTN/PDPN/CD36/ALOX12/FGG/F3/CD34/THBS1/EDN1/NOS3/FCER1G/THBD/SERPINB2/PDGFRA/ABAT/CEACAM1/PDGFB/BLK/PROC/PLA2G4A/PDGFA/TLR4/SERPINF2/HPSE/PLAT/TXK/TBXA2R/DMTN/APOE/ADTRP/UBASH3B/CD9/CAV1/F12	35
GO:0007160	cell-matrix adhesion	72/3144	230/18866	2.76739e-08	7.9996e-06	6.43923e-06	THY1/GREM1/FGB/VTN/ACTN2/CD36/CEACAM6/FGG/ITGA4/COL5A3/PARVG/CD34/SFRP1/THBS1/EPHA1/COL16A1/ADAMTS12/ITGA7/ACVRL1/ITGB6/ITGB7/FERMT3/FMN1/BST1/MUC4/NID2/APOD/JUP/FAM107A/HOXA7/CD96/PECAM1/LYPD3/FN1/ACTN3/MSLN/PHLDB2/JAG1/HPSE/CSF1/PPFIA2/TEK/ARHGAP6/ITGB3/DDR1/CCL28/WNT4/EMILIN1/ITGAV/VWA2/NPNT/L1CAM/CCN2/ITGB2/ECM2/PTEN/RRAS/DMTN/PTK2B/SDC4/COL3A1/RHOD/CAMSAP3/SKAP1/WHAMM/AJUBA/LIMCH1/ITGA1/EPDR…	72
GO:0072006	nephron development	51/3144	143/18866	2.84224e-08	7.9996e-06	6.43923e-06	FOXJ1/GREM1/ANGPT2/FOXC2/WNT11/TFAP2B/HOXB7/DLL1/CD34/BMP2/HES5/NOTCH3/PGF/SOX8/COL4A3/FMN1/CALB1/EGR1/PTPRO/SULF1/PDGFRA/SHH/PDGFB/ACTA2/SERPINB7/PECAM1/TACSTD2/FGF1/BMP4/DCHS1/MTSS1/JAG1/SIX2/BASP1/HES1/TEK/GATA3/KIRREL3/WNT4/ANGPT1/NPNT/FGF2/PODXL/FAT4/WNT2B/WNT7B/GPR4/STAT1/SIX1/FOXC1/FOXD1	51
GO:0045682	regulation of epidermis development	37/3144	91/18866	4.61108e-08	1.24138e-05	9.99244e-06	KRT17/AQP3/TP63/ZBED2/SFRP4/GRHL2/DLL1/CDSN/NGFR/HES5/ALOX15B/IL20/OVOL2/SULT2B1/TGFB2/KDF1/HOXA7/KRT36/BMP4/MYCL/HPSE/CTSV/HES1/GAL/CYP27B1/PTCH2/PLAAT4/ZFP36/MAFF/HEY2/NAB2/SGPP1/GRHL1/KLF7/MSX2/RUNX1/FOXC1	37
GO:0050818	regulation of coagulation	36/3144	88/18866	5.78695e-08	1.49303e-05	1.20181e-05	FGB/VTN/PDPN/CD36/ALOX12/FGG/F3/CD34/THBS1/EDN1/NOS3/FCER1G/THBD/SERPINB2/PDGFRA/ABAT/CEACAM1/PDGFB/BLK/PROC/PLA2G4A/PDGFA/TLR4/SERPINF2/HPSE/PLAT/TXK/TBXA2R/DMTN/APOE/ADTRP/UBASH3B/PROCR/CD9/CAV1/F12	36
GO:1901888	regulation of cell junction assembly	64/3144	200/18866	6.46008e-08	1.60003e-05	1.28794e-05	THY1/GREM1/CLDN5/LRRC4B/AMIGO3/LRRN3/SLITRK1/GRIN1/MUSK/SFRP1/THBS1/COL16A1/ACVRL1/MDGA1/NTN1/ADGRL3/ADGRB1/CLDN1/SEMA4A/LRRN1/FMN1/CBLN1/FLRT3/ROBO2/APOD/FAM107A/THBS2/IL1RAPL1/SLIT1/RAB17/LRFN5/TLR2/SNAI1/ACE/SLITRK6/BDNF/PHLDB2/NLGN3/TEK/ARHGAP6/ADGRB2/OCLN/WNT4/NTNG2/OXTR/EPHA7/PTEN/AMIGO2/DMTN/LRRC24/FZD5/EPHB1/SDC4/SNCA/RHOD/RAPGEF2/CAMSAP3/SIX1/LIMCH1/LRFN4/RUNX1/FLRT2/IL1RAP/CAV1	64
GO:0007517	muscle organ development	110/3144	407/18866	7.07365e-08	1.68462e-05	1.35602e-05	GREM1/VAMP5/FOXC2/STRA6/NRG1/SOX15/HOXD9/EGR2/COL11A1/ANKRD1/CHRNA1/MYOZ1/MYBPC3/BVES/DCN/FOXL2/ANKRD33/DLL1/DMRTA2/WNT2/CRYAB/BMP2/TNNC1/ITGA7/POU4F1/CYP26B1/TNNT2/ACTC1/ANKRD2/CXADR/EDN1/ASB2/ADGRB1/TLL2/DLL4/FOS/SOX8/TGFB2/NEB/RBM24/CTF1/HOXD10/MYOM1/TAGLN/EGR1/ENG/JPH2/NEURL1/SHH/FGF20/XIRP2/EGR3/BMP4/ACTN3/EFNB2/EOMES/USP2/SHOX2/MYORG/ELN/SRPK3/JPH1/PAX5/DSP/GLI1/TNNI3/BASP1/LAMA2/RIPOR2/CAP…	110
GO:0045216	cell-cell junction organization	66/3144	210/18866	8.73457e-08	2.00313e-05	1.6124e-05	CLDN5/CLDN6/WNT11/RAMP2/GRHL2/SVEP1/CLDN10/CDH17/CLDN18/TRPV4/CLDN7/TJP3/CXADR/MARVELD3/CDH1/ESAM/CLDN1/CLDN16/TGFB2/CADM1/CRB3/CDH18/JUP/PTPRO/CDH7/LSR/XIRP2/PECAM1/SDK2/GJA5/CLDN11/EFNB2/INAVA/SNAI1/ACE/DCHS1/CLDN14/CLDN9/CLDN23/EPHA4/DSP/OCLN/CDH2/ZNF703/MPP7/NLGN4X/GJB2/PARD6B/SMAD7/PLEKHA7/APC/FZD5/PARD6A/CAMSAP3/PKP2/CDH24/NECTIN2/HEG1/RDX/GRHL1/TGFB3/RUNX1/CD9/CD177/LIMS2/CAV1	66
GO:0045785	positive regulation of cell adhesion	114/3144	428/18866	9.54794e-08	2.11146e-05	1.6996e-05	THY1/EGFLAM/CTLA4/FGB/VTN/LCK/FOXC2/FBLN2/PDPN/CD36/TNFSF18/IGF2/UNC13D/PYCARD/CEACAM6/CD74/ZAP70/HYAL1/VNN1/FGG/ITGA4/EBI3/SFRP1/EPHA1/COL16A1/IHH/TGM2/VAV1/CD160/CASS4/CD274/VTCN1/IL6/SPOCK2/SAA1/TGFB2/FMN1/VSIR/PTPRC/RASGRP1/CD6/JUP/RNASE10/IL7R/HHLA2/SHH/NEDD9/RHOH/LGALS9/ADAM8/EGR3/FN1/IL15/EFNB2/MIP/NR4A3/CCDC88B/SERPINF2/IGFBP2/IL12A/RELL2/CSF1/PDCD1LG2/RAG1/HAS2/HES1/TEK/FSTL3/GATA3/CCL28…	114
GO:0043114	regulation of vascular permeability	23/3144	45/18866	1.0997e-07	2.33431e-05	1.87899e-05	CLDN5/RAMP2/NPR1/TRPV4/TJP3/ADORA2A/CEACAM1/C2CD4A/ADM/TACR2/SH3GL2/TEK/OCLN/ANGPT1/AKAP12/UCN/HRH1/PTP4A3/APOE/MYLK3/GPR4/PDE3A/SLIT2	23
GO:0050866	negative regulation of cell activation	65/3144	207/18866	1.13097e-07	2.33431e-05	1.87899e-05	FOXJ1/CTLA4/ADGRF5/ALOX12/SYT11/CD74/FGG/SFRP1/IHH/ARG2/CD274/TNFAIP3/GPNMB/VTCN1/NOS3/CYGB/FGL2/THBD/VSIR/INPP5D/PTPRC/ADORA2A/LOXL3/PDGFRA/ABAT/CEACAM1/SHH/PDGFB/BLK/INHA/BTK/LGALS9/LRFN5/BMP4/TAFA3/PDGFA/RIPOR2/PDCD1LG2/PDE5A/HLA-F/GAL/ERBB2/TYRO3/TNFSF4/EMILIN1/LAG3/PAWR/INHBA/CD86/SOCS1/SMAD7/APOE/NR1H3/IL13RA2/SDC4/NRARP/UBASH3B/NFKBID/PTPN6/PAG1/TMEM131L/ZC3H12A/RUNX1/CD9/PELI1	65
GO:0021700	developmental maturation	83/3144	287/18866	1.30591e-07	2.60844e-05	2.09965e-05	DAZL/PTPRN/GREM1/EDNRB/BCAN/CFTR/FGFR3/REN/SPINK1/NRCAM/FGG/GRIN1/AKR1B1/NPPC/CNTN2/EREG/RAB38/BMP2/HES5/IHH/ACVRL1/VSX1/UNC13A/SLC17A7/TCP11/TFCP2L1/SOX8/SOX18/POU2F2/SYP/TGFB2/CEND1/PHOSPHO1/NEURL1/REC8/SCARF1/CDKN1A/GATA2/EPAS1/CABYR/BTK/RFLNB/BNC1/IL15/CATSPERZ/LGI4/C3/DCHS1/SIX3/RND1/HES1/LRRK2/LTF/GATA3/SHANK1/GAL/NR4A2/NKX6-1/PTEN/FAT4/FZD5/PTK2B/C1QL1/RAB32/PDE3A/CLN5/NPR2/ROPN1L/CDK5R1/H…	83
GO:0071695	anatomical structure maturation	71/3144	235/18866	1.64881e-07	3.19045e-05	2.56813e-05	DAZL/GREM1/EDNRB/CFTR/FGFR3/REN/SPINK1/NRCAM/FGG/GRIN1/AKR1B1/NPPC/CNTN2/EREG/BMP2/HES5/IHH/ACVRL1/VSX1/TCP11/TFCP2L1/SOX8/SOX18/POU2F2/TGFB2/CEND1/PHOSPHO1/REC8/SCARF1/CDKN1A/GATA2/EPAS1/CABYR/BTK/RFLNB/BNC1/IL15/CATSPERZ/LGI4/C3/DCHS1/SIX3/RND1/HES1/LRRK2/LTF/GATA3/GAL/NR4A2/NKX6-1/FAT4/FZD5/PTK2B/C1QL1/PDE3A/CLN5/NPR2/ROPN1L/CDK5R1/HOXA5/SPTBN4/TBX6/TUSC2/ABHD2/RUNX2/BRCA2/GLDN/LHX6/MSX2/LYL1/…	71
GO:0048706	embryonic skeletal system development	46/3144	130/18866	1.74327e-07	3.27102e-05	2.63298e-05	ALX1/FOXC2/DMRT2/WNT11/HOXD9/COL11A1/HOXB4/HOXB7/HYAL1/GRHL2/COL2A1/HOXB2/HOXD1/COL1A1/TBX15/IHH/PRRX1/HOXC9/HOXD10/SULF1/PDGFRA/SHH/HOXA1/HOXA7/RDH10/DLX2/BMP4/CHST11/SHOX2/PAX5/SIX2/WNT9A/RBP4/HOXB6/HOXC5/HOXB3/HOXA4/SCX/NKX3-2/SIX1/HOXA5/RUNX2/ACVR2A/TGFB3/OSR2/IRX5	46
GO:0001823	mesonephros development	39/3144	103/18866	1.95396e-07	3.5585e-05	2.86439e-05	FOXJ1/GREM1/FOXC2/BMPER/WNT11/REN/HOXB7/SIM1/SFRP1/BMP2/CRLF1/ARG2/PGF/SOX8/FMN1/CALB1/ROBO2/SHH/TACSTD2/FGF1/BMP4/DCHS1/BDNF/SIX2/BASP1/HES1/GATA3/WNT4/NPNT/FGF2/FAT4/SMAD7/WNT2B/SDC4/SLIT2/SIX1/OSR2/FOXC1/FOXD1	39
GO:0002683	negative regulation of immune system process	120/3144	463/18866	2.19189e-07	3.87777e-05	3.12138e-05	THY1/FOXJ1/GREM1/CTLA4/C4BPB/ADGRF5/C4BPA/SYT11/CD74/DLL1/SFRP1/THBS1/HES5/IHH/CD160/CLDN18/ARG2/CD274/TNFAIP3/GPNMB/VTCN1/H4C8/TGFB2/MMP28/FCER1G/FGL2/VSIR/INPP5D/PTPRC/IL17D/ADORA2A/H4C15/LOXL3/APOD/IL7R/DUSP1/ADCYAP1/CEACAM1/SHH/GATA2/IL33/BLK/TLR3/HOXA7/INHA/BTK/GBP1/LGALS9/LRFN5/CD96/H4C5/BMP4/H4C9/TAFA3/UBASH3A/ACOD1/TLR4/RIPOR2/PDCD1LG2/PDE5A/HLA-F/HES1/LRRC17/GPR68/FSTL3/LTF/GAL/IRAK3/CCL…	120
GO:0003206	cardiac chamber morphogenesis	46/3144	131/18866	2.2566e-07	3.88135e-05	3.12427e-05	FOXC2/NRG1/WNT11/COL11A1/MYBPC3/GRHL2/WNT2/TNNC1/POU4F1/OVOL2/TNNT2/DLL4/NOS3/TGFB2/ROBO2/DNAH11/ENG/SEMA3C/BMP4/GJA5/SHOX2/DSP/JAG1/TNNI3/HES1/RBP4/TEK/GATA3/CCN1/RYR2/CPE/TBX2/SMAD7/HEY2/SAV1/SLIT2/EGLN1/GATA6/PKP2/HEG1/PPP1R13L/PARVA/TBX3/MSX2/DHRS3/FOXC1	46
GO:0043583	ear development	68/3144	224/18866	2.44726e-07	4.09552e-05	3.29666e-05	FOXG1/FOXI1/ZIC1/STRA6/BMPER/KCNK3/GRHL3/COL11A1/PLPPR4/DLL1/COL2A1/SLC44A4/BMP2/HES5/PRRX1/NTN1/MYO15A/EDN1/CHRNA9/C1QTNF5/SLC17A8/USH1G/TGFB2/CALB1/USH2A/DLX5/LRIG1/KCNQ4/SHH/HOXA1/FGF20/GATA2/PDZD7/FRZB/RDH10/BMP4/MYCL/NR4A3/TMIE/DCHS1/SLITRK6/LIN7A/LHFPL5/BDNF/SPARC/EPHA4/JAG1/SIX2/RIPOR2/HES1/LRTOMT/GATA3/DDR1/JAG2/ATP8B1/KCNK2/GJB2/MYO7A/CEBPD/FAT4/STOX1/TMC1/SDC4/HEY2/NKX3-2/SIX1/TGFB3/OSR2	68
GO:0060047	heart contraction	82/3144	287/18866	2.72057e-07	4.2014e-05	3.38189e-05	KCNE3/KCNK3/AVPR1A/MYBPC3/HSPB7/BVES/NPR1/PIK3CG/NPPC/ATP2B2/KCNJ8/TNNC1/S100A1/KCNH2/SLC8A2/KCNG2/CACNG6/TNNT2/KCND1/DES/ACTC1/FKBP1B/CXADR/EDN1/FXYD3/NOS3/TGFB2/KCNE4/PDE4B/CACNA1G/ATP2A3/JUP/ADRA1D/ATP1B1/EPAS1/KCNJ2/ADM/KCNJ12/GJA5/ADRA1B/ACE/KCND2/SCN3B/CORIN/CXCR4/DSP/TNNI3/STC1/ABCC9/PDE5A/DMPK/TMEM38A/HBEGF/RYR2/ATP2A1/CCN2/TBX2/GCH1/SMAD7/UCN/CACNA2D2/KCNIP3/KCNK15/HEY2/KCNJ14/NPR2/FGF12…	82
GO:0048762	mesenchymal cell differentiation	69/3144	229/18866	2.74075e-07	4.2014e-05	3.38189e-05	GREM1/EDNRB/ALX1/FOXC2/PDPN/NRG1/WNT11/NKX2-1/HGF/WNT2/COL1A1/SFRP1/BMP2/OVOL2/EDN1/IL6/CYP26C1/SOX8/AXIN2/TGFB2/SEMA6B/SEMA4A/WNT10A/LOXL3/SEMA3G/ENG/SEMA3C/SHH/FRZB/HTR2B/RDH10/RFLNB/BMP4/FN1/EOMES/BAMBI/SNAI1/SEMA5A/PHLDB2/ELL3/JAG1/SIX2/HAS2/HES1/GATA3/ZNF703/AKNAD1/WNT4/S100A4/KITLG/NOTCH4/VASN/ZEB2/PTEN/DACT3/SMAD7/SEMA4G/BCL9L/HEY2/STAT1/SEMA6C/ERBB4/PHLDB1/PBLD/SEMA3B/MSX2/TGFB3/RGCC/FOXC1	69
GO:0003018	vascular process in circulatory system	60/3144	190/18866	2.75293e-07	4.2014e-05	3.38189e-05	EDNRB/FGB/PTGS2/CLDN5/ABCB1/FOXC2/ABCG2/CD36/ALOX12/HTR1D/COMP/AVPR1A/HTR1B/RAMP2/FGG/NPR1/UTS2/NPPC/UTS2R/TRPV4/TJP3/SLC22A1/EDN1/NOS3/ADORA2A/GUCY1A1/ADRA1D/ADCYAP1/CEACAM1/C2CD4A/HTR2B/ACTA2/ADM/GJA5/ADRA1B/ACE/SERPINF2/TACR2/AGTR1/SH3GL2/TEK/OCLN/ANGPT1/OXTR/GCH1/TBXA2R/AKAP12/UCN/HRH1/PTP4A3/APOE/MYLK3/GPR4/PDE3A/SLIT2/ITGA1/ADORA2B/ADRB1/CAV1/FOXC1	60
GO:0034587	piRNA metabolic process	13/3144	18/18866	2.78193e-07	4.2014e-05	3.38189e-05	GPAT2/TDRD9/BTBD18/MAEL/TDRD1/FKBP6/TDRD12/PIWIL2/PIWIL4/DDX4/ASZ1/HENMT1/MOV10L1	13
GO:0007140	male meiotic nuclear division	23/3144	47/18866	3.05698e-07	4.50686e-05	3.62777e-05	SYCP3/TDRD9/BTBD18/MAEL/MEIOB/TAF1L/BRDT/TDRD12/TEX11/TEX14/TEX15/CYP26B1/DDX4/SYCP2/ASZ1/MEI1/REC8/MEIOC/HSPA2/CATSPERZ/CCNA1/MOV10L1/BRCA2	23
GO:0048562	embryonic organ morphogenesis	85/3144	302/18866	3.36282e-07	4.84246e-05	3.8979e-05	FOXG1/FOXI1/ZIC1/ALX1/FOXC2/STRA6/WNT11/RBPMS2/HOXD9/GRHL3/EFEMP1/COL11A1/HOXB4/FOXE1/HOXB7/HYAL1/GRHL2/FOXL2/DLL1/COL2A1/HOXB2/SLC44A4/TBX15/IHH/PRRX1/OVOL2/HOXC9/NTN1/MYO15A/EDN1/CHRNA9/USH1G/SOX18/HOXD10/DLX5/ENG/PDGFRA/LRIG1/KCNQ4/SHH/HOXA1/GATA2/PDZD7/FRZB/HOXA7/RDH10/DLX2/BMP4/CHST11/EOMES/NR4A3/TMIE/SHOX2/SLITRK6/LHFPL5/SIX3/PAX5/GLI1/SIX2/RIPOR2/HES1/WNT9A/RBP4/FBN2/GATA3/HOXB6/RYR2/MFAP2…	85
GO:1900047	negative regulation of hemostasis	24/3144	51/18866	4.27293e-07	5.92613e-05	4.7702e-05	FGB/VTN/ALOX12/COMP/FGG/CD34/THBS1/EDN1/NOS3/THBD/SERPINB2/PDGFRA/ABAT/CEACAM1/PDGFB/PROC/PDGFA/SERPINF2/PLAT/APOE/ADTRP/UBASH3B/CD9/F12	24
GO:0001657	ureteric bud development	37/3144	98/18866	4.33291e-07	5.92613e-05	4.7702e-05	FOXJ1/GREM1/FOXC2/BMPER/WNT11/HOXB7/SIM1/SFRP1/BMP2/CRLF1/ARG2/PGF/SOX8/FMN1/CALB1/ROBO2/SHH/TACSTD2/FGF1/BMP4/DCHS1/BDNF/SIX2/BASP1/HES1/GATA3/WNT4/NPNT/FGF2/FAT4/SMAD7/WNT2B/SDC4/SLIT2/SIX1/FOXC1/FOXD1	37
GO:0001763	morphogenesis of a branching structure	62/3144	201/18866	4.41796e-07	5.92613e-05	4.7702e-05	TP63/GREM1/FOXC2/NKX2-1/HGF/HOXB7/GRHL2/ERMN/WNT2/SFRP1/BMP2/IHH/TGM2/PRDM1/ST14/EDN1/PGF/DLL4/SPINT1/SOX8/RSPO2/RASIP1/ENG/SEMA3C/SULF1/SHH/RDH10/ADM/DLX2/TACSTD2/FGF1/FGF7/BMP4/HOXD13/DCHS1/LAMA1/SHOX2/PDGFA/SIX2/CSF1/LRRK2/DDR1/CTSH/SPINT2/WNT4/NPNT/FGF2/NKX3-1/NOTCH4/EPHA7/FAT4/FZD5/WNT2B/SLIT2/NRARP/SIX1/HOXA5/TBX3/MSX2/MET/HHIP/FOXD1	62
GO:0050730	regulation of peptidyl-tyrosine phosphorylation	76/3144	263/18866	4.4982e-07	5.92613e-05	4.7702e-05	THY1/GREM1/CCK/VTN/NRG1/CD36/TNFSF18/GRM5/TSLP/DOK7/IGF2/EPGN/ENPP2/HGF/FGFR3/SPINK1/CD74/CD40/EREG/SFRP1/HES5/IL20/CRLF1/CSPG4/CASS4/CSF2/IL6/IL24/HPX/CTF1/BST1/AFAP1L2/PTPRC/HCLS1/CNTN1/NEURL1/NEDD9/SRCIN1/PDGFB/GPRC5B/PECAM1/FGF7/IL15/ACE/GPRC5A/PDGFA/BDNF/EPHA4/IL12A/HES1/HBEGF/ITGB3/MVP/IL23A/CBLB/ANGPT1/KITLG/ITGA5/ITGB2/EPHA7/SOCS1/DMTN/IL11/TGFA/BTC/PTK2B/FYN/TMEM102/TNK2/GHR/PTPN6/ERBB4/…	76
GO:0007416	synapse assembly	58/3144	184/18866	4.62052e-07	5.94955e-05	4.78905e-05	NRG1/IGFN1/LRRC4B/AMIGO3/LRRN3/SLITRK1/PCDHB5/NRCAM/GRIN1/MUSK/LRRC4/POU4F1/PCDHB3/MDGA1/NTN1/CNTN5/ADGRL3/CDH1/ADGRB1/SPOCK2/SEMA4A/LRRN1/CBLN1/FLRT3/ROBO2/THBS2/ACHE/IL1RAPL1/SLIT1/RAB17/LRFN5/TLR2/SDK2/EFNB2/SLITRK6/BDNF/NLGN3/ADGRB2/SHANK1/CDH2/KIRREL3/NTNG2/OXTR/NLGN4X/PCDHB10/EPHA7/PTEN/AMIGO2/LRRC24/FZD5/EPHB1/SNCA/SIX1/GPM6A/LRFN4/ERBB4/FLRT2/IL1RAP	58
GO:0048839	inner ear development	61/3144	197/18866	4.70814e-07	5.94955e-05	4.78905e-05	FOXG1/FOXI1/ZIC1/BMPER/KCNK3/GRHL3/COL11A1/PLPPR4/DLL1/COL2A1/SLC44A4/BMP2/HES5/PRRX1/NTN1/MYO15A/CHRNA9/C1QTNF5/SLC17A8/USH1G/TGFB2/CALB1/USH2A/DLX5/LRIG1/KCNQ4/SHH/HOXA1/FGF20/GATA2/PDZD7/FRZB/BMP4/MYCL/NR4A3/TMIE/DCHS1/SLITRK6/LIN7A/LHFPL5/BDNF/SPARC/EPHA4/JAG1/RIPOR2/HES1/LRTOMT/GATA3/JAG2/ATP8B1/KCNK2/GJB2/MYO7A/CEBPD/FAT4/STOX1/TMC1/SDC4/HEY2/SIX1/TGFB3	61
GO:0061041	regulation of wound healing	50/3144	151/18866	5.43372e-07	6.61883e-05	5.32778e-05	FGB/VTN/FOXC2/PDPN/CD36/ALOX12/EPPK1/FGG/DUOX1/F3/CD34/THBS1/EDN1/TNFAIP3/NOS3/CLDN1/FCER1G/THBD/SERPINB2/PDGFRA/ABAT/CEACAM1/PDGFB/BLK/PROC/PLA2G4A/PDGFA/TLR4/SERPINF2/CXCR4/PHLDB2/HPSE/INSL3/OCLN/HBEGF/WNT4/FGF2/PLAT/TXK/TBXA2R/PTEN/DMTN/APOE/ADTRP/DUSP10/UBASH3B/SLC12A2/CD9/CAV1/F12	50
GO:0019935	cyclic-nucleotide-mediated signaling	67/3144	224/18866	5.45156e-07	6.61883e-05	5.32778e-05	ADGRL4/EDNRB/GPR65/FFAR4/PTGIR/CD36/RXFP1/RAMP2/NPR1/HTR2C/NPPC/THBS1/UCN2/ADGRL3/ADGRE1/GIPR/TCP11/RUNDC3A/ADGRB1/S1PR5/PTGER3/GALR2/ADORA2A/PTGER1/ADRA1D/MRAP2/ADCYAP1/CXCL11/HTR2B/RASD2/PTGER2/ADM/PTHLH/AQP1/ADRA1B/ADGRG5/GPR78/ADGRE2/ADGRG3/ADGRG4/ADGRG2/ADGRB2/GAL/PDE4A/ADGRD1/ABCA1/TBXA2R/UCN/PDE11A/APOE/APLP1/PTK2B/GNAI1/GNAL/MC1R/GPR4/PDE3A/RAPGEF2/NPR2/AHR/LPAR2/ADORA2B/ADRB1/S1PR2/PEX5L…	67
GO:0030199	collagen fibril organization	25/3144	55/18866	5.63075e-07	6.66904e-05	5.3682e-05	GREM1/AEBP1/LOXL4/FOXC2/COL1A2/LUM/COMP/COL11A1/COL14A1/COL5A3/COL2A1/COL1A1/TGFB2/LOXL3/COL11A2/SERPINF2/CYP1B1/SERPINH1/LOX/EMILIN1/CHADL/COLGALT1/COL3A1/SCX/FOXC1	25
GO:0072163	mesonephric epithelium development	37/3144	99/18866	5.81603e-07	6.66904e-05	5.3682e-05	FOXJ1/GREM1/FOXC2/BMPER/WNT11/HOXB7/SIM1/SFRP1/BMP2/CRLF1/ARG2/PGF/SOX8/FMN1/CALB1/ROBO2/SHH/TACSTD2/FGF1/BMP4/DCHS1/BDNF/SIX2/BASP1/HES1/GATA3/WNT4/NPNT/FGF2/FAT4/SMAD7/WNT2B/SDC4/SLIT2/SIX1/FOXC1/FOXD1	37
GO:0072164	mesonephric tubule development	37/3144	99/18866	5.81603e-07	6.66904e-05	5.3682e-05	FOXJ1/GREM1/FOXC2/BMPER/WNT11/HOXB7/SIM1/SFRP1/BMP2/CRLF1/ARG2/PGF/SOX8/FMN1/CALB1/ROBO2/SHH/TACSTD2/FGF1/BMP4/DCHS1/BDNF/SIX2/BASP1/HES1/GATA3/WNT4/NPNT/FGF2/FAT4/SMAD7/WNT2B/SDC4/SLIT2/SIX1/FOXC1/FOXD1	37
GO:0051480	regulation of cytosolic calcium ion concentration	96/3144	357/18866	6.05559e-07	6.73008e-05	5.41733e-05	KISS1/THY1/CNGB1/CYBA/EDNRB/TRPA1/FZD9/GPR65/FFAR4/LCK/PTGIR/CIB2/CD36/GRM5/KCNK3/F2RL3/AVPR1A/HTR1B/CXCR6/GRIN1/PIK3CG/JPH4/HTR2C/JPH3/TRPC6/ATP2B2/GNA15/F2RL2/TGM2/TRPV2/SLC8A2/TRPV4/FKBP1B/NMUR2/EDN1/GIPR/CHRNA9/CCR10/P2RY6/SAA1/PTGER3/TRPC4/NMB/CALB1/GALR2/PTPRC/GRIN2D/PTGER1/BDKRB1/JPH2/ADRA1D/PDGFRA/ADCYAP1/CXCL11/GATA2/HTR2B/P2RX3/PTGER2/ACKR2/ADM/HAP1/CCR4/ADRA1B/ACKR3/JPH1/CXCR4/AGTR1/GN…	96
GO:0007596	blood coagulation	93/3144	343/18866	6.08663e-07	6.73008e-05	5.41733e-05	FGB/VTN/C4BPB/LCK/PDPN/CD36/COL1A2/ALOX12/COMP/F2RL3/H3C8/FGG/PIK3CG/CD40/F3/COL1A1/TRPC6/CD34/GNA15/F2RL2/THBS1/VAV1/H3C14/H3C15/H3C10/VWF/PRKCG/EDN1/IL6/NOS3/TFPI2/SAA1/FERMT3/H3C2/FCER1G/THBD/SERPINB2/ADORA2A/H3C13/H3C6/PDGFRA/ABAT/MYL9/CEACAM1/SHH/GATA2/P2RX6/PDGFB/BLK/PROC/P2RX3/ENTPD2/MPL/FN1/PLA2G4A/GP1BB/PDGFA/HGFAC/TLR4/SERPINF2/HPSE/GATA3/HNF4A/SCUBE1/ITGB3/TYRO3/EHD2/PLAT/TXK/SERPINA1/…	93
GO:0003015	heart process	83/3144	297/18866	6.34916e-07	6.80089e-05	5.47433e-05	KCNE3/KCNK3/AVPR1A/MYBPC3/HSPB7/BVES/NPR1/PIK3CG/NPPC/ATP2B2/KCNJ8/TNNC1/S100A1/KCNH2/SLC8A2/KCNG2/CACNG6/TNNT2/KCND1/DES/ACTC1/FKBP1B/CXADR/EDN1/FXYD3/NOS3/TGFB2/KCNE4/PDE4B/CACNA1G/ATP2A3/JUP/ADRA1D/ATP1B1/EPAS1/KCNJ2/ADM/KCNJ12/GJA5/ADRA1B/ACE/KCND2/SCN3B/CORIN/CXCR4/DSP/TNNI3/STC1/ABCC9/PDE5A/DMPK/TMEM38A/HBEGF/RYR2/ATP2A1/CCN2/TBX2/GCH1/SMAD7/UCN/CACNA2D2/KCNIP3/KCNK15/HEY2/FYN/KCNJ14/NPR2/F…	83
GO:0007599	hemostasis	94/3144	348/18866	6.37034e-07	6.80089e-05	5.47433e-05	FGB/VTN/C4BPB/LCK/PDPN/CD36/COL1A2/ALOX12/COMP/F2RL3/H3C8/FGG/PIK3CG/CD40/F3/COL1A1/TRPC6/CD34/GNA15/F2RL2/THBS1/VAV1/H3C14/H3C15/H3C10/VWF/PRKCG/EDN1/IL6/NOS3/TFPI2/SAA1/FERMT3/H3C2/FCER1G/THBD/SERPINB2/ADORA2A/H3C13/H3C6/PDGFRA/ABAT/MYL9/CEACAM1/SHH/GATA2/P2RX6/PDGFB/BLK/PROC/P2RX3/ENTPD2/MPL/FN1/PLA2G4A/GP1BB/PDGFA/HGFAC/TLR4/SERPINF2/HPSE/GATA3/HNF4A/SCUBE1/ITGB3/TYRO3/EHD2/PLAT/TXK/SERPINA1/…	94
GO:0050731	positive regulation of peptidyl-tyrosine phosphorylation	60/3144	195/18866	7.38342e-07	7.62384e-05	6.13676e-05	GREM1/CCK/VTN/NRG1/CD36/TNFSF18/GRM5/TSLP/DOK7/IGF2/EPGN/ENPP2/HGF/FGFR3/CD74/CD40/EREG/HES5/IL20/CRLF1/CSPG4/CASS4/CSF2/IL6/IL24/HPX/CTF1/AFAP1L2/PTPRC/HCLS1/CNTN1/NEURL1/NEDD9/SRCIN1/PDGFB/GPRC5B/PECAM1/FGF7/IL15/ACE/BDNF/EPHA4/IL12A/HES1/HBEGF/ITGB3/IL23A/ANGPT1/KITLG/ITGA5/IL11/TGFA/BTC/PTK2B/FYN/TNK2/GHR/ERBB4/DLG4/PTK6	60
GO:0010543	regulation of platelet activation	19/3144	36/18866	7.38744e-07	7.62384e-05	6.13676e-05	PDPN/ALOX12/FGG/NOS3/FCER1G/THBD/PDGFRA/ABAT/CEACAM1/PDGFB/BLK/PLA2G4A/PDGFA/TLR4/TXK/DMTN/APOE/UBASH3B/CD9	19
GO:0003007	heart morphogenesis	74/3144	258/18866	8.67365e-07	8.80447e-05	7.0871e-05	CLDN5/FOXC2/NRG1/LEFTY1/WNT11/COL11A1/ANKRD1/MYBPC3/GRHL2/DLL1/COL2A1/WNT2/BMP2/TNNC1/IHH/ACVRL1/POU4F1/OVOL2/TNNT2/ACTC1/DLL4/NOS3/ALPK2/SOX18/AXIN2/TGFB2/ROBO2/DNAH11/MESP2/SYNPO2L/ENG/SEMA3C/SHH/HTR2B/XIRP2/BMP4/GJA5/EOMES/SNAI1/DCHS1/SHOX2/ELN/DSP/JAG1/TNNI3/HAS2/HES1/RBP4/TEK/GATA3/CCN1/RYR2/CPE/TBX2/FAT4/SMAD7/MICAL2/HEY2/SAV1/SLIT2/EGLN1/GATA6/PKP2/SIX1/HEG1/TBX6/PPP1R13L/PARVA/PIM1/TBX3/M…	74
GO:0030195	negative regulation of blood coagulation	23/3144	50/18866	1.22555e-06	0.000122396	9.85222e-05	FGB/VTN/ALOX12/FGG/CD34/THBS1/EDN1/NOS3/THBD/SERPINB2/PDGFRA/ABAT/CEACAM1/PDGFB/PROC/PDGFA/SERPINF2/PLAT/APOE/ADTRP/UBASH3B/CD9/F12	23
GO:0055074	calcium ion homeostasis	118/3144	468/18866	1.25216e-06	0.00012307	9.90643e-05	KISS1/THY1/CNGB1/CYBA/EDNRB/TRPA1/FZD9/GPR65/FFAR4/KL/LCK/PTGIR/CIB2/CD36/TFAP2B/GRM5/KCNK3/F2RL3/AVPR1A/HTR1B/CXCR6/GRIN1/SLC24A3/PIK3CG/CD40/JPH4/S100A14/HTR2C/JPH3/TRPC6/ATP2B2/GNA15/F2RL2/TGM2/TRPV2/SLC8A2/TRPV4/FKBP1B/NMUR2/EDN1/GIPR/CHRNA9/CCR10/P2RY6/SAA1/PTGER3/TRPC4/NMB/CALB1/TRPM8/GALR2/PTPRC/GRIN2D/PTGER1/BDKRB1/ATP2A3/JPH2/ADRA1D/ATP1B1/GRIK2/PDGFRA/SV2A/ADCYAP1/CXCL11/GATA2/HTR2B/P2R…	118
GO:0008016	regulation of heart contraction	73/3144	256/18866	1.30192e-06	0.000125961	0.000101392	KCNE3/KCNK3/AVPR1A/HSPB7/BVES/NPR1/PIK3CG/NPPC/ATP2B2/S100A1/KCNH2/SLC8A2/KCNG2/CACNG6/TNNT2/KCND1/DES/FKBP1B/CXADR/EDN1/FXYD3/NOS3/TGFB2/KCNE4/PDE4B/CACNA1G/ATP2A3/JUP/ADRA1D/ATP1B1/EPAS1/KCNJ2/ADM/KCNJ12/GJA5/ADRA1B/KCND2/SCN3B/CORIN/DSP/TNNI3/STC1/ABCC9/PDE5A/DMPK/TMEM38A/HBEGF/RYR2/ATP2A1/CCN2/TBX2/GCH1/SMAD7/UCN/CACNA2D2/KCNIP3/KCNK15/HEY2/KCNJ14/NPR2/MYL4/KCNK1/CACNB4/PKP2/SPTBN4/ADRB1/ZC3H…	73
GO:0050817	coagulation	93/3144	349/18866	1.38312e-06	0.000131758	0.000106058	FGB/VTN/C4BPB/LCK/PDPN/CD36/COL1A2/ALOX12/COMP/F2RL3/H3C8/FGG/PIK3CG/CD40/F3/COL1A1/TRPC6/CD34/GNA15/F2RL2/THBS1/VAV1/H3C14/H3C15/H3C10/VWF/PRKCG/EDN1/IL6/NOS3/TFPI2/SAA1/FERMT3/H3C2/FCER1G/THBD/SERPINB2/ADORA2A/H3C13/H3C6/PDGFRA/ABAT/MYL9/CEACAM1/SHH/GATA2/P2RX6/PDGFB/BLK/PROC/P2RX3/ENTPD2/MPL/FN1/PLA2G4A/GP1BB/PDGFA/HGFAC/TLR4/SERPINF2/HPSE/GATA3/HNF4A/SCUBE1/ITGB3/TYRO3/EHD2/PLAT/TXK/SERPINA1/…	93
GO:0002064	epithelial cell development	65/3144	221/18866	1.5283e-06	0.000143382	0.000115414	FOXJ1/TP63/ROS1/CLDN5/FOXC2/PPP1R16B/GRHL2/DLL1/CDSN/AKR1B1/DMRT1/IHH/PRDM1/ST14/TJP3/TFCP2L1/CLDN1/SOX8/SOX18/HYDIN/KDF1/COL15A1/ENG/CDKN1A/PDGFB/WNT5B/PDZD7/PROC/ACTA2/PECAM1/BMP4/SLITRK6/LHFPL5/SIX3/CXCR4/JAG1/STC1/RIPOR2/LRTOMT/HNF4A/SPINT2/NOTCH4/SHROOM3/PODXL/NKX6-1/SIDT2/MYO7A/B4GALT1/ADAMTSL4/TMC1/WNT7B/EXPH5/GPR4/FRMD6/RAPGEF2/NKX3-2/HOXA5/HEG1/RDX/EZR/S1PR2/SLC4A5/TIGAR/MET/RAPGEF3	65
GO:0001503	ossification	106/3144	412/18866	1.58994e-06	0.000146939	0.000118277	TP63/GREM1/PTGS2/FZD9/MGP/FFAR4/KL/FOXC2/OSTN/COL1A2/WNT11/EGR2/COMP/ACP5/IGF2/COL11A1/HGF/FGFR3/SMPD3/IGSF10/SLC24A3/COL2A1/ID4/NPPC/COL1A1/SFRP1/BMP2/IHH/ALPL/GPNMB/IL6/SOX8/ATP6V0A4/AXIN2/TGFB2/CSGALNACT1/RSPO2/IFITM1/SRGN/DLX5/PHOSPHO1/CYP24A1/ACHE/DHH/SHH/KREMEN2/PTHLH/RFLNB/BMP4/MRC2/VCAN/SNAI1/DCHS1/SHOX2/SPARC/TUFT1/JAG1/GLI1/SIX2/ISG15/CSF1/MMP13/STC1/TEK/FSTL3/FBN2/LTF/JUND/IGFBP3/LOX/C…	106
GO:0001656	metanephros development	34/3144	91/18866	1.65787e-06	0.000150963	0.000121517	FOXJ1/GREM1/FOXC2/TFAP2B/AQP2/AKR1B1/CD34/HES5/SOX8/FMN1/CALB1/ROBO2/EGR1/PDGFRA/SHH/PDGFB/RDH10/BMP4/PDGFA/SIX2/BASP1/HES1/GATA3/CTSH/WNT4/ID3/NKX3-1/FAT4/WNT7B/STAT1/SIX1/FBN1/OSR2/FOXD1	34
GO:0002237	response to molecule of bacterial origin	94/3144	356/18866	1.86756e-06	0.000167593	0.000134903	CXCL5/MAOB/EDNRB/PTGS2/LCN2/PTGIR/CD36/CARD16/ACP5/ANKRD1/REN/PYCARD/IL12RB2/DCN/TNFRSF1B/CD40/S100A14/SPON2/CASP1/ALPL/SSC5D/EDN1/CSF2/CD274/TNFAIP3/UGT1A1/IL6/IL24/NOS3/CLDN1/FOS/CXCL1/THBD/TLR1/GGT1/PTGER1/CD6/PDE4B/BDKRB1/CYP1A1/CXCL11/GGT7/GFI1/PTGER2/LGALS9/TLR2/ADM/CD96/SLPI/INAVA/SLC11A1/CXCL6/TIMP4/ACOD1/TLR4/SPARC/CD14/GGT5/IL12A/HPGD/PDCD1LG2/NFKB2/CXCL3/LTF/PPARGC1A/IRAK3/CD68/CYP27B1…	94
GO:0038083	peptidyl-tyrosine autophosphorylation	20/3144	41/18866	1.92423e-06	0.000170212	0.000137011	GREM1/ROS1/LCK/SRMS/FES/ZAP70/BMX/BLK/IGF1R/ACE/AATK/TNK1/DDR1/STYK1/TXK/PTK2B/FYN/TNK2/PTK6/CAV1	20
GO:0060537	muscle tissue development	105/3144	409/18866	1.97865e-06	0.00017256	0.000138901	GREM1/VAMP5/ACTN2/FOXC2/STRA6/NRG1/SOX15/HOXD9/EGR2/COL11A1/ANKRD1/CHRNA1/MYOZ1/MYBPC3/BVES/DCN/FOXL2/ANKRD33/DLL1/DMRTA2/WNT2/BMP2/TNNC1/IHH/POU4F1/CYP26B1/TNNT2/ACTC1/ANKRD2/CXADR/EDN1/ASB2/TLL2/DLL4/ALPK2/FOS/SOX8/TGFB2/ALPK3/NEB/RBM24/HOXD10/MYOM1/EGR1/ENG/JPH2/NEURL1/SEMA3C/PDGFRA/SHH/FGF20/XIRP2/BMP4/GJA5/ACTN3/EFNB2/EOMES/SHOX2/MYORG/ELN/SRPK3/PAX5/DSP/GLI1/TNNI3/RIPOR2/MYH11/RBP4/PPARGC1A…	105
GO:0072503	cellular divalent inorganic cation homeostasis	122/3144	492/18866	2.0579e-06	0.000176979	0.000142458	KISS1/THY1/MT1E/CNGB1/CYBA/EDNRB/TRPA1/FZD9/GPR65/FFAR4/LCK/PTGIR/CIB2/CD36/GRM5/KCNK3/SLC30A8/F2RL3/AVPR1A/HTR1B/CXCR6/GRIN1/SLC24A3/PIK3CG/CD40/JPH4/HTR2C/JPH3/TRPC6/MT1M/ATP2B2/GNA15/F2RL2/TGM2/TRPV2/SLC8A2/TRPV4/FKBP1B/NMUR2/EDN1/GIPR/CHRNA9/CCR10/P2RY6/SAA1/PTGER3/TRPC4/NMB/CALB1/TRPM8/GALR2/PTPRC/GRIN2D/PTGER1/BDKRB1/ATP2A3/JPH2/ADRA1D/ATP1B1/GRIK2/PDGFRA/SV2A/ADCYAP1/CXCL11/MT1F/GATA2/HTR2…	122
GO:0048469	cell maturation	55/3144	179/18866	2.20159e-06	0.000186743	0.000150317	DAZL/EDNRB/CFTR/REN/SPINK1/NRCAM/FGG/AKR1B1/NPPC/CNTN2/EREG/HES5/IHH/VSX1/TCP11/TFCP2L1/SOX8/SOX18/POU2F2/REC8/SCARF1/CDKN1A/GATA2/EPAS1/CABYR/BTK/BNC1/IL15/CATSPERZ/LGI4/C3/SIX3/RND1/HES1/LRRK2/GATA3/NR4A2/NKX6-1/FZD5/PTK2B/C1QL1/PDE3A/CLN5/NPR2/ROPN1L/HOXA5/SPTBN4/TBX6/TUSC2/ABHD2/RUNX2/BRCA2/GLDN/LHX6/IRX5	55
GO:0007162	negative regulation of cell adhesion	82/3144	301/18866	2.24829e-06	0.000187634	0.000151035	FOXJ1/CTLA4/ANGPT2/ALOX12/TGFBI/CD74/FGG/CDSN/COL1A1/THBS1/BMP2/IHH/ACVRL1/TRPV4/CLDN7/IL1RN/CDH1/ARG2/CD274/GPNMB/VTCN1/MUC1/FGL2/VSIR/PTPRC/ADORA2A/LOXL3/APOD/PTPRO/FAM107A/DUSP1/B4GALNT2/ABAT/CEACAM1/SHH/HOXA7/GBP1/LGALS9/TACSTD2/BMP4/SEMA5A/PHLDB2/CYP1B1/JAG1/RIPOR2/RND1/PDCD1LG2/PDE5A/ARHGAP6/CCL28/ERBB2/ZNF703/SPINT2/TNFSF4/FZD7/ARHGDIB/LAG3/ANGPT1/PLXNC1/PAWR/NOTCH4/PODXL/CD86/SOCS1/PTEN/S…	82
GO:0032496	response to lipopolysaccharide	89/3144	334/18866	2.31481e-06	0.000187634	0.000151035	CXCL5/MAOB/EDNRB/PTGS2/LCN2/PTGIR/CD36/CARD16/ACP5/ANKRD1/REN/PYCARD/IL12RB2/DCN/TNFRSF1B/CD40/S100A14/SPON2/CASP1/ALPL/EDN1/CSF2/CD274/TNFAIP3/UGT1A1/IL6/IL24/NOS3/CLDN1/FOS/CXCL1/THBD/GGT1/PTGER1/CD6/PDE4B/BDKRB1/CYP1A1/CXCL11/GGT7/GFI1/PTGER2/LGALS9/TLR2/ADM/CD96/SLPI/SLC11A1/CXCL6/TIMP4/ACOD1/TLR4/SPARC/CD14/GGT5/IL12A/HPGD/PDCD1LG2/NFKB2/CXCL3/LTF/PPARGC1A/IRAK3/CD68/CYP27B1/TNFSF4/CMPK2/LY9…	89
GO:0002062	chondrocyte differentiation	38/3144	108/18866	2.32825e-06	0.000187634	0.000151035	GREM1/COMP/EFEMP1/COL11A1/FGFR3/TGFBI/SMPD3/COL2A1/NPPC/BMP2/IHH/ADAMTS12/ACVRL1/AXIN2/SULF1/WNT5B/PTHLH/RFLNB/BMP4/CHST11/SHOX2/SERPINH1/SIX2/SCIN/WNT9A/CCN2/SMAD7/CHADL/WNT2B/CCN3/SCX/LTBP3/NKX3-2/RUNX2/ADAMTS7/MSX2/RUNX1/OSR2	38
GO:0050819	negative regulation of coagulation	24/3144	55/18866	2.3333e-06	0.000187634	0.000151035	FGB/VTN/ALOX12/FGG/CD34/THBS1/EDN1/NOS3/THBD/SERPINB2/PDGFRA/ABAT/CEACAM1/PDGFB/PROC/PDGFA/SERPINF2/PLAT/APOE/ADTRP/UBASH3B/PROCR/CD9/F12	24
GO:0090596	sensory organ morphogenesis	75/3144	269/18866	2.37338e-06	0.00018841	0.000151659	THY1/FOXG1/FOXI1/ZIC1/STRA6/IGFN1/TFAP2B/AQP5/GRHL3/EFEMP1/COL11A1/PITX3/CABP4/FOXL2/DLL1/COL2A1/WNT2/SLC44A4/DIO3/IHH/PRDM1/VSX1/PRRX1/CYP26B1/NTN1/MYO15A/EDN1/GNAT1/CHRNA9/USH1G/SOX8/CALB1/DLX5/LRIG1/KCNQ4/HOXA1/GATA2/PDZD7/FRZB/SDK2/BMP4/NR4A3/TMIE/SLITRK6/LHFPL5/BDNF/SIX3/JAG1/SIX2/COL8A2/RIPOR2/WNT9A/GNAT2/RBP4/FBN2/GATA3/C12orf57/MFAP2/TBX2/MYO7A/TDRD7/FSCN2/FZD5/EPHB1/WNT2B/STOX1/ROM1/COL8…	75
GO:0030168	platelet activation	50/3144	158/18866	2.44846e-06	0.00019191	0.000154477	FGB/LCK/PDPN/COL1A2/ALOX12/COMP/F2RL3/FGG/PIK3CG/CD40/COL1A1/TRPC6/GNA15/F2RL2/VAV1/VWF/PRKCG/IL6/NOS3/SAA1/FERMT3/FCER1G/THBD/PDGFRA/ABAT/MYL9/CEACAM1/PDGFB/BLK/ENTPD2/MPL/FN1/PLA2G4A/GP1BB/PDGFA/TLR4/ITGB3/TYRO3/TXK/DGKH/DMTN/DGKB/APOE/FYN/DGKD/COL3A1/UBASH3B/PTPN6/BLOC1S3/CD9	50
GO:0072012	glomerulus vasculature development	15/3144	26/18866	2.50043e-06	0.000193505	0.00015576	ANGPT2/FOXC2/CD34/NOTCH3/EGR1/PDGFRA/PDGFB/ACTA2/SERPINB7/PECAM1/BMP4/HES1/TEK/ANGPT1/GPR4	15
GO:0034765	regulation of ion transmembrane transport	121/3144	489/18866	2.53131e-06	0.000193505	0.00015576	THY1/KCNS1/KCNV2/KCNE3/CYBA/ABCB1/ACTN2/TESC/GRM5/LRRC38/CFTR/KCNJ9/F2RL3/PDZK1/MMP9/KCNQ2/HCN2/GRIN1/PIK3CG/JPH4/CLCNKB/CLIC3/JPH3/TRPC6/KCNJ8/THBS1/RRAD/S100A1/KCNH2/KCNH3/KCNG2/CACNG6/KCND1/FKBP1B/FXYD3/P2RY6/CALHM1/GALR2/KCNE4/KCNK13/PDE4B/CACNA1G/BDKRB1/ARC/JPH2/ATP1B1/KCNQ4/STOM/HSPA2/GRIA4/CXCL11/KCNJ2/KCNV1/KCNQ3/KCNJ12/HAP1/FGF11/GJA5/KCNG3/GRIA3/KCND2/SCN2A/SCN3B/CTSS/JPH1/ANO9/PCSK9/NL…	121
GO:0007389	pattern specification process	114/3144	455/18866	2.60895e-06	0.000197007	0.00015858	FOXJ1/FOXG1/OOEP/TP63/GREM1/ZIC1/ALX1/FOXC2/DMRT2/LEFTY1/WNT11/HOXD9/EGR2/GRHL3/MFNG/NKX2-1/HOXB4/TBX18/HOXB7/GREM2/DLL1/DMRTA2/HOXB2/WNT2/SFRP1/BMP2/HES5/IHH/ACVRL1/HES7/CYP26B1/OVOL2/HOXC9/EDN1/EVX1/CYP26C1/DLL4/SOX18/AXIN2/HOXD10/CXXC4/ROBO2/DNAH11/HOXC10/MESP2/ARC/ENG/SEMA3C/MEIS3/SHH/HOXA7/MEOX1/DLX2/FGF1/BMP4/HOXD13/HES2/EOMES/SNAI1/HES4/C3/DCHS1/HES6/DNAH5/SIX3/HOXD8/GLI1/SIX2/HOXA10/BASP1…	114
GO:1903522	regulation of blood circulation	82/3144	303/18866	2.97889e-06	0.000222232	0.000178884	KCNE3/FGB/PTGS2/KCNK3/AVPR1A/HSPB7/BVES/FGG/NPR1/PIK3CG/NPPC/ATP2B2/S100A1/KCNH2/SLC8A2/KCNG2/CACNG6/TNNT2/KCND1/DES/FKBP1B/CXADR/EDN1/FXYD3/NOS3/TGFB2/KCNE4/PDE4B/CACNA1G/ATP2A3/JUP/ADRA1D/ATP1B1/EPAS1/KCNJ2/PTGER2/ADM/KCNJ12/GJA5/ADRA1B/ACE/KCND2/SCN3B/CORIN/AGTR1/DSP/TNNI3/STC1/ABCC9/PDE5A/DMPK/TMEM38A/HBEGF/RYR2/ATP2A1/OXTR/CCN2/TBX2/GCH1/TBXA2R/SMAD7/UCN/CACNA2D2/HRH1/KCNIP3/KCNK15/HEY2/KCNJ…	82
GO:0007204	positive regulation of cytosolic calcium ion concentration	86/3144	322/18866	3.07997e-06	0.000227037	0.000182752	KISS1/THY1/CYBA/EDNRB/TRPA1/GPR65/FFAR4/LCK/PTGIR/CIB2/CD36/F2RL3/AVPR1A/CXCR6/GRIN1/PIK3CG/JPH4/HTR2C/JPH3/TRPC6/GNA15/F2RL2/TGM2/TRPV2/SLC8A2/TRPV4/FKBP1B/NMUR2/EDN1/GIPR/CHRNA9/CCR10/P2RY6/SAA1/PTGER3/NMB/GALR2/PTPRC/GRIN2D/PTGER1/BDKRB1/JPH2/ADRA1D/PDGFRA/ADCYAP1/CXCL11/GATA2/HTR2B/P2RX3/PTGER2/ACKR2/ADM/HAP1/CCR4/ADRA1B/ACKR3/JPH1/CXCR4/AGTR1/GNAT2/CAPN3/TMEM38A/CCL28/RYR2/ITGAV/OXTR/GRM1/GP…	86
GO:0014706	striated muscle tissue development	100/3144	389/18866	3.2279e-06	0.000231819	0.000186601	GREM1/VAMP5/ACTN2/FOXC2/NRG1/SOX15/HOXD9/EGR2/COL11A1/ANKRD1/CHRNA1/MYOZ1/MYBPC3/BVES/DCN/FOXL2/ANKRD33/DLL1/DMRTA2/WNT2/BMP2/TNNC1/POU4F1/CYP26B1/TNNT2/ACTC1/ANKRD2/CXADR/EDN1/ASB2/TLL2/DLL4/ALPK2/FOS/SOX8/TGFB2/ALPK3/NEB/RBM24/HOXD10/MYOM1/EGR1/ENG/JPH2/NEURL1/SEMA3C/PDGFRA/SHH/FGF20/XIRP2/BMP4/GJA5/ACTN3/EFNB2/EOMES/SHOX2/MYORG/ELN/SRPK3/PAX5/DSP/GLI1/TNNI3/RIPOR2/MYH11/RBP4/LOX/RYR2/HDAC9/FZD…	100
GO:0097485	neuron projection guidance	78/3144	285/18866	3.25537e-06	0.000231819	0.000186601	FOXG1/LGR6/EGR2/NKX2-1/CRMP1/NRCAM/NGFR/CNTN2/EPHA1/NOTCH3/NTN1/DRGX/KIF5A/SEMA6B/SEMA4A/MYPN/ANOS1/PLA2G10/FLRT3/ROBO2/GRB7/SEMA3G/DLX5/SEMA3C/PTPRO/SHH/SLIT1/RHOH/SPTBN5/EFNB2/NR4A3/LAMA1/DRAXIN/BDNF/EPHA4/CXCR4/SEMA5A/TMEFF1/DOK4/MATN2/LAMA2/EPHB6/PIK3CD/GATA3/IGSF9/ERBB2/UNC5D/PLXNC1/L1CAM/CRPPA/EPHA7/VSTM2L/FEZ1/SEMA4G/EPHB1/TUBB2B/ISL2/FEZF1/IRS2/FYN/LHX2/ARTN/SPTB/VASP/SLIT2/CDK5R1/B3GNT2/…	78
GO:0042445	hormone metabolic process	64/3144	221/18866	3.25715e-06	0.000231819	0.000186601	SLC5A5/UGT1A8/DKK3/RBP1/NR5A1/DIO2/REN/FOXE1/HSD17B1/DUOX1/UGT1A7/AKR1B1/ALDH1A1/CYP27C1/BMP2/DIO3/DHRS9/CRABP1/RDH16/CYP26B1/NGF/UGT1A1/SELENOM/CYP26C1/PCSK1/SULT1A1/SCG5/KLK6/HSD17B6/RDH5/EGR1/CYP3A5/CYP1A1/PDGFRA/SHH/SULT1B1/RDH10/ADM/DUOXA1/ACE/AKR1B10/LIPE/CORIN/CYP1B1/RBP4/CYP2S1/GATA3/PPARGC1A/GAL/DHRS13/MME/WNT4/IYD/CPE/PNPLA2/SDR16C5/BCO2/DGAT2/CRABP2/AANAT/GHR/FURIN/DHRS3/PCSK7	64
GO:0061045	negative regulation of wound healing	30/3144	78/18866	3.33885e-06	0.000234933	0.000189108	FGB/VTN/ALOX12/EPPK1/FGG/CD34/THBS1/EDN1/NOS3/THBD/SERPINB2/PDGFRA/ABAT/CEACAM1/PDGFB/PROC/PDGFA/SERPINF2/PHLDB2/WNT4/FGF2/PLAT/PTEN/APOE/ADTRP/DUSP10/UBASH3B/SLC12A2/CD9/F12	30
GO:0048608	reproductive structure development	111/3144	443/18866	3.50674e-06	0.000242165	0.000194929	PTPRN/TP63/SERPINF1/PTGS2/STRA6/TEX11/SOX15/PCYT1B/NR5A1/NR0B1/NRK/IGF2/NKX2-1/PSAPL1/GJB5/REN/GRHL2/DCN/FOXL2/WNT2/ID4/DMRT1/EREG/SFRP1/ALOX15B/COL9A3/PRDM1/OVOL2/ST14/CSF2/CRIP1/NOS3/SYCP2/SPINT1/SOX8/TGFB2/ADAM21/ROBO2/ZNF568/REC8/SULF1/PDGFRA/DHH/ADCYAP1/SHH/GATA2/PDGFB/MMP19/EPAS1/TLR3/INHA/VGF/RDH10/ADM/UMODL1/BMP4/RAD21L1/HOXD13/GJB3/EOMES/SNAI1/PLAC1/TNFSF10/AMHR2/GLI1/BIK/CTSV/HOXA10/DHC…	111
GO:0010810	regulation of cell-substrate adhesion	63/3144	217/18866	3.53487e-06	0.000242165	0.000194929	THY1/EGFLAM/GREM1/FGB/ANGPT2/VTN/FBLN2/PDPN/CD36/UNC13D/CEACAM6/FGG/COL1A1/SFRP1/THBS1/EPHA1/COL16A1/ACVRL1/CASS4/SPOCK2/FMN1/BST1/APOD/JUP/PTPRO/FAM107A/NEDD9/HOXA7/GBP1/TACSTD2/FN1/PHLDB2/JAG1/RELL2/CSF1/HAS2/TEK/ARHGAP6/DDR1/CCL28/CSPG5/WNT4/EMILIN1/CCN1/FZD7/NPNT/ITGA5/ECM2/PTEN/RRAS/CCDC80/DMTN/NDNF/PTK2B/SDC4/RHOD/CAMSAP3/PREX1/SKAP1/COL8A1/LIMCH1/FUT1/LIMS2	63
GO:0030204	chondroitin sulfate metabolic process	19/3144	39/18866	3.55895e-06	0.000242165	0.000194929	EGFLAM/HEXA/HYAL4/BCAN/HYAL1/BGN/DCN/CSPG4/SPOCK2/CSGALNACT1/NCAN/CHST11/VCAN/DSE/CSPG5/SPOCK3/CHST7/NDNF/CHSY3	19
GO:0010811	positive regulation of cell-substrate adhesion	41/3144	122/18866	3.62026e-06	0.00024366	0.000196132	THY1/EGFLAM/FGB/VTN/FBLN2/CD36/UNC13D/CEACAM6/FGG/SFRP1/EPHA1/COL16A1/CASS4/SPOCK2/FMN1/JUP/NEDD9/FN1/RELL2/CSF1/HAS2/TEK/CCL28/CSPG5/WNT4/EMILIN1/CCN1/NPNT/ITGA5/ECM2/RRAS/CCDC80/DMTN/NDNF/PTK2B/SDC4/PREX1/SKAP1/COL8A1/FUT1/LIMS2	41
GO:0072009	nephron epithelium development	38/3144	110/18866	3.86012e-06	0.000257009	0.000206878	FOXJ1/GREM1/FOXC2/WNT11/TFAP2B/HOXB7/DLL1/CD34/BMP2/HES5/PGF/SOX8/FMN1/CALB1/PTPRO/SHH/PECAM1/TACSTD2/FGF1/BMP4/DCHS1/MTSS1/JAG1/SIX2/BASP1/HES1/GATA3/WNT4/NPNT/FGF2/PODXL/FAT4/WNT2B/WNT7B/STAT1/SIX1/FOXC1/FOXD1	38
GO:0006936	muscle contraction	94/3144	362/18866	4.01168e-06	0.000264258	0.000212713	KCNE3/EDNRB/PTGS2/ACTN2/CKMT2/HTR1D/PGAM2/CHRNE/COMP/CHRNA1/MYBPC3/TPM2/SMPX/PIK3CG/CRYAB/UTS2/HSPB6/KCNJ8/TNNC1/CHRNB4/KCNH2/TNNT2/DES/ACTC1/FKBP1B/ANKRD2/NMUR2/ACTG2/EDN1/ARG2/SPHK1/TNNC2/PTGER3/NEB/GALR2/KCNE4/MB/MYOM1/PDE4B/CACNA1G/SSTR2/JUP/SULF1/GUCY1A1/ATP1B1/ABAT/MYL9/P2RX6/HTR2B/P2RX3/ACTA2/KCNJ2/KCNJ12/GJA5/ACTN3/ADRA1B/MYOM3/SCN3B/TACR2/CXCR4/DSP/TNNI3/STC1/MYH11/PDE5A/DMPK/TMEM38A/RYR…	94
GO:0061138	morphogenesis of a branching epithelium	56/3144	187/18866	4.31275e-06	0.000281101	0.00022627	TP63/GREM1/FOXC2/NKX2-1/HGF/HOXB7/GRHL2/WNT2/SFRP1/BMP2/IHH/TGM2/ST14/EDN1/PGF/DLL4/SPINT1/SOX8/RSPO2/RASIP1/ENG/SEMA3C/SULF1/SHH/RDH10/ADM/TACSTD2/FGF1/FGF7/BMP4/HOXD13/DCHS1/LAMA1/PDGFA/SIX2/CSF1/DDR1/CTSH/SPINT2/WNT4/NPNT/FGF2/NKX3-1/NOTCH4/FAT4/FZD5/WNT2B/SLIT2/NRARP/SIX1/HOXA5/TBX3/MSX2/MET/HHIP/FOXD1	56
GO:0003205	cardiac chamber development	53/3144	174/18866	4.44398e-06	0.000286636	0.000230726	FOXC2/STRA6/NRG1/WNT11/COL11A1/MYBPC3/GRHL2/WNT2/TNNC1/POU4F1/PRDM1/OVOL2/TNNT2/SALL4/DLL4/NOS3/TGFB2/ROBO2/DNAH11/ENG/SEMA3C/XIRP2/BMP4/GJA5/SHOX2/ADAMTS6/DSP/JAG1/TNNI3/HES1/RBP4/TEK/GATA3/CCN1/RYR2/CPE/KCNK2/TBX2/SMAD7/HEY2/SAV1/SLIT2/EGLN1/GATA6/PKP2/HEG1/TBX6/PPP1R13L/PARVA/TBX3/MSX2/DHRS3/FOXC1	53
GO:1903034	regulation of response to wounding	55/3144	183/18866	4.64007e-06	0.000296131	0.000238369	FGB/VTN/FOXC2/PDPN/CD36/ALOX12/EPPK1/FGG/DUOX1/F3/CD34/THBS1/FKBP1B/EDN1/TNFAIP3/NOS3/CLDN1/FCER1G/THBD/SERPINB2/SCARF1/PDGFRA/ABAT/CEACAM1/PDGFB/BLK/PROC/PLA2G4A/PDGFA/TLR4/SERPINF2/EPHA4/CXCR4/PHLDB2/HPSE/INSL3/OCLN/HBEGF/WNT4/FGF2/PLAT/TXK/TBXA2R/PTEN/DMTN/APOE/KREMEN1/RTN4R/ADTRP/DUSP10/UBASH3B/SLC12A2/CD9/CAV1/F12	55
GO:0060326	cell chemotaxis	83/3144	311/18866	4.68683e-06	0.000296131	0.000238369	CXCL5/GREM1/EDNRB/CCL20/BIN2/HGF/DPEP1/CXCR6/FGF16/CD74/PIK3CG/S100A14/THBS1/VAV1/TRPV4/CXADR/EDN1/CCR10/PGF/IL6/FLT1/SAA1/CXCL1/TGFB2/MMP28/FCER1G/BST1/SCG2/PDE4B/PTPRO/CXCL16/DUSP1/PDGFRA/CXCL11/PDGFB/ARHGEF16/LGALS9/ACKR2/ADAM8/EGR3/FGF1/CCR4/ACKR3/CXCL6/NR4A1/CCL26/CXCR4/ADGRE2/SEMA5A/AGTR1/IL12A/CSF1/RIPOR2/CXCL3/PIK3CD/HBEGF/ARHGEF5/CCL28/LOX/GPSM3/IL23A/CXCL8/FGF2/ITGB2/LGMN/HRH1/NBL1/EPHB…	83
GO:0042481	regulation of odontogenesis	15/3144	27/18866	4.7577e-06	0.000297572	0.000239529	ENAM/NGFR/CD34/BMP2/TNFRSF11B/EDN1/RSPO2/WNT10A/APCDD1/AMTN/SHH/BMP4/CSF1/RUNX2/BCOR	15
GO:0006874	cellular calcium ion homeostasis	113/3144	456/18866	4.99971e-06	0.000309582	0.000249196	KISS1/THY1/CNGB1/CYBA/EDNRB/TRPA1/FZD9/GPR65/FFAR4/LCK/PTGIR/CIB2/CD36/GRM5/KCNK3/F2RL3/AVPR1A/HTR1B/CXCR6/GRIN1/SLC24A3/PIK3CG/CD40/JPH4/HTR2C/JPH3/TRPC6/ATP2B2/GNA15/F2RL2/TGM2/TRPV2/SLC8A2/TRPV4/FKBP1B/NMUR2/EDN1/GIPR/CHRNA9/CCR10/P2RY6/SAA1/PTGER3/TRPC4/NMB/CALB1/TRPM8/GALR2/PTPRC/GRIN2D/PTGER1/BDKRB1/ATP2A3/JPH2/ADRA1D/ATP1B1/GRIK2/PDGFRA/SV2A/ADCYAP1/CXCL11/GATA2/HTR2B/P2RX3/PTGER2/ACKR2/AD…	113
GO:0009812	flavonoid metabolic process	11/3144	16/18866	5.19887e-06	0.000315602	0.000254042	UGT1A10/UGT1A8/UGT1A7/UGT1A4/UGT1A1/UGT1A6/SULT1A1/CYP1A1/SULT1B1/PPARGC1A/SULT1A3	11
GO:0042487	regulation of odontogenesis of dentin-containing tooth	11/3144	16/18866	5.19887e-06	0.000315602	0.000254042	ENAM/NGFR/BMP2/TNFRSF11B/RSPO2/WNT10A/APCDD1/AMTN/BMP4/CSF1/RUNX2	11
GO:0061458	reproductive system development	111/3144	447/18866	5.46094e-06	0.000325625	0.00026211	PTPRN/TP63/SERPINF1/PTGS2/STRA6/TEX11/SOX15/PCYT1B/NR5A1/NR0B1/NRK/IGF2/NKX2-1/PSAPL1/GJB5/REN/GRHL2/DCN/FOXL2/WNT2/ID4/DMRT1/EREG/SFRP1/ALOX15B/COL9A3/PRDM1/OVOL2/ST14/CSF2/CRIP1/NOS3/SYCP2/SPINT1/SOX8/TGFB2/ADAM21/ROBO2/ZNF568/REC8/SULF1/PDGFRA/DHH/ADCYAP1/SHH/GATA2/PDGFB/MMP19/EPAS1/TLR3/INHA/VGF/RDH10/ADM/UMODL1/BMP4/RAD21L1/HOXD13/GJB3/EOMES/SNAI1/PLAC1/TNFSF10/AMHR2/GLI1/BIK/CTSV/HOXA10/DHC…	111
GO:0007411	axon guidance	77/3144	284/18866	5.46915e-06	0.000325625	0.00026211	FOXG1/LGR6/EGR2/NKX2-1/CRMP1/NRCAM/NGFR/CNTN2/EPHA1/NOTCH3/NTN1/DRGX/KIF5A/SEMA6B/SEMA4A/MYPN/ANOS1/PLA2G10/FLRT3/ROBO2/GRB7/SEMA3G/DLX5/SEMA3C/PTPRO/SHH/SLIT1/RHOH/SPTBN5/EFNB2/NR4A3/LAMA1/DRAXIN/BDNF/EPHA4/CXCR4/SEMA5A/TMEFF1/DOK4/MATN2/LAMA2/EPHB6/PIK3CD/GATA3/IGSF9/ERBB2/UNC5D/PLXNC1/L1CAM/CRPPA/EPHA7/VSTM2L/FEZ1/SEMA4G/EPHB1/TUBB2B/ISL2/FEZF1/IRS2/FYN/LHX2/ARTN/SPTB/VASP/SLIT2/CDK5R1/B3GNT2/…	77
GO:0001894	tissue homeostasis	72/3144	261/18866	5.64349e-06	0.000332805	0.000267889	CNGB1/PTGS2/CLDN5/ADGRF5/CIB2/ACP5/MUC2/COL2A1/AKR1B1/CD34/IHH/PIGR/CLDN18/SLC28A2/TJP3/TNFRSF11B/CXADR/PIWIL4/TNFAIP3/ABCA4/IL6/ESAM/USH1G/NOS3/CLDN1/ILDR2/PDK4/INPP5D/MUC4/USH2A/MUC13/NXNL2/GATA2/RCN3/EPAS1/LSR/TF/ADAM8/PECAM1/INAVA/TFF1/TLR4/NAPSA/TUB/CSF1/LAMA2/NANOS1/SH3GL2/RBP4/LTF/TFF2/OCLN/ITGB3/CTSH/TFF3/ANGPT1/TP53INP2/CCN2/GPR137/PTK2B/IL20RA/SCX/CUBN/LTBP3/SLC22A5/BBS12/UBASH3B/SLC39A…	72
GO:0050808	synapse organization	108/3144	433/18866	5.89044e-06	0.000344091	0.000276974	INA/NEFH/FZD9/PCDHGC3/NRG1/IGFN1/BCAN/LRRC4B/SYN1/GRM5/AMIGO3/LRRN3/DOK7/SLITRK1/PCDHB5/CHRNA1/ACTBL2/NRCAM/GRIN1/MUSK/CNTN2/LRRC4/POU4F1/PCDHB3/SLC8A2/MDGA1/NTN1/CNTN5/ADGRL3/UNC13A/CDH1/ADGRB1/SPOCK2/DLGAP3/SEMA4A/LRRN1/CBLN1/CAMKV/FLRT3/SRGN/ROBO2/ARC/NEURL1/PTPRO/THBS2/ACHE/IL1RAPL1/SLIT1/SRCIN1/RAB17/IGF1R/LRFN5/TLR2/SDK2/EFNB2/C3/SLITRK6/IGSF9B/BDNF/SPARC/EPHA4/NLGN3/PPFIA2/DMPK/LRRK2/ADGRB…	108
GO:0042391	regulation of membrane potential	110/3144	443/18866	6.02662e-06	0.000348756	0.000280729	KCNE3/CCK/FZD9/ACTN2/CD36/ALOX12/GRM5/KCNK3/CHRNE/NTSR2/CFTR/CHRNA1/CCN6/NRCAM/BVES/DCN/HSH2D/HCN2/GRIN1/BEST2/KCNJ8/GNA15/CHRNB4/KCNH2/KCNH3/SLC8A2/FKBP1B/CXADR/EDN1/CHRNA9/SLC17A7/SLC4A4/KCNE4/CBLN1/ADORA2A/GRIN2D/KCNK13/CACNA1G/JUP/IGSF11/ATP1B1/GRIK2/IFI6/ADCYAP1/ABAT/P2RX6/MLLT11/P2RX3/KCNJ2/KCNQ3/GJA5/GRIA3/GRIK5/GABRQ/KCNK9/KCND2/SCN2A/SCN3B/IGSF9B/BDNF/DSP/NLGN3/ZACN/DMPK/LRRK2/SHANK1/KCN…	110
GO:0022407	regulation of cell-cell adhesion	109/3144	439/18866	6.65085e-06	0.000381315	0.000306937	THY1/FOXJ1/CTLA4/FGB/LCK/PDPN/ALOX12/IGF2/PYCARD/CEACAM6/CD74/ZAP70/VNN1/FGG/ITGA4/EBI3/CDSN/BMP2/IHH/VAV1/CD160/TRPV4/IL1RN/MDGA1/CDH1/ARG2/CD274/GPNMB/VTCN1/IL6/FERMT3/FGL2/VSIR/PTPRC/RASGRP1/ADORA2A/CD6/LOXL3/RNASE10/IL7R/B4GALNT2/HHLA2/ABAT/CEACAM1/SHH/BLK/RHOH/LGALS9/ADAM8/EGR3/BMP4/IL15/EFNB2/NR4A3/CCDC88B/SERPINF2/IGFBP2/IL12A/JAG1/RIPOR2/PDCD1LG2/PDE5A/RAG1/HAS2/HES1/FSTL3/GATA3/CCL28/ERB…	109
GO:0010544	negative regulation of platelet activation	12/3144	19/18866	7.11346e-06	0.000404097	0.000325275	ALOX12/FGG/NOS3/THBD/PDGFRA/ABAT/CEACAM1/PDGFB/PDGFA/APOE/UBASH3B/CD9	12
GO:1902106	negative regulation of leukocyte differentiation	36/3144	105/18866	8.33926e-06	0.000460906	0.000371003	FOXJ1/CTLA4/CD74/SFRP1/IHH/CLDN18/FGL2/INPP5D/LOXL3/CEACAM1/SHH/GATA2/TLR3/HOXA7/INHA/BMP4/TLR4/LRRC17/GPR68/FSTL3/LTF/ERBB2/TNFSF4/TMEM178A/LAG3/INHBA/SOCS1/SMAD7/GPR137/NRARP/UBASH3B/NFKBID/TMEM131L/ZC3H12A/FBN1/RUNX1	36
GO:0030207	chondroitin sulfate catabolic process	10/3144	14/18866	8.4993e-06	0.000460906	0.000371003	HEXA/HYAL4/BCAN/HYAL1/BGN/DCN/CSPG4/NCAN/VCAN/CSPG5	10
GO:0001892	embryonic placenta development	32/3144	89/18866	8.50235e-06	0.000460906	0.000371003	SOX15/NRK/IGF2/GJB5/GRHL2/WNT2/PRDM1/OVOL2/ST14/CSF2/SPINT1/ZNF568/GATA2/PDGFB/EPAS1/ADM/EOMES/SNAI1/HES1/SPINT2/JUNB/PCDH12/CCN1/TTPA/PLCD3/FZD5/HEY2/WNT7B/EGLN1/TFEB/KRT8/PHLDA2	32
GO:0048704	embryonic skeletal system morphogenesis	34/3144	97/18866	8.54211e-06	0.000460906	0.000371003	ALX1/FOXC2/HOXD9/COL11A1/HOXB4/HOXB7/HYAL1/GRHL2/COL2A1/HOXB2/TBX15/PRRX1/HOXC9/HOXD10/PDGFRA/HOXA1/HOXA7/RDH10/DLX2/BMP4/CHST11/SHOX2/PAX5/SIX2/WNT9A/HOXB6/HOXB3/HOXA4/SIX1/HOXA5/RUNX2/TGFB3/OSR2/IRX5	34
GO:1903035	negative regulation of response to wounding	33/3144	93/18866	8.55659e-06	0.000460906	0.000371003	FGB/VTN/ALOX12/EPPK1/FGG/CD34/THBS1/EDN1/NOS3/THBD/SERPINB2/PDGFRA/ABAT/CEACAM1/PDGFB/PROC/PDGFA/SERPINF2/EPHA4/PHLDB2/WNT4/FGF2/PLAT/PTEN/APOE/KREMEN1/RTN4R/ADTRP/DUSP10/UBASH3B/SLC12A2/CD9/F12	33
GO:0061437	renal system vasculature development	15/3144	28/18866	8.66721e-06	0.000460906	0.000371003	ANGPT2/FOXC2/CD34/NOTCH3/EGR1/PDGFRA/PDGFB/ACTA2/SERPINB7/PECAM1/BMP4/HES1/TEK/ANGPT1/GPR4	15
GO:0061440	kidney vasculature development	15/3144	28/18866	8.66721e-06	0.000460906	0.000371003	ANGPT2/FOXC2/CD34/NOTCH3/EGR1/PDGFRA/PDGFB/ACTA2/SERPINB7/PECAM1/BMP4/HES1/TEK/ANGPT1/GPR4	15
GO:0022408	negative regulation of cell-cell adhesion	56/3144	191/18866	8.70897e-06	0.000460906	0.000371003	FOXJ1/CTLA4/ALOX12/CD74/FGG/CDSN/BMP2/IHH/TRPV4/IL1RN/CDH1/ARG2/CD274/GPNMB/VTCN1/FGL2/VSIR/ADORA2A/LOXL3/B4GALNT2/ABAT/CEACAM1/SHH/LGALS9/BMP4/JAG1/RIPOR2/PDCD1LG2/PDE5A/CCL28/ERBB2/ZNF703/SPINT2/TNFSF4/LAG3/PAWR/NOTCH4/PODXL/CD86/SOCS1/SMAD7/SDC4/ADTRP/NRARP/UBASH3B/NFKBID/RDX/PTPN6/PAG1/TMEM131L/ZC3H12A/RGCC/RUNX1/CD9/PELI1/SWAP70	56
GO:0060350	endochondral bone morphogenesis	23/3144	55/18866	9.00824e-06	0.000472704	0.0003805	COMP/FGFR3/SMPD3/COL2A1/NPPC/COL1A1/IHH/ALPL/TRPV4/AXIN2/CSGALNACT1/DLX5/PHOSPHO1/BMP4/SHOX2/SERPINH1/MMP13/STC1/TEK/SCX/NAB2/RUNX2/FOXC1	23
GO:0050673	epithelial cell proliferation	111/3144	453/18866	1.03826e-05	0.000540244	0.000434866	PTPRN/TP63/SERPINF1/CYBA/EDNRB/KRT4/LRG1/BMPER/PPP1R16B/EPPK1/ATOH8/IGF2/FUT2/EPGN/HGF/HYAL1/ITGA4/WNT2/F3/NGFR/EREG/CD34/SFRP1/THBS1/BMP2/HES5/IHH/ACVRL1/OVOL2/MARVELD3/IRF6/TNFAIP3/PGF/IL6/FLT1/DLL4/CLDN1/TGFB2/COL4A3/SCG2/KDF1/DLX5/EGFL7/SULF1/CEACAM1/SHH/EHF/GATA2/PDGFB/HTR2B/EGR3/TACSTD2/FGF1/FGF7/BMP4/NOX5/EFNB2/NR4A3/NR4A1/MTSS1/CCL26/TLR4/SPARC/SEMA5A/AGTR1/IL12A/SGPP2/GLI1/COL8A2/HAS2/HE…	111
GO:0060349	bone morphogenesis	33/3144	94/18866	1.10949e-05	0.000572498	0.000460829	COMP/ACP5/FGFR3/SFRP4/SMPD3/COL2A1/NPPC/COL1A1/IHH/ALPL/CYP26B1/TRPV4/AXIN2/CSGALNACT1/DLX5/PHOSPHO1/BMP4/SHOX2/SERPINH1/MMP13/STC1/HAS2/TEK/LTF/SCX/NAB2/LTBP3/RUNX2/MSX2/TGFB3/DHRS3/OSR2/FOXC1	33
GO:0110111	negative regulation of animal organ morphogenesis	17/3144	35/18866	1.22137e-05	0.000625017	0.000503103	GREM1/FOXC2/CHAD/DIO3/TNFRSF11B/TGFB2/RSPO2/SULF1/CEACAM1/TACSTD2/BMP4/GATA3/TBX2/STAT1/BCOR/LIMS2/FOXC1	17
GO:0030856	regulation of epithelial cell differentiation	51/3144	171/18866	1.28177e-05	0.000650552	0.000523657	FOXJ1/AQP3/TP63/CLDN5/ZBED2/ATOH8/MMP9/SFRP4/GRHL2/DLL1/CDSN/HES5/ALOX15B/IL20/ACVRL1/OVOL2/SULT2B1/KDF1/CEACAM1/FRZB/PROC/HOXA7/KRT36/BMP4/MYCL/APOLD1/JAG1/CTSV/HES1/GATA3/CYP27B1/PTCH2/PLAAT4/FGF2/NOTCH4/NKX6-1/ZFP36/ZEB2/FAT4/MAFF/HEY2/STAT1/SGPP1/GRHL1/KLF7/S1PR2/TBX3/MSX2/RUNX1/CAV1/FOXC1	51
GO:0042476	odontogenesis	42/3144	132/18866	1.30236e-05	0.000655627	0.000527743	AQP3/TP63/COL1A2/AQP5/WDR72/SMPD3/ENAM/NGFR/COL1A1/CD34/BMP2/ALPL/TNFRSF11B/EDN1/AXIN2/TGFB2/RSPO2/WNT10A/ADAMTS5/KLK5/APCDD1/PDGFRA/AMTN/SHH/ADM/DLX2/BMP4/AQP1/SSUH2/TUFT1/CSF1/JAG2/ID3/INHBA/PAM/RUNX2/BCOR/MSX2/TGFB3/SNX10/OSR2/FOXC1	42
GO:1903707	negative regulation of hemopoiesis	48/3144	158/18866	1.32716e-05	0.000662724	0.000533455	FOXJ1/CTLA4/CD74/DLL1/SFRP1/HES5/IHH/CLDN18/H4C8/FGL2/INPP5D/IL17D/H4C15/LOXL3/CEACAM1/SHH/GATA2/TLR3/HOXA7/INHA/H4C5/BMP4/H4C9/TLR4/HES1/LRRC17/GPR68/FSTL3/LTF/ERBB2/TNFSF4/TMEM178A/LAG3/ZFP36/INHBA/SOCS1/SMAD7/H4C14/GPR137/PTK2B/NRARP/UBASH3B/HOXA5/NFKBID/TMEM131L/ZC3H12A/FBN1/RUNX1	48
GO:0051963	regulation of synapse assembly	36/3144	107/18866	1.34646e-05	0.000666981	0.000536882	LRRC4B/AMIGO3/LRRN3/SLITRK1/GRIN1/MUSK/MDGA1/NTN1/ADGRL3/ADGRB1/SEMA4A/LRRN1/CBLN1/FLRT3/ROBO2/THBS2/IL1RAPL1/SLIT1/RAB17/LRFN5/TLR2/SLITRK6/BDNF/NLGN3/ADGRB2/NTNG2/OXTR/EPHA7/AMIGO2/LRRC24/EPHB1/SNCA/SIX1/LRFN4/FLRT2/IL1RAP	36
GO:0060337	type I interferon signaling pathway	33/3144	95/18866	1.43056e-05	0.000691612	0.000556709	IFI27/IRF6/IRF4/OAS1/IFITM1/RSAD2/EGR1/IFI6/MX1/MX2/OAS3/XAF1/OASL/IFIT1/ISG15/IRF7/OAS2/HLA-F/HLA-B/IFI35/NLRC5/IFIT2/IRF9/PSMB8/MYD88/STAT1/PTPN6/USP18/HLA-A/IFITM3/IRF3/CACTIN/HLA-E	33
GO:0071357	cellular response to type I interferon	33/3144	95/18866	1.43056e-05	0.000691612	0.000556709	IFI27/IRF6/IRF4/OAS1/IFITM1/RSAD2/EGR1/IFI6/MX1/MX2/OAS3/XAF1/OASL/IFIT1/ISG15/IRF7/OAS2/HLA-F/HLA-B/IFI35/NLRC5/IFIT2/IRF9/PSMB8/MYD88/STAT1/PTPN6/USP18/HLA-A/IFITM3/IRF3/CACTIN/HLA-E	33
GO:0045444	fat cell differentiation	65/3144	235/18866	1.43297e-05	0.000691612	0.000556709	PTGS2/PLAC8/LRG1/FFAR4/ADGRF5/TFAP2B/CCDC3/EGR2/FABP3/DIO2/WIF1/HTR2C/ID4/SFRP1/BMP2/TRPV4/FNDC5/IL6/SOX8/BSCL2/MB/C1QL4/FABP4/CLIP3/GATA2/WNT5B/FRZB/NR4A3/NR4A1/DLK2/STEAP4/JAG1/SLC2A4/HES1/LAMB3/GATA3/RORC/PPARGC1A/EBF2/NR4A2/ATF5/LRP3/ZFP36/CCDC71L/CEBPD/SOCS1/NOCT/IL11/ERAP1/PSMB8/ERO1A/SAV1/CDS1/DUSP10/SIX1/BBS12/ADRB1/PIM1/DYSF/ZC3H12A/RUNX1T1/PEX11A/MSX2/ZNF385A/METRNL	65
GO:0001667	ameboidal-type cell migration	116/3144	481/18866	1.44086e-05	0.000691612	0.000556709	DNAJA4/CENPV/SERPINF1/GREM1/EDNRB/PTGS2/ANGPT2/ALX1/FOXC2/BMPER/ALOX12/WNT11/EPPK1/ATOH8/ENPP2/MMP9/FGF16/HYAL1/DCN/ITGA4/CD40/S100P/THBS1/ACVRL1/FAT2/OVOL2/MARVELD3/ARHGAP4/EDN1/ADGRB1/ITGB7/DLL4/NOS3/PTPRR/SOX8/SOX18/TGFB2/CYGB/SEMA6B/SEMA4A/ACVR1C/SCG2/SEMA3G/JUP/SEMA3C/CEACAM1/SHH/GATA2/PDGFB/HTR2B/PECAM1/EGR3/TACSTD2/FGF1/FGF7/BMP4/FN1/EFNB2/AMOT/PLK2/NR4A1/TIMP1/SPARC/SEMA5A/CYP1B1/S100A2/S…	116
GO:0001958	endochondral ossification	15/3144	29/18866	1.51875e-05	0.00071787	0.000577844	FGFR3/SMPD3/COL2A1/COL1A1/ALPL/CSGALNACT1/DLX5/PHOSPHO1/BMP4/MMP13/TEK/SCX/NAB2/RUNX2/FOXC1	15
GO:0036075	replacement ossification	15/3144	29/18866	1.51875e-05	0.00071787	0.000577844	FGFR3/SMPD3/COL2A1/COL1A1/ALPL/CSGALNACT1/DLX5/PHOSPHO1/BMP4/MMP13/TEK/SCX/NAB2/RUNX2/FOXC1	15
GO:0032835	glomerulus development	25/3144	64/18866	1.56457e-05	0.000733925	0.000590768	FOXJ1/ANGPT2/FOXC2/CD34/NOTCH3/COL4A3/EGR1/PTPRO/SULF1/PDGFRA/PDGFB/ACTA2/SERPINB7/PECAM1/BMP4/MTSS1/JAG1/BASP1/HES1/TEK/KIRREL3/ANGPT1/PODXL/GPR4/FOXC1	25
GO:0008544	epidermis development	115/3144	477/18866	1.58909e-05	0.000739821	0.000595514	KRT17/CALML5/AQP3/TP63/KRT4/CST6/KRT14/SPINK6/DCT/KRT7/KRT6A/PRSS8/ZBED2/GRHL3/GJB5/SFRP4/FOXE1/GRHL2/KRT79/KRT12/DLL1/POU2F3/SVEP1/CDSN/NGFR/EREG/SLC44A4/PI3/HES5/ALOX15B/IL20/KRT9/CYP26B1/OVOL2/ST14/KRT23/SULT2B1/IRF6/KRT34/SOX18/KRT39/TGFB2/KRT80/KRT13/USH2A/WNT10A/FOXQ1/KLK5/KDF1/JUP/KRTAP3-1/APCDD1/SHH/PDZD7/HOXA7/TXNIP/PTHLH/BNC1/KRT20/FGF7/KRT36/BMP4/MYCL/COL7A1/SNAI1/SLITRK6/KRT32/LHFPL5/…	115
GO:0007156	homophilic cell adhesion via plasma membrane adhesion molecules	50/3144	168/18866	1.65181e-05	0.000757751	0.000609947	PCDHGC3/PCDHGA12/IGFN1/PCDHB5/CDHR5/CEACAM6/CNTN2/PCDHB3/CDH17/FAT2/PCDHGA11/CDH1/PCDHA10/ESAM/PCDHGB4/CADM1/MYPN/ROBO2/CDH18/CDHR2/IGSF11/PCDHGB5/PCDHGA10/CEACAM1/CDH7/PCDHGA8/PCDHA9/PECAM1/SDK2/PCDHB15/PCDHA6/DCHS1/IGSF9B/CDH26/IGSF9/CDH2/KIRREL3/PCDH12/PCDHA7/L1CAM/PCDHB10/VSTM2L/FAT4/AMIGO2/PCDH7/PCDH10/PCDH1/CDH24/NECTIN2/PCDHAC1	50
GO:0045165	cell fate commitment	74/3144	278/18866	1.65207e-05	0.000757751	0.000609947	FOXG1/FOXC2/PDPN/NRG1/WNT11/NKX2-1/TBX18/DLL1/DMRTA2/WNT2/SFRP1/BMP2/HES5/TBX15/IHH/POU4F1/PRDM1/PRRX1/CYP26B1/NOTCH3/IRF4/IL6/EVX1/DLL4/SOX8/SOX18/TBX4/HOXD10/WNT10A/HOXC10/LOXL3/DHH/SHH/GATA2/WNT5B/EPAS1/DLX2/BMP4/EOMES/JAG1/MYT1L/SIX2/ETS2/HES1/WNT9A/GATA3/RORC/EBF2/IL23A/JAG2/WNT4/TOX/FZD7/PTCH2/EPOP/CHD5/FGF2/NOTCH4/NKX6-1/TBX2/PITX1/APC/ISL2/WNT2B/HEY2/WNT7B/GATA6/SIX1/TBX6/TEAD3/RUNX2/ERBB…	74
GO:0003002	regionalization	90/3144	355/18866	1.75486e-05	0.000798979	0.000643133	FOXJ1/FOXG1/TP63/GREM1/ALX1/FOXC2/DMRT2/WNT11/HOXD9/EGR2/NKX2-1/HOXB4/TBX18/HOXB7/GREM2/DLL1/DMRTA2/HOXB2/WNT2/SFRP1/BMP2/HES5/ACVRL1/HES7/CYP26B1/OVOL2/HOXC9/EDN1/EVX1/CYP26C1/DLL4/AXIN2/HOXD10/CXXC4/ROBO2/HOXC10/MESP2/ARC/SEMA3C/SHH/HOXA7/MEOX1/DLX2/FGF1/BMP4/HOXD13/HES2/EOMES/SNAI1/HES4/C3/HES6/SIX3/HOXD8/GLI1/SIX2/HOXA10/BASP1/ETS2/HES1/HOXB6/NKX3-1/NKX6-1/ZEB2/FZD5/NBL1/HOXC5/HOXB3/FEZF1/FBX…	90
GO:0050804	modulation of chemical synaptic transmission	110/3144	454/18866	1.91846e-05	0.000867087	0.000697956	KISS1/PTGS2/NPTX2/DLGAP1/SYN1/GRM5/EGR2/SYT11/HTR1B/GRIN1/CA7/JPH4/JPH3/CNTN2/LRRC4/CHRNB4/SLC8A2/NGF/PRKCG/EDN1/UNC13A/CDH1/SYT12/ADGRB1/SYP/DLGAP3/CALB1/RAB3B/CBLN1/ADORA2A/SRGN/GRIN2D/ARC/IGSF11/NEURL1/FAM107A/GUCY1A1/GRIK2/ACHE/ADCYAP1/ABAT/NSG1/P2RX3/VGF/HAP1/SLC4A10/PLCL1/GRIK5/PLK2/IGSF9B/BDNF/TACR2/EPHA4/RGS14/NLGN3/LAMA2/PPFIA2/DMPK/LRRK2/SHANK1/RIMS1/STXBP5L/CSPG5/CDH2/MME/PLCL2/NTNG2/M…	110
GO:0051897	positive regulation of protein kinase B signaling	52/3144	178/18866	2.00066e-05	0.000897689	0.000722589	KL/LCK/NRG1/IGF2/EPGN/HGF/FGFR3/FGF16/PIK3CG/F3/EREG/THBS1/VAV1/TSPYL5/HCLS1/ENG/PDGFRA/MEIS3/FGF20/PDGFB/RASD2/IGF1R/TNFAIP8L3/ADAM8/FGF1/FGF7/MYORG/PIK3AP1/PDGFA/SEMA5A/NRG4/HPSE/TEK/PIK3CD/GATA3/HBEGF/ERBB2/ANGPT1/FGF2/KITLG/CD86/TGFA/BTC/IRS2/GDF15/STOX1/FYN/MC1R/FGFR4/PINK1/ERBB4/MET	52
GO:0050873	brown fat cell differentiation	21/3144	50/18866	2.02432e-05	0.000901768	0.000725872	PTGS2/PLAC8/LRG1/FFAR4/FABP3/DIO2/TRPV4/FNDC5/MB/FABP4/SLC2A4/LAMB3/PPARGC1A/EBF2/ERO1A/DUSP10/SIX1/ADRB1/PIM1/PEX11A/METRNL	21
GO:0032963	collagen metabolic process	37/3144	113/18866	2.05102e-05	0.000907138	0.000730195	COL1A2/MMP9/SMPD3/NPPC/COL1A1/IHH/P3H2/MMP15/IL6/CYGB/MMP28/VSIR/COL15A1/KLK6/ENG/RCN3/MMP19/SERPINB7/BMP4/MRC2/CTSS/SERPINF2/MMP24/MMP23B/SERPINH1/MMP13/WNT4/EMILIN1/CCN2/CREB3L1/MMP10/UCN/SCX/FURIN/TGFB3/RGCC/CTSD	37
GO:0099177	regulation of trans-synaptic signaling	110/3144	455/18866	2.12237e-05	0.000932038	0.000750238	KISS1/PTGS2/NPTX2/DLGAP1/SYN1/GRM5/EGR2/SYT11/HTR1B/GRIN1/CA7/JPH4/JPH3/CNTN2/LRRC4/CHRNB4/SLC8A2/NGF/PRKCG/EDN1/UNC13A/CDH1/SYT12/ADGRB1/SYP/DLGAP3/CALB1/RAB3B/CBLN1/ADORA2A/SRGN/GRIN2D/ARC/IGSF11/NEURL1/FAM107A/GUCY1A1/GRIK2/ACHE/ADCYAP1/ABAT/NSG1/P2RX3/VGF/HAP1/SLC4A10/PLCL1/GRIK5/PLK2/IGSF9B/BDNF/TACR2/EPHA4/RGS14/NLGN3/LAMA2/PPFIA2/DMPK/LRRK2/SHANK1/RIMS1/STXBP5L/CSPG5/CDH2/MME/PLCL2/NTNG2/M…	110
GO:0050919	negative chemotaxis	20/3144	47/18866	2.52029e-05	0.00109899	0.000884625	NRG1/LGR6/NTN1/SEMA6B/SEMA4A/FLRT3/ROBO2/SEMA3G/SEMA3C/SLIT1/PDGFA/SEMA5A/ITGB3/ITGAV/EPHA7/SEMA4G/SLIT2/SEMA6C/SEMA3B/FLRT2	20
GO:0019934	cGMP-mediated signaling	15/3144	30/18866	2.56994e-05	0.0011128	0.000895743	EDNRB/CD36/NPR1/HTR2C/NPPC/THBS1/RUNDC3A/HTR2B/AQP1/PDE11A/APOE/PTK2B/PDE3A/NPR2/ADORA2B	15
GO:0007409	axonogenesis	115/3144	482/18866	2.59526e-05	0.00111596	0.000898287	NEFH/THY1/FOXG1/CCK/LGR6/EGR2/SLITRK1/NKX2-1/ISLR2/ACTBL2/CRMP1/NRCAM/PLPPR4/GRIN1/ITGA4/NGFR/CNTN2/EPHA1/NDN/RND2/POU4F1/TRPV2/NOTCH3/NTN1/NGF/ARHGAP4/DRGX/KIF5A/ADGRB1/SEMA6B/SEMA4A/MYPN/ANOS1/PLA2G10/FLRT3/ROBO2/GRB7/SEMA3G/DLX5/SEMA3C/PTPRO/ATL1/SHH/SLIT1/RHOH/SPTBN5/FN1/EFNB2/NR4A3/LAMA1/SHOX2/DRAXIN/SLITRK6/BDNF/EPHA4/CXCR4/SEMA5A/TMEFF1/DOK4/MATN2/SKIL/NLGN3/LAMA2/EPHB6/PIK3CD/GATA3/IGSF9/…	115
GO:1904018	positive regulation of vasculature development	64/3144	235/18866	2.80865e-05	0.00119939	0.000965442	GREM1/PTGS2/ANGPT2/LRG1/FOXC2/BMPER/PPP1R16B/ANGPTL4/HGF/RAMP2/HYAL1/CD40/DLL1/F3/HSPB6/CD34/THBS1/EPHA1/S100A1/ACVRL1/PGF/FLT1/SPHK1/NOS3/JUP/EGR1/ENG/CEACAM1/GATA2/PDGFB/TLR3/ADM/SERPINB7/FGF1/AQP1/EFNB2/C3/PLK2/CXCR4/SEMA5A/AGTR1/CYP1B1/TEK/ASB4/CTSH/HDAC9/CXCL8/FGFBP1/FGF2/ITGA5/ITGB2/TBXA2R/RRAS/ERAP1/PTK2B/RHOB/CTH/RAPGEF2/GATA6/ZC3H12A/CHRNA7/RUNX1/FUT1/RAPGEF3	64
GO:0051047	positive regulation of secretion	86/3144	340/18866	2.92063e-05	0.00123867	0.000997057	KISS1/NNAT/CYBA/EDNRB/FGB/TNFRSF4/CCK/FFAR4/SLC30A8/CFTR/ANKRD1/HCAR2/AVPR1A/UNC13D/GCK/SMPD3/FGG/NPR1/FOXL2/SYT10/ILDR1/CD34/EDN1/UNC13A/GIPR/IL6/SAA1/TGFB2/NMB/FCER1G/CADM1/PLA2G10/ADORA2A/MYOM1/CACNA1G/PFKFB2/ACHE/ADCYAP1/ABAT/GATA2/IL33/BLK/HTR2B/VAMP8/INHA/TLR2/ADAM8/AQP1/ALOX12B/TLR4/TACR2/CD14/SCIN/SYTL2/HLA-F/RBP4/GPR68/GAL/TNFSF4/ABCB11/OXTR/NKX3-1/NKX6-1/INHBA/ITGB2/UCN/PANX1/IRS2/PARD6…	86
GO:0007141	male meiosis I	13/3144	24/18866	2.99031e-05	0.00125959	0.0010139	SYCP3/TDRD9/BTBD18/MEIOB/BRDT/DDX4/MEI1/REC8/MEIOC/HSPA2/CCNA1/MOV10L1/BRCA2	13
GO:0050654	chondroitin sulfate proteoglycan metabolic process	19/3144	44/18866	3.12021e-05	0.00130543	0.0010508	EGFLAM/HEXA/HYAL4/BCAN/HYAL1/BGN/DCN/CSPG4/SPOCK2/CSGALNACT1/NCAN/CHST11/VCAN/DSE/CSPG5/SPOCK3/CHST7/NDNF/CHSY3	19
GO:0120193	tight junction organization	29/3144	82/18866	3.16227e-05	0.00131415	0.00105781	CLDN5/CLDN6/WNT11/RAMP2/GRHL2/SVEP1/CLDN10/CLDN18/CLDN7/MARVELD3/ESAM/CLDN1/CLDN16/CRB3/LSR/PECAM1/CLDN11/SNAI1/CLDN14/CLDN9/CLDN23/OCLN/MPP7/PARD6B/APC/FZD5/PARD6A/TGFB3/RUNX1	29
GO:0097529	myeloid leukocyte migration	61/3144	222/18866	3.21001e-05	0.00132509	0.00106662	CXCL5/GREM1/EDNRB/CCL20/DPEP1/CD74/PIK3CG/S100A14/THBS1/XG/VAV1/TRPV4/CXADR/EDN1/PGF/IL6/FLT1/SAA1/CXCL1/TGFB2/MMP28/FCER1G/BST1/SCG2/PDE4B/PTPRO/DUSP1/CXCL11/PDGFB/RHOH/ADAM8/UMODL1/PECAM1/CXCL6/CCL26/ADGRE2/CSF1/RIPOR2/CXCL3/PIK3CD/IL1R1/ARHGEF5/IL23A/EMILIN1/CXCL8/ITGB2/LGMN/HRH1/NBL1/PLA2G7/PTK2B/MTUS1/CCN3/PREX1/SLIT2/ITGA1/DYSF/CREB3/CD9/CD177/SWAP70	61
GO:0055008	cardiac muscle tissue morphogenesis	24/3144	63/18866	3.74231e-05	0.00152708	0.00122921	FOXC2/NRG1/COL11A1/ANKRD1/MYBPC3/WNT2/BMP2/TNNC1/POU4F1/TNNT2/ACTC1/DLL4/TGFB2/ENG/XIRP2/DSP/TNNI3/RYR2/SMAD7/HEY2/EGLN1/PKP2/HEG1/FOXC1	24
GO:0034340	response to type I interferon	33/3144	99/18866	3.74864e-05	0.00152708	0.00122921	IFI27/IRF6/IRF4/OAS1/IFITM1/RSAD2/EGR1/IFI6/MX1/MX2/OAS3/XAF1/OASL/IFIT1/ISG15/IRF7/OAS2/HLA-F/HLA-B/IFI35/NLRC5/IFIT2/IRF9/PSMB8/MYD88/STAT1/PTPN6/USP18/HLA-A/IFITM3/IRF3/CACTIN/HLA-E	33
GO:0052547	regulation of peptidase activity	111/3144	466/18866	3.83106e-05	0.00155045	0.00124803	TP63/SERPINF1/CCK/PTGS2/VTN/CST6/BCL2L10/LCK/SPINK6/CARD16/ALOX12/SPINK7/TFAP2B/CARD18/HGF/SPINK4/MMP9/DPEP1/PYCARD/SPINK1/GRIN1/FOXL2/CRYAB/F3/NGFR/KHDC1L/PI3/LXN/THBS1/AIM2/CASP1/BIRC7/NGF/RARRES1/SPINT1/TFPI2/SPOCK2/BIRC3/COL4A3/SPINK13/NLRP1/VSIR/ANOS1/SERPINB2/ACVR1C/NLRC4/ADORA2A/NLRP12/COL28A1/ATP2A3/PI15/IFI6/RENBP/RCN3/EGLN3/CDKN2D/LGALS9/TNFSF15/SERPINB7/UMODL1/CPAMD8/SLPI/FN1/AQP1/COL7…	111
GO:0048844	artery morphogenesis	27/3144	75/18866	4.08892e-05	0.00164407	0.00132338	FOXC2/STRA6/ADGRF5/WNT11/TFAP2B/COMP/ACVRL1/PRDM1/PRRX1/NOTCH3/DLL4/TGFB2/ENG/HOXA1/BMP4/GJA5/EFNB2/JAG1/HPGD/HES1/TBX2/SMAD7/APOE/HEY2/COL3A1/SIX1/FOXC1	27
GO:0001523	retinoid metabolic process	35/3144	108/18866	4.32406e-05	0.00172739	0.00139045	STRA6/UGT1A8/RBP1/UGT1A7/AKR1B1/ALDH1A1/CYP27C1/DHRS9/CRABP1/RDH16/CYP26B1/UGT1A1/ABCA4/SDC2/CYP26C1/RDH5/CYP3A5/CYP1A1/RDH10/AKR1B10/LIPE/CYP1B1/RBP4/CYP2S1/DHRS13/PNPLA2/SDR16C5/BCO2/DGAT2/APOE/SDC4/CRABP2/GPC2/GPC5/DHRS3	35
GO:0002367	cytokine production involved in immune response	34/3144	104/18866	4.52171e-05	0.00179477	0.00144469	CD36/CD74/TNFRSF1B/SPON2/CD160/TRIL/IL6/TGFB2/FCER1G/RSAD2/TLR3/BTK/TLR2/CD96/GPRC5B/INAVA/SLC11A1/NR4A3/TLR4/IL12A/RAET1G/HLA-F/IL1R1/GATA3/IRAK3/TNFSF4/LACC1/MR1/SMAD7/CD226/FZD5/HLA-A/TGFB3/HLA-E	34
GO:0045616	regulation of keratinocyte differentiation	19/3144	45/18866	4.56092e-05	0.0017988	0.00144794	AQP3/TP63/ZBED2/GRHL2/CDSN/ALOX15B/IL20/OVOL2/HOXA7/KRT36/CTSV/CYP27B1/PLAAT4/ZFP36/SGPP1/GRHL1/MSX2/RUNX1/FOXC1	19
GO:0030282	bone mineralization	37/3144	117/18866	4.81485e-05	0.00188694	0.00151888	GREM1/PTGS2/FZD9/MGP/KL/COL1A2/WNT11/COMP/FGFR3/SMPD3/SLC24A3/BMP2/GPNMB/AXIN2/RSPO2/SRGN/PHOSPHO1/PTHLH/RFLNB/BMP4/TUFT1/ISG15/MMP13/FBN2/LTF/LOX/CYP27B1/WNT4/CCN1/PTK2B/FBXL15/LTBP3/BCOR/ACVR2A/TGFB3/SNX10/OSR2	37
GO:0090130	tissue migration	92/3144	374/18866	4.90593e-05	0.00190083	0.00153006	DNAJA4/SERPINF1/GREM1/PTGS2/ANGPT2/FOXC2/BMPER/ALOX12/EPPK1/ATOH8/ENPP2/MMP9/FGF16/HYAL1/GRHL2/DCN/CD40/S100P/THBS1/ACVRL1/FAT2/ACTC1/MARVELD3/ACTG2/EDN1/ADGRB1/DLL4/NOS3/PTPRR/SOX18/TGFB2/SEMA4A/SCG2/JUP/CEACAM1/GATA2/PDGFB/ACTA2/PECAM1/EGR3/TACSTD2/FGF1/FGF7/BMP4/EFNB2/AMOT/PLK2/NR4A1/SPARC/SEMA5A/CYP1B1/S100A2/STC1/NANOS1/HAS2/TEK/GATA3/INSL3/HBEGF/ITGB3/CTSH/HDAC9/ANGPT1/FGFBP1/FGF2/ITGB2/ZEB…	92
GO:0043116	negative regulation of vascular permeability	10/3144	16/18866	4.91171e-05	0.00190083	0.00153006	CLDN5/RAMP2/ADORA2A/CEACAM1/ADM/SH3GL2/ANGPT1/AKAP12/PDE3A/SLIT2	10
GO:1903510	mucopolysaccharide metabolic process	36/3144	113/18866	5.08761e-05	0.00195668	0.00157501	EGFLAM/HEXA/HYAL4/BCAN/LUM/HGF/HYAL1/SMPD3/BGN/DCN/CSPG4/SPOCK2/CSGALNACT1/NCAN/PDGFB/B3GNT3/CHST11/IL15/VCAN/DSE/ITIH3/HAS2/CSPG5/SPOCK3/B4GALT4/ANGPT1/FGF2/CHST7/B4GALT1/NDNF/CHST2/CHSY3/B3GNT2/B3GNT7/CEMIP2/PIM1	36
GO:0052548	regulation of endopeptidase activity	104/3144	434/18866	5.14231e-05	0.0019569	0.00157519	TP63/SERPINF1/CCK/PTGS2/VTN/CST6/BCL2L10/LCK/SPINK6/CARD16/ALOX12/SPINK7/TFAP2B/CARD18/HGF/SPINK4/MMP9/DPEP1/PYCARD/SPINK1/GRIN1/FOXL2/CRYAB/F3/NGFR/KHDC1L/PI3/LXN/THBS1/AIM2/CASP1/BIRC7/NGF/RARRES1/SPINT1/TFPI2/SPOCK2/BIRC3/COL4A3/SPINK13/NLRP1/VSIR/ANOS1/SERPINB2/ACVR1C/NLRC4/ADORA2A/NLRP12/COL28A1/ATP2A3/IFI6/RENBP/EGLN3/CDKN2D/LGALS9/TNFSF15/SERPINB7/CPAMD8/SLPI/AQP1/COL7A1/SERPINI1/TIMP4/C3/…	104
GO:0007187	G protein-coupled receptor signaling pathway, coupled to cyclic nucleotide second messenger	69/3144	263/18866	5.1514e-05	0.0019569	0.00157519	ADGRL4/GPR65/PTGIR/SSTR1/HTR1D/RXFP1/CHRM4/HTR6/PSAPL1/NPY/HTR1B/RAMP2/GPR37L1/PTH2R/HTR2C/GNA15/UCN2/ADGRL3/EDN1/ADGRE1/GIPR/GNAT1/ADGRB1/S1PR5/PTGER3/GALR2/ADORA2A/PTGER1/SSTR2/ADRA1D/MRAP2/ADCYAP1/CXCL11/HTR2B/PTGER2/ADM/PTHLH/ADRA1B/ADGRG5/GPR78/ADGRE2/PTGDR2/ADGRG3/ADGRG4/GPR176/VIPR1/CHRM5/GNAT2/ADGRG2/ADGRB2/INSL3/ADGRD1/ABCA1/AKAP5/TBXA2R/AKAP12/HRH1/OR10H5/APLP1/GNAI1/GPR37/GNAL/MC1R/GPR…	69
GO:0007129	homologous chromosome pairing at meiosis	20/3144	49/18866	5.20291e-05	0.00196442	0.00158124	MAEL/HORMAD1/MEIOB/SYCE1/TEX11/TERB1/MAJIN/SPATA22/STAG3/IHO1/TEX15/SYCP2/RNF212/PRDM9/REC8/MEIOC/RAD21L1/SYCE1L/CCNE1/SIRT7	20
GO:0061035	regulation of cartilage development	26/3144	72/18866	5.30797e-05	0.00198733	0.00159969	GREM1/WNT11/EFEMP1/SMPD3/BMP2/ADAMTS12/ACVRL1/AXIN2/FRZB/PTHLH/RFLNB/BMP4/SHOX2/SIX2/SCIN/WNT9A/CCN1/CCN2/SMAD7/CHADL/SCX/LTBP3/NKX3-2/BMP1/RUNX2/ADAMTS7	26
GO:0002695	negative regulation of leukocyte activation	52/3144	184/18866	5.33553e-05	0.00198733	0.00159969	FOXJ1/CTLA4/ADGRF5/SYT11/CD74/SFRP1/IHH/ARG2/CD274/TNFAIP3/GPNMB/VTCN1/FGL2/VSIR/INPP5D/PTPRC/ADORA2A/LOXL3/CEACAM1/SHH/BLK/INHA/BTK/LGALS9/LRFN5/BMP4/TAFA3/RIPOR2/PDCD1LG2/PDE5A/HLA-F/GAL/ERBB2/TYRO3/TNFSF4/LAG3/PAWR/INHBA/CD86/SOCS1/SMAD7/NR1H3/IL13RA2/SDC4/NRARP/NFKBID/PTPN6/PAG1/TMEM131L/ZC3H12A/RUNX1/PELI1	52
GO:0018958	phenol-containing compound metabolic process	35/3144	109/18866	5.35988e-05	0.00198733	0.00159969	MAOB/SLC5A5/DCT/TYRP1/DIO2/FOXE1/DUOX1/NPR1/AKR1B1/DIO3/PNMT/SLC45A2/TGFB2/SULT1A1/ABAT/SULT1B1/EPAS1/DUOXA1/SULT1A2/MOXD1/AOC2/LRTOMT/GATA3/IYD/NR4A2/ITGB2/GCH1/ZEB2/MFSD12/GPR37/CTNS/MC1R/SNCA/RAPGEF2/SULT1A3	35
GO:0045926	negative regulation of growth	67/3144	254/18866	5.48934e-05	0.00202321	0.00162857	MT1E/GREM1/PLAC8/OSTN/WNT11/FGFR3/MYOZ1/HYAL1/NPR1/CRYAB/MT1M/SFRP1/ALOX15B/ACVRL1/NTN1/CXADR/ARHGAP4/TLL2/TGFB2/SEMA6B/SEMA4A/GNG4/SEMA3G/BDKRB1/CDHR2/SEMA3C/MT1F/CDKN1A/CDKN2D/FRZB/BMP4/DRAXIN/SEMA5A/CDA/RBP4/TNK1/HNF4A/FHL1/CYP27B1/MAP2/RERG/TSPYL2/KCNK2/INHBA/EPHA7/PTEN/DACT3/SEMA4G/LGMN/DCUN1D3/GDF15/RTN4R/WWC1/CCN3/ESR2/SAV1/SLIT2/CDK5R1/DUSP10/ING1/SEMA6C/CDKL3/ADRB1/SEMA3B/FBP1/RGS4/PTK6	67
GO:0060078	regulation of postsynaptic membrane potential	43/3144	144/18866	5.72739e-05	0.00209846	0.00168914	GRM5/CHRNE/CHRNA1/GRIN1/CHRNB4/SLC8A2/CHRNA9/SLC17A7/CBLN1/ADORA2A/GRIN2D/IGSF11/GRIK2/ADCYAP1/ABAT/P2RX6/P2RX3/GRIA3/GRIK5/KCND2/IGSF9B/BDNF/NLGN3/DMPK/LRRK2/SHANK1/RIMS1/GABRA6/MAPK8IP2/GRM1/NLGN4X/PTEN/PTK2B/TMEM25/CHRNB1/DLG4/ADRB1/GABRE/S1PR2/CHRNA7/CACNB3/RGS4/FGF14	43
GO:0003231	cardiac ventricle development	40/3144	131/18866	5.91265e-05	0.0021536	0.00173352	FOXC2/STRA6/NRG1/WNT11/COL11A1/MYBPC3/GRHL2/TNNC1/POU4F1/PRDM1/TNNT2/SALL4/DLL4/NOS3/TGFB2/ROBO2/ENG/SEMA3C/XIRP2/BMP4/GJA5/DSP/JAG1/TNNI3/HES1/GATA3/CCN1/RYR2/CPE/KCNK2/SMAD7/HEY2/SAV1/SLIT2/EGLN1/PKP2/HEG1/PPP1R13L/TBX3/FOXC1	40
GO:0010959	regulation of metal ion transport	96/3144	396/18866	6.18213e-05	0.00223858	0.00180193	THY1/KCNS1/KCNE3/CYBA/PTGS2/ACTN2/GRAMD2A/TESC/LRRC38/PRSS8/F2RL3/CRACR2B/NKAIN4/GRIN3B/SPINK1/GCK/GRIN1/PIK3CG/JPH4/JPH3/TRPC6/RRAD/S100A1/KCNH2/TRPV2/CACNG6/FKBP1B/FXYD3/NOS3/P2RY6/GALR2/KCNE4/ADORA2A/PDE4B/BDKRB1/CNTN1/JPH2/ATP1B1/STOM/ADCYAP1/HSPA2/CXCL11/PDGFB/P2RX3/KCNJ2/TF/HAP1/FGF11/SCN3B/JPH1/CXCR4/PCSK9/BEST1/STC1/RGS9/NKAIN1/DMPK/CAPN3/TMEM38A/GAL/FHL1/RYR2/GJC2/ATP2A1/PLPP4/PTEN/HECW2…	96
GO:0019933	cAMP-mediated signaling	55/3144	199/18866	6.44495e-05	0.00232018	0.00186762	ADGRL4/GPR65/FFAR4/PTGIR/RXFP1/RAMP2/UCN2/ADGRL3/ADGRE1/GIPR/TCP11/ADGRB1/S1PR5/PTGER3/GALR2/ADORA2A/PTGER1/ADRA1D/MRAP2/ADCYAP1/CXCL11/RASD2/PTGER2/ADM/PTHLH/ADRA1B/ADGRG5/GPR78/ADGRE2/ADGRG3/ADGRG4/ADGRG2/ADGRB2/GAL/PDE4A/ADGRD1/ABCA1/TBXA2R/UCN/PDE11A/APLP1/GNAI1/GNAL/MC1R/GPR4/PDE3A/RAPGEF2/AHR/LPAR2/ADORA2B/ADRB1/S1PR2/PEX5L/RAPGEF3/CDC34	55
GO:0014033	neural crest cell differentiation	30/3144	89/18866	6.56491e-05	0.00234971	0.00189138	EDNRB/ALX1/FOXC2/NRG1/SFRP1/OVOL2/EDN1/CYP26C1/SOX8/SEMA6B/SEMA4A/WNT10A/SEMA3G/SEMA3C/SHH/FRZB/HTR2B/RDH10/BMP4/FN1/SEMA5A/JAG1/HES1/KITLG/ZEB2/SEMA4G/SEMA6C/ERBB4/SEMA3B/FOXC1	30
GO:0051250	negative regulation of lymphocyte activation	45/3144	154/18866	6.9546e-05	0.00245473	0.00197592	FOXJ1/CTLA4/CD74/SFRP1/IHH/ARG2/CD274/TNFAIP3/GPNMB/VTCN1/FGL2/VSIR/INPP5D/ADORA2A/LOXL3/CEACAM1/SHH/BLK/INHA/BTK/LGALS9/BMP4/RIPOR2/PDCD1LG2/PDE5A/HLA-F/GAL/ERBB2/TYRO3/TNFSF4/LAG3/PAWR/INHBA/CD86/SOCS1/SMAD7/SDC4/NRARP/NFKBID/PTPN6/PAG1/TMEM131L/ZC3H12A/RUNX1/PELI1	45
GO:0031214	biomineral tissue development	47/3144	163/18866	6.97726e-05	0.00245473	0.00197592	GREM1/PTGS2/FZD9/MGP/KL/COL1A2/WNT11/COMP/FGFR3/WDR72/SMPD3/SLC24A3/ENAM/COL1A1/BMP2/ALPL/GPNMB/NOS3/AXIN2/RSPO2/SRGN/PHOSPHO1/AMTN/PTHLH/RFLNB/BMP4/TUFT1/ISG15/MMP13/FBN2/LTF/LOX/CYP27B1/WNT4/CCN1/PTK2B/FBXL15/HEY2/LTBP3/FAM83H/BCOR/ACVR2A/MSX2/TGFB3/SNX10/OSR2/TFIP11	47
GO:0110148	biomineralization	47/3144	163/18866	6.97726e-05	0.00245473	0.00197592	GREM1/PTGS2/FZD9/MGP/KL/COL1A2/WNT11/COMP/FGFR3/WDR72/SMPD3/SLC24A3/ENAM/COL1A1/BMP2/ALPL/GPNMB/NOS3/AXIN2/RSPO2/SRGN/PHOSPHO1/AMTN/PTHLH/RFLNB/BMP4/TUFT1/ISG15/MMP13/FBN2/LTF/LOX/CYP27B1/WNT4/CCN1/PTK2B/FBXL15/HEY2/LTBP3/FAM83H/BCOR/ACVR2A/MSX2/TGFB3/SNX10/OSR2/TFIP11	47
GO:0048638	regulation of developmental growth	87/3144	353/18866	7.21505e-05	0.00252404	0.00203171	MAEL/PLAC8/FOXC2/SOX15/OSTN/FOXS1/EPPK1/NRK/IGF2/RASAL1/ISLR2/FGFR3/MYOZ1/NRCAM/CPNE5/DLL1/MUSK/WNT2/NPPC/SFRP1/DIO3/RND2/TRPV2/NTN1/CXADR/NGF/ARHGAP4/EDN1/UNC13A/TLL2/SEMA6B/SEMA4A/SPAAR/SEMA3G/SEMA3C/CDKN1A/FGF20/BMP4/FN1/ACTN3/DRAXIN/BDNF/CXCR4/SEMA5A/GLI1/CSF1/BASP1/CAPN3/RBP4/RIMS1/MAP2/KCNK2/FGF2/L1CAM/NKX6-1/TBX2/EPHA7/PTEN/SMAD7/SEMA4G/CACNA2D2/LGMN/APOE/SYT17/GDF15/RTN4R/HEY2/CRABP2/WWC1…	87
GO:0060840	artery development	33/3144	102/18866	7.32756e-05	0.002549	0.0020518	FOXC2/STRA6/ADGRF5/WNT11/TFAP2B/COMP/NGFR/ACVRL1/PRDM1/PRRX1/NOTCH3/DLL4/TGFB2/ROBO2/ENG/SHH/HOXA1/BMP4/GJA5/EFNB2/ADAMTS6/JAG1/HPGD/HES1/LOX/NKX3-1/TBX2/SMAD7/APOE/HEY2/COL3A1/SIX1/FOXC1	33
GO:0007188	adenylate cyclase-modulating G protein-coupled receptor signaling pathway	62/3144	233/18866	7.77752e-05	0.00269041	0.00216563	ADGRL4/GPR65/PTGIR/HTR1D/RXFP1/CHRM4/PSAPL1/HTR1B/RAMP2/GPR37L1/PTH2R/GNA15/UCN2/ADGRL3/EDN1/ADGRE1/GIPR/GNAT1/ADGRB1/S1PR5/PTGER3/GALR2/ADORA2A/PTGER1/SSTR2/ADRA1D/MRAP2/ADCYAP1/CXCL11/PTGER2/ADM/PTHLH/ADRA1B/ADGRG5/GPR78/ADGRE2/PTGDR2/ADGRG3/ADGRG4/GPR176/VIPR1/CHRM5/GNAT2/ADGRG2/ADGRB2/INSL3/ADGRD1/ABCA1/AKAP5/TBXA2R/AKAP12/APLP1/GNAI1/GPR37/GNAL/MC1R/GPR4/RAPGEF2/LPAR2/ADORA2B/ADRB1/S1PR2	62
GO:0007263	nitric oxide mediated signal transduction	14/3144	29/18866	7.84504e-05	0.00269869	0.0021723	CD36/SPINK1/MT1M/THBS1/MAFA/NOS3/GUCY1A1/RASD1/PDE5A/APOE/NDNF/PDX1/DDAH2/NOS1AP	14
GO:0050954	sensory perception of mechanical stimulus	49/3144	173/18866	8.12168e-05	0.00277842	0.00223647	TRPA1/COL11A1/COL2A1/COL1A1/ESPNL/ATP2B2/CNTN5/TMPRSS3/GRAP/MYO15A/CHRNA9/DRGX/SLC17A8/USH1G/ATP6V0A4/COL4A3/USH2A/LRIG1/KCNQ4/HOXA1/PDZD7/SLC52A3/DCDC2/CDKN2D/COL11A2/TMIE/SLITRK6/LHFPL5/CXCR4/ASIC3/TUB/RIPOR2/ESPN/LRTOMT/COCH/ATP8B1/MYO7B/GJB2/MYO7A/UCN/CDC14A/TMC1/FYN/MYH14/USP53/SIX1/SPTBN4/CACNB3/PJVK	49
GO:0048880	sensory system development	95/3144	394/18866	8.34421e-05	0.00283887	0.00228513	THY1/SERPINF1/FOXC2/STRA6/IGFN1/TFAP2B/AQP5/GRHL3/EFEMP1/SIX6/PITX3/MAB21L1/GRHL2/CABP4/FOXL2/DLL1/WNT2/CRYAB/SLC44A4/DIO3/HES5/MAB21L2/IHH/ACVRL1/POU4F1/PRDM1/VSX1/GNAT1/SLC17A7/SLC17A8/FLT1/DLL4/SOX8/TGFB2/CALB1/RAB11FIP4/MYOM1/CYP1A1/ACHE/PDGFRA/MEIS3/SHH/WNT5B/RDH10/PDE6A/DLX2/CPAMD8/SDK2/BMP4/MIP/C3/LAMA1/SLITRK6/BDNF/SIX3/CYP1B1/JAG1/TUB/COL8A2/SKIL/WNT9A/GNAT2/RBP4/FBN2/GATA3/C12orf57/FGF2…	95
GO:0008217	regulation of blood pressure	52/3144	187/18866	8.46683e-05	0.00286484	0.00230604	POMC/CYBA/EDNRB/PTGS2/LVRN/COL1A2/PTGS1/AVPR1A/SUCNR1/REN/NPY/KLK2/RAMP2/NPR1/GPR37L1/DLL1/UTS2/CYP4F12/CD34/SLC2A5/UTS2R/ACVRL1/EDN1/NOS3/BDKRB1/PTPRO/GUCY1A1/ADRA1D/ABAT/RENBP/PDGFB/ACTA2/ADM/GJA5/ADRA1B/ACE/SERPINF2/CORIN/AGTR1/HSD11B2/TNNI3/MME/OXTR/GCH1/TBXA2R/UCN/ERAP1/PRCP/NPR2/ADRB1/SLC4A5/SPX	52
GO:0034113	heterotypic cell-cell adhesion	23/3144	62/18866	8.74046e-05	0.00294135	0.00236762	THY1/FGB/LCK/NRCAM/CEACAM6/FGG/ITGA4/ITGA7/IL1RN/CXADR/ITGB7/PTPRC/JUP/RNASE10/DSP/ITGB3/ITGAV/ITGA5/ITGB2/SKAP1/PKP2/PARVA/GLDN	23
GO:0050678	regulation of epithelial cell proliferation	95/3144	395/18866	9.219e-05	0.00307297	0.00247357	PTPRN/TP63/SERPINF1/CYBA/EDNRB/KRT4/LRG1/PPP1R16B/EPPK1/ATOH8/IGF2/FUT2/EPGN/HYAL1/ITGA4/WNT2/F3/NGFR/EREG/SFRP1/THBS1/BMP2/HES5/IHH/ACVRL1/OVOL2/MARVELD3/TNFAIP3/PGF/FLT1/DLL4/CLDN1/TGFB2/COL4A3/SCG2/KDF1/DLX5/EGFL7/SULF1/CEACAM1/SHH/GATA2/PDGFB/HTR2B/EGR3/TACSTD2/FGF1/FGF7/BMP4/EFNB2/NR4A3/NR4A1/MTSS1/CCL26/TLR4/SPARC/SEMA5A/AGTR1/IL12A/SGPP2/GLI1/HAS2/HES1/TEK/GATA3/ITGB3/ERBB2/ZNF703/FZD7/FGF…	95
GO:0002576	platelet degranulation	39/3144	129/18866	9.23083e-05	0.00307297	0.00247357	FGB/ACTN2/CD36/SCG3/IGF2/HGF/CTSW/FGG/THBS1/VWF/FERMT3/TGFB2/FCER1G/SRGN/PDGFB/BLK/TF/PECAM1/FN1/PDGFA/TIMP1/SPARC/SERPINF2/A1BG/ITIH3/ITGB3/TUBA4A/SERPINA1/LGALS3BP/DMTN/PCDH7/HABP4/CLU/CFD/TGFB3/TMSB4X/CD9/CDC37L1/QSOX1	39
GO:0060562	epithelial tube morphogenesis	82/3144	331/18866	9.51627e-05	0.00315106	0.00253642	GREM1/ALX1/FOXC2/ALOX12/WNT11/GRHL3/NKX2-1/HOXB7/GRHL2/DLL1/WNT2/SFRP1/BMP2/HES5/IHH/ADAMTS12/ACVRL1/OVOL2/ST14/SALL4/NTN1/TRIM71/EDN1/PGF/DLL4/SPINT1/SOX8/SOX18/TGFB2/FMN1/RSPO2/RASIP1/ENG/SHH/RDH10/ADM/TACSTD2/FGF1/BMP4/EFNB2/EOMES/DCHS1/LAMA1/MTSS1/EPHA4/CXCR4/SIX2/CSF1/HES1/GATA3/DDR1/CTSH/SPINT2/WNT4/RYR2/NPNT/FGF2/NKX3-1/NOTCH4/SHROOM3/PODXL/TBX2/EPHA7/ZEB2/FAT4/MICAL2/RHOB/WNT2B/STOX1/SDC4…	82
GO:0007043	cell-cell junction assembly	43/3144	147/18866	9.69932e-05	0.00319458	0.00257146	CLDN5/CLDN6/WNT11/RAMP2/GRHL2/CLDN10/CLDN18/TRPV4/CLDN7/MARVELD3/ESAM/CLDN1/CLDN16/CRB3/CDH18/JUP/PTPRO/CDH7/LSR/PECAM1/GJA5/CLDN11/SNAI1/ACE/DCHS1/CLDN14/CLDN9/CLDN23/OCLN/ZNF703/MPP7/GJB2/PARD6B/SMAD7/APC/FZD5/PARD6A/PKP2/CDH24/HEG1/RUNX1/CD9/CAV1	43
GO:0016338	calcium-independent cell-cell adhesion via plasma membrane cell-adhesion molecules	12/3144	23/18866	9.87643e-05	0.00323571	0.00260456	CLDN5/CLDN6/CLDN10/BMP2/CLDN18/CLDN7/CLDN1/CLDN16/CLDN11/CLDN14/CLDN9/CLDN23	12
GO:0034754	cellular hormone metabolic process	40/3144	134/18866	0.000102926	0.0033543	0.00270002	UGT1A8/DKK3/RBP1/HSD17B1/UGT1A7/AKR1B1/ALDH1A1/CYP27C1/BMP2/DHRS9/CRABP1/RDH16/CYP26B1/UGT1A1/CYP26C1/SULT1A1/HSD17B6/RDH5/EGR1/CYP3A5/CYP1A1/PDGFRA/SHH/RDH10/ADM/AKR1B10/LIPE/CYP1B1/RBP4/CYP2S1/PPARGC1A/DHRS13/WNT4/PNPLA2/SDR16C5/BCO2/DGAT2/CRABP2/AANAT/DHRS3	40
GO:2000241	regulation of reproductive process	48/3144	170/18866	0.000103797	0.00335967	0.00270434	DAZL/HORMAD1/SERPINF1/EDNRB/PIWIL2/NR5A1/NRK/SPINK1/PSMA8/NPPC/DMRT1/SPATA22/IHO1/SFRP1/TCP11/SPINK13/PLA2G10/ACVR1C/PRDM9/RNASE10/SULF1/MEIOC/DUSP1/SHH/UMODL1/BNC1/BMP4/NOX5/HOXD13/SNAI1/TIMP1/TACR2/PTGDR2/ZNF711/PDE5A/WNT4/ARHGDIB/OXTR/NKX3-1/INHBA/B4GALT1/PDE3A/NPR2/OVGP1/AMH/MAPK15/PHLDA2/MSX2	48
GO:0042573	retinoic acid metabolic process	15/3144	33/18866	0.000104176	0.00335967	0.00270434	UGT1A8/RBP1/UGT1A7/CYP27C1/DHRS9/CRABP1/CYP26B1/UGT1A1/CYP26C1/CYP3A5/CYP1A1/RDH10/CYP2S1/BCO2/CRABP2	15
GO:0050803	regulation of synapse structure or activity	63/3144	240/18866	0.000104833	0.00336334	0.0027073	FZD9/LRRC4B/AMIGO3/LRRN3/SLITRK1/NRCAM/GRIN1/MUSK/MDGA1/NTN1/ADGRL3/SLC17A7/ADGRB1/SLC17A8/SEMA4A/LRRN1/CBLN1/CAMKV/FLRT3/SRGN/ROBO2/ARC/NEURL1/PTPRO/THBS2/IL1RAPL1/SLIT1/SRCIN1/RAB17/LRFN5/TLR2/MX1/MX2/SLITRK6/BDNF/SPARC/EPHA4/NLGN3/PPFIA2/DMPK/LRRK2/ADGRB2/IGSF9/CDH2/NTNG2/OXTR/EPHA7/PTEN/AMIGO2/LRRC24/DGKB/EPHB1/APOE/FYN/SNCA/ABHD17C/CDK5R1/EGLN1/SIX1/GPM6A/LRFN4/FLRT2/IL1RAP	63
GO:0043010	camera-type eye development	82/3144	332/18866	0.000106075	0.00338566	0.00272527	THY1/SERPINF1/FOXC2/STRA6/IGFN1/TFAP2B/AQP5/GRHL3/EFEMP1/PITX3/MAB21L1/GRHL2/CABP4/FOXL2/DLL1/WNT2/CRYAB/DIO3/HES5/MAB21L2/IHH/ACVRL1/VSX1/GNAT1/SLC17A7/SLC17A8/FLT1/DLL4/SOX8/TGFB2/CALB1/RAB11FIP4/MYOM1/CYP1A1/ACHE/PDGFRA/SHH/WNT5B/RDH10/PDE6A/DLX2/SDK2/BMP4/MIP/LAMA1/SLITRK6/SIX3/CYP1B1/JAG1/TUB/COL8A2/SKIL/WNT9A/GNAT2/RBP4/FBN2/GATA3/C12orf57/FGF2/NHS/CRYBA2/INHBA/TBX2/TDRD7/ZEB2/FZD5/EPHB1/WN…	82
GO:0045620	negative regulation of lymphocyte differentiation	21/3144	55/18866	0.000108389	0.00344178	0.00277044	FOXJ1/CTLA4/CD74/SFRP1/IHH/FGL2/LOXL3/SHH/INHA/BMP4/ERBB2/TNFSF4/LAG3/INHBA/SOCS1/SMAD7/NRARP/NFKBID/TMEM131L/ZC3H12A/RUNX1	21
GO:0002718	regulation of cytokine production involved in immune response	28/3144	83/18866	0.00011162	0.00352629	0.00283846	CD36/CD74/TNFRSF1B/SPON2/CD160/TRIL/IL6/TGFB2/FCER1G/RSAD2/TLR3/BTK/CD96/GPRC5B/NR4A3/TLR4/RAET1G/HLA-F/IL1R1/GATA3/IRAK3/TNFSF4/SMAD7/CD226/FZD5/HLA-A/TGFB3/HLA-E	28
GO:1903532	positive regulation of secretion by cell	78/3144	313/18866	0.000113332	0.00356219	0.00286737	KISS1/NNAT/FGB/TNFRSF4/CCK/FFAR4/SLC30A8/CFTR/ANKRD1/HCAR2/AVPR1A/UNC13D/GCK/SMPD3/FGG/FOXL2/SYT10/ILDR1/CD34/EDN1/UNC13A/GIPR/IL6/SAA1/TGFB2/NMB/FCER1G/CADM1/PLA2G10/ADORA2A/MYOM1/CACNA1G/PFKFB2/ACHE/ADCYAP1/ABAT/GATA2/IL33/BLK/HTR2B/VAMP8/INHA/TLR2/ADAM8/TLR4/TACR2/CD14/HLA-F/RBP4/GPR68/GAL/TNFSF4/OXTR/NKX3-1/NKX6-1/INHBA/ITGB2/UCN/PANX1/IRS2/PARD6A/SDC4/EXPH5/SNCA/PRRT2/OXCT1/SLC12A2/WLS/PINK1…	78
GO:0120192	tight junction assembly	27/3144	79/18866	0.000114466	0.00357741	0.00287961	CLDN5/CLDN6/WNT11/RAMP2/GRHL2/CLDN10/CLDN18/CLDN7/MARVELD3/ESAM/CLDN1/CLDN16/CRB3/LSR/PECAM1/CLDN11/SNAI1/CLDN14/CLDN9/CLDN23/OCLN/MPP7/PARD6B/APC/FZD5/PARD6A/RUNX1	27
GO:0031644	regulation of nervous system process	43/3144	148/18866	0.000114972	0.00357741	0.00287961	EDNRB/CCK/NPTX2/DLGAP1/EGR2/AVPR1A/HGF/GRIN1/TNFRSF1B/HTR2C/CHRNB4/SLC8A2/NMUR2/EDN1/NOS3/DLGAP3/CBLN1/GRIN2D/IGSF11/ABAT/TYMP/P2RX3/IGSF9B/NLGN3/DMPK/LRRK2/SHANK1/RIMS1/GRM1/NLGN4X/PTEN/PTK2B/CCN3/TMEM25/FGF12/DLG4/S1PR2/CHRNA7/BEGAIN/CACNB3/ZNF488/SPX/RGS4	43
GO:0045766	positive regulation of angiogenesis	56/3144	208/18866	0.000120281	0.00372391	0.00299753	GREM1/PTGS2/ANGPT2/LRG1/FOXC2/BMPER/PPP1R16B/ANGPTL4/HGF/RAMP2/HYAL1/CD40/DLL1/F3/HSPB6/CD34/THBS1/EPHA1/S100A1/ACVRL1/PGF/FLT1/SPHK1/NOS3/JUP/ENG/GATA2/TLR3/ADM/FGF1/AQP1/C3/PLK2/CXCR4/SEMA5A/AGTR1/CYP1B1/TEK/CTSH/HDAC9/CXCL8/FGFBP1/FGF2/ITGA5/ITGB2/TBXA2R/RRAS/ERAP1/PTK2B/RHOB/GATA6/ZC3H12A/CHRNA7/RUNX1/FUT1/RAPGEF3	56
GO:1903555	regulation of tumor necrosis factor superfamily cytokine production	35/3144	113/18866	0.000121402	0.00373991	0.00301041	POMC/CYBA/CD36/ACP5/PYCARD/CD34/SPON2/ARG2/CD274/TNFAIP3/GPNMB/FCER1G/VSIR/PTPRC/RASGRP1/TLR3/LGALS9/TLR2/ADAM8/TLR4/CD14/LTF/IRAK3/IL23A/LY96/ANGPT1/ZFP36/CARD9/MC1R/CLU/PTPN6/ZC3H12A/CHRNA7/CACTIN/HLA-E	35
GO:0090132	epithelium migration	89/3144	368/18866	0.000122875	0.00375302	0.00302097	DNAJA4/SERPINF1/GREM1/PTGS2/ANGPT2/FOXC2/BMPER/ALOX12/EPPK1/ATOH8/ENPP2/MMP9/FGF16/HYAL1/GRHL2/DCN/CD40/S100P/THBS1/ACVRL1/FAT2/MARVELD3/EDN1/ADGRB1/DLL4/NOS3/PTPRR/SOX18/TGFB2/SEMA4A/SCG2/JUP/CEACAM1/GATA2/PDGFB/PECAM1/EGR3/TACSTD2/FGF1/FGF7/BMP4/EFNB2/AMOT/PLK2/NR4A1/SPARC/SEMA5A/CYP1B1/S100A2/STC1/NANOS1/HAS2/TEK/GATA3/INSL3/HBEGF/ITGB3/CTSH/HDAC9/ANGPT1/FGFBP1/FGF2/ITGB2/ZEB2/TBXA2R/PTEN/RRAS…	89
GO:0003158	endothelium development	40/3144	135/18866	0.00012304	0.00375302	0.00302097	CLDN5/FOXC2/PDPN/NRG1/ALOX12/PPP1R16B/ATOH8/DLL1/CD34/ADAMTS12/ACVRL1/TJP3/DLL4/CLDN1/SOX18/COL15A1/ENG/CEACAM1/PROC/PECAM1/FGF1/BMP4/APOLD1/GJA5/CXCR4/JAG1/STC1/SCUBE1/NOTCH4/RHOB/HEY2/WNT7B/RAPGEF2/HEG1/RDX/EZR/S1PR2/KDM6B/MET/RAPGEF3	40
GO:0150063	visual system development	93/3144	388/18866	0.000123749	0.00375615	0.00302349	THY1/SERPINF1/FOXC2/STRA6/IGFN1/TFAP2B/AQP5/GRHL3/EFEMP1/SIX6/PITX3/MAB21L1/GRHL2/CABP4/FOXL2/DLL1/WNT2/CRYAB/DIO3/HES5/MAB21L2/IHH/ACVRL1/PRDM1/VSX1/GNAT1/SLC17A7/SLC17A8/FLT1/DLL4/SOX8/TGFB2/CALB1/RAB11FIP4/MYOM1/CYP1A1/ACHE/PDGFRA/MEIS3/SHH/WNT5B/RDH10/PDE6A/DLX2/CPAMD8/SDK2/BMP4/MIP/C3/LAMA1/SLITRK6/BDNF/SIX3/CYP1B1/JAG1/TUB/COL8A2/SKIL/WNT9A/GNAT2/RBP4/FBN2/GATA3/C12orf57/FGF2/NHS/CRYBA2/INH…	93
GO:0060348	bone development	55/3144	204/18866	0.000132244	0.00397597	0.00320043	GREM1/CHAD/COMP/ACP5/HOXB4/FGFR3/SFRP4/SMPD3/BGN/COL2A1/NPPC/COL1A1/BMP2/IHH/CLDN18/ALPL/CYP26B1/TRPV4/AXIN2/CSGALNACT1/PTPRC/SPNS2/DLX5/ENG/PHOSPHO1/SULF1/RFLNB/BMP4/DCHS1/SHOX2/SPARC/SERPINH1/MMP13/STC1/HAS2/LRRC17/GPR68/TEK/LTF/LOX/FAT4/TTC9/SCX/NPR2/NAB2/LTBP3/RUNX2/PTPN6/FBN1/MSX2/TGFB3/ZNF385A/DHRS3/OSR2/FOXC1	55
GO:1901342	regulation of vasculature development	104/3144	444/18866	0.000132275	0.00397597	0.00320043	SERPINF1/GREM1/PTGS2/ANGPT2/CLDN5/LRG1/FOXC2/BMPER/PPP1R16B/ANGPTL4/ENPP2/HGF/CCN6/RAMP2/HYAL1/DCN/NPR1/CD40/DLL1/F3/NGFR/STAB1/HSPB6/CD34/SFRP1/THBS1/EPHA1/S100A1/ACVRL1/CD160/TNFAIP3/GPNMB/ADGRB1/PGF/IL6/FLT1/SPHK1/DLL4/NOS3/TGFB2/COL4A3/SEMA4A/JUP/EGR1/ENG/SULF1/THBS2/CEACAM1/GATA2/PDGFB/TLR3/ADM/SERPINB7/FGF1/BMP4/AQP1/EFNB2/AMOT/C3/PLK2/SPARC/CXCR4/SEMA5A/AGTR1/IL12A/CYP1B1/TEK/ASB4/ADGRB2/C…	104
GO:0014074	response to purine-containing compound	43/3144	149/18866	0.000135915	0.00406216	0.00326981	PTPRN/PTGS2/SLC5A5/CIB2/CFTR/CDO1/REN/DUOX1/HCN2/PIK3CG/COL1A1/FOS/P2RY6/THBD/ADORA2A/GPD1/DUSP1/P2RX6/MMP19/P2RX3/VGF/AQP1/SPARC/STC1/ABCC9/FOSB/TMEM38A/TEK/PPARGC1A/RYR2/PTEN/DMTN/PANX1/PTK2B/AANAT/PDE3A/RAPGEF2/AHR/STAT1/P2RY11/EZR/DNMT3B/RAPGEF3	43
GO:0001654	eye development	92/3144	384/18866	0.000136455	0.00406216	0.00326981	THY1/SERPINF1/FOXC2/STRA6/IGFN1/TFAP2B/AQP5/GRHL3/EFEMP1/SIX6/PITX3/MAB21L1/GRHL2/CABP4/FOXL2/DLL1/WNT2/CRYAB/DIO3/HES5/MAB21L2/IHH/ACVRL1/PRDM1/VSX1/GNAT1/SLC17A7/SLC17A8/FLT1/DLL4/SOX8/TGFB2/CALB1/RAB11FIP4/MYOM1/CYP1A1/ACHE/PDGFRA/MEIS3/SHH/WNT5B/RDH10/PDE6A/DLX2/CPAMD8/SDK2/BMP4/MIP/LAMA1/SLITRK6/BDNF/SIX3/CYP1B1/JAG1/TUB/COL8A2/SKIL/WNT9A/GNAT2/RBP4/FBN2/GATA3/C12orf57/FGF2/NHS/CRYBA2/INHBA/…	92
GO:0006805	xenobiotic metabolic process	36/3144	118/18866	0.000137697	0.00407951	0.00328378	UGT1A10/UGT1A8/PON3/PTGS1/DPEP1/GRIN1/UGT1A7/CYP26B1/UGT1A4/UGT1A1/UGT1A6/SULT1A1/GSTM1/ARNT2/GGT1/CES3/AKR7A3/CYP3A5/CYP1A1/SULT1B1/SULT1A2/AOC2/GSTO2/CYP1B1/AHRR/AOC3/CYP2S1/RORC/HNF4A/EPHX1/NR1I2/AHR/NAT1/AADAC/MTARC2/SULT1A3	36
GO:0007219	Notch signaling pathway	53/3144	195/18866	0.000138733	0.00409066	0.00329275	TP63/FOXC2/TCIM/PGAM2/MFNG/SUSD5/DLL1/BMP2/HES5/HES7/NOTCH3/DLL4/NOS3/MAGEA1/TGFB2/ROBO2/MESP2/CNTN1/EGFL7/NEURL1/GATA2/DLX2/SNAI1/TIMP4/DLK2/ELF3/JAG1/HES1/JAG2/GAS2/YJEFN3/NOTCH4/TBX2/FAT4/NOTCH2NLC/PTP4A3/HEY2/WWC1/CCN3/GDPD5/NOTCH2NLB/STAT1/NRARP/PSENEN/DTX3/SPEN/CFD/DTX2/DTX4/BEND6/NOTCH2NLA/SLC35C1/FOXC1	53
GO:0014031	mesenchymal cell development	28/3144	84/18866	0.000141099	0.00409282	0.00329449	EDNRB/ALX1/FOXC2/NRG1/OVOL2/EDN1/CYP26C1/SOX8/SEMA6B/SEMA4A/SEMA3G/SEMA3C/SHH/HTR2B/RDH10/BMP4/FN1/SEMA5A/JAG1/HES1/KITLG/ZEB2/SEMA4G/HEY2/SEMA6C/ERBB4/SEMA3B/FOXC1	28
GO:0048864	stem cell development	28/3144	84/18866	0.000141099	0.00409282	0.00329449	EDNRB/ALX1/FOXC2/NRG1/OVOL2/EDN1/CYP26C1/SOX8/SEMA6B/SEMA4A/PTPRC/SEMA3G/SEMA3C/SHH/HTR2B/RDH10/BMP4/FN1/SEMA5A/JAG1/HES1/KITLG/ZEB2/SEMA4G/SEMA6C/ERBB4/SEMA3B/FOXC1	28
GO:0050886	endocrine process	28/3144	84/18866	0.000141099	0.00409282	0.00329449	KISS1/POMC/CYBA/HCAR2/AVPR1A/SUCNR1/REN/FOXL2/EDN1/SELENOM/NOS3/INHA/GJA5/ACE/SERPINF2/CORIN/TACR2/AGTR1/HSD11B2/GATA3/GAL/MME/OXTR/NKX3-1/INHBA/UCN/TBX3/FOXD1	28
GO:0006022	aminoglycan metabolic process	48/3144	172/18866	0.000141451	0.00409282	0.00329449	EGFLAM/GALNT5/HEXA/HYAL4/BCAN/LUM/GAL3ST3/HGF/B3GNT8/HYAL1/SMPD3/BGN/DCN/CSPG4/SDC2/SPOCK2/CSGALNACT1/NCAN/PDGFB/B3GNT3/CHST11/IL15/VCAN/DSE/ITIH3/HPSE/HAS2/CSPG5/SPOCK3/B4GALT4/ANGPT1/FGF2/CHST7/B4GALT1/NDNF/CHST2/SDC4/CHSY3/OVGP1/B3GNT9/B3GNT2/GPC2/B3GNT7/CEMIP2/PIM1/HS3ST1/GPC5/FOXC1	48
GO:0014032	neural crest cell development	27/3144	80/18866	0.000145638	0.00417598	0.00336143	EDNRB/ALX1/FOXC2/NRG1/OVOL2/EDN1/CYP26C1/SOX8/SEMA6B/SEMA4A/SEMA3G/SEMA3C/SHH/HTR2B/RDH10/BMP4/FN1/SEMA5A/JAG1/HES1/KITLG/ZEB2/SEMA4G/SEMA6C/ERBB4/SEMA3B/FOXC1	27
GO:0010714	positive regulation of collagen metabolic process	13/3144	27/18866	0.000146348	0.00417598	0.00336143	IHH/VSIR/ENG/SERPINB7/BMP4/SERPINF2/WNT4/CCN2/CREB3L1/UCN/SCX/TGFB3/RGCC	13
GO:0033081	regulation of T cell differentiation in thymus	13/3144	27/18866	0.000146348	0.00417598	0.00336143	FOXJ1/VNN1/IHH/RASGRP1/IL7R/SHH/ADAM8/EGR3/BMP4/ERBB2/TOX/NFKBID/TMEM131L	13
GO:0016101	diterpenoid metabolic process	35/3144	114/18866	0.000147467	0.00418862	0.0033716	STRA6/UGT1A8/RBP1/UGT1A7/AKR1B1/ALDH1A1/CYP27C1/DHRS9/CRABP1/RDH16/CYP26B1/UGT1A1/ABCA4/SDC2/CYP26C1/RDH5/CYP3A5/CYP1A1/RDH10/AKR1B10/LIPE/CYP1B1/RBP4/CYP2S1/DHRS13/PNPLA2/SDR16C5/BCO2/DGAT2/APOE/SDC4/CRABP2/GPC2/GPC5/DHRS3	35
GO:0009952	anterior/posterior pattern specification	58/3144	219/18866	0.000149195	0.00419999	0.00338075	ALX1/FOXC2/DMRT2/HOXD9/HOXB4/TBX18/HOXB7/DLL1/HOXB2/WNT2/SFRP1/BMP2/HES5/HES7/HOXC9/CYP26C1/AXIN2/HOXD10/HOXC10/MESP2/ARC/SEMA3C/SHH/HOXA7/MEOX1/BMP4/HOXD13/HES2/HES4/HES6/SIX3/HOXD8/SIX2/HOXA10/BASP1/ETS2/HES1/HOXB6/NKX3-1/ZEB2/FZD5/HOXC5/HOXB3/FEZF1/WNT2B/HEY2/HOXA4/NRARP/HOXA5/TBX6/HOXC8/WLS/BHLHE41/ACVR2A/TBX3/HOXC13/MSX2/FOXC1	58
GO:0060415	muscle tissue morphogenesis	26/3144	76/18866	0.000149337	0.00419999	0.00338075	FOXC2/NRG1/COL11A1/ANKRD1/MYBPC3/WNT2/BMP2/TNNC1/POU4F1/TNNT2/ACTC1/DLL4/TGFB2/ENG/XIRP2/SHOX2/DSP/TNNI3/RYR2/SMAD7/HEY2/COL3A1/EGLN1/PKP2/HEG1/FOXC1	26
GO:0010631	epithelial cell migration	88/3144	365/18866	0.000149903	0.00419999	0.00338075	DNAJA4/SERPINF1/GREM1/PTGS2/ANGPT2/FOXC2/BMPER/ALOX12/EPPK1/ATOH8/ENPP2/MMP9/FGF16/HYAL1/DCN/CD40/S100P/THBS1/ACVRL1/FAT2/MARVELD3/EDN1/ADGRB1/DLL4/NOS3/PTPRR/SOX18/TGFB2/SEMA4A/SCG2/JUP/CEACAM1/GATA2/PDGFB/PECAM1/EGR3/TACSTD2/FGF1/FGF7/BMP4/EFNB2/AMOT/PLK2/NR4A1/SPARC/SEMA5A/CYP1B1/S100A2/STC1/NANOS1/HAS2/TEK/GATA3/INSL3/HBEGF/ITGB3/CTSH/HDAC9/ANGPT1/FGFBP1/FGF2/ITGB2/ZEB2/TBXA2R/PTEN/RRAS/LGMN/…	88
GO:0030208	dermatan sulfate biosynthetic process	8/3144	12/18866	0.000154492	0.00428975	0.00345301	BCAN/BGN/DCN/CSPG4/NCAN/VCAN/DSE/CSPG5	8
GO:0032736	positive regulation of interleukin-13 production	8/3144	12/18866	0.000154492	0.00428975	0.00345301	TSLP/IRF4/IL33/LGALS9/GATA3/TNFSF4/IL1RAP/HLA-E	8
GO:0072080	nephron tubule development	30/3144	93/18866	0.000162016	0.00447857	0.003605	GREM1/WNT11/TFAP2B/HOXB7/DLL1/BMP2/HES5/PGF/SOX8/FMN1/CALB1/SHH/TACSTD2/FGF1/BMP4/DCHS1/MTSS1/JAG1/SIX2/HES1/GATA3/WNT4/NPNT/FGF2/FAT4/WNT2B/WNT7B/STAT1/SIX1/FOXD1	30
GO:0010951	negative regulation of endopeptidase activity	66/3144	258/18866	0.000165151	0.00451296	0.00363268	SERPINF1/PTGS2/VTN/CST6/SPINK6/CARD16/SPINK7/TFAP2B/CARD18/HGF/SPINK4/MMP9/DPEP1/SPINK1/CRYAB/NGFR/PI3/LXN/THBS1/BIRC7/NGF/RARRES1/SPINT1/TFPI2/SPOCK2/BIRC3/COL4A3/SPINK13/ANOS1/SERPINB2/ADORA2A/COL28A1/IFI6/RENBP/CDKN2D/SERPINB7/CPAMD8/SLPI/AQP1/COL7A1/SERPINI1/TIMP4/C3/TIMP1/SERPINF2/ITIH3/SERPINH1/DHCR24/RAG1/WNT9A/LTF/SPINT2/SPOCK3/HMSD/COL6A3/LAMP3/SERPINA1/WFIKKN1/SNCA/SH3RF1/SERPINB1/FURIN…	66
GO:0071706	tumor necrosis factor superfamily cytokine production	36/3144	119/18866	0.000166167	0.00451296	0.00363268	POMC/CYBA/CD36/ACP5/PYCARD/CD34/SPON2/ARG2/CD274/TNFAIP3/GPNMB/FCER1G/VSIR/PTPRC/RASGRP1/TLR3/LGALS9/TLR2/ADAM8/TMEM106A/TLR4/CD14/LTF/IRAK3/IL23A/LY96/ANGPT1/ZFP36/CARD9/MC1R/CLU/PTPN6/ZC3H12A/CHRNA7/CACTIN/HLA-E	36
GO:0002715	regulation of natural killer cell mediated immunity	18/3144	45/18866	0.000166175	0.00451296	0.00363268	VAV1/CD160/CADM1/RASGRP1/CEACAM1/LGALS9/CD96/IL12A/RAET1G/HLA-F/RAET1E/LAG3/SH2D1B/HLA-B/CD226/NECTIN2/HLA-A/HLA-E	18
GO:0098815	modulation of excitatory postsynaptic potential	18/3144	45/18866	0.000166175	0.00451296	0.00363268	GRIN1/SLC8A2/CBLN1/IGSF11/NLGN3/DMPK/LRRK2/SHANK1/RIMS1/NLGN4X/PTEN/PTK2B/TMEM25/DLG4/S1PR2/CHRNA7/CACNB3/RGS4	18
GO:0001819	positive regulation of cytokine production	104/3144	447/18866	0.000173288	0.0046856	0.00377164	CYBA/PTGS2/CD36/WNT11/IL17B/LUM/TSLP/HGF/PYCARD/LTB/CD74/IL12RB2/CD40/EBI3/F3/EREG/CD34/GBP5/THBS1/SPON2/AIM2/CASP1/CD160/TRPV4/IRF4/CSF2/CD274/IL6/SPHK1/MAPK13/SAA1/POU2F2/BIRC3/FCER1G/NLRP1/TLR1/CADM1/NLRC4/AFAP1L2/PTPRC/RASGRP1/IL17D/NLRP12/RSAD2/IFIH1/CD6/PDE4B/EGR1/SULF1/HHLA2/ADCYAP1/IL33/HTR2B/TLR3/LGALS9/TLR2/ADAM8/GPRC5B/SERPINB7/IL15/INAVA/SLC11A1/NR4A3/C3/CCDC88B/TLR4/SERPINF2/CD14/IL1…	104
GO:0006941	striated muscle contraction	49/3144	178/18866	0.000174241	0.00469088	0.0037759	KCNE3/PGAM2/CHRNA1/MYBPC3/SMPX/PIK3CG/KCNJ8/TNNC1/KCNH2/TNNT2/ACTC1/FKBP1B/ARG2/TNNC2/KCNE4/MB/PDE4B/CACNA1G/JUP/ATP1B1/KCNJ2/GJA5/ACTN3/ADRA1B/SCN3B/CXCR4/DSP/TNNI3/STC1/PDE5A/DMPK/TMEM38A/RYR2/C12orf57/ATP2A1/CCN2/SMAD7/UCN/MYH14/FGF12/MYL4/PKP2/CHRNB1/PPP1R13L/MAP2K3/STAC/ZC3H12A/NOS1AP/CAV1	49
GO:0110110	positive regulation of animal organ morphogenesis	28/3144	85/18866	0.000177333	0.00475345	0.00382626	GREM1/WNT11/HOXB7/ENAM/WNT2/NGFR/CD34/BMP2/EDN1/TNFAIP3/SOX8/TGFB2/ROBO2/ENG/SEMA3C/AMTN/FGF1/FGF7/BMP4/JAG1/CSF1/BASP1/GATA3/WNT4/WNT2B/STOX1/SIX1/PIM1	28
GO:0048640	negative regulation of developmental growth	35/3144	115/18866	0.000178453	0.00476284	0.00383382	PLAC8/OSTN/FGFR3/MYOZ1/SFRP1/NTN1/CXADR/ARHGAP4/TLL2/SEMA6B/SEMA4A/SEMA3G/SEMA3C/CDKN1A/BMP4/DRAXIN/SEMA5A/RBP4/MAP2/KCNK2/EPHA7/PTEN/SEMA4G/LGMN/GDF15/RTN4R/WWC1/SAV1/CDK5R1/DUSP10/SEMA6C/CDKL3/ADRB1/SEMA3B/RGS4	35
GO:0051346	negative regulation of hydrolase activity	109/3144	473/18866	0.000181896	0.00483392	0.00389103	PPP1R14A/SERPINF1/PTGS2/VTN/CST6/SPINK6/TSKS/CARD16/SPINK7/TFAP2B/CARD18/ANGPTL4/HGF/SPINK4/MMP9/DPEP1/MYOZ1/CCDC8/SPINK1/CRYAB/NGFR/PI3/LXN/THBS1/APOC1/BIRC7/TNNT2/FKBP1B/NGF/PPP1R1C/GNAT1/RARRES1/PPP1R14D/NOS3/SPINT1/TFPI2/SPOCK2/BIRC3/TGFB2/COL4A3/SPINK13/ANOS1/SERPINB2/LMTK3/ADORA2A/COL28A1/PI15/IFI6/ADCYAP1/RENBP/CDKN2D/RHOH/SERPINB7/UMODL1/CPAMD8/SLPI/PLIN5/AQP1/SPOCD1/COL7A1/SERPINI1/AMOT/…	109
GO:0030277	maintenance of gastrointestinal epithelium	11/3144	21/18866	0.00018526	0.00490227	0.00394605	MUC2/MUC4/MUC13/INAVA/TFF1/TLR4/RBP4/TFF2/TFF3/SLC22A5/PBLD	11
GO:0050651	dermatan sulfate proteoglycan biosynthetic process	9/3144	15/18866	0.000186721	0.00491989	0.00396024	BCAN/BGN/DCN/CSPG4/CSGALNACT1/NCAN/VCAN/DSE/CSPG5	9
GO:0022604	regulation of cell morphogenesis	114/3144	499/18866	0.000188606	0.00494851	0.00398327	THY1/FGB/PDPN/OSTN/SLITRK1/RASAL1/ENPP2/ISLR2/FES/UNC13D/ZNF135/NRCAM/BVES/CPNE5/FGG/GRIN1/ERMN/ENAM/NGFR/CNTN2/TRPC6/RND2/ITGA7/PARP6/TRPV2/CASS4/NTN1/NGF/ARHGAP4/UNC13A/SDC2/SEMA6B/SEMA4A/ROBO2/SEMA3G/ARC/SEMA3C/PTPRO/NEDD9/IL1RAPL1/SRCIN1/FMNL1/RHOH/GBP1/MPL/TACSTD2/FN1/BAMBI/SHOX2/DRAXIN/BDNF/SPARC/EPHA4/CXCR4/SEMA5A/SKIL/NLGN3/RND1/HAS2/PPFIA2/PLEKHO1/LRRK2/FGD4/RIMS1/CSPG5/SARM1/CDH2/COCH/M…	114
GO:0070830	bicellular tight junction assembly	26/3144	77/18866	0.000190113	0.00496701	0.00399817	CLDN5/CLDN6/WNT11/RAMP2/GRHL2/CLDN10/CLDN18/CLDN7/MARVELD3/ESAM/CLDN1/CLDN16/CRB3/PECAM1/CLDN11/SNAI1/CLDN14/CLDN9/CLDN23/OCLN/MPP7/PARD6B/APC/FZD5/PARD6A/RUNX1	26
GO:0070663	regulation of leukocyte proliferation	62/3144	240/18866	0.000191742	0.00498851	0.00401547	FOXJ1/GREM1/CTLA4/TNFRSF4/TNFSF18/IGF2/PYCARD/CD74/ZAP70/TNFRSF1B/CD40/EBI3/IHH/MZB1/ARG2/CD274/TNFAIP3/GPNMB/VTCN1/IL6/VSIR/BST1/INPP5D/PTPRC/CD6/HHLA2/SHH/CDKN1A/IL33/BLK/BTK/LGALS9/MPL/BMP4/IL15/CCDC88B/TLR4/IGFBP2/IL12A/CSF1/PDCD1LG2/PDE5A/HES1/GAL/ERBB2/IL23A/TNFSF4/TNFSF9/SLC39A10/KITLG/PAWR/CD86/IRS2/SDC4/SH3RF1/AHR/GPAM/PTPN6/TMEM131L/HLA-A/HLA-E/PELI1	62
GO:0032944	regulation of mononuclear cell proliferation	58/3144	221/18866	0.000193916	0.00502398	0.00404402	FOXJ1/CTLA4/TNFRSF4/TNFSF18/IGF2/PYCARD/CD74/ZAP70/TNFRSF1B/CD40/EBI3/IHH/MZB1/ARG2/CD274/GPNMB/VTCN1/IL6/VSIR/BST1/INPP5D/PTPRC/CD6/HHLA2/SHH/CDKN1A/BLK/BTK/LGALS9/MPL/BMP4/IL15/CCDC88B/TLR4/IGFBP2/IL12A/CSF1/PDCD1LG2/PDE5A/HES1/GAL/ERBB2/IL23A/TNFSF4/TNFSF9/SLC39A10/PAWR/CD86/IRS2/SDC4/SH3RF1/AHR/GPAM/PTPN6/TMEM131L/HLA-A/HLA-E/PELI1	58
GO:0061005	cell differentiation involved in kidney development	21/3144	57/18866	0.000195755	0.00505048	0.00406535	FOXJ1/GREM1/FOXC2/MMP9/CD34/PTPRO/SHH/PDGFB/ACTA2/BMP4/MTSS1/JAG1/SIX2/BASP1/HES1/GATA3/WNT4/PODXL/FAT4/GPR4/STAT1	21
GO:0034308	primary alcohol metabolic process	30/3144	94/18866	0.000200484	0.00512975	0.00412916	DKK3/AKR1B1/ALDH1A1/CYP27C1/BMP2/DHRS9/RDH16/ALDH2/SULT1A1/GPD1/RDH5/CYP3A5/CYP1A1/SULT1B1/RDH10/SULT1A2/AKR1B10/LIPE/GDPD3/CYP1B1/RBP4/DHRS13/WNT4/PNPLA2/SDR16C5/DGAT2/ALDH3B1/CBR4/DHRS3/SULT1A3	30
GO:0060993	kidney morphogenesis	30/3144	94/18866	0.000200484	0.00512975	0.00412916	FOXJ1/GREM1/WNT11/HOXB7/BMP2/HES5/PGF/SOX8/FMN1/CALB1/SHH/TACSTD2/FGF1/BMP4/DCHS1/GCNT3/SIX2/BASP1/HES1/LRRK2/GATA3/WNT4/NPNT/FGF2/FAT4/WNT2B/WNT7B/STAT1/SIX1/FOXD1	30
GO:1901890	positive regulation of cell junction assembly	32/3144	103/18866	0.000218431	0.00555589	0.00447218	THY1/CLDN5/LRRC4B/AMIGO3/LRRN3/SLITRK1/SFRP1/COL16A1/ADGRL3/ADGRB1/CLDN1/SEMA4A/LRRN1/FMN1/CBLN1/FLRT3/THBS2/IL1RAPL1/SLITRK6/BDNF/NLGN3/TEK/ADGRB2/WNT4/OXTR/AMIGO2/LRRC24/EPHB1/SDC4/FLRT2/IL1RAP/CAV1	32
GO:0001837	epithelial to mesenchymal transition	43/3144	152/18866	0.00022103	0.00555589	0.00447218	GREM1/ALX1/PDPN/WNT11/NKX2-1/HGF/WNT2/COL1A1/SFRP1/BMP2/OVOL2/IL6/AXIN2/TGFB2/LOXL3/ENG/RFLNB/BMP4/EOMES/BAMBI/SNAI1/PHLDB2/ELL3/JAG1/HAS2/GATA3/ZNF703/AKNAD1/WNT4/S100A4/NOTCH4/VASN/PTEN/DACT3/SMAD7/BCL9L/HEY2/PHLDB1/PBLD/MSX2/TGFB3/RGCC/FOXC1	43
GO:0007605	sensory perception of sound	43/3144	152/18866	0.00022103	0.00555589	0.00447218	COL11A1/COL2A1/COL1A1/ESPNL/ATP2B2/CNTN5/TMPRSS3/GRAP/MYO15A/CHRNA9/SLC17A8/USH1G/ATP6V0A4/COL4A3/USH2A/LRIG1/KCNQ4/HOXA1/PDZD7/SLC52A3/DCDC2/CDKN2D/COL11A2/TMIE/SLITRK6/LHFPL5/TUB/RIPOR2/ESPN/LRTOMT/COCH/ATP8B1/MYO7B/GJB2/MYO7A/UCN/CDC14A/TMC1/MYH14/USP53/SIX1/SPTBN4/PJVK	43
GO:0003014	renal system process	37/3144	125/18866	0.000221525	0.00555589	0.00447218	AQP3/CYBA/EDNRB/ADGRF5/TFAP2B/AQP2/AVPR1A/SUCNR1/REN/NPR1/AKR1B1/CYP4F12/CD34/CHRNB4/EDN1/MCAM/ADORA2A/TMEM63C/PTPRO/SULF1/SLC15A2/PDGFB/ADM/BMP4/GJA5/AQP1/SERPINF2/CORIN/AGTR1/HSD11B2/STC1/HAS2/LGMN/BTC/SLC4A5/MYO5B/SPX	37
GO:0034109	homotypic cell-cell adhesion	28/3144	86/18866	0.000221625	0.00555589	0.00447218	FGB/PDPN/ALOX12/COMP/FGG/PIK3CG/XG/CXADR/FERMT3/JUP/PDGFRA/ABAT/MYL9/CEACAM1/BLK/MPL/FN1/DSP/ITGB3/ZNF703/TYRO3/PTPRU/DMTN/PKP2/UBASH3B/RDX/PTPN6/CD9	28
GO:0045581	negative regulation of T cell differentiation	18/3144	46/18866	0.000230809	0.00571493	0.00460019	FOXJ1/CTLA4/CD74/IHH/FGL2/LOXL3/SHH/BMP4/ERBB2/TNFSF4/LAG3/SOCS1/SMAD7/NRARP/NFKBID/TMEM131L/ZC3H12A/RUNX1	18
GO:0099565	chemical synaptic transmission, postsynaptic	34/3144	112/18866	0.000231284	0.00571493	0.00460019	CHRNE/CHRNA1/GRIN1/CHRNB4/SLC8A2/CHRNA9/SLC17A7/CBLN1/ADORA2A/GRIN2D/IGSF11/GRIK2/ABAT/P2RX6/P2RX3/GRIK5/IGSF9B/BDNF/NLGN3/DMPK/LRRK2/SHANK1/RIMS1/MAPK8IP2/NLGN4X/PTEN/PTK2B/TMEM25/CHRNB1/DLG4/S1PR2/CHRNA7/CACNB3/RGS4	34
GO:0010669	epithelial structure maintenance	13/3144	28/18866	0.000231661	0.00571493	0.00460019	MUC2/CXADR/PIWIL4/MUC4/MUC13/INAVA/TFF1/TLR4/RBP4/TFF2/TFF3/SLC22A5/PBLD	13
GO:0042044	fluid transport	13/3144	28/18866	0.000231661	0.00571493	0.00460019	AQP3/EDNRB/AQP5/AQP2/CFTR/EDN1/CSF2/AQP1/MIP/SLC14A1/HAS2/AQP7/SLC4A11	13
GO:0030595	leukocyte chemotaxis	60/3144	232/18866	0.000233342	0.00573354	0.00461518	CXCL5/GREM1/EDNRB/CCL20/DPEP1/CD74/PIK3CG/S100A14/THBS1/VAV1/TRPV4/CXADR/EDN1/PGF/IL6/FLT1/SAA1/CXCL1/TGFB2/MMP28/FCER1G/BST1/SCG2/PDE4B/PTPRO/CXCL16/DUSP1/CXCL11/PDGFB/LGALS9/ADAM8/CXCL6/CCL26/CXCR4/ADGRE2/IL12A/CSF1/RIPOR2/CXCL3/PIK3CD/ARHGEF5/GPSM3/IL23A/CXCL8/ITGB2/LGMN/HRH1/NBL1/PLA2G7/PTK2B/MTUS1/TMEM102/CCN3/PREX1/SLIT2/ITGA1/SLC12A2/DYSF/CREB3/SWAP70	60
GO:0061326	renal tubule development	30/3144	95/18866	0.000246888	0.00604241	0.0048638	GREM1/WNT11/TFAP2B/HOXB7/DLL1/BMP2/HES5/PGF/SOX8/FMN1/CALB1/SHH/TACSTD2/FGF1/BMP4/DCHS1/MTSS1/JAG1/SIX2/HES1/GATA3/WNT4/NPNT/FGF2/FAT4/WNT2B/WNT7B/STAT1/SIX1/FOXD1	30
GO:0032943	mononuclear cell proliferation	71/3144	286/18866	0.000252898	0.00616514	0.00496259	FOXJ1/CTLA4/TNFRSF4/TNFSF18/IGF2/PYCARD/CD74/ZAP70/TNFRSF1B/PIK3CG/CD40/EBI3/DOCK2/IHH/MZB1/FKBP1B/ARG2/CD274/GPNMB/VTCN1/IL6/CR2/VSIR/BST1/INPP5D/PTPRC/RASGRP1/CD6/CD79A/IL7R/HHLA2/SHH/CDKN1A/BLK/BTK/LGALS9/MPL/BMP4/IL15/SLC11A1/ACE/CCDC88B/TLR4/IGFBP2/IL12A/CSF1/PDCD1LG2/PDE5A/HES1/GAL/ERBB2/IL23A/WNT4/TNFSF4/TNFSF9/PLCL2/SLC39A10/PAWR/CD86/IRS2/SDC4/FYN/SH3RF1/AHR/GPAM/ELF4/PTPN6/TMEM131L/HLA-…	71
GO:0042490	mechanoreceptor differentiation	23/3144	66/18866	0.00025879	0.0062795	0.00505465	DLL1/SLC44A4/HES5/USH1G/USH2A/FGF20/PDZD7/BMP4/MYCL/SLITRK6/LHFPL5/BDNF/JAG1/RIPOR2/HES1/LRTOMT/JAG2/ATP8B1/MYO7A/FAT4/TMC1/SDC4/HEY2	23
GO:0009612	response to mechanical stimulus	55/3144	209/18866	0.000259618	0.0062795	0.00505465	CYBA/TRPA1/PTGS2/ANGPT2/STRA6/WNT11/COL11A1/ANKRD1/DCN/CD40/COL1A1/THBS1/IHH/CASP1/TRPV4/EDN1/CHRNA9/FOS/BDKRB1/JUP/ENG/PDZD7/TNFRSF8/P2RX3/KCNJ2/TLR3/TXNIP/AQP1/SLITRK6/LHFPL5/TLR4/IGFBP2/CXCR4/ASIC3/RIPOR2/FOSB/ANO3/CNN2/RYR2/KCNK2/UCN/FAS/PTK2B/CRADD/MAP3K14/TMC1/FYN/COL3A1/SCX/MYD88/HABP4/STAT1/USP53/CACNB3/MAP3K2	55
GO:0010466	negative regulation of peptidase activity	68/3144	272/18866	0.000272428	0.00652857	0.00525513	SERPINF1/PTGS2/VTN/CST6/SPINK6/CARD16/SPINK7/TFAP2B/CARD18/HGF/SPINK4/MMP9/DPEP1/SPINK1/CRYAB/NGFR/PI3/LXN/THBS1/BIRC7/NGF/RARRES1/SPINT1/TFPI2/SPOCK2/BIRC3/COL4A3/SPINK13/ANOS1/SERPINB2/ADORA2A/COL28A1/PI15/IFI6/RENBP/CDKN2D/SERPINB7/UMODL1/CPAMD8/SLPI/AQP1/COL7A1/SERPINI1/TIMP4/C3/TIMP1/SERPINF2/ITIH3/SERPINH1/DHCR24/RAG1/WNT9A/LTF/SPINT2/SPOCK3/HMSD/COL6A3/LAMP3/SERPINA1/WFIKKN1/SNCA/SH3RF1/SE…	68
GO:0045109	intermediate filament organization	12/3144	25/18866	0.000273622	0.00652857	0.00525513	NEFH/KRT17/NEFM/KRT14/EPPK1/GFAP/KRT9/DES/SHH/KRT20/DSP/PKP2	12
GO:0061436	establishment of skin barrier	12/3144	25/18866	0.000273622	0.00652857	0.00525513	TP63/ALOX12/GRHL3/CYP26B1/CLDN1/KDF1/LSR/ALOX12B/FA2H/UGCG/GRHL1/MET	12
GO:0007519	skeletal muscle tissue development	44/3144	158/18866	0.000275606	0.00652857	0.00525513	VAMP5/HOXD9/EGR2/ANKRD1/CHRNA1/MYOZ1/BVES/DCN/FOXL2/ANKRD33/DLL1/DMRTA2/CYP26B1/ANKRD2/ASB2/TLL2/FOS/SOX8/RBM24/HOXD10/MYOM1/EGR1/NEURL1/SHH/ACTN3/EOMES/SHOX2/MYORG/ELN/SRPK3/PAX5/RIPOR2/HDAC9/XK/CAV2/PITX1/BCL9L/EPHB1/MAFF/ATF3/MYH14/SCX/SIX1/CAV1	44
GO:0030203	glycosaminoglycan metabolic process	44/3144	158/18866	0.000275606	0.00652857	0.00525513	EGFLAM/GALNT5/HEXA/HYAL4/BCAN/LUM/HGF/HYAL1/SMPD3/BGN/DCN/CSPG4/SDC2/SPOCK2/CSGALNACT1/NCAN/PDGFB/B3GNT3/CHST11/IL15/VCAN/DSE/ITIH3/HPSE/HAS2/CSPG5/SPOCK3/B4GALT4/ANGPT1/FGF2/CHST7/B4GALT1/NDNF/CHST2/SDC4/CHSY3/B3GNT2/GPC2/B3GNT7/CEMIP2/PIM1/HS3ST1/GPC5/FOXC1	44
GO:0050670	regulation of lymphocyte proliferation	57/3144	219/18866	0.000276241	0.00652857	0.00525513	FOXJ1/CTLA4/TNFRSF4/TNFSF18/IGF2/PYCARD/CD74/ZAP70/TNFRSF1B/CD40/EBI3/IHH/MZB1/ARG2/CD274/GPNMB/VTCN1/IL6/VSIR/BST1/INPP5D/PTPRC/CD6/HHLA2/SHH/CDKN1A/BLK/BTK/LGALS9/MPL/BMP4/IL15/CCDC88B/TLR4/IGFBP2/IL12A/PDCD1LG2/PDE5A/HES1/GAL/ERBB2/IL23A/TNFSF4/TNFSF9/SLC39A10/PAWR/CD86/IRS2/SDC4/SH3RF1/AHR/GPAM/PTPN6/TMEM131L/HLA-A/HLA-E/PELI1	57
GO:0051924	regulation of calcium ion transport	64/3144	253/18866	0.000287089	0.00675914	0.00544073	THY1/KCNE3/CYBA/PTGS2/GRAMD2A/F2RL3/CRACR2B/GRIN3B/SPINK1/GRIN1/PIK3CG/JPH4/JPH3/TRPC6/RRAD/S100A1/TRPV2/CACNG6/FKBP1B/NOS3/P2RY6/ADORA2A/PDE4B/BDKRB1/JPH2/ATP1B1/HSPA2/CXCL11/PDGFB/P2RX3/HAP1/JPH1/CXCR4/BEST1/STC1/RGS9/CAPN3/TMEM38A/RYR2/GJC2/ATP2A1/PLPP4/TSPAN13/UCN/CBARP/PTK2B/TMC1/TRPV3/FYN/SNCA/CACNB4/LIME1/UBASH3B/PTPN6/ORAI1/DYSF/STAC/CACNB3/RGS4/NOS1AP/SLC30A1/FGF14/CAV1/GEM	64
GO:1901889	negative regulation of cell junction assembly	14/3144	32/18866	0.000290059	0.00680319	0.00547619	THBS1/ACVRL1/CBLN1/ROBO2/APOD/FAM107A/SLIT1/TLR2/ACE/PHLDB2/ARHGAP6/EPHA7/PTEN/DMTN	14
GO:0050807	regulation of synapse organization	59/3144	229/18866	0.000291361	0.00680795	0.00548002	FZD9/LRRC4B/AMIGO3/LRRN3/SLITRK1/NRCAM/GRIN1/MUSK/MDGA1/NTN1/ADGRL3/ADGRB1/SEMA4A/LRRN1/CBLN1/CAMKV/FLRT3/SRGN/ROBO2/ARC/NEURL1/PTPRO/THBS2/IL1RAPL1/SLIT1/SRCIN1/RAB17/LRFN5/TLR2/SLITRK6/BDNF/SPARC/EPHA4/NLGN3/PPFIA2/DMPK/LRRK2/ADGRB2/IGSF9/CDH2/NTNG2/OXTR/EPHA7/PTEN/AMIGO2/LRRC24/DGKB/EPHB1/APOE/FYN/SNCA/ABHD17C/CDK5R1/EGLN1/SIX1/GPM6A/LRFN4/FLRT2/IL1RAP	59
GO:0140013	meiotic nuclear division	48/3144	177/18866	0.000295257	0.00687305	0.00553242	DAZL/SYCP3/TDRD9/BTBD18/MAEL/HORMAD1/MEIOB/TAF1L/BRDT/TDRD12/SYCE1/TEX11/PIWIL2/TERB1/PSMA8/MAJIN/TEX14/DMRT1/SPATA22/EREG/STAG3/IHO1/TEX15/CNTD1/CYP26B1/DDX4/SYCP2/SHOC1/ASZ1/RNF212/PRDM9/MEI1/REC8/MEIOC/HSPA2/RAD21L1/CATSPERZ/ZNF711/CCNA1/WNT4/SYCE1L/MOV10L1/PDE3A/MAPK15/BRCA2/CCNE1/SIRT7/MSX2	48
GO:2000116	regulation of cysteine-type endopeptidase activity	61/3144	239/18866	0.000304939	0.00704289	0.00566913	TP63/CCK/PTGS2/BCL2L10/LCK/CARD16/ALOX12/TFAP2B/CARD18/HGF/MMP9/DPEP1/PYCARD/GRIN1/FOXL2/CRYAB/F3/NGFR/KHDC1L/THBS1/AIM2/CASP1/BIRC7/NGF/BIRC3/COL4A3/NLRP1/ACVR1C/NLRC4/ADORA2A/NLRP12/ATP2A3/IFI6/EGLN3/CDKN2D/LGALS9/TNFSF15/AQP1/TNFSF10/DHCR24/PSMB9/RAG1/WNT9A/LTF/CTSH/CCN1/NKX3-1/CCN2/LAMP3/EPHA7/CARD9/LGMN/FAS/CRADD/FYN/SNCA/SH3RF1/MICAL1/CTSD/PIDD1/TNFAIP8	61
GO:0002819	regulation of adaptive immune response	46/3144	168/18866	0.000308623	0.00704289	0.00566913	FOXJ1/C4BPB/C4BPA/PYCARD/TNFRSF1B/CD40/CD160/CD274/TNFAIP3/IL6/HPX/FCER1G/PTPRC/RSAD2/LOXL3/IL7R/CEACAM1/IL33/BTK/PLA2G4A/SLC11A1/C3/IL12A/IRF7/HLA-F/IL1R1/GATA3/IL23A/TNFSF4/NLRP10/HLA-B/MR1/TNFSF13/SMAD7/CD226/IL1RL1/FZD5/SHLD1/SKAP1/DUSP10/NECTIN2/NFKBID/PTPN6/HLA-A/ZC3H12A/HLA-E	46
GO:0060538	skeletal muscle organ development	46/3144	168/18866	0.000308623	0.00704289	0.00566913	VAMP5/STRA6/HOXD9/EGR2/ANKRD1/CHRNA1/MYOZ1/BVES/DCN/FOXL2/ANKRD33/DLL1/DMRTA2/CYP26B1/ANKRD2/ASB2/TLL2/FOS/SOX8/RBM24/HOXD10/MYOM1/EGR1/NEURL1/SHH/ACTN3/EOMES/SHOX2/MYORG/ELN/SRPK3/PAX5/BASP1/RIPOR2/HDAC9/XK/CAV2/PITX1/BCL9L/EPHB1/MAFF/ATF3/MYH14/SCX/SIX1/CAV1	46
GO:0071772	response to BMP	46/3144	168/18866	0.000308623	0.00704289	0.00566913	GREM1/BMPER/LEFTY1/TFAP2B/FAM83G/RBPMS2/COMP/SFRP4/GREM2/SMPD3/COL2A1/SFRP1/BMP2/HES5/ADAMTS12/ACVRL1/SPINT1/TGFB2/DLX5/EGR1/ENG/SULF1/BMP4/AMHR2/HIVEP1/SKIL/HES1/FSTL3/GATA3/SMAD9/SPINT2/CCN1/SMAD7/NBL1/FBXL15/GDF15/SCX/AMH/GATA6/RUNX2/ACVR2A/ADAMTS7/FBN1/MSX2/TGFB3/FOXD1	46
GO:0071773	cellular response to BMP stimulus	46/3144	168/18866	0.000308623	0.00704289	0.00566913	GREM1/BMPER/LEFTY1/TFAP2B/FAM83G/RBPMS2/COMP/SFRP4/GREM2/SMPD3/COL2A1/SFRP1/BMP2/HES5/ADAMTS12/ACVRL1/SPINT1/TGFB2/DLX5/EGR1/ENG/SULF1/BMP4/AMHR2/HIVEP1/SKIL/HES1/FSTL3/GATA3/SMAD9/SPINT2/CCN1/SMAD7/NBL1/FBXL15/GDF15/SCX/AMH/GATA6/RUNX2/ACVR2A/ADAMTS7/FBN1/MSX2/TGFB3/FOXD1	46
GO:0050868	negative regulation of T cell activation	35/3144	118/18866	0.000309378	0.00704289	0.00566913	FOXJ1/CTLA4/CD74/IHH/ARG2/CD274/GPNMB/VTCN1/FGL2/VSIR/ADORA2A/LOXL3/CEACAM1/SHH/LGALS9/BMP4/RIPOR2/PDCD1LG2/PDE5A/ERBB2/TNFSF4/LAG3/PAWR/CD86/SOCS1/SMAD7/SDC4/NRARP/NFKBID/PTPN6/PAG1/TMEM131L/ZC3H12A/RUNX1/PELI1	35
GO:0045765	regulation of angiogenesis	94/3144	403/18866	0.000316178	0.00712196	0.00573278	SERPINF1/GREM1/PTGS2/ANGPT2/CLDN5/LRG1/FOXC2/BMPER/PPP1R16B/ANGPTL4/ENPP2/HGF/CCN6/RAMP2/HYAL1/DCN/NPR1/CD40/DLL1/F3/NGFR/STAB1/HSPB6/CD34/SFRP1/THBS1/EPHA1/S100A1/ACVRL1/CD160/TNFAIP3/GPNMB/ADGRB1/PGF/IL6/FLT1/SPHK1/DLL4/NOS3/TGFB2/COL4A3/SEMA4A/JUP/ENG/SULF1/THBS2/CEACAM1/GATA2/TLR3/ADM/FGF1/AQP1/AMOT/C3/PLK2/SPARC/CXCR4/SEMA5A/AGTR1/IL12A/CYP1B1/TEK/ADGRB2/CTSH/ERBB2/EMILIN1/HDAC9/CXCL8/FGFBP1…	94
GO:0035850	epithelial cell differentiation involved in kidney development	18/3144	47/18866	0.000316302	0.00712196	0.00573278	FOXJ1/GREM1/FOXC2/MMP9/CD34/PTPRO/PDGFB/ACTA2/BMP4/MTSS1/JAG1/SIX2/BASP1/GATA3/PODXL/FAT4/GPR4/STAT1	18
GO:0042572	retinol metabolic process	18/3144	47/18866	0.000316302	0.00712196	0.00573278	AKR1B1/ALDH1A1/CYP27C1/DHRS9/RDH16/RDH5/CYP3A5/CYP1A1/RDH10/AKR1B10/LIPE/CYP1B1/RBP4/DHRS13/PNPLA2/SDR16C5/DGAT2/DHRS3	18
GO:0051321	meiotic cell cycle	64/3144	254/18866	0.000322405	0.00720698	0.00580121	DAZL/SYCP3/TDRD9/BTBD18/FAM9C/MAEL/HORMAD1/TDRD1/FKBP6/MEIOB/TAF1L/BRDT/TDRD12/SYCE1/TEX11/PIWIL2/TERB1/SMC1B/DUSP13/PSMA8/MAJIN/BOLL/TEX14/NPPC/DMRT1/SPATA22/EREG/STAG3/IHO1/FAM9B/TEX15/CNTD1/CYP26B1/PIWIL4/DDX4/SYCP2/SHOC1/ASZ1/RNF212/PRDM9/HUS1B/MEI1/REC8/MEIOC/DUSP1/HSPA2/RAD21L1/CATSPERZ/AURKC/CCNB3/ZNF711/CCNA1/WNT4/RSPH1/SYCE1L/MOV10L1/PDE3A/NPR2/HUS1/MAPK15/BRCA2/CCNE1/SIRT7/MSX2	64
GO:2000027	regulation of animal organ morphogenesis	64/3144	254/18866	0.000322405	0.00720698	0.00580121	GREM1/FOXC2/WNT11/CHAD/GRHL3/HGF/HOXB7/PSMA8/PRICKLE2/ENAM/WNT2/NGFR/CD34/SFRP1/BMP2/DIO3/TNFRSF11B/PLEKHA4/EDN1/TNFAIP3/SOX8/TGFB2/RSPO2/WNT10A/ROBO2/ENG/SEMA3C/SULF1/APCDD1/AMTN/CEACAM1/SHH/TACSTD2/FGF1/FGF7/BMP4/HOXD13/PDGFA/BDNF/JAG1/GLI1/SIX2/CSF1/BASP1/DACT1/PSMB9/HES1/GATA3/WNT4/FZD7/TBX2/FZD5/ARHGEF19/WNT2B/PARD6A/STOX1/PSMB8/STAT1/SIX1/RUNX2/BCOR/PIM1/LIMS2/FOXC1	64
GO:0033627	cell adhesion mediated by integrin	24/3144	71/18866	0.000324471	0.00721188	0.00580515	VTN/FOXC2/TESC/ITGA4/PIK3CG/COL16A1/ITGB6/ITGB7/MUC1/FERMT3/TGFB2/CYP1B1/ITGB3/ITGAV/NPNT/PODXL/ITGA5/ITGB2/CCN3/SKAP1/PTPN6/ITGB5/FBN1/SWAP70	24
GO:0070661	leukocyte proliferation	76/3144	313/18866	0.000324954	0.00721188	0.00580515	FOXJ1/GREM1/CTLA4/TNFRSF4/TNFSF18/IGF2/PYCARD/CD74/ZAP70/TNFRSF1B/PIK3CG/CD40/EBI3/DOCK2/IHH/MZB1/FKBP1B/ARG2/CD274/TNFAIP3/GPNMB/VTCN1/IL6/CR2/VSIR/BST1/INPP5D/PTPRC/RASGRP1/CD6/CD79A/IL7R/HHLA2/SHH/CDKN1A/IL33/BLK/BTK/LGALS9/MPL/BMP4/IL15/SLC11A1/ACE/CCDC88B/TLR4/IGFBP2/IL12A/CSF1/PDCD1LG2/PDE5A/HES1/GAL/ERBB2/IL23A/WNT4/TNFSF4/TNFSF9/PLCL2/SLC39A10/KITLG/PAWR/CD86/IRS2/SDC4/FYN/SH3RF1/AHR/GPAM…	76
GO:0048663	neuron fate commitment	23/3144	67/18866	0.00033261	0.00735543	0.0059207	FOXG1/NRG1/NKX2-1/DLL1/DMRTA2/IHH/POU4F1/PRRX1/NOTCH3/EVX1/DLL4/HOXD10/HOXC10/SHH/GATA2/DLX2/BMP4/MYT1L/JAG2/EPOP/NKX6-1/ISL2/SIX1	23
GO:0071692	protein localization to extracellular region	107/3144	470/18866	0.00033489	0.0073601	0.00592446	NNAT/PTPRN/FGB/TNFRSF4/FFAR4/TFAP2B/SLC30A8/COMP/CFTR/SYT11/ANKRD1/HCAR2/SUCNR1/GCK/FGG/CD40/CD34/SFRP1/CTAGE1/MAFA/KCNG2/IL1RN/FKBP1B/GIPR/C1QTNF5/IL6/SAA1/POU2F2/ILDR2/TGFB2/TLR1/RAB3B/CADM1/CBLN1/ACVR1C/SCG2/ADORA2A/SRGN/NLRP12/RSAD2/MYOM1/PFKFB2/ACHE/ADCYAP1/ABAT/SRCIN1/RCN3/IL33/BLK/HTR2B/VGF/TLR2/ADAM8/KRT20/NOX5/GJA5/TMEM106A/FAM3D/TLR4/TACR2/CD14/IL12A/RBP4/GPR68/FBN2/HNF4A/GAL/STXBP5L/TN…	107
GO:0021953	central nervous system neuron differentiation	51/3144	192/18866	0.000335198	0.0073601	0.00592446	FOXG1/MDGA2/NKX2-1/NPY/WNT2/ID4/CNTN2/SFRP1/HES5/POU4F1/MDGA1/EVX1/DLL4/CEND1/HOXD10/CBLN1/ROBO2/HOXC10/DLX5/OTP/SHH/GATA2/SLC4A10/DLX2/EOMES/DRAXIN/EPHA4/EPHB6/NANOS1/HES1/UNC5D/DCLK1/TOX/NR4A2/MAP2/ATF5/CHD5/C12orf57/NKX6-1/INHBA/ZEB2/PTEN/EPHB1/ISL2/GDPD5/RAPGEF2/SLIT2/SPTBN4/ERBB4/LHX6/DCLK2	51
GO:0003229	ventricular cardiac muscle tissue development	20/3144	55/18866	0.000337384	0.00736866	0.00593136	FOXC2/NRG1/COL11A1/MYBPC3/TNNC1/POU4F1/TNNT2/DLL4/TGFB2/ENG/DSP/TNNI3/RYR2/SMAD7/HEY2/PKP2/HEG1/PPP1R13L/TBX3/FOXC1	20
GO:0046633	alpha-beta T cell proliferation	15/3144	36/18866	0.000339597	0.00736866	0.00593136	ZAP70/EBI3/DOCK2/ARG2/CD274/VSIR/PTPRC/LGALS9/IL15/IL23A/TNFSF4/SH3RF1/ELF4/HLA-A/HLA-E	15
GO:0060113	inner ear receptor cell differentiation	21/3144	59/18866	0.00033982	0.00736866	0.00593136	DLL1/HES5/USH1G/USH2A/FGF20/PDZD7/BMP4/MYCL/SLITRK6/LHFPL5/JAG1/RIPOR2/HES1/LRTOMT/JAG2/ATP8B1/MYO7A/FAT4/TMC1/SDC4/HEY2	21
GO:0071466	cellular response to xenobiotic stimulus	36/3144	123/18866	0.000340348	0.00736866	0.00593136	UGT1A10/UGT1A8/PON3/PTGS1/DPEP1/GRIN1/UGT1A7/CYP26B1/UGT1A4/UGT1A1/UGT1A6/SULT1A1/GSTM1/ARNT2/GGT1/CES3/AKR7A3/CYP3A5/CYP1A1/SULT1B1/SULT1A2/AOC2/GSTO2/CYP1B1/AHRR/AOC3/CYP2S1/RORC/HNF4A/EPHX1/NR1I2/AHR/NAT1/AADAC/MTARC2/SULT1A3	36
GO:0030205	dermatan sulfate metabolic process	8/3144	13/18866	0.000342829	0.0073965	0.00595377	BCAN/BGN/DCN/CSPG4/NCAN/VCAN/DSE/CSPG5	8
GO:0002717	positive regulation of natural killer cell mediated immunity	13/3144	29/18866	0.000356145	0.00765712	0.00616355	VAV1/CD160/CADM1/RASGRP1/IL12A/RAET1G/HLA-F/RAET1E/LAG3/SH2D1B/CD226/NECTIN2/HLA-E	13
GO:0007159	leukocyte cell-cell adhesion	86/3144	364/18866	0.000359783	0.00768484	0.00618586	THY1/FOXJ1/CTLA4/LCK/IGF2/PYCARD/CD74/ZAP70/VNN1/ITGA4/EBI3/OLR1/IHH/VAV1/CD160/ARG2/CD274/GPNMB/VTCN1/IL6/ITGB7/FERMT3/FGL2/VSIR/PTPRC/RASGRP1/ADORA2A/CD6/LOXL3/IL7R/HHLA2/CEACAM1/SHH/RHOH/LGALS9/ADAM8/PECAM1/EGR3/BMP4/IL15/EFNB2/NR4A3/CCDC88B/IGFBP2/IL12A/RIPOR2/PDCD1LG2/PDE5A/RAG1/HAS2/HES1/GATA3/CCL28/ERBB2/IL23A/TNFSF4/TNFSF9/LAG3/PAWR/ITGA5/ITGB2/CD86/SOCS1/SMAD7/FUT4/SELPLG/SDC4/FYN/SKAP1/…	86
GO:0032680	regulation of tumor necrosis factor production	33/3144	110/18866	0.000360698	0.00768484	0.00618586	POMC/CYBA/CD36/ACP5/PYCARD/CD34/SPON2/ARG2/TNFAIP3/GPNMB/FCER1G/VSIR/PTPRC/RASGRP1/TLR3/LGALS9/TLR2/TLR4/CD14/LTF/IRAK3/IL23A/LY96/ANGPT1/ZFP36/CARD9/MC1R/CLU/PTPN6/ZC3H12A/CHRNA7/CACTIN/HLA-E	33
GO:1904062	regulation of cation transmembrane transport	83/3144	349/18866	0.000362209	0.00768484	0.00618586	THY1/KCNS1/KCNE3/CYBA/ACTN2/TESC/LRRC38/F2RL3/PDZK1/MMP9/GRIN1/PIK3CG/JPH4/JPH3/RRAD/S100A1/KCNH2/CACNG6/FKBP1B/FXYD3/P2RY6/GALR2/KCNE4/PDE4B/BDKRB1/ARC/JPH2/ATP1B1/STOM/HSPA2/GRIA4/CXCL11/KCNJ2/HAP1/FGF11/GRIA3/SCN3B/CTSS/JPH1/PCSK9/NLGN3/RGS9/CAPN3/TMEM38A/SHANK1/PPARGC1A/GAL/FHL1/LRRC7/RYR2/GJC2/MAPK8IP2/ATP2A1/PTEN/HECW2/TSPAN13/CBARP/KCNIP3/PTK2B/SLC43A2/TMC1/FYN/WNK2/SLC31A2/SNCA/FGF12/CACN…	83
GO:0050655	dermatan sulfate proteoglycan metabolic process	9/3144	16/18866	0.00036364	0.00768484	0.00618586	BCAN/BGN/DCN/CSPG4/CSGALNACT1/NCAN/VCAN/DSE/CSPG5	9
GO:0090136	epithelial cell-cell adhesion	9/3144	16/18866	0.00036364	0.00768484	0.00618586	BVES/IHH/JUP/DSP/CYP1B1/PLEKHA7/CCN3/CAMSAP3/ITGB5	9
GO:0007611	learning or memory	65/3144	260/18866	0.000366776	0.00772475	0.00621798	SERPINF1/CCK/PTGS2/CLDN5/FZD9/STRA6/NPTX2/GRM5/LRRN4/EGR2/SYT11/GRIN1/JPH4/MUSK/JPH3/CNTN2/SLC8A2/NGF/PRKCG/SLC17A7/FOS/CALB1/FOXO6/GALR2/DNAH11/ARC/PTCHD1/TLR2/PLK2/SCN2A/BDNF/SLC12A5/TACR2/GM2A/SLC2A4/GATM/RGS14/NLGN3/RAG1/SHANK1/KCNK10/MME/MAPK8IP2/KCNK2/OXTR/NLGN4X/ITGA5/BRSK1/PTEN/UCN/LGMN/HRH1/APOE/C1QL1/SYNPO/FYN/CTNS/NRGN/TANC1/PAK6/SYNJ1/DLG4/CHRNA7/PPP1R1B/ZNF385A	65
GO:0007127	meiosis I	35/3144	119/18866	0.000369049	0.00774627	0.00623531	SYCP3/TDRD9/BTBD18/MAEL/HORMAD1/MEIOB/BRDT/SYCE1/TEX11/PIWIL2/TERB1/PSMA8/MAJIN/SPATA22/STAG3/IHO1/TEX15/CNTD1/DDX4/SYCP2/SHOC1/RNF212/PRDM9/MEI1/REC8/MEIOC/HSPA2/RAD21L1/ZNF711/CCNA1/SYCE1L/MOV10L1/BRCA2/CCNE1/SIRT7	35
GO:0032970	regulation of actin filament-based process	94/3144	405/18866	0.000377986	0.00790706	0.00636474	KCNE3/GPR65/ACTN2/PDPN/WNT11/GRHL3/FES/PYCARD/MYBPC3/BAIAP2L2/ARHGAP40/VILL/SFRP1/EPHA1/TNNC1/RND2/EDN1/ESAM/SYNPO2/NEB/FMN1/BST1/HCLS1/PDE4B/JUP/SYNPO2L/FAM107A/PDGFRA/KCNJ2/RHOH/SPTBN5/TACSTD2/GJA5/CCL26/ELN/IQGAP2/PDGFA/SERPINF2/SEMA5A/PHLDB2/DSP/STC1/CARMIL2/RND1/SCIN/TEK/ARHGAP6/SHANK1/CNN2/ARHGEF5/WNT4/RYR2/IQANK1/PLEKHG2/ARHGDIB/RND3/TMEFF2/ATP2A1/CCN2/C15orf62/RHOF/DMTN/BAIAP2L1/ARHGEF19/…	94
GO:1902105	regulation of leukocyte differentiation	71/3144	290/18866	0.000389439	0.00811922	0.00653551	FOXJ1/CTLA4/TESC/FES/CD74/ZAP70/VNN1/SFRP1/IHH/IL20/POU4F1/PRDM1/CLDN18/CYP26B1/IRF4/FOS/FGL2/VSIR/INPP5D/PTPRC/RASGRP1/HCLS1/LOXL3/IL7R/CEACAM1/SHH/GATA2/RHOH/TLR3/HOXA7/INHA/BTK/LGALS9/ADAM8/EGR3/BMP4/IL15/TLR4/IL12A/CSF1/IRF7/RAG1/LRRC17/GPR68/FSTL3/LTF/GATA3/ERBB2/IL23A/TNFSF4/TNFSF9/TOX/TMEM178A/LAG3/HLA-B/KITLG/INHBA/CD86/SOCS1/SMAD7/GPR137/SH3RF1/DUSP10/NRARP/UBASH3B/NFKBID/PTPN6/TMEM131L/…	71
GO:0022412	cellular process involved in reproduction in multicellular organism	88/3144	375/18866	0.000391809	0.00814122	0.00655322	DAZL/SYCP3/SPANXB1/TDRD9/BTBD18/FAM9C/MAEL/HORMAD1/TDRD1/FKBP6/MEIOB/ANGPT2/TAF1L/BRDT/TDRD12/SOHLH2/ADAD1/TEX11/PIWIL2/CFTR/YBX2/SPINK1/FOXL2/TEX14/SOX30/NPPC/DMRT1/EREG/IHO1/SFRP1/FAM9B/TEX15/IHH/PRDM1/SPAG6/CYP26B1/CXADR/PIWIL4/DDX4/TCP11/SYCP2/DND1/ASZ1/ROBO2/RIMBP3B/MEI1/NEURL1/REC8/MEIOC/DHH/HSPA2/CABYR/BNC1/BMP4/NOX5/RIMBP3/CATSPERZ/AURKC/NANOS3/IQCG/PTGDR2/DZIP1/PDE5A/NANOS1/CCNA1/OSBP2/W…	88
GO:0061097	regulation of protein tyrosine kinase activity	29/3144	93/18866	0.000393853	0.00815254	0.00656234	THY1/GREM1/NRG1/GRM5/DOK7/EPGN/EREG/CASS4/AFAP1L2/PTPRC/NEURL1/NEDD9/SRCIN1/PDGFB/GPRC5B/ACE/GPRC5A/BDNF/EPHA4/HBEGF/MVP/CBLB/TGFA/BTC/FYN/DLG4/ZGPAT/PTK6/CAV1	29
GO:1903524	positive regulation of blood circulation	25/3144	76/18866	0.000394987	0.00815254	0.00656234	FGB/PTGS2/AVPR1A/FGG/EDN1/TGFB2/ADRA1D/PTGER2/ADM/GJA5/ADRA1B/SCN3B/RYR2/ATP2A1/OXTR/CCN2/GCH1/TBXA2R/UCN/HRH1/HEY2/ADRB1/RGS4/NOS1AP/CAV1	25
GO:0003012	muscle system process	106/3144	467/18866	0.00039924	0.00821293	0.00661094	KCNE3/CYBA/EDNRB/PTGS2/ACTN2/CKMT2/HTR1D/PGAM2/CHRNE/COMP/CHRNA1/MYOZ1/MYBPC3/TPM2/SMPX/TNFRSF1B/PIK3CG/CRYAB/UTS2/HSPB6/KCNJ8/TNNC1/CHRNB4/KCNH2/TNNT2/DES/ACTC1/FKBP1B/ANKRD2/NMUR2/ACTG2/EDN1/ARG2/SPHK1/NOS3/TNNC2/PTGER3/NEB/GALR2/KCNE4/MB/MYOM1/PDE4B/CACNA1G/SSTR2/JUP/SULF1/GUCY1A1/ATP1B1/ABAT/MYL9/P2RX6/HTR2B/P2RX3/ACTA2/KCNJ2/KCNJ12/LMCD1/GJA5/ACTN3/ADRA1B/IL15/MYOM3/NR4A3/SCN3B/TACR2/CXCR4/D…	106
GO:0006721	terpenoid metabolic process	36/3144	124/18866	0.00040378	0.00825151	0.006642	STRA6/UGT1A8/RBP1/UGT1A7/AKR1B1/ALDH1A1/CYP27C1/HMGCS2/DHRS9/CRABP1/RDH16/CYP26B1/UGT1A1/ABCA4/SDC2/CYP26C1/RDH5/CYP3A5/CYP1A1/RDH10/AKR1B10/LIPE/CYP1B1/RBP4/CYP2S1/DHRS13/PNPLA2/SDR16C5/BCO2/DGAT2/APOE/SDC4/CRABP2/GPC2/GPC5/DHRS3	36
GO:0061982	meiosis I cell cycle process	36/3144	124/18866	0.00040378	0.00825151	0.006642	SYCP3/TDRD9/BTBD18/MAEL/HORMAD1/MEIOB/BRDT/SYCE1/TEX11/PIWIL2/TERB1/PSMA8/MAJIN/SPATA22/STAG3/IHO1/TEX15/CNTD1/DDX4/SYCP2/SHOC1/RNF212/PRDM9/MEI1/REC8/MEIOC/HSPA2/RAD21L1/ZNF711/CCNA1/SYCE1L/MOV10L1/MAPK15/BRCA2/CCNE1/SIRT7	36
GO:0045684	positive regulation of epidermis development	17/3144	44/18866	0.000408232	0.00831504	0.00669314	KRT17/ZBED2/SFRP4/ALOX15B/IL20/OVOL2/SULT2B1/TGFB2/KDF1/BMP4/HPSE/GAL/CYP27B1/PTCH2/PLAAT4/MSX2/FOXC1	17
GO:0150115	cell-substrate junction organization	31/3144	102/18866	0.000417831	0.00848266	0.00682807	THY1/GREM1/ACTN2/KRT14/SFRP1/THBS1/COL16A1/ACVRL1/FMN1/APOD/FAM107A/FN1/ACTN3/PHLDB2/LAMB3/TEK/ARHGAP6/WNT4/ITGA5/PTEN/DMTN/PTK2B/SDC4/RHOD/CAMSAP3/MAPRE2/WHAMM/AJUBA/LIMCH1/LAMC2/TESK2	31
GO:0007189	adenylate cyclase-activating G protein-coupled receptor signaling pathway	41/3144	147/18866	0.00042183	0.00853585	0.00687088	ADGRL4/GPR65/PTGIR/RXFP1/RAMP2/UCN2/ADGRL3/ADGRE1/ADGRB1/S1PR5/PTGER3/GALR2/ADORA2A/PTGER1/ADRA1D/MRAP2/ADCYAP1/CXCL11/PTGER2/ADM/PTHLH/ADRA1B/ADGRG5/GPR78/ADGRE2/ADGRG3/ADGRG4/ADGRG2/ADGRB2/ADGRD1/ABCA1/TBXA2R/APLP1/GNAL/MC1R/GPR4/RAPGEF2/LPAR2/ADORA2B/ADRB1/S1PR2	41
GO:0055010	ventricular cardiac muscle tissue morphogenesis	18/3144	48/18866	0.000427992	0.0086176	0.00693668	FOXC2/NRG1/COL11A1/MYBPC3/TNNC1/POU4F1/TNNT2/DLL4/TGFB2/ENG/DSP/TNNI3/RYR2/SMAD7/HEY2/PKP2/HEG1/FOXC1	18
GO:0061572	actin filament bundle organization	44/3144	161/18866	0.000430471	0.0086176	0.00693668	GPR65/WNT11/BAIAP2L2/ESPNL/SFRP1/EPHA1/SYNPO2/SYNPO2L/FAM107A/NEDD9/RFLNB/TACSTD2/ELN/SERPINF2/PHLDB2/ESPN/ARHGAP6/SHANK1/ARHGEF5/WNT4/LCP1/TMEFF2/PAWR/CCN2/FSCN2/DMTN/BAIAP2L1/FHDC1/PTK2B/SYNPO/SDC4/AIF1L/RHOD/LIMCH1/RDX/EZR/MICAL1/ITGB5/TGFB3/RGCC/MET/RAPGEF3/SWAP70/LIMA1	44
GO:0030206	chondroitin sulfate biosynthetic process	12/3144	26/18866	0.000431437	0.0086176	0.00693668	BCAN/BGN/DCN/CSPG4/CSGALNACT1/NCAN/CHST11/VCAN/DSE/CSPG5/CHST7/CHSY3	12
GO:0032967	positive regulation of collagen biosynthetic process	12/3144	26/18866	0.000431437	0.0086176	0.00693668	IHH/ENG/SERPINB7/BMP4/SERPINF2/WNT4/CCN2/CREB3L1/UCN/SCX/TGFB3/RGCC	12
GO:0032330	regulation of chondrocyte differentiation	19/3144	52/18866	0.00043934	0.00874724	0.00704104	GREM1/EFEMP1/ADAMTS12/ACVRL1/AXIN2/PTHLH/RFLNB/BMP4/SHOX2/SIX2/SCIN/WNT9A/CCN2/SMAD7/CHADL/LTBP3/NKX3-2/RUNX2/ADAMTS7	19
GO:0061098	positive regulation of protein tyrosine kinase activity	21/3144	60/18866	0.000441607	0.00876419	0.00705468	GREM1/NRG1/GRM5/DOK7/EPGN/EREG/CASS4/AFAP1L2/NEURL1/NEDD9/SRCIN1/PDGFB/GPRC5B/ACE/BDNF/EPHA4/HBEGF/TGFA/BTC/FYN/DLG4	21
GO:0090183	regulation of kidney development	20/3144	56/18866	0.000443476	0.00877318	0.00706191	GREM1/MMP9/HOXB7/SOX8/EGR1/SHH/PDGFB/SERPINB7/TACSTD2/BMP4/PDGFA/SIX2/BASP1/GATA3/WNT4/FAT4/WNT2B/STAT1/SIX1/FOXD1	20
GO:1903169	regulation of calcium ion transmembrane transport	42/3144	152/18866	0.000447675	0.00882803	0.00710607	THY1/KCNE3/CYBA/F2RL3/PIK3CG/JPH4/JPH3/RRAD/S100A1/CACNG6/FKBP1B/P2RY6/PDE4B/BDKRB1/JPH2/ATP1B1/HSPA2/CXCL11/HAP1/JPH1/RGS9/CAPN3/TMEM38A/RYR2/GJC2/ATP2A1/TSPAN13/CBARP/PTK2B/TMC1/FYN/SNCA/CACNB4/LIME1/UBASH3B/PTPN6/DYSF/STAC/CACNB3/NOS1AP/FGF14/GEM	42
GO:0032102	negative regulation of response to external stimulus	99/3144	433/18866	0.000468494	0.00920925	0.00741293	SERPINF1/GREM1/FGB/CCK/ANGPT2/VTN/FFAR4/CARD16/ALOX12/IL1R2/ACP5/EPPK1/SYT11/HGF/PYCARD/FGG/GRIN1/TNFRSF1B/CD34/THBS1/EDN1/ARG2/TNFAIP3/NOS3/SAA1/SEMA6B/SEMA4A/MMP28/FGL2/THBD/SERPINB2/AOAH/PTPRC/ADORA2A/NLRP12/ROBO2/APOD/SEMA3G/SEMA3C/PTPRO/DUSP1/PDGFRA/ADCYAP1/ABAT/CEACAM1/PDGFB/PROC/LGALS9/LRFN5/CD96/TAFA3/PDGFA/ACOD1/FNDC4/SERPINF2/EPHA4/SEMA5A/PHLDB2/HLA-F/TEK/LTF/GATA3/IRAK3/TYRO3/WNT4/HLA-…	99
GO:0046683	response to organophosphorus	38/3144	134/18866	0.000472295	0.00923555	0.00743409	PTPRN/PTGS2/SLC5A5/CIB2/CFTR/CDO1/REN/DUOX1/HCN2/PIK3CG/COL1A1/FOS/P2RY6/THBD/GPD1/DUSP1/P2RX6/MMP19/P2RX3/VGF/AQP1/SPARC/STC1/ABCC9/FOSB/TEK/PTEN/DMTN/PANX1/PTK2B/AANAT/PDE3A/RAPGEF2/AHR/STAT1/P2RY11/EZR/RAPGEF3	38
GO:0051017	actin filament bundle assembly	43/3144	157/18866	0.000472815	0.00923555	0.00743409	GPR65/WNT11/BAIAP2L2/ESPNL/SFRP1/EPHA1/SYNPO2/SYNPO2L/FAM107A/NEDD9/TACSTD2/ELN/SERPINF2/PHLDB2/ESPN/ARHGAP6/SHANK1/ARHGEF5/WNT4/LCP1/TMEFF2/PAWR/CCN2/FSCN2/DMTN/BAIAP2L1/FHDC1/PTK2B/SYNPO/SDC4/AIF1L/RHOD/LIMCH1/RDX/EZR/MICAL1/ITGB5/TGFB3/RGCC/MET/RAPGEF3/SWAP70/LIMA1	43
GO:0032640	tumor necrosis factor production	34/3144	116/18866	0.000476235	0.00927311	0.00746433	POMC/CYBA/CD36/ACP5/PYCARD/CD34/SPON2/ARG2/TNFAIP3/GPNMB/FCER1G/VSIR/PTPRC/RASGRP1/TLR3/LGALS9/TLR2/TMEM106A/TLR4/CD14/LTF/IRAK3/IL23A/LY96/ANGPT1/ZFP36/CARD9/MC1R/CLU/PTPN6/ZC3H12A/CHRNA7/CACTIN/HLA-E	34
GO:0051048	negative regulation of secretion	50/3144	190/18866	0.000481668	0.00934949	0.00752581	MAOB/TNFRSF4/FFAR4/NRG1/SYT11/HTR1B/CD74/TNFRSF1B/SFRP1/FKBP1B/EDN1/PTGER3/NMB/ACVR1C/SRGN/NLRP12/RSAD2/STXBP6/ABAT/CEACAM1/IL1RAPL1/SRCIN1/IL33/VAMP8/INHA/LGALS9/FAM3D/TACR2/IL12A/HLA-F/TFF2/STXBP5L/HDAC9/OXTR/INHBA/UCN/IL11/CBARP/SIRT4/APOE/NR1H3/IL13RA2/CCN3/SNCA/ADTRP/RSC1A1/KLF7/RGCC/SPX/SLC30A1	50
GO:1905314	semi-lunar valve development	15/3144	37/18866	0.000483824	0.00936199	0.00753588	STRA6/TNFRSF1B/DLL4/NOS3/TGFB2/ROBO2/BMP4/GJA5/SNAI1/ELN/JAG1/GATA3/EMILIN1/HEY2/SLIT2	15
GO:0042098	T cell proliferation	51/3144	195/18866	0.000497383	0.00959438	0.00772294	FOXJ1/CTLA4/TNFRSF4/TNFSF18/IGF2/PYCARD/ZAP70/TNFRSF1B/PIK3CG/EBI3/DOCK2/IHH/FKBP1B/ARG2/CD274/GPNMB/VTCN1/IL6/VSIR/PTPRC/RASGRP1/CD6/HHLA2/SHH/LGALS9/BMP4/IL15/SLC11A1/CCDC88B/IGFBP2/IL12A/PDCD1LG2/PDE5A/HES1/ERBB2/IL23A/WNT4/TNFSF4/TNFSF9/PAWR/CD86/SDC4/FYN/SH3RF1/GPAM/ELF4/PTPN6/TMEM131L/HLA-A/HLA-E/PELI1	51
GO:0060079	excitatory postsynaptic potential	31/3144	103/18866	0.000503685	0.00968576	0.00779649	CHRNE/CHRNA1/GRIN1/CHRNB4/SLC8A2/CHRNA9/SLC17A7/CBLN1/ADORA2A/GRIN2D/IGSF11/GRIK2/P2RX6/P2RX3/GRIK5/NLGN3/DMPK/LRRK2/SHANK1/RIMS1/MAPK8IP2/NLGN4X/PTEN/PTK2B/TMEM25/CHRNB1/DLG4/S1PR2/CHRNA7/CACNB3/RGS4	31
GO:0006029	proteoglycan metabolic process	28/3144	90/18866	0.000512781	0.00983015	0.00791272	EGFLAM/HEXA/HYAL4/BCAN/COL11A1/GAL3ST3/HYAL1/BGN/DCN/COL2A1/BMP2/IHH/ADAMTS12/CSPG4/SPOCK2/CSGALNACT1/NCAN/SULF1/CHST11/VCAN/DSE/HPSE/CSPG5/SPOCK3/GAL3ST4/CHST7/NDNF/CHSY3	28
GO:0009410	response to xenobiotic stimulus	37/3144	130/18866	0.000515775	0.00983901	0.00791985	UGT1A10/UGT1A8/PON3/PTGS1/DPEP1/GRIN1/UGT1A7/CYP26B1/UGT1A4/UGT1A1/UGT1A6/SULT1A1/GSTM1/ARNT2/GGT1/CES3/AKR7A3/CYP3A5/CYP1A1/SULT1B1/SULT1A2/AOC2/GSTO2/CYP1B1/AHRR/AOC3/CYP2S1/RORC/HNF4A/EPHX1/NR1I2/AHR/NAT1/AADAC/MTARC2/TIGAR/SULT1A3	37
GO:0003208	cardiac ventricle morphogenesis	24/3144	73/18866	0.000516421	0.00983901	0.00791985	FOXC2/NRG1/COL11A1/MYBPC3/GRHL2/TNNC1/POU4F1/TNNT2/DLL4/TGFB2/ENG/SEMA3C/DSP/JAG1/TNNI3/GATA3/RYR2/CPE/SMAD7/HEY2/PKP2/HEG1/PPP1R13L/FOXC1	24
GO:0002065	columnar/cuboidal epithelial cell differentiation	35/3144	121/18866	0.000519844	0.00987384	0.00794788	TP63/ROS1/WNT11/NPY/ENAM/DLL1/BMP2/HES5/PRDM1/CDKN1A/PDZD7/BMP4/MYCL/SLITRK6/LHFPL5/JAG1/RIPOR2/HES1/LRTOMT/HNF4A/CDH2/JAG2/WNT4/NKX6-1/SIDT2/MYO7A/TMC1/HEY2/SAV1/GATA6/NKX3-2/HOXA5/PDX1/TIGAR/PTK6	35
GO:0046651	lymphocyte proliferation	69/3144	283/18866	0.000527296	0.00998475	0.00803716	FOXJ1/CTLA4/TNFRSF4/TNFSF18/IGF2/PYCARD/CD74/ZAP70/TNFRSF1B/PIK3CG/CD40/EBI3/DOCK2/IHH/MZB1/FKBP1B/ARG2/CD274/GPNMB/VTCN1/IL6/CR2/VSIR/BST1/INPP5D/PTPRC/RASGRP1/CD6/CD79A/IL7R/HHLA2/SHH/CDKN1A/BLK/BTK/LGALS9/MPL/BMP4/IL15/SLC11A1/CCDC88B/TLR4/IGFBP2/IL12A/PDCD1LG2/PDE5A/HES1/GAL/ERBB2/IL23A/WNT4/TNFSF4/TNFSF9/PLCL2/SLC39A10/PAWR/CD86/IRS2/SDC4/FYN/SH3RF1/AHR/GPAM/ELF4/PTPN6/TMEM131L/HLA-A/HLA-E/P…	69
GO:0060055	angiogenesis involved in wound healing	13/3144	30/18866	0.000533203	0.0100658	0.00810243	FOXC2/CD34/TNFAIP3/MCAM/GATA2/CXCR4/HPSE/ITGB3/B4GALT1/NDNF/PRCP/GPR4/SLC12A2	13
GO:0106106	cold-induced thermogenesis	40/3144	144/18866	0.000538328	0.010101	0.00813072	PLAC8/FFAR4/LCN2/FOXC2/CD36/YBX2/DIO2/PTH2R/ALDH1A1/TRPV2/IRF4/TRPM8/BSCL2/ADAMTS5/HOXC10/FABP4/ACHE/ADCYAP1/EPAS1/IGF1R/PLCL1/ACTN3/IL15/TLR4/ACOT11/CXCR4/GATM/ELOVL3/PPARGC1A/EBF2/PLCL2/OXTR/MFAP2/APC/UCP2/NR1H3/PRKAB2/ADRB1/KDM6B/CAV1	40
GO:0120161	regulation of cold-induced thermogenesis	40/3144	144/18866	0.000538328	0.010101	0.00813072	PLAC8/FFAR4/LCN2/FOXC2/CD36/YBX2/DIO2/PTH2R/ALDH1A1/TRPV2/IRF4/TRPM8/BSCL2/ADAMTS5/HOXC10/FABP4/ACHE/ADCYAP1/EPAS1/IGF1R/PLCL1/ACTN3/IL15/TLR4/ACOT11/CXCR4/GATM/ELOVL3/PPARGC1A/EBF2/PLCL2/OXTR/MFAP2/APC/UCP2/NR1H3/PRKAB2/ADRB1/KDM6B/CAV1	40
GO:0007044	cell-substrate junction assembly	30/3144	99/18866	0.000542251	0.0101133	0.00814064	THY1/GREM1/ACTN2/KRT14/SFRP1/THBS1/COL16A1/ACVRL1/FMN1/APOD/FAM107A/FN1/ACTN3/PHLDB2/LAMB3/TEK/ARHGAP6/WNT4/ITGA5/PTEN/DMTN/PTK2B/SDC4/RHOD/CAMSAP3/WHAMM/AJUBA/LIMCH1/LAMC2/TESK2	30
GO:0010717	regulation of epithelial to mesenchymal transition	30/3144	99/18866	0.000542251	0.0101133	0.00814064	GREM1/ALX1/PDPN/NKX2-1/COL1A1/SFRP1/BMP2/OVOL2/IL6/AXIN2/TGFB2/ENG/BMP4/BAMBI/SNAI1/PHLDB2/ELL3/JAG1/GATA3/ZNF703/VASN/PTEN/DACT3/SMAD7/BCL9L/PHLDB1/PBLD/TGFB3/RGCC/FOXC1	30
GO:0070664	negative regulation of leukocyte proliferation	27/3144	86/18866	0.000546069	0.0101539	0.00817334	FOXJ1/GREM1/CTLA4/IHH/ARG2/CD274/TNFAIP3/GPNMB/VTCN1/VSIR/INPP5D/SHH/IL33/BLK/BTK/LGALS9/BMP4/PDCD1LG2/PDE5A/GAL/ERBB2/PAWR/CD86/SDC4/PTPN6/TMEM131L/PELI1	27
GO:0070838	divalent metal ion transport	106/3144	471/18866	0.000550964	0.0102143	0.00822192	THY1/KCNE3/CYBA/TRPA1/PTGS2/LCK/GRAMD2A/BSPRY/SLC30A8/F2RL3/CRACR2B/GRIN3B/SPINK1/GCK/RAMP2/GRIN1/SLC24A3/PIK3CG/JPH4/HTR2C/JPH3/TRPC6/ATP2B2/RRAD/S100A1/TRPV2/SLC8A2/TRPV4/CACNG6/FKBP1B/NMUR2/CHRNA9/NOS3/P2RY6/CLDN16/TRPC4/TRPM8/CALHM1/PTPRC/ADORA2A/GRIN2D/PDE4B/CACNA1G/BDKRB1/ATP2A3/JPH2/TRPM6/ATP1B1/HSPA2/CXCL11/PDGFB/HTR2B/P2RX3/KCNJ2/HAP1/SLC11A1/JPH1/CXCR4/BEST1/STC1/RGS9/CAPN3/TMEM38A/CYP2…	106
GO:0048565	digestive tract development	38/3144	135/18866	0.000553347	0.0102278	0.00823284	TP63/EDNRB/STRA6/WNT11/RBPMS2/NPY/FOXE1/SFRP1/IHH/PRDM1/CLDN18/OVOL2/TGFB2/CYP1A1/PDGFRA/SHH/CDKN1A/BMP4/HOXD13/DCHS1/SHOX2/GLI1/SIX2/DACT1/HES1/CXCL8/OXTR/TBX2/FAT4/COL3A1/SAV1/GATA6/NKX3-2/HOXA5/PDX1/TIGAR/TGFB3/PTK6	38
GO:0060675	ureteric bud morphogenesis	22/3144	65/18866	0.00055514	0.0102304	0.00823492	GREM1/WNT11/HOXB7/BMP2/PGF/SOX8/FMN1/SHH/TACSTD2/FGF1/BMP4/DCHS1/SIX2/HES1/GATA3/WNT4/NPNT/FGF2/FAT4/WNT2B/SIX1/FOXD1	22
GO:0007229	integrin-mediated signaling pathway	32/3144	108/18866	0.000559187	0.010244	0.00824587	THY1/ITGA4/COL16A1/ITGA7/VAV1/ITGB6/CDH17/ITGB7/FERMT3/FCER1G/BST1/FYB1/LOXL3/CEACAM1/NEDD9/FN1/TIMP1/LAT/ISG15/ITGB3/ITGAV/TXK/ITGA5/CCN2/ITGB2/DMTN/PTK2B/COL3A1/ITGA1/ITGB5/CD177/LIMS2	32
GO:0008593	regulation of Notch signaling pathway	32/3144	108/18866	0.000559187	0.010244	0.00824587	TP63/TCIM/MFNG/DLL1/HES5/NOTCH3/DLL4/NOS3/MAGEA1/TGFB2/ROBO2/EGFL7/NEURL1/GATA2/DLX2/DLK2/ELF3/JAG1/HES1/JAG2/GAS2/YJEFN3/NOTCH4/NOTCH2NLC/HEY2/CCN3/GDPD5/NOTCH2NLB/NRARP/BEND6/NOTCH2NLA/SLC35C1	32
GO:0003170	heart valve development	21/3144	61/18866	0.000568932	0.0103613	0.00834023	STRA6/TNFRSF1B/BMP2/PRDM1/DLL4/NOS3/TGFB2/ROBO2/BMP4/GJA5/SNAI1/DCHS1/SHOX2/ELN/JAG1/GATA3/EMILIN1/CCN1/HEY2/SCX/SLIT2	21
GO:0045576	mast cell activation	21/3144	61/18866	0.000568932	0.0103613	0.00834023	TSLP/FES/UNC13D/PIK3CG/LAT2/FCER1G/RASGRP1/GATA2/BLK/RHOH/VAMP8/BTK/LGALS9/NR4A3/LAT/ADGRE2/PIK3CD/CD226/IL13RA2/NECTIN2/ADORA2B	21
GO:0002448	mast cell mediated immunity	18/3144	49/18866	0.000572205	0.0103903	0.0083636	FES/UNC13D/PIK3CG/SPON2/LAT2/FCER1G/RASGRP1/GATA2/BLK/VAMP8/BTK/LGALS9/NR4A3/LAT/ADGRE2/PIK3CD/IL13RA2/ADORA2B	18
GO:0097479	synaptic vesicle localization	20/3144	57/18866	0.000577379	0.0104527	0.00841381	SYN1/KIF5A/MX1/MX2/SNAP91/LIN7A/SLC2A4/NLGN3/LRRK2/CDH2/MAP2/SYN2/AP3B2/BRSK1/PTEN/AP3S1/PINK1/SYNJ1/BLOC1S3/KIF5C	20
GO:0032964	collagen biosynthetic process	19/3144	53/18866	0.000579016	0.0104527	0.00841381	NPPC/COL1A1/IHH/IL6/CYGB/ENG/RCN3/SERPINB7/BMP4/SERPINF2/SERPINH1/WNT4/EMILIN1/CCN2/CREB3L1/UCN/SCX/TGFB3/RGCC	19
GO:0043046	DNA methylation involved in gamete generation	10/3144	20/18866	0.000593417	0.0106815	0.00859801	TDRD9/MAEL/TDRD1/FKBP6/TDRD12/PIWIL2/PIWIL4/DDX4/ASZ1/MOV10L1	10
GO:0031349	positive regulation of defense response	89/3144	385/18866	0.000609761	0.0109123	0.00878381	ICAM2/CYBA/CCK/PTGS2/IL17B/TSLP/MUC2/SUCNR1/PYCARD/PSMA8/PIK3CG/EREG/GBP5/TGM2/MUC16/VAV1/AIM2/CD160/MUC12/TRPV4/IL6/MUC1/HPX/MAPK13/PTGER3/FCER1G/CADM1/MUC5AC/MUC4/NLRC4/RASGRP1/IL17D/NLRP12/KLK5/MUC13/CD6/MUC3A/FABP4/RELB/C2CD4A/IL33/TLR3/VAMP8/BTK/TLR2/ADAM8/GPRC5B/IL15/TAFA3/C3/TLR4/AGTR1/MUC20/IL12A/IRF7/PSMB9/RAET1G/HLA-F/LRRK2/RAET1E/COCH/GPSM3/IL23A/TNFSF4/NLRP10/LAG3/OPTN/SH2D1B/MUC15/TX…	89
GO:0002703	regulation of leukocyte mediated immunity	54/3144	211/18866	0.000609765	0.0109123	0.00878381	FOXJ1/C4BPB/C4BPA/FES/UNC13D/TNFRSF1B/CD40/VAV1/CD160/IL6/HPX/FCER1G/CADM1/PTPRC/RASGRP1/RSAD2/IL7R/CEACAM1/GATA2/BLK/TLR3/VAMP8/BTK/LGALS9/CD96/CXCL6/C3/TLR4/ADGRE2/IL12A/RAET1G/HLA-F/IL1R1/GATA3/RAET1E/IL23A/TNFSF4/LAG3/SH2D1B/HLA-B/MR1/ITGB2/TNFSF13/SMAD7/CD226/FZD5/SHLD1/IL13RA2/NECTIN2/ADORA2B/PTPN6/HLA-A/HLA-E/CD177	54
GO:0009306	protein secretion	104/3144	462/18866	0.000612384	0.0109276	0.00879611	NNAT/PTPRN/FGB/TNFRSF4/FFAR4/TFAP2B/SLC30A8/COMP/CFTR/SYT11/ANKRD1/HCAR2/SUCNR1/GCK/FGG/CD40/CD34/SFRP1/CTAGE1/MAFA/KCNG2/IL1RN/FKBP1B/GIPR/C1QTNF5/IL6/SAA1/POU2F2/ILDR2/TGFB2/TLR1/RAB3B/CADM1/CBLN1/ACVR1C/SCG2/ADORA2A/SRGN/NLRP12/RSAD2/MYOM1/PFKFB2/ACHE/ADCYAP1/ABAT/SRCIN1/RCN3/IL33/BLK/HTR2B/VGF/TLR2/ADAM8/KRT20/NOX5/GJA5/TMEM106A/FAM3D/TLR4/TACR2/CD14/IL12A/RBP4/GPR68/HNF4A/GAL/STXBP5L/TNFSF4/…	104
GO:0007009	plasma membrane organization	33/3144	113/18866	0.000614456	0.0109331	0.00880051	SYT11/BIN2/BAIAP2L2/CAVIN2/TGFB2/PTPRC/FER1L6/A4GALT/MTSS1/FA2H/CXCR4/ANO9/PRX/SH3GL2/ANO3/XKR9/SYPL2/TMEFF2/EHD2/CAV2/DMKN/PLSCR4/PTEN/FAT4/BAIAP2L1/UGCG/PACSIN1/WHAMM/CLU/DYSF/MTSS2/XKR6/CAV1	33
GO:0006937	regulation of muscle contraction	46/3144	173/18866	0.000622489	0.0110443	0.00889002	KCNE3/PTGS2/MYBPC3/PIK3CG/HSPB6/TNNC1/CHRNB4/TNNT2/FKBP1B/NMUR2/EDN1/SPHK1/TNNC2/PDE4B/SSTR2/JUP/GUCY1A1/ATP1B1/ABAT/MYL9/KCNJ2/GJA5/ACTN3/ADRA1B/TACR2/DSP/TNNI3/STC1/PDE5A/DMPK/TMEM38A/RYR2/C12orf57/ATP2A1/OXTR/NPNT/CCN2/TBXA2R/SMAD7/UCN/PKP2/ADORA2B/ZC3H12A/SPX/NOS1AP/CAV1	46
GO:0042482	positive regulation of odontogenesis	7/3144	11/18866	0.000626135	0.0110772	0.00891654	ENAM/NGFR/CD34/BMP2/EDN1/AMTN/CSF1	7
GO:0072511	divalent inorganic cation transport	107/3144	478/18866	0.000635948	0.0112188	0.00903048	THY1/KCNE3/CYBA/TRPA1/PTGS2/LCK/GRAMD2A/BSPRY/SLC30A8/F2RL3/CRACR2B/GRIN3B/SPINK1/GCK/RAMP2/GRIN1/SLC24A3/PIK3CG/JPH4/HTR2C/JPH3/TRPC6/ATP2B2/RRAD/S100A1/TRPV2/SLC8A2/TRPV4/CACNG6/FKBP1B/NMUR2/CHRNA9/NOS3/P2RY6/CLDN16/TRPC4/TRPM8/CALHM1/PTPRC/ADORA2A/GRIN2D/PDE4B/CACNA1G/BDKRB1/ATP2A3/JPH2/TRPM6/ATP1B1/HSPA2/CXCL11/PDGFB/HTR2B/P2RX3/KCNJ2/HAP1/SLC11A1/JPH1/CXCR4/BEST1/STC1/RGS9/CAPN3/TMEM38A/CYP2…	107
GO:0034121	regulation of toll-like receptor signaling pathway	24/3144	74/18866	0.00064512	0.0113483	0.0091347	CYBA/CD36/IRF4/TNFAIP3/BIRC3/TLR1/RSAD2/GFI1/TLR3/TLR2/ACOD1/TLR4/CD14/IRF7/LTF/IRAK3/SARM1/TYRO3/LY96/SMPDL3B/NR1H3/CACTIN/PELI1/CAV1	24
GO:0034612	response to tumor necrosis factor	76/3144	320/18866	0.000651901	0.0113871	0.00916599	CYBA/TNFRSF4/PTGS2/CCL20/LCN2/CARD16/TNFSF18/CCDC3/ANKRD1/PYCARD/LTB/PSMA8/HYAL1/SMPD3/TNFRSF1B/CD40/COL1A1/SFRP1/THBS1/ADAMTS12/AIM2/TRAF1/CASP1/CLDN18/TNFRSF11B/EDN1/PLVAP/TNFAIP3/SPHK1/TNFRSF6B/CLDN1/BIRC3/H2BC11/GGT1/GPD1/FABP4/CXCL16/CLIP3/GGT7/TNFRSF8/GBP1/TNFSF15/CCL26/ACOD1/CD14/GGT5/SLC2A4/PSMB9/HAS2/TNFRSF9/GATA3/OCLN/PPARGC1A/TNFSF4/TNFSF9/CXCL8/CARD14/NPNT/NKX3-1/ZFP36/GCH1/TNFSF13/AK…	76
GO:0003184	pulmonary valve morphogenesis	9/3144	17/18866	0.00065863	0.0113871	0.00916599	STRA6/NOS3/TGFB2/ROBO2/BMP4/GJA5/JAG1/HEY2/SLIT2	9
GO:0043117	positive regulation of vascular permeability	9/3144	17/18866	0.00065863	0.0113871	0.00916599	TRPV4/TJP3/TACR2/OCLN/ANGPT1/UCN/PTP4A3/APOE/PDE3A	9
GO:0046851	negative regulation of bone remodeling	9/3144	17/18866	0.00065863	0.0113871	0.00916599	GREM1/SFRP1/CLDN18/TNFRSF11B/TNFAIP3/IL6/INPP5D/GPR137/UBASH3B	9
GO:0031960	response to corticosteroid	44/3144	164/18866	0.000658756	0.0113871	0.00916599	MAOB/SERPINF1/CYBA/PTGS2/CDO1/AVPR1A/HTR1B/SOX30/COL1A1/ALPL/IL1RN/PAPPA/EDN1/UGT1A1/IL6/CLDN1/FOS/SSTR2/ENG/FAM107A/DUSP1/ADCYAP1/CDKN1A/ADM/GPR83/AQP1/SPARC/IGFBP2/HSD11B2/CTSV/STC1/FOSB/HNMT/GJB2/CCN2/ZFP36/PTPRU/UCN/WNT7B/AANAT/SLIT2/PAM/PDX1/DNMT3B	44
GO:0045580	regulation of T cell differentiation	41/3144	150/18866	0.000660203	0.0113871	0.00916599	FOXJ1/CTLA4/CD74/ZAP70/VNN1/IHH/PRDM1/CYP26B1/IRF4/FGL2/VSIR/PTPRC/RASGRP1/LOXL3/IL7R/SHH/RHOH/LGALS9/ADAM8/EGR3/BMP4/IL15/IL12A/RAG1/GATA3/ERBB2/IL23A/TNFSF4/TNFSF9/TOX/LAG3/CD86/SOCS1/SMAD7/SH3RF1/DUSP10/NRARP/NFKBID/TMEM131L/ZC3H12A/RUNX1	41
GO:0097530	granulocyte migration	41/3144	150/18866	0.000660203	0.0113871	0.00916599	CXCL5/CCL20/DPEP1/CD74/PIK3CG/S100A14/THBS1/XG/VAV1/TRPV4/CXADR/EDN1/SAA1/CXCL1/TGFB2/FCER1G/BST1/SCG2/PDE4B/CXCL11/RHOH/ADAM8/UMODL1/PECAM1/CXCL6/CCL26/ADGRE2/CSF1/RIPOR2/CXCL3/PIK3CD/IL1R1/IL23A/CXCL8/ITGB2/HRH1/PREX1/SLIT2/ITGA1/DYSF/CD177	41
GO:0035592	establishment of protein localization to extracellular region	104/3144	463/18866	0.000662807	0.0114003	0.00917658	NNAT/PTPRN/FGB/TNFRSF4/FFAR4/TFAP2B/SLC30A8/COMP/CFTR/SYT11/ANKRD1/HCAR2/SUCNR1/GCK/FGG/CD40/CD34/SFRP1/CTAGE1/MAFA/KCNG2/IL1RN/FKBP1B/GIPR/C1QTNF5/IL6/SAA1/POU2F2/ILDR2/TGFB2/TLR1/RAB3B/CADM1/CBLN1/ACVR1C/SCG2/ADORA2A/SRGN/NLRP12/RSAD2/MYOM1/PFKFB2/ACHE/ADCYAP1/ABAT/SRCIN1/RCN3/IL33/BLK/HTR2B/VGF/TLR2/ADAM8/KRT20/NOX5/GJA5/TMEM106A/FAM3D/TLR4/TACR2/CD14/IL12A/RBP4/GPR68/HNF4A/GAL/STXBP5L/TNFSF4/…	104
GO:0060560	developmental growth involved in morphogenesis	59/3144	236/18866	0.000665819	0.0114204	0.00919275	OSTN/WNT11/RASAL1/ISLR2/NRCAM/CPNE5/ITGA4/SFRP1/NDN/RND2/TRPV2/NTN1/NGF/ARHGAP4/UNC13A/SEMA6B/SEMA4A/FMN1/FLRT3/SEMA3G/SEMA3C/SHH/SLIT1/RDH10/FGF1/BMP4/FN1/HOXD13/DRAXIN/BDNF/CXCR4/SEMA5A/CSF1/NLGN3/SH3GL2/RIMS1/DDR1/DCLK1/MAP2/L1CAM/NKX6-1/TBX2/EPHA7/ZEB2/SEMA4G/APOE/SYT17/RTN4R/WNT7B/LHX2/CRABP2/SLIT2/CDK5R1/PAK6/SIX1/SEMA6C/CDKL3/SEMA3B/LLPH	59
GO:0032733	positive regulation of interleukin-10 production	15/3144	38/18866	0.000677285	0.0114925	0.00925079	TSLP/HGF/PYCARD/CD34/IRF4/CD274/IL6/FCER1G/LGALS9/TLR2/INAVA/TLR4/IL23A/TNFSF4/TUSC2	15
GO:0071604	transforming growth factor beta production	15/3144	38/18866	0.000677285	0.0114925	0.00925079	PTGS2/WNT11/LUM/CD34/THBS1/ITGB6/TGFB2/LGALS9/SERPINB7/SERPINF2/ITGAV/LTBP3/GATA6/FURIN/LAPTM4B	15
GO:0010752	regulation of cGMP-mediated signaling	8/3144	14/18866	0.000683015	0.0114925	0.00925079	NPR1/NPPC/THBS1/RUNDC3A/PDE11A/PTK2B/NPR2/ADORA2B	8
GO:0010935	regulation of macrophage cytokine production	8/3144	14/18866	0.000683015	0.0114925	0.00925079	CD36/CD74/SPON2/TGFB2/GPRC5B/TLR4/IRAK3/TGFB3	8
GO:0045605	negative regulation of epidermal cell differentiation	8/3144	14/18866	0.000683015	0.0114925	0.00925079	TP63/GRHL2/DLL1/CDSN/HES5/HOXA7/HES1/MSX2	8
GO:0051547	regulation of keratinocyte migration	8/3144	14/18866	0.000683015	0.0114925	0.00925079	EPPK1/MMP9/FGF7/HAS2/HBEGF/PTEN/MAPRE2/EPB41L4B	8
GO:0072672	neutrophil extravasation	8/3144	14/18866	0.000683015	0.0114925	0.00925079	PIK3CG/XG/ADAM8/PECAM1/RIPOR2/PIK3CD/IL1R1/CD177	8
GO:0002228	natural killer cell mediated immunity	22/3144	66/18866	0.000703314	0.0117701	0.00947424	UNC13D/VAV1/CD160/CADM1/RASGRP1/CEACAM1/KLRD1/LGALS9/CD96/IL12A/RAET1G/HLA-F/RAET1E/LAG3/SH2D1B/HLA-B/CD226/NECTIN2/PTPN6/HLA-A/ULBP2/HLA-E	22
GO:0072171	mesonephric tubule morphogenesis	22/3144	66/18866	0.000703314	0.0117701	0.00947424	GREM1/WNT11/HOXB7/BMP2/PGF/SOX8/FMN1/SHH/TACSTD2/FGF1/BMP4/DCHS1/SIX2/HES1/GATA3/WNT4/NPNT/FGF2/FAT4/WNT2B/SIX1/FOXD1	22
GO:1903046	meiotic cell cycle process	50/3144	193/18866	0.00070798	0.0118156	0.00951088	DAZL/SYCP3/TDRD9/BTBD18/MAEL/HORMAD1/MEIOB/TAF1L/BRDT/TDRD12/SYCE1/TEX11/PIWIL2/TERB1/PSMA8/MAJIN/TEX14/DMRT1/SPATA22/EREG/STAG3/IHO1/TEX15/CNTD1/CYP26B1/DDX4/SYCP2/SHOC1/ASZ1/RNF212/PRDM9/HUS1B/MEI1/REC8/MEIOC/HSPA2/RAD21L1/CATSPERZ/ZNF711/CCNA1/WNT4/SYCE1L/MOV10L1/PDE3A/HUS1/MAPK15/BRCA2/CCNE1/SIRT7/MSX2	50
GO:0042493	response to drug	91/3144	397/18866	0.00071175	0.0118156	0.00951088	MAOB/PPP1R14A/CYBA/TRPA1/PTGS2/ABCB1/LCK/LCN2/TFAP2B/CSAG2/KCNK3/FABP3/ANKRD1/SPINK4/REN/DPEP1/HTR1B/HTR2C/NPPC/COL1A1/CA9/SFRP1/THBS1/KCNH2/AIM2/TNFRSF11B/ACTC1/SLC22A1/EDN1/CDH1/UGT1A1/PGF/FOS/TGFB2/CERS1/SLC6A11/ADORA2A/PDE4B/APOD/ENG/SEMA3C/CYP1A1/ABAT/CDKN1A/HTR2B/TLR3/TXNIP/AQP1/TIMP4/BDNF/SLC12A5/IGFBP2/CXCR4/ABCC6/HSD11B2/FOSB/CYP2S1/GATA3/PPARGC1A/GAL/LOX/PDE4A/CSAG3/ABCB11/ATP8B1/OXTR/N…	91
GO:0048644	muscle organ morphogenesis	26/3144	83/18866	0.000712025	0.0118156	0.00951088	FOXC2/NRG1/COL11A1/ANKRD1/MYBPC3/WNT2/BMP2/TNNC1/POU4F1/TNNT2/ACTC1/DLL4/TGFB2/ENG/XIRP2/SHOX2/DSP/TNNI3/RYR2/SMAD7/HEY2/COL3A1/EGLN1/PKP2/HEG1/FOXC1	26
GO:0019722	calcium-mediated signaling	56/3144	222/18866	0.000713668	0.0118156	0.00951088	CALML5/EDNRB/CCL20/NRG1/GRM5/CALML3/NR5A1/AVPR1A/MYOZ1/CXCR6/ZAP70/GRIN1/JPH4/JPH3/SLC8A2/FKBP1B/NMUR2/EDN1/CCR10/SPHK1/P2RY6/LAT2/BST1/PTPRC/GRIN2D/JPH2/ATP1B1/HTR2B/P2RX3/BTK/GBP1/ACKR2/HAP1/LMCD1/ACTN3/CCR4/ACKR3/LAT/JPH1/CXCR4/AGTR1/PTGDR2/NR5A2/TNNI3/DMPK/TMEM38A/LRRK2/ADGRB2/RYR2/SAMD14/CXCL8/DMTN/PTK2B/P2RY11/PLA2G4B/SULT1A3	56
GO:0045143	homologous chromosome segregation	21/3144	62/18866	0.000726908	0.0120027	0.0096615	MAEL/HORMAD1/MEIOB/SYCE1/TEX11/TERB1/MAJIN/SPATA22/STAG3/IHO1/TEX15/SYCP2/RNF212/PRDM9/MEI1/REC8/MEIOC/RAD21L1/SYCE1L/CCNE1/SIRT7	21
GO:0035987	endodermal cell differentiation	17/3144	46/18866	0.000745353	0.0122745	0.00988031	VTN/COL11A1/MMP9/ITGA4/ITGA7/MMP15/FN1/COL7A1/EOMES/LAMB3/ITGAV/ITGA5/INHBA/ITGB2/COL8A1/GATA6/ITGB5	17
GO:0006813	potassium ion transport	60/3144	242/18866	0.000753663	0.0123244	0.00992047	KCNS1/KCNV2/KCNE3/SLC12A3/ACTN2/LRRC38/KCNK3/KCNN1/KCNJ9/KCNQ2/GCK/HCN2/SLC24A3/KCNJ8/KCNH2/KCNH3/KCNG2/KCND1/FXYD3/NOS3/GALR2/KCNE4/KCNK13/ATP1B1/KCNQ4/ADCYAP1/KCNJ2/KCNV1/KCNQ3/KCNJ12/GJA5/AQP1/KCNG3/KCNK9/KCND2/SLC12A5/ABCC9/KCNC3/TMEM38A/KCNK10/GAL/FHL1/KCNK7/KCNK2/PTEN/SLC9A5/KCNC4/KCNIP3/KCNK15/PTK2B/WNK2/KCNJ14/KCNK1/SLC12A6/SLC12A2/SLC12A8/HCN3/RGS4/NOS1AP/CAV1	60
GO:0006584	catecholamine metabolic process	19/3144	54/18866	0.000755391	0.0123244	0.00992047	MAOB/NPR1/AKR1B1/PNMT/TGFB2/SULT1A1/ABAT/EPAS1/SULT1A2/MOXD1/AOC2/LRTOMT/GATA3/NR4A2/ITGB2/GCH1/GPR37/SNCA/SULT1A3	19
GO:0009712	catechol-containing compound metabolic process	19/3144	54/18866	0.000755391	0.0123244	0.00992047	MAOB/NPR1/AKR1B1/PNMT/TGFB2/SULT1A1/ABAT/EPAS1/SULT1A2/MOXD1/AOC2/LRTOMT/GATA3/NR4A2/ITGB2/GCH1/GPR37/SNCA/SULT1A3	19
GO:0003044	regulation of systemic arterial blood pressure mediated by a chemical signal	18/3144	50/18866	0.000756344	0.0123244	0.00992047	CYBA/AVPR1A/SUCNR1/REN/SLC2A5/EDN1/NOS3/ADRA1D/GJA5/ADRA1B/ACE/SERPINF2/CORIN/AGTR1/HSD11B2/MME/OXTR/ADRB1	18
GO:0072089	stem cell proliferation	36/3144	128/18866	0.00077515	0.0125816	0.0101275	FOXG1/ABCB1/FZD9/DCT/DMRTA2/ID4/CD34/OVOL2/TRIM71/SOX18/PTPRC/KDF1/OTP/SHH/ACE/TAFA3/BDNF/SIX3/SIX2/RNF43/LRRK2/FGF2/KITLG/YJEFN3/WNT2B/WNT7B/ARTN/MECOM/LTBP3/AGO3/TEAD3/PIM1/CCNE1/TBX3/RUNX1/HHIP	36
GO:0007015	actin filament organization	98/3144	434/18866	0.000776193	0.0125816	0.0101275	GPR65/ACTN2/WNT11/PYCARD/PSTPIP1/BAIAP2L2/TPM2/ERMN/MYO1G/ARHGAP40/ESPNL/VILL/SFRP1/EPHA1/RND2/TRPV4/CASS4/ACTC1/MYO15A/ESAM/SYNPO2/NEB/FMN1/CORO6/HCLS1/SYNPO2L/FAM107A/NEDD9/RHOH/SPTBN5/TF/RFLNB/PSTPIP2/TACSTD2/CCL26/ELN/IQGAP2/SERPINF2/SEMA5A/PHLDB2/CARMIL2/RND1/SCIN/ESPN/ARHGAP6/WIPF1/SHANK1/ARHGEF5/PDLIM3/WNT4/IQANK1/SAMD14/GAS2/LCP1/PLEKHG2/RND3/TMEFF2/MYO7B/PAWR/SHROOM3/CCN2/C15orf62/MYO7A/…	98
GO:0061037	negative regulation of cartilage development	13/3144	31/18866	0.000779248	0.0125982	0.0101408	GREM1/WNT11/EFEMP1/ADAMTS12/FRZB/PTHLH/RFLNB/BMP4/WNT9A/CHADL/LTBP3/NKX3-2/ADAMTS7	13
GO:0042116	macrophage activation	30/3144	101/18866	0.000783002	0.0126259	0.0101631	ADGRF5/SYT11/SUCNR1/CD74/THBS1/CSF2/IL6/SPHK1/TLR1/PLA2G10/PTPRC/IL33/TLR3/LRFN5/TLR2/PLA2G4A/TMEM106A/SLC11A1/TAFA3/TLR4/LRRK2/IFNGR1/ITGB2/IL1RL1/NR1H3/SNCA/CLU/SLC7A2/DYSF/ZC3H12A	30
GO:0001890	placenta development	42/3144	156/18866	0.000798579	0.0127824	0.0102891	PTGS2/SOX15/NRK/IGF2/GJB5/GRHL2/DCN/WNT2/PRDM1/OVOL2/ST14/CSF2/SPINT1/ZNF568/GATA2/PDGFB/EPAS1/ADM/GJB3/EOMES/SNAI1/PLAC1/CTSV/STC1/HES1/MME/CYP27B1/SPINT2/JUNB/PCDH12/CCN1/TTPA/ETNK2/GJB2/PLCD3/FZD5/HEY2/WNT7B/EGLN1/TFEB/KRT8/PHLDA2	42
GO:0048592	eye morphogenesis	42/3144	156/18866	0.000798579	0.0127824	0.0102891	THY1/STRA6/IGFN1/TFAP2B/AQP5/EFEMP1/PITX3/CABP4/FOXL2/DLL1/WNT2/DIO3/IHH/PRDM1/VSX1/GNAT1/SOX8/CALB1/SDK2/BMP4/BDNF/SIX3/JAG1/COL8A2/WNT9A/GNAT2/RBP4/FBN2/C12orf57/MFAP2/TBX2/MYO7A/TDRD7/FSCN2/FZD5/EPHB1/WNT2B/ROM1/COL8A1/FBN1/NRL/IRX5	42
GO:0072088	nephron epithelium morphogenesis	24/3144	75/18866	0.000800856	0.0127824	0.0102891	GREM1/WNT11/HOXB7/BMP2/HES5/PGF/SOX8/FMN1/SHH/TACSTD2/FGF1/BMP4/DCHS1/SIX2/HES1/GATA3/WNT4/NPNT/FGF2/FAT4/WNT2B/STAT1/SIX1/FOXD1	24
GO:0021871	forebrain regionalization	11/3144	24/18866	0.000805093	0.0127824	0.0102891	NKX2-1/DMRTA2/BMP2/SHH/BMP4/EOMES/SIX3/FEZF1/WNT2B/WNT7B/LHX2	11
GO:0032331	negative regulation of chondrocyte differentiation	11/3144	24/18866	0.000805093	0.0127824	0.0102891	GREM1/EFEMP1/ADAMTS12/PTHLH/RFLNB/BMP4/WNT9A/CHADL/LTBP3/NKX3-2/ADAMTS7	11
GO:0045954	positive regulation of natural killer cell mediated cytotoxicity	11/3144	24/18866	0.000805093	0.0127824	0.0102891	VAV1/CD160/CADM1/RASGRP1/IL12A/HLA-F/RAET1E/LAG3/CD226/NECTIN2/HLA-E	11
GO:0032755	positive regulation of interleukin-6 production	27/3144	88/18866	0.000812678	0.012837	0.0103331	CYBA/CD36/TSLP/PYCARD/CD74/EREG/SPON2/IL6/MAPK13/POU2F2/FCER1G/TLR1/IL17D/IFIH1/ADCYAP1/IL33/TLR3/LGALS9/TLR2/INAVA/TLR4/TNFSF4/NLRP10/CARD9/UCN/MYD88/ADORA2B	27
GO:0046470	phosphatidylcholine metabolic process	27/3144	88/18866	0.000812678	0.012837	0.0103331	PCYT1B/FABP3/ENPP2/PON1/PLBD1/LPCAT2/RAB38/SLC44A4/APOC1/PLAAT2/PLA2G10/PHOSPHO1/ACHE/PLA2G4A/PLA2G4C/GDPD3/SLC44A3/PLAAT4/PLA2G7/NR1H3/CDS1/MBOAT2/LPCAT3/TMEM86B/CHKB/PLA2G4B/PLA2G15	27
GO:0030098	lymphocyte differentiation	85/3144	368/18866	0.000818844	0.0129015	0.010385	FOXJ1/CTLA4/FZD9/LCK/MFNG/CD74/ZAP70/VNN1/CD79B/ITGA4/DLL1/SFRP1/DOCK2/IHH/VAV1/CDH17/PRDM1/CYP26B1/IRF4/IL6/DLL4/CR2/POU2F2/SEMA4A/FCER1G/FGL2/VSIR/INPP5D/PTPRC/RASGRP1/RSAD2/LOXL3/EGR1/CD79A/IL7R/SHH/RELB/RHOH/INHA/BTK/LGALS9/ADAM8/EGR3/BMP4/IL15/EOMES/IL12A/ADGRG3/RAG1/PIK3CD/GATA3/RORC/CD8A/ERBB2/IL23A/TYRO3/JAG2/WNT4/TNFSF4/TNFSF9/PLCL2/TOX/HDAC9/FZD7/LAG3/MR1/INHBA/CD86/SOCS1/SMAD7/IL11/FZD…	85
GO:0055123	digestive system development	40/3144	147/18866	0.000838889	0.0131838	0.0106122	TP63/EDNRB/STRA6/WNT11/RBPMS2/IGF2/NPY/FOXE1/SFRP1/IHH/PRDM1/CLDN18/OVOL2/TGFB2/CYP1A1/PDGFRA/SHH/CDKN1A/BMP4/HOXD13/DCHS1/SHOX2/GLI1/SIX2/DACT1/HES1/CXCL8/OXTR/TBX2/FAT4/COL3A1/SAV1/GATA6/NKX3-2/HOXA5/WLS/PDX1/TIGAR/TGFB3/PTK6	40
GO:0050891	multicellular organismal water homeostasis	23/3144	71/18866	0.000843891	0.0132288	0.0106484	AQP3/TP63/ALOX12/TFAP2B/GRHL3/AQP2/CFTR/AKR1B1/CYP4F12/CYP26B1/TRPV4/CLDN1/KDF1/SCNN1A/LSR/AQP1/ALOX12B/FA2H/HAS2/UGCG/GRHL1/MYO5B/MET	23
GO:0120162	positive regulation of cold-induced thermogenesis	29/3144	97/18866	0.000846515	0.0132364	0.0106546	PLAC8/FFAR4/LCN2/CD36/YBX2/DIO2/PTH2R/TRPV2/IRF4/TRPM8/BSCL2/FABP4/ACHE/ADCYAP1/EPAS1/IGF1R/CXCR4/GATM/ELOVL3/PPARGC1A/EBF2/OXTR/MFAP2/APC/UCP2/PRKAB2/ADRB1/KDM6B/CAV1	29
GO:0030217	T cell differentiation	62/3144	253/18866	0.000855093	0.0133354	0.0107342	FOXJ1/CTLA4/LCK/CD74/ZAP70/VNN1/DOCK2/IHH/VAV1/PRDM1/CYP26B1/IRF4/IL6/DLL4/SEMA4A/FCER1G/FGL2/VSIR/PTPRC/RASGRP1/RSAD2/LOXL3/EGR1/IL7R/SHH/RELB/RHOH/LGALS9/ADAM8/EGR3/BMP4/IL15/EOMES/IL12A/RAG1/PIK3CD/GATA3/RORC/CD8A/ERBB2/IL23A/JAG2/WNT4/TNFSF4/TNFSF9/TOX/FZD7/LAG3/MR1/CD86/SOCS1/SMAD7/FZD5/SH3RF1/PREX1/DUSP10/NRARP/NFKBID/RUNX2/TMEM131L/ZC3H12A/RUNX1	62
GO:0006023	aminoglycan biosynthetic process	33/3144	115/18866	0.000860952	0.0133354	0.0107342	GALNT5/HEXA/BCAN/LUM/B3GNT8/HYAL1/SMPD3/BGN/DCN/CSPG4/SDC2/CSGALNACT1/NCAN/PDGFB/B3GNT3/CHST11/VCAN/DSE/HAS2/CSPG5/B4GALT4/ANGPT1/CHST7/B4GALT1/CHST2/SDC4/CHSY3/B3GNT9/B3GNT2/GPC2/B3GNT7/HS3ST1/GPC5	33
GO:0002708	positive regulation of lymphocyte mediated immunity	31/3144	106/18866	0.00086146	0.0133354	0.0107342	CD40/VAV1/CD160/IL6/HPX/FCER1G/CADM1/PTPRC/RASGRP1/RSAD2/BTK/C3/IL12A/RAET1G/HLA-F/IL1R1/GATA3/RAET1E/IL23A/TNFSF4/LAG3/SH2D1B/HLA-B/MR1/TNFSF13/CD226/FZD5/SHLD1/NECTIN2/HLA-A/HLA-E	31
GO:0034446	substrate adhesion-dependent cell spreading	31/3144	106/18866	0.00086146	0.0133354	0.0107342	FGB/PDPN/UNC13D/BVES/FGG/ITGA4/PARVG/EPHA1/CASS4/ITGB7/FERMT3/USH2A/NEDD9/SRCIN1/GBP1/TACSTD2/FN1/HAS2/LAMB3/TEK/ITGB3/CSPG5/TYRO3/ITGAV/NTNG2/FZD7/TMEFF2/DMTN/PREX1/PARVA/LIMS2	31
GO:1903531	negative regulation of secretion by cell	44/3144	166/18866	0.000865322	0.0133618	0.0107555	MAOB/TNFRSF4/FFAR4/SYT11/HTR1B/TNFRSF1B/SFRP1/FKBP1B/EDN1/NMB/ACVR1C/SRGN/NLRP12/RSAD2/STXBP6/ABAT/CEACAM1/IL1RAPL1/SRCIN1/IL33/VAMP8/INHA/LGALS9/FAM3D/TACR2/IL12A/HLA-F/STXBP5L/HDAC9/INHBA/UCN/IL11/CBARP/SIRT4/APOE/NR1H3/IL13RA2/CCN3/SNCA/ADTRP/RSC1A1/KLF7/RGCC/SLC30A1	44
GO:0051965	positive regulation of synapse assembly	22/3144	67/18866	0.000884548	0.0136247	0.0109671	LRRC4B/AMIGO3/LRRN3/SLITRK1/ADGRL3/ADGRB1/SEMA4A/LRRN1/CBLN1/FLRT3/THBS2/IL1RAPL1/SLITRK6/BDNF/NLGN3/ADGRB2/OXTR/AMIGO2/LRRC24/EPHB1/FLRT2/IL1RAP	22
GO:1903706	regulation of hemopoiesis	110/3144	498/18866	0.000888042	0.0136446	0.0109831	FOXJ1/CTLA4/TCIM/TESC/FAXDC2/H3C8/FES/PSMA8/CD74/ZAP70/VNN1/DLL1/SFRP1/THBS1/HES5/IHH/IL20/POU4F1/PRDM1/CLDN18/CYP26B1/H3C14/H3C15/H3C10/IRF4/CSF2/H4C8/FOS/H3C2/FGL2/VSIR/INPP5D/PTPRC/RASGRP1/IL17D/H3C13/HCLS1/H4C15/LOXL3/H3C6/IL7R/MYL9/CEACAM1/SHH/GATA2/RHOH/TLR3/HOXA7/INHA/BTK/LGALS9/H4C5/ADAM8/MPL/EGR3/BMP4/IL15/ACE/H4C9/NR4A3/TLR4/IL12A/JAG1/ISG15/CSF1/IRF7/SCIN/PSMB9/RAG1/HES1/LRRC17/GPR68/F…	110
GO:0035296	regulation of tube diameter	39/3144	143/18866	0.000922472	0.0141036	0.0113526	EDNRB/FGB/PTGS2/FOXC2/ALOX12/HTR1D/COMP/AVPR1A/HTR1B/FGG/NPR1/UTS2/NPPC/UTS2R/EDN1/NOS3/ADORA2A/GUCY1A1/ADRA1D/ADCYAP1/HTR2B/ACTA2/ADM/GJA5/ADRA1B/ACE/SERPINF2/AGTR1/OXTR/GCH1/TBXA2R/UCN/HRH1/APOE/ITGA1/ADORA2B/ADRB1/CAV1/FOXC1	39
GO:0097746	regulation of blood vessel diameter	39/3144	143/18866	0.000922472	0.0141036	0.0113526	EDNRB/FGB/PTGS2/FOXC2/ALOX12/HTR1D/COMP/AVPR1A/HTR1B/FGG/NPR1/UTS2/NPPC/UTS2R/EDN1/NOS3/ADORA2A/GUCY1A1/ADRA1D/ADCYAP1/HTR2B/ACTA2/ADM/GJA5/ADRA1B/ACE/SERPINF2/AGTR1/OXTR/GCH1/TBXA2R/UCN/HRH1/APOE/ITGA1/ADORA2B/ADRB1/CAV1/FOXC1	39
GO:1903037	regulation of leukocyte cell-cell adhesion	77/3144	329/18866	0.000945519	0.0144203	0.0116076	THY1/FOXJ1/CTLA4/LCK/IGF2/PYCARD/CD74/ZAP70/VNN1/ITGA4/EBI3/IHH/VAV1/CD160/ARG2/CD274/GPNMB/VTCN1/IL6/FGL2/VSIR/PTPRC/RASGRP1/ADORA2A/CD6/LOXL3/IL7R/HHLA2/CEACAM1/SHH/RHOH/LGALS9/ADAM8/EGR3/BMP4/IL15/EFNB2/NR4A3/CCDC88B/IGFBP2/IL12A/RIPOR2/PDCD1LG2/PDE5A/RAG1/HAS2/HES1/GATA3/CCL28/ERBB2/IL23A/TNFSF4/TNFSF9/LAG3/PAWR/ITGB2/CD86/SOCS1/SMAD7/FUT4/SDC4/FYN/SKAP1/ADTRP/GPAM/DUSP10/NRARP/NFKBID/PTPN6/P…	77
GO:0045619	regulation of lymphocyte differentiation	47/3144	181/18866	0.000952609	0.0144928	0.0116659	FOXJ1/CTLA4/CD74/ZAP70/VNN1/SFRP1/IHH/PRDM1/CYP26B1/IRF4/FGL2/VSIR/INPP5D/PTPRC/RASGRP1/LOXL3/IL7R/SHH/RHOH/INHA/BTK/LGALS9/ADAM8/EGR3/BMP4/IL15/IL12A/RAG1/GATA3/ERBB2/IL23A/TNFSF4/TNFSF9/TOX/LAG3/INHBA/CD86/SOCS1/SMAD7/SH3RF1/DUSP10/NRARP/NFKBID/PTPN6/TMEM131L/ZC3H12A/RUNX1	47
GO:0003177	pulmonary valve development	10/3144	21/18866	0.000964469	0.0145578	0.0117182	STRA6/TNFRSF1B/NOS3/TGFB2/ROBO2/BMP4/GJA5/JAG1/HEY2/SLIT2	10
GO:0015701	bicarbonate transport	16/3144	43/18866	0.000970979	0.0145578	0.0117182	HBA1/CFTR/CA7/CA3/HBA2/CA9/RHAG/SLC4A4/SLC4A10/AQP1/SLC26A1/CA13/SLC4A11/CYB5R2/SLC39A8/SLC4A5	16
GO:0045823	positive regulation of heart contraction	16/3144	43/18866	0.000970979	0.0145578	0.0117182	AVPR1A/EDN1/TGFB2/ADRA1D/ADM/ADRA1B/SCN3B/RYR2/ATP2A1/CCN2/GCH1/UCN/HEY2/ADRB1/RGS4/NOS1AP	16
GO:0001706	endoderm formation	19/3144	55/18866	0.000976006	0.0145578	0.0117182	VTN/COL11A1/MMP9/ITGA4/ITGA7/MMP15/DUSP1/FN1/COL7A1/EOMES/LAMB3/ITGAV/ITGA5/INHBA/ITGB2/COL8A1/GATA6/DUSP5/ITGB5	19
GO:0002720	positive regulation of cytokine production involved in immune response	19/3144	55/18866	0.000976006	0.0145578	0.0117182	CD36/CD74/SPON2/CD160/IL6/FCER1G/RSAD2/GPRC5B/NR4A3/TLR4/RAET1G/HLA-F/IL1R1/GATA3/TNFSF4/CD226/FZD5/HLA-A/HLA-E	19
GO:0043281	regulation of cysteine-type endopeptidase activity involved in apoptotic process	54/3144	215/18866	0.000978062	0.0145578	0.0117182	TP63/CCK/PTGS2/BCL2L10/LCK/CARD16/ALOX12/TFAP2B/HGF/MMP9/DPEP1/PYCARD/FOXL2/CRYAB/F3/NGFR/KHDC1L/THBS1/CASP1/BIRC7/NGF/BIRC3/COL4A3/NLRP1/ACVR1C/NLRC4/ADORA2A/NLRP12/ATP2A3/IFI6/EGLN3/CDKN2D/LGALS9/TNFSF15/AQP1/TNFSF10/DHCR24/RAG1/WNT9A/CTSH/CCN1/NKX3-1/CCN2/LAMP3/EPHA7/CARD9/FAS/CRADD/SNCA/SH3RF1/MICAL1/CTSD/PIDD1/TNFAIP8	54
GO:0030194	positive regulation of blood coagulation	12/3144	28/18866	0.000980393	0.0145578	0.0117182	PDPN/CD36/F3/THBS1/THBD/PLA2G4A/TLR4/SERPINF2/HPSE/TBXA2R/DMTN/F12	12
GO:0033561	regulation of water loss via skin	12/3144	28/18866	0.000980393	0.0145578	0.0117182	TP63/ALOX12/GRHL3/CYP26B1/CLDN1/KDF1/LSR/ALOX12B/FA2H/UGCG/GRHL1/MET	12
GO:0045606	positive regulation of epidermal cell differentiation	12/3144	28/18866	0.000980393	0.0145578	0.0117182	ZBED2/SFRP4/ALOX15B/IL20/OVOL2/SULT2B1/KDF1/BMP4/CYP27B1/PTCH2/PLAAT4/FOXC1	12
GO:1900048	positive regulation of hemostasis	12/3144	28/18866	0.000980393	0.0145578	0.0117182	PDPN/CD36/F3/THBS1/THBD/PLA2G4A/TLR4/SERPINF2/HPSE/TBXA2R/DMTN/F12	12
GO:0033077	T cell differentiation in thymus	24/3144	76/18866	0.00098818	0.0145806	0.0117365	FOXJ1/CD74/ZAP70/VNN1/DOCK2/IHH/PTPRC/RASGRP1/IL7R/SHH/ADAM8/EGR3/BMP4/RAG1/GATA3/ERBB2/JAG2/WNT4/TOX/FZD7/MR1/FZD5/NFKBID/TMEM131L	24
GO:0043303	mast cell degranulation	17/3144	47/18866	0.000988482	0.0145806	0.0117365	FES/UNC13D/PIK3CG/LAT2/FCER1G/RASGRP1/GATA2/BLK/VAMP8/BTK/LGALS9/NR4A3/LAT/ADGRE2/PIK3CD/IL13RA2/ADORA2B	17
GO:0002762	negative regulation of myeloid leukocyte differentiation	18/3144	51/18866	0.000988993	0.0145806	0.0117365	SFRP1/CLDN18/INPP5D/CEACAM1/GATA2/TLR3/HOXA7/INHA/TLR4/LRRC17/GPR68/FSTL3/LTF/TMEM178A/INHBA/GPR137/UBASH3B/FBN1	18
GO:0048167	regulation of synaptic plasticity	49/3144	191/18866	0.00100211	0.0147389	0.011864	PTGS2/GRM5/EGR2/GRIN1/JPH4/JPH3/CNTN2/SLC8A2/UNC13A/SYT12/ADGRB1/SYP/CALB1/CBLN1/ADORA2A/GRIN2D/ARC/IGSF11/NEURL1/FAM107A/GRIK2/NSG1/P2RX3/VGF/SLC4A10/PLK2/BDNF/EPHA4/RGS14/NLGN3/SHANK1/RIMS1/MME/BRSK1/AKAP5/PTEN/SORCS2/LGMN/HRH1/APOE/PTK2B/SYNPO/NRGN/RAPGEF2/PRRT2/DLG4/CHRNA7/NSMF/FGF14	49
GO:0045665	negative regulation of neuron differentiation	56/3144	225/18866	0.001005	0.0147464	0.01187	THY1/FOXG1/EDNRB/STMN2/OSTN/CRMP1/GPR37L1/DLL1/NGFR/ID4/CNTN2/TRPC6/DIO3/HES5/FUOM/TRPV4/NOTCH3/NTN1/ARHGAP4/SOX8/SEMA6B/SEMA4A/SEMA3G/SEMA3C/PTPRO/SHH/GFI1/DLX2/INPP5J/EFNB2/PLK2/DRAXIN/SIX3/EPHA4/SEMA5A/JAG1/NLGN3/HES1/LRRK2/MAP2/ZNF365/EPHA7/PTEN/SEMA4G/APOE/ISL2/KREMEN1/RTN4R/RAPGEF2/SLIT2/CDK5R1/TBX6/SEMA6C/CDKL3/SEMA3B/ITM2C	56
GO:0002822	regulation of adaptive immune response based on somatic recombination of immune receptors built from immunoglobulin superfamily domains	41/3144	153/18866	0.0010109	0.014763	0.0118834	FOXJ1/C4BPB/C4BPA/TNFRSF1B/CD40/CD274/TNFAIP3/IL6/HPX/FCER1G/PTPRC/RSAD2/LOXL3/IL7R/CEACAM1/IL33/BTK/PLA2G4A/SLC11A1/C3/IL12A/HLA-F/IL1R1/GATA3/IL23A/TNFSF4/NLRP10/HLA-B/MR1/TNFSF13/SMAD7/CD226/IL1RL1/FZD5/SHLD1/NECTIN2/NFKBID/PTPN6/HLA-A/ZC3H12A/HLA-E	41
GO:0030048	actin filament-based movement	41/3144	153/18866	0.0010109	0.014763	0.0118834	KCNE3/ACTN2/PDPN/MYBPC3/TPM2/MYO1G/KCNJ8/TNNC1/KCNH2/TNNT2/DES/ACTC1/MYO15A/TNNC2/NEB/KCNE4/PDE4B/CACNA1G/JUP/KCNJ2/GJA5/ACTN3/SCN3B/DSP/TNNI3/STC1/WIPF1/RYR2/MYO7B/ATP2A1/MYO7A/MYH14/FRMD6/FGF12/MYL4/PKP2/LIMCH1/PARVA/MYO5B/NOS1AP/CAV1	41
GO:0050729	positive regulation of inflammatory response	42/3144	158/18866	0.00105188	0.0153253	0.012336	PTGS2/IL17B/TSLP/SUCNR1/PIK3CG/GBP5/TGM2/TRPV4/IL6/MAPK13/PTGER3/FCER1G/IL17D/NLRP12/CD6/FABP4/C2CD4A/IL33/TLR3/VAMP8/BTK/TLR2/ADAM8/GPRC5B/IL15/TAFA3/C3/TLR4/AGTR1/LRRK2/GPSM3/IL23A/TNFSF4/NLRP10/IL1RL1/PLA2G7/GPR4/SNCA/MYD88/ADORA2B/HLA-E/F12	42
GO:0010769	regulation of cell morphogenesis involved in differentiation	73/3144	310/18866	0.00105638	0.0153382	0.0123464	THY1/FGB/PDPN/SLITRK1/ISLR2/UNC13D/NRCAM/FGG/GRIN1/NGFR/CNTN2/TRPC6/RND2/PARP6/TRPV2/CASS4/NTN1/NGF/ARHGAP4/SDC2/SEMA6B/SEMA4A/ROBO2/SEMA3G/ARC/SEMA3C/PTPRO/NEDD9/IL1RAPL1/SRCIN1/GBP1/MPL/TACSTD2/FN1/SHOX2/DRAXIN/BDNF/EPHA4/SEMA5A/SKIL/NLGN3/HAS2/PPFIA2/LRRK2/CSPG5/SARM1/CDH2/MAP2/PLXNC1/L1CAM/XK/NKX6-1/EPHA7/ZEB2/BRSK1/PTEN/HECW2/DMTN/SEMA4G/TUBB2B/APOE/RTN4R/CRABP2/RAPGEF2/PREX1/SLIT2/CDK5R1/SE…	73
GO:0043297	apical junction assembly	26/3144	85/18866	0.00105775	0.0153382	0.0123464	CLDN5/CLDN6/WNT11/RAMP2/GRHL2/CLDN10/CLDN18/CLDN7/MARVELD3/ESAM/CLDN1/CLDN16/CRB3/PECAM1/CLDN11/SNAI1/CLDN14/CLDN9/CLDN23/OCLN/MPP7/PARD6B/APC/FZD5/PARD6A/RUNX1	26
GO:0032412	regulation of ion transmembrane transporter activity	64/3144	265/18866	0.00106354	0.0153382	0.0123464	KCNS1/KCNE3/ABCB1/ACTN2/TESC/GRM5/LRRC38/CFTR/PDZK1/MMP9/GRIN1/JPH4/JPH3/TRPC6/RRAD/S100A1/FKBP1B/FXYD3/P2RY6/GALR2/KCNE4/PDE4B/ARC/JPH2/ATP1B1/STOM/HSPA2/GRIA4/HAP1/FGF11/GRIA3/SCN3B/CTSS/JPH1/ANO9/PCSK9/NLGN3/RGS9/SHANK1/PPARGC1A/GAL/FHL1/LRRC7/RYR2/MAPK8IP2/ATP2A1/PTEN/HECW2/CBARP/PTK2B/WNK2/FGF12/CACNB4/HECW1/PINK1/DLG4/DYSF/STAC/TMSB4X/CACNB3/NOS1AP/FGF14/CAV1/GEM	64
GO:0002700	regulation of production of molecular mediator of immune response	39/3144	144/18866	0.00106515	0.0153382	0.0123464	TNFRSF4/CD36/CD74/TNFRSF1B/CD40/SPON2/MZB1/CD160/TRIL/IL6/HPX/TGFB2/FCER1G/PTPRC/RSAD2/KLK5/IL33/TLR3/BTK/CD96/GPRC5B/NR4A3/TLR4/RAET1G/HLA-F/RBP4/IL1R1/GATA3/IRAK3/TNFSF4/TNFSF13/SMAD7/CD226/FZD5/SHLD1/IL13RA2/HLA-A/TGFB3/HLA-E	39
GO:0035150	regulation of tube size	39/3144	144/18866	0.00106515	0.0153382	0.0123464	EDNRB/FGB/PTGS2/FOXC2/ALOX12/HTR1D/COMP/AVPR1A/HTR1B/FGG/NPR1/UTS2/NPPC/UTS2R/EDN1/NOS3/ADORA2A/GUCY1A1/ADRA1D/ADCYAP1/HTR2B/ACTA2/ADM/GJA5/ADRA1B/ACE/SERPINF2/AGTR1/OXTR/GCH1/TBXA2R/UCN/HRH1/APOE/ITGA1/ADORA2B/ADRB1/CAV1/FOXC1	39
GO:0051591	response to cAMP	28/3144	94/18866	0.00109753	0.0157677	0.0126921	PTPRN/SLC5A5/CFTR/CDO1/REN/DUOX1/HCN2/PIK3CG/COL1A1/FOS/THBD/GPD1/DUSP1/MMP19/VGF/AQP1/SPARC/STC1/FOSB/TEK/DMTN/PTK2B/AANAT/RAPGEF2/AHR/STAT1/EZR/RAPGEF3	28
GO:0002063	chondrocyte development	13/3144	32/18866	0.00111396	0.0159667	0.0128523	COMP/COL11A1/SMPD3/AXIN2/SULF1/PTHLH/RFLNB/CHST11/SHOX2/SERPINH1/SMAD7/RUNX2/MSX2	13
GO:0019915	lipid storage	25/3144	81/18866	0.001134	0.0162165	0.0130534	CD36/LDAH/MSR1/IL6/PLA2G10/BSCL2/ACVR1C/PLIN5/C3/PLA2G4C/GM2A/ITGB3/PNPLA2/ITGAV/DGAT2/ABCA1/APOE/NR1H3/TTC39B/CDS1/DYSF/ZC3H12A/ZFYVE1/SQLE/CAV1	25
GO:0002706	regulation of lymphocyte mediated immunity	41/3144	154/18866	0.00115972	0.016546	0.0133186	FOXJ1/C4BPB/C4BPA/TNFRSF1B/CD40/VAV1/CD160/IL6/HPX/FCER1G/CADM1/PTPRC/RASGRP1/RSAD2/IL7R/CEACAM1/BTK/LGALS9/CD96/C3/IL12A/RAET1G/HLA-F/IL1R1/GATA3/RAET1E/IL23A/TNFSF4/LAG3/SH2D1B/HLA-B/MR1/TNFSF13/SMAD7/CD226/FZD5/SHLD1/NECTIN2/PTPN6/HLA-A/HLA-E	41
GO:0022898	regulation of transmembrane transporter activity	66/3144	276/18866	0.00117904	0.016783	0.0135094	KCNS1/KCNE3/ABCB1/ACTN2/TESC/GRM5/LRRC38/CFTR/PDZK1/MMP9/GRIN1/JPH4/JPH3/TRPC6/RRAD/S100A1/FKBP1B/FXYD3/P2RY6/GALR2/KCNE4/PDE4B/ARC/JPH2/ATP1B1/STOM/HSPA2/GRIA4/HAP1/FGF11/GRIA3/SCN3B/CTSS/JPH1/ANO9/PCSK9/NLGN3/RGS9/SHANK1/PPARGC1A/GAL/FHL1/LRRC7/RYR2/MAPK8IP2/ATP2A1/PTEN/HECW2/CBARP/PTK2B/WNK2/SNCA/FGF12/CACNB4/HECW1/PINK1/DLG4/PIM1/DYSF/STAC/TMSB4X/CACNB3/NOS1AP/FGF14/CAV1/GEM	66
GO:0055067	monovalent inorganic cation homeostasis	42/3144	159/18866	0.0012032	0.0169817	0.0136693	EDNRB/ATP6V1C2/SLC12A3/TFAP2B/CFTR/AVPR1A/RAB39A/NPR1/CA7/CYP4F12/RAB38/KCNH2/TMPRSS3/EDN1/ATP6V0A4/SLC4A4/PDK4/ADORA2A/SCNN1A/ATP1B1/KCNJ2/SLC4A10/SLC11A1/SLC12A5/CORIN/AGTR1/LRRK2/TTPA/LACC1/SLC9A5/CLN5/SLC12A6/RAB20/SLC12A2/ATP6V0C/SLC12A8/SLC4A5/ATP6V0A2/ATP6V1G2/SPX/ATP6V0E1/ATP6V1D	42
GO:0042491	inner ear auditory receptor cell differentiation	14/3144	36/18866	0.00120726	0.0169817	0.0136693	DLL1/HES5/PDZD7/MYCL/SLITRK6/LHFPL5/JAG1/RIPOR2/HES1/LRTOMT/JAG2/MYO7A/TMC1/HEY2	14
GO:0071634	regulation of transforming growth factor beta production	14/3144	36/18866	0.00120726	0.0169817	0.0136693	PTGS2/WNT11/LUM/CD34/THBS1/ITGB6/TGFB2/LGALS9/SERPINB7/SERPINF2/ITGAV/GATA6/FURIN/LAPTM4B	14
GO:0006024	glycosaminoglycan biosynthetic process	31/3144	108/18866	0.00120881	0.0169817	0.0136693	GALNT5/HEXA/BCAN/LUM/HYAL1/SMPD3/BGN/DCN/CSPG4/SDC2/CSGALNACT1/NCAN/PDGFB/B3GNT3/CHST11/VCAN/DSE/HAS2/CSPG5/B4GALT4/ANGPT1/CHST7/B4GALT1/CHST2/SDC4/CHSY3/B3GNT2/GPC2/B3GNT7/HS3ST1/GPC5	31
GO:0007422	peripheral nervous system development	24/3144	77/18866	0.00121219	0.0169817	0.0136693	NEFH/EDNRB/NRG1/HOXD9/EGR2/POU4F1/NGF/ADGRB1/CLDN1/SOX8/HOXD10/EGR3/SERPINI1/LGI4/BDNF/FA2H/LAMA2/PRX/ADGRB2/ERBB2/ISL2/ARTN/NAB2/RUNX1	24
GO:0061333	renal tubule morphogenesis	24/3144	77/18866	0.00121219	0.0169817	0.0136693	GREM1/WNT11/HOXB7/BMP2/HES5/PGF/SOX8/FMN1/SHH/TACSTD2/FGF1/BMP4/DCHS1/MTSS1/SIX2/HES1/GATA3/WNT4/NPNT/FGF2/FAT4/WNT2B/SIX1/FOXD1	24
GO:0072028	nephron morphogenesis	24/3144	77/18866	0.00121219	0.0169817	0.0136693	GREM1/WNT11/HOXB7/BMP2/HES5/PGF/SOX8/FMN1/SHH/TACSTD2/FGF1/BMP4/DCHS1/SIX2/HES1/GATA3/WNT4/NPNT/FGF2/FAT4/WNT2B/STAT1/SIX1/FOXD1	24
GO:0060669	embryonic placenta morphogenesis	11/3144	25/18866	0.00122268	0.0170899	0.0137564	IGF2/GJB5/GRHL2/ST14/SPINT1/ZNF568/ADM/SPINT2/CCN1/FZD5/WNT7B	11
GO:0050863	regulation of T cell activation	77/3144	332/18866	0.00123972	0.0172174	0.013859	THY1/FOXJ1/CTLA4/LCK/TNFSF18/IGF2/PYCARD/CD74/ZAP70/VNN1/TNFRSF1B/EBI3/IHH/VAV1/CD160/PRDM1/CYP26B1/IRF4/ARG2/CD274/GPNMB/VTCN1/IL6/FGL2/VSIR/PTPRC/RASGRP1/ADORA2A/CD6/LOXL3/IL7R/HHLA2/CEACAM1/SHH/RHOH/LGALS9/ADAM8/EGR3/BMP4/IL15/EFNB2/CCDC88B/IGFBP2/LAT/IL12A/RIPOR2/PDCD1LG2/PDE5A/RAG1/HES1/GATA3/ERBB2/IL23A/TNFSF4/TNFSF9/TOX/LAG3/PAWR/CD86/SOCS1/SMAD7/SDC4/FYN/SH3RF1/GPAM/DUSP10/NRARP/NFKBID/PT…	77
GO:0010876	lipid localization	98/3144	440/18866	0.00124335	0.0172174	0.013859	POMC/ABCB1/STRA6/CD36/CFTR/FABP3/LDAH/PON1/REN/MSR1/ATP8B4/SLC27A6/THBS1/SLC51B/APOC1/SLC10A4/NMUR2/EDN1/ABCA8/ABCA4/SELENOM/IL6/NMB/PLA2G10/BSCL2/ACVR1C/SPNS2/APOD/SPNS3/FABP4/CEACAM1/SHH/ABCB4/TNFAIP8L3/APOL1/APOBR/PLIN5/APOLD1/PLA2G4A/ACE/C3/PLA2G4C/ANO9/AGTR1/PCSK9/GM2A/ABCA9/ANO3/RBP4/LIPG/GAL/OSBP2/ITGB3/XKR9/PNPLA2/STOML1/MFSD2B/ITGAV/ABCB11/TTPA/SLC27A3/ATP8B1/TMEM30B/YJEFN3/NKX3-1/APOL3/…	98
GO:0001755	neural crest cell migration	19/3144	56/18866	0.00124947	0.0172174	0.013859	EDNRB/ALX1/OVOL2/SOX8/SEMA6B/SEMA4A/SEMA3G/SEMA3C/SHH/HTR2B/BMP4/FN1/SEMA5A/KITLG/ZEB2/SEMA4G/SEMA6C/ERBB4/SEMA3B	19
GO:0044273	sulfur compound catabolic process	19/3144	56/18866	0.00124947	0.0172174	0.013859	HEXA/HYAL4/BCAN/LUM/CDO1/DPEP1/HYAL1/BGN/DCN/CSPG4/NCAN/GGT1/GGT7/VCAN/GGT5/CSPG5/CTH/TST/CSAD	19
GO:0060688	regulation of morphogenesis of a branching structure	19/3144	56/18866	0.00124947	0.0172174	0.013859	GREM1/HGF/HOXB7/WNT2/SFRP1/PGF/SOX8/SULF1/SHH/TACSTD2/FGF7/BMP4/HOXD13/SHOX2/PDGFA/SIX2/LRRK2/WNT2B/SIX1	19
GO:0034111	negative regulation of homotypic cell-cell adhesion	8/3144	15/18866	0.00125021	0.0172174	0.013859	ALOX12/FGG/ABAT/CEACAM1/ZNF703/UBASH3B/RDX/CD9	8
GO:0002831	regulation of response to biotic stimulus	92/3144	409/18866	0.00125126	0.0172174	0.013859	ICAM2/CYBA/CD36/CARD16/MUC2/SYT11/PYCARD/PSMA8/EREG/GBP5/MUC16/VAV1/AIM2/CD160/MUC12/APOBEC3G/ARG2/CD274/TNFAIP3/MUC1/HPX/BIRC3/FCER1G/FGL2/CADM1/MUC5AC/MUC4/NLRC4/RASGRP1/KLK5/MUC13/MUC3A/CEACAM1/RELB/LGALS9/CD96/ADAM8/APOBEC3F/IL15/CXCL6/ACOD1/TLR4/MUC20/IL12A/IFIT1/IRF7/PSMB9/RAET1G/HLA-F/LTF/ZDHHC1/IRAK3/RAET1E/COCH/IL23A/TYRO3/LY96/NLRP10/LAG3/OPTN/IFNGR1/SH2D1B/HLA-B/MUC15/TXK/MR1/CARD9/SOC…	92
GO:0045746	negative regulation of Notch signaling pathway	15/3144	40/18866	0.00126491	0.0172488	0.0138843	TCIM/DLL1/NOTCH3/DLL4/MAGEA1/EGFL7/NEURL1/GATA2/DLX2/DLK2/HEY2/GDPD5/NRARP/BEND6/SLC35C1	15
GO:0072210	metanephric nephron development	15/3144	40/18866	0.00126491	0.0172488	0.0138843	GREM1/TFAP2B/CD34/HES5/SOX8/FMN1/EGR1/PDGFRA/PDGFB/BMP4/SIX2/HES1/WNT4/STAT1/FOXD1	15
GO:0090184	positive regulation of kidney development	15/3144	40/18866	0.00126491	0.0172488	0.0138843	GREM1/HOXB7/SOX8/EGR1/SHH/PDGFB/SERPINB7/BMP4/PDGFA/BASP1/GATA3/WNT4/WNT2B/SIX1/FOXD1	15
GO:1990266	neutrophil migration	34/3144	122/18866	0.00126977	0.0172488	0.0138843	CXCL5/CCL20/DPEP1/CD74/PIK3CG/XG/VAV1/CXADR/EDN1/SAA1/CXCL1/TGFB2/FCER1G/BST1/PDE4B/CXCL11/RHOH/ADAM8/UMODL1/PECAM1/CXCL6/CCL26/RIPOR2/CXCL3/PIK3CD/IL1R1/IL23A/CXCL8/ITGB2/PREX1/SLIT2/ITGA1/DYSF/CD177	34
GO:0070588	calcium ion transmembrane transport	73/3144	312/18866	0.00127159	0.0172488	0.0138843	THY1/KCNE3/CYBA/TRPA1/LCK/F2RL3/GRIN3B/GRIN1/SLC24A3/PIK3CG/JPH4/HTR2C/JPH3/TRPC6/ATP2B2/RRAD/S100A1/TRPV2/SLC8A2/TRPV4/CACNG6/FKBP1B/CHRNA9/P2RY6/TRPC4/TRPM8/CALHM1/PTPRC/GRIN2D/PDE4B/CACNA1G/BDKRB1/ATP2A3/JPH2/TRPM6/ATP1B1/HSPA2/CXCL11/HTR2B/HAP1/JPH1/RGS9/CAPN3/TMEM38A/RYR2/ITGAV/GJC2/ATP2A1/FGF2/TSPAN13/CACNA2D2/CBARP/PANX1/CACNA1A/PTK2B/TMC1/TRPV3/FYN/SNCA/ERO1A/CACNB4/LIME1/GPM6A/UBASH3B/PT…	73
GO:0002793	positive regulation of peptide secretion	49/3144	193/18866	0.00127595	0.0172488	0.0138843	KISS1/NNAT/FGB/TNFRSF4/FFAR4/SLC30A8/CFTR/ANKRD1/HCAR2/GCK/FGG/ILDR1/CD34/GIPR/IL6/SAA1/TGFB2/CADM1/ADORA2A/MYOM1/PFKFB2/ACHE/ADCYAP1/ABAT/IL33/BLK/HTR2B/TLR2/ADAM8/TLR4/CD14/RBP4/GPR68/TNFSF4/NKX6-1/UCN/PANX1/IRS2/PARD6A/EXPH5/OXCT1/WLS/EZR/C2CD2L/PDX1/TGFB3/RGCC/IRF3/HLA-E	49
GO:2000106	regulation of leukocyte apoptotic process	26/3144	86/18866	0.00127948	0.0172488	0.0138843	HCAR2/CD74/HSH2D/BIRC7/ARG2/CD274/FCER1G/HCLS1/IL7R/BLK/BTK/LGALS9/ADAM8/BMP4/NR4A3/IRF7/RAG1/PIK3CD/SLC39A10/KITLG/PTEN/TSC22D3/IRS2/RAPGEF2/GPAM/NFKBID	26
GO:0003179	heart valve morphogenesis	18/3144	52/18866	0.00127999	0.0172488	0.0138843	STRA6/BMP2/DLL4/NOS3/TGFB2/ROBO2/BMP4/GJA5/SNAI1/DCHS1/ELN/JAG1/GATA3/EMILIN1/CCN1/HEY2/SCX/SLIT2	18
GO:0090394	negative regulation of excitatory postsynaptic potential	7/3144	12/18866	0.00128643	0.0172488	0.0138843	CBLN1/NLGN3/LRRK2/NLGN4X/PTEN/TMEM25/S1PR2	7
GO:2001214	positive regulation of vasculogenesis	7/3144	12/18866	0.00128643	0.0172488	0.0138843	RAMP2/CD34/CEACAM1/ADM/ASB4/RRAS/RAPGEF2	7
GO:0072078	nephron tubule morphogenesis	23/3144	73/18866	0.00129138	0.0172488	0.0138843	GREM1/WNT11/HOXB7/BMP2/HES5/PGF/SOX8/FMN1/SHH/TACSTD2/FGF1/BMP4/DCHS1/SIX2/HES1/GATA3/WNT4/NPNT/FGF2/FAT4/WNT2B/SIX1/FOXD1	23
GO:0010463	mesenchymal cell proliferation	16/3144	44/18866	0.00129255	0.0172488	0.0138843	WNT11/WNT2/BMP2/IHH/PRRX1/SHH/FGF7/BMP4/DCHS1/SHOX2/PDGFA/SIX2/FAT4/IRS2/STAT1/SIX1	16
GO:0032965	regulation of collagen biosynthetic process	16/3144	44/18866	0.00129255	0.0172488	0.0138843	NPPC/IHH/IL6/CYGB/ENG/SERPINB7/BMP4/SERPINF2/WNT4/EMILIN1/CCN2/CREB3L1/UCN/SCX/TGFB3/RGCC	16
GO:0085029	extracellular matrix assembly	16/3144	44/18866	0.00129255	0.0172488	0.0138843	COL1A2/RAMP2/SMPD3/IHH/EFEMP2/PHLDB2/MYH11/HAS2/LAMB3/LOX/EMILIN1/NTNG2/LTBP3/PHLDB1/RGCC/QSOX1	16
GO:0002279	mast cell activation involved in immune response	17/3144	48/18866	0.00129585	0.0172557	0.0138898	FES/UNC13D/PIK3CG/LAT2/FCER1G/RASGRP1/GATA2/BLK/VAMP8/BTK/LGALS9/NR4A3/LAT/ADGRE2/PIK3CD/IL13RA2/ADORA2B	17
GO:0070268	cornification	32/3144	113/18866	0.00130226	0.0173039	0.0139287	KRT17/KRT4/KRT14/SPINK6/KRT7/KRT6A/PRSS8/KRT79/KRT12/CDSN/PI3/KRT9/CYP26B1/ST14/KRT23/KRT34/KRT39/KRT80/KRT13/KLK5/JUP/KRT20/KRT36/KRT32/DSP/TGM1/KRT81/KRT86/KAZN/PKP2/KRT8/FURIN	32
GO:0003073	regulation of systemic arterial blood pressure	28/3144	95/18866	0.00131271	0.0174054	0.0140104	CYBA/AVPR1A/SUCNR1/REN/KLK2/GPR37L1/CYP4F12/SLC2A5/EDN1/NOS3/PTPRO/ADRA1D/PDGFB/ADM/GJA5/ADRA1B/ACE/SERPINF2/CORIN/AGTR1/HSD11B2/TNNI3/MME/OXTR/PRCP/ADRB1/SLC4A5/SPX	28
GO:0001659	temperature homeostasis	45/3144	174/18866	0.00131818	0.0174405	0.0140386	EDNRB/PTGS2/PLAC8/FFAR4/LCN2/FOXC2/CD36/YBX2/DIO2/PTH2R/ALDH1A1/TRPV2/IRF4/PTGER3/TRPM8/BSCL2/ADAMTS5/HOXC10/EGR1/FABP4/ACHE/ADCYAP1/ABAT/EPAS1/IGF1R/PLCL1/ACTN3/IL15/TLR4/ACOT11/CXCR4/GATM/ELOVL3/PPARGC1A/EBF2/PLCL2/OXTR/MFAP2/APC/UCP2/NR1H3/PRKAB2/ADRB1/KDM6B/CAV1	45
GO:0048754	branching morphogenesis of an epithelial tube	41/3144	155/18866	0.00132741	0.017488	0.0140768	GREM1/FOXC2/NKX2-1/HOXB7/WNT2/BMP2/IHH/EDN1/PGF/DLL4/SOX8/RSPO2/RASIP1/ENG/SHH/RDH10/TACSTD2/FGF1/BMP4/DCHS1/LAMA1/SIX2/CSF1/DDR1/CTSH/WNT4/NPNT/FGF2/NKX3-1/NOTCH4/FAT4/WNT2B/SLIT2/NRARP/SIX1/HOXA5/TBX3/MSX2/MET/HHIP/FOXD1	41
GO:1990845	adaptive thermogenesis	41/3144	155/18866	0.00132741	0.017488	0.0140768	PLAC8/FFAR4/LCN2/FOXC2/CD36/YBX2/DIO2/PTH2R/ALDH1A1/TRPV2/TRPV4/IRF4/TRPM8/BSCL2/ADAMTS5/HOXC10/FABP4/ACHE/ADCYAP1/EPAS1/IGF1R/PLCL1/ACTN3/IL15/TLR4/ACOT11/CXCR4/GATM/ELOVL3/PPARGC1A/EBF2/PLCL2/OXTR/MFAP2/APC/UCP2/NR1H3/PRKAB2/ADRB1/KDM6B/CAV1	41
GO:0010721	negative regulation of cell development	79/3144	343/18866	0.00133199	0.0175111	0.0140954	THY1/FOXG1/EDNRB/STMN2/NRG1/OSTN/PITX3/CRMP1/GPR37L1/DLL1/NGFR/ID4/NPPC/CNTN2/TRPC6/DIO3/HES5/FUOM/CLDN18/TRPV4/NOTCH3/NTN1/ARHGAP4/IL6/SOX8/SEMA6B/SEMA4A/SEMA3G/SEMA3C/PTPRO/ADCYAP1/SHH/FRZB/GFI1/GBP1/PTHLH/RFLNB/DLX2/TACSTD2/INPP5J/EFNB2/PLK2/DRAXIN/BDNF/SIX3/EPHA4/SEMA5A/JAG1/NLGN3/HES1/LRRK2/LTF/MAP2/ZNF365/TTPA/NKX6-1/EPHA7/PTEN/DMTN/SEMA4G/APOE/ISL2/KREMEN1/RTN4R/LHX2/COL3A1/RAPGEF2/NPR2/SL…	79
GO:0001704	formation of primary germ layer	35/3144	127/18866	0.00134621	0.0176604	0.0142156	VTN/FOXC2/WNT11/ATOH8/COL11A1/MMP9/ITGA4/ITGA7/MMP15/MESP2/DUSP1/BMP4/FN1/COL7A1/EOMES/SNAI1/NR4A3/SIX2/ETS2/LAMB3/ITGB3/ITGAV/FZD7/ITGA5/INHBA/ITGB2/SCX/COL8A1/GATA6/DUSP5/TBX6/WLS/KDM6B/ITGB5/FOXC1	35
GO:0042110	T cell activation	106/3144	483/18866	0.00136782	0.017906	0.0144133	THY1/FOXJ1/CTLA4/TNFRSF4/LCK/TNFSF18/IGF2/PYCARD/CD74/ZAP70/VNN1/HSH2D/TNFRSF1B/PIK3CG/EBI3/CD7/DOCK2/IHH/VAV1/CD160/PRDM1/CYP26B1/FKBP1B/CXADR/IRF4/ARG2/CD274/GPNMB/VTCN1/IL6/DLL4/SEMA4A/FCER1G/FGL2/VSIR/PTPRC/RASGRP1/ADORA2A/RSAD2/CD6/LOXL3/EGR1/IL7R/HHLA2/CEACAM1/SHH/RELB/RHOH/LGALS9/ADAM8/EGR3/BMP4/IL15/EFNB2/SLC11A1/EOMES/CCDC88B/IGFBP2/LAT/CDH26/IL12A/RIPOR2/PDCD1LG2/PDE5A/RAG1/HES1/PIK3CD/…	106
GO:0071805	potassium ion transmembrane transport	54/3144	218/18866	0.00137199	0.0179227	0.0144268	KCNS1/KCNV2/KCNE3/SLC12A3/ACTN2/LRRC38/KCNK3/KCNN1/KCNJ9/KCNQ2/HCN2/SLC24A3/KCNJ8/KCNH2/KCNH3/KCNG2/KCND1/GALR2/KCNE4/KCNK13/ATP1B1/KCNQ4/KCNJ2/KCNV1/KCNQ3/KCNJ12/AQP1/KCNG3/KCNK9/KCND2/SLC12A5/ABCC9/KCNC3/TMEM38A/KCNK10/GAL/FHL1/KCNK7/KCNK2/PTEN/SLC9A5/KCNC4/KCNIP3/KCNK15/WNK2/KCNJ14/KCNK1/SLC12A6/SLC12A2/SLC12A8/HCN3/RGS4/NOS1AP/CAV1	54
GO:0022617	extracellular matrix disassembly	25/3144	82/18866	0.00137716	0.0179524	0.0144507	PDPN/MMP9/WDR72/KLK2/ADAMTS4/MMP15/TLL2/IL6/ADAMTS5/KLK5/MMP19/ADAM8/TIMP1/CTSS/SCUBE3/CTSV/MMP13/CARMIL2/SCUBE1/DDR1/LCP1/MMP10/BMP1/FGFR4/FURIN	25
GO:0002699	positive regulation of immune effector process	55/3144	223/18866	0.00138548	0.0180228	0.0145074	TNFRSF4/CD36/FES/UNC13D/CD74/CD40/SPON2/VAV1/MZB1/CD160/IL6/HPX/FCER1G/CADM1/PTPRC/RASGRP1/RSAD2/KLK5/GATA2/IL33/BLK/VAMP8/BTK/LGALS9/GPRC5B/NR4A3/C3/TLR4/ADGRE2/IL12A/RAET1G/HLA-F/RBP4/IL1R1/GATA3/RAET1E/IL23A/TNFSF4/LAG3/SH2D1B/HLA-B/MR1/ITGB2/CD86/TNFSF13/CD226/FZD5/SHLD1/IL13RA2/NECTIN2/NFKBID/ADORA2B/HLA-A/HLA-E/CD177	55
GO:0006816	calcium ion transport	95/3144	426/18866	0.00140336	0.0182173	0.0146639	THY1/KCNE3/CYBA/TRPA1/PTGS2/LCK/GRAMD2A/BSPRY/F2RL3/CRACR2B/GRIN3B/SPINK1/GCK/RAMP2/GRIN1/SLC24A3/PIK3CG/JPH4/HTR2C/JPH3/TRPC6/ATP2B2/RRAD/S100A1/TRPV2/SLC8A2/TRPV4/CACNG6/FKBP1B/NMUR2/CHRNA9/NOS3/P2RY6/TRPC4/TRPM8/CALHM1/PTPRC/ADORA2A/GRIN2D/PDE4B/CACNA1G/BDKRB1/ATP2A3/JPH2/TRPM6/ATP1B1/HSPA2/CXCL11/PDGFB/HTR2B/P2RX3/HAP1/JPH1/CXCR4/BEST1/STC1/RGS9/CAPN3/TMEM38A/CYP27B1/RYR2/ITGAV/GJC2/ATP2A1/FG…	95
GO:0045671	negative regulation of osteoclast differentiation	12/3144	29/18866	0.00142104	0.0183193	0.014746	SFRP1/CLDN18/INPP5D/TLR3/TLR4/LRRC17/FSTL3/LTF/TMEM178A/GPR137/UBASH3B/FBN1	12
GO:0050820	positive regulation of coagulation	12/3144	29/18866	0.00142104	0.0183193	0.014746	PDPN/CD36/F3/THBS1/THBD/PLA2G4A/TLR4/SERPINF2/HPSE/TBXA2R/DMTN/F12	12
GO:0060351	cartilage development involved in endochondral bone morphogenesis	12/3144	29/18866	0.00142104	0.0183193	0.014746	COMP/SMPD3/COL2A1/NPPC/COL1A1/IHH/TRPV4/AXIN2/SHOX2/SERPINH1/MMP13/STC1	12
GO:0048477	oogenesis	27/3144	91/18866	0.00142306	0.0183193	0.014746	DAZL/HORMAD1/SOHLH2/PIWIL2/YBX2/FOXL2/NPPC/EREG/IHO1/IHH/REC8/MEIOC/BNC1/AURKC/NANOS3/PDE5A/NANOS1/WNT4/PAQR8/PANX1/PTK2B/PDE3A/NPR2/AMH/PAQR5/BRCA2/ZGLP1	27
GO:0043491	protein kinase B signaling	66/3144	278/18866	0.00143323	0.0183766	0.0147921	KL/LCK/NRG1/IGF2/EPGN/HGF/FGFR3/FGF16/SMPD3/PIK3CG/CD40/F3/EREG/THBS1/CAVIN3/VAV1/TSPYL5/PHLDA3/HCLS1/ENG/PDGFRA/MEIS3/FGF20/PDGFB/RCN3/RASD2/IGF1R/TNFAIP8L3/ADAM8/FGF1/FGF7/MYORG/PIK3AP1/PDGFA/SEMA5A/NRG4/HPSE/TEK/PIK3CD/GATA3/HBEGF/ERBB2/LOX/TYRO3/ANGPT1/FGF2/KITLG/NKX3-1/CD86/PTEN/RRAS/TGFA/BTC/IRS2/GDF15/SESN3/STOX1/FYN/MC1R/ADTRP/PIK3C2B/FGFR4/PINK1/ERBB4/MET/OTUD3	66
GO:0015850	organic hydroxy compound transport	64/3144	268/18866	0.00143625	0.0183766	0.0147921	MAOB/AQP3/POMC/STRA6/CD36/AQP2/CFTR/SYT11/SYT5/PON1/REN/SLC5A11/HTR1B/MSR1/SYT10/SLC51B/APOC1/SLC10A4/SLC22A1/SYT12/SELENOM/FCER1G/RAB3B/PLA2G10/ADORA2A/ABAT/CEACAM1/SHH/FGF20/ABCB4/AQP1/AGTR1/PCSK9/ASIC3/CHRM5/RBP4/LIPG/GAL/SLC29A4/OSBP2/ITGB3/ABCB11/AQP7/ATP8B1/OXTR/YJEFN3/MFSD10/ABCA1/APOE/SYT17/NR1H3/SNCA/TTC39B/MAPK15/CLU/LPCAT3/PINK1/OSBPL10/SLC10A3/NPC2/ABCA5/RALBP1/CAV1/LIMA1	64
GO:0002702	positive regulation of production of molecular mediator of immune response	29/3144	100/18866	0.00143641	0.0183766	0.0147921	TNFRSF4/CD36/CD74/CD40/SPON2/MZB1/CD160/IL6/HPX/FCER1G/PTPRC/RSAD2/KLK5/IL33/GPRC5B/NR4A3/TLR4/RAET1G/HLA-F/RBP4/IL1R1/GATA3/TNFSF4/TNFSF13/CD226/FZD5/SHLD1/HLA-A/HLA-E	29
GO:0070252	actin-mediated cell contraction	34/3144	123/18866	0.00147874	0.0188791	0.0151966	KCNE3/ACTN2/PDPN/MYBPC3/TPM2/KCNJ8/TNNC1/KCNH2/TNNT2/DES/ACTC1/TNNC2/NEB/KCNE4/PDE4B/CACNA1G/JUP/KCNJ2/GJA5/ACTN3/SCN3B/DSP/TNNI3/STC1/RYR2/ATP2A1/FRMD6/FGF12/MYL4/PKP2/LIMCH1/PARVA/NOS1AP/CAV1	34
GO:1903038	negative regulation of leukocyte cell-cell adhesion	37/3144	137/18866	0.00148847	0.0189642	0.0152651	FOXJ1/CTLA4/CD74/IHH/ARG2/CD274/GPNMB/VTCN1/FGL2/VSIR/ADORA2A/LOXL3/CEACAM1/SHH/LGALS9/BMP4/RIPOR2/PDCD1LG2/PDE5A/CCL28/ERBB2/TNFSF4/LAG3/PAWR/CD86/SOCS1/SMAD7/SDC4/ADTRP/NRARP/NFKBID/PTPN6/PAG1/TMEM131L/ZC3H12A/RUNX1/PELI1	37
GO:0044342	type B pancreatic cell proliferation	10/3144	22/18866	0.00150582	0.0191459	0.0154114	PTPRN/SFRP1/NR4A3/NR4A1/SGPP2/IGFBP3/NKX6-1/SIDT2/CCN3/SERPINB1	10
GO:0090303	positive regulation of wound healing	20/3144	61/18866	0.00151987	0.0192849	0.0155233	VTN/FOXC2/PDPN/CD36/DUOX1/F3/THBS1/CLDN1/THBD/PLA2G4A/TLR4/SERPINF2/CXCR4/HPSE/INSL3/OCLN/HBEGF/TBXA2R/DMTN/F12	20
GO:0050920	regulation of chemotaxis	56/3144	229/18866	0.00155508	0.0195991	0.0157762	GREM1/ANGPT2/SUCNR1/FGF16/CD74/S100A14/F3/THBS1/TRPV4/EDN1/PGF/IL6/SEMA6B/SEMA4A/MMP28/BST1/SCG2/ROBO2/SEMA3G/SEMA3C/PTPRO/DUSP1/PDGFRA/PDGFB/LGALS9/FGF1/CCR4/EFNB2/CCL26/CXCR4/SEMA5A/IL12A/CSF1/RIPOR2/GPSM3/IL23A/CXCL8/FGF2/SEMA4G/LGMN/NBL1/TUBB2B/PLA2G7/PTK2B/MTUS1/TMEM102/ARTN/CCN3/SLIT2/SEMA6C/DYSF/SEMA3B/TMSB4X/CREB3/MET/SWAP70	56
GO:0003338	metanephros morphogenesis	13/3144	33/18866	0.00156046	0.0195991	0.0157762	FOXJ1/GREM1/HES5/SOX8/FMN1/CALB1/BMP4/SIX2/BASP1/HES1/WNT4/WNT7B/STAT1	13
GO:0009954	proximal/distal pattern formation	13/3144	33/18866	0.00156046	0.0195991	0.0157762	TP63/GREM1/HOXD9/DLL1/HES5/CYP26B1/HOXC9/HOXD10/HOXC10/DLX2/SIX3/GLI1/HOXA10	13
GO:0044319	wound healing, spreading of cells	13/3144	33/18866	0.00156046	0.0195991	0.0157762	PDPN/ACVRL1/CEACAM1/PHLDB2/CARMIL2/HBEGF/DDR1/CCN1/TMEFF2/ITGA5/PTEN/AJUBA/MSX2	13
GO:0090505	epiboly involved in wound healing	13/3144	33/18866	0.00156046	0.0195991	0.0157762	PDPN/ACVRL1/CEACAM1/PHLDB2/CARMIL2/HBEGF/DDR1/CCN1/TMEFF2/ITGA5/PTEN/AJUBA/MSX2	13
GO:0043270	positive regulation of ion transport	67/3144	284/18866	0.00157282	0.0196947	0.0158532	THY1/KCNE3/CCK/ABCB1/ACTN2/TESC/LRRC38/PRSS8/CFTR/FABP3/F2RL3/PDZK1/AVPR1A/GRIN1/TRPC6/S100A1/KCNH2/TRPV2/EDN1/P2RY6/RAB3B/GALR2/PLA2G10/ADORA2A/BDKRB1/ARC/CNTN1/JPH2/ATP1B1/ABAT/HSPA2/CXCL11/PDGFB/ABCB4/P2RX3/KCNJ2/VAMP8/HAP1/SCN3B/CTSS/TACR2/STC1/NLGN3/RGS9/CAPN3/GAL/FHL1/RYR2/GJC2/ABCB11/ATP2A1/UCN/APOE/TRPV3/WNK2/SNCA/FGF12/PKP2/SLC12A2/PINK1/ORAI1/STAC/TMSB4X/CACNB3/NOS1AP/FGF14/CAV1	67
GO:0033002	muscle cell proliferation	59/3144	244/18866	0.00157733	0.0196947	0.0158532	CYBA/PTGS2/FOXC2/PTGIR/ALOX12/RBPMS2/MMP9/HTR1B/SMPD3/NPR1/WNT2/AKR1B1/NPPC/EREG/THBS1/HES5/TGM2/NOTCH3/CXADR/EDN1/PDE1A/TNFAIP3/IL6/NOS3/P2RY6/TGFB2/APOD/SHH/CDKN1A/FGF20/PDGFB/BMP4/IL15/NR4A3/ELN/SERPINF2/IL12A/HPGD/GLI1/RBP4/PPARGC1A/HBEGF/IGFBP3/ANGPT1/KCNK2/FGF2/TBX2/PTEN/EPHB1/HEY2/CCN3/SAV1/STAT1/GATA6/SIX1/ERBB4/PIM1/TGFB3/FOXC1	59
GO:0022409	positive regulation of cell-cell adhesion	66/3144	279/18866	0.00157761	0.0196947	0.0158532	THY1/CTLA4/FGB/LCK/PDPN/IGF2/PYCARD/CEACAM6/CD74/ZAP70/VNN1/FGG/ITGA4/EBI3/IHH/VAV1/CD160/CD274/VTCN1/IL6/VSIR/PTPRC/RASGRP1/CD6/RNASE10/IL7R/HHLA2/SHH/RHOH/LGALS9/ADAM8/EGR3/IL15/EFNB2/NR4A3/CCDC88B/SERPINF2/IGFBP2/IL12A/PDCD1LG2/RAG1/HAS2/HES1/FSTL3/GATA3/IL23A/TNFSF4/TNFSF9/PODXL/ITGB2/CD86/SOCS1/PTPRU/SMAD7/DMTN/FUT4/FYN/SKAP1/GPAM/DUSP10/NFKBID/PTPN6/HLA-A/RUNX1/HLA-E/CAV1	66
GO:0043406	positive regulation of MAP kinase activity	63/3144	264/18866	0.0015853	0.0197112	0.0158664	NRG1/SBK2/NRK/EPGN/HGF/CD74/PIK3CG/CD40/THBS1/BMP2/BIRC7/CSPG4/NGF/EDN1/FLT1/SAA1/PTPRC/RASGRP1/PDE6G/PDGFB/HTR2B/TF/ADAM8/FGF1/BMP4/INAVA/PDGFA/TLR4/EPHA4/CXCR4/MUC20/NEK10/PDE5A/AVPI1/LRRK2/ARHGEF5/ERBB2/SHC2/IGFBP6/MAP3K6/GRM1/FGF2/KITLG/ZEB2/FZD5/TGFA/MAP3K21/PTK2B/GDF15/MAP3K14/WNT7B/GHR/DUSP5/AJUBA/ITGA1/MAP2K3/ADORA2B/IRAK2/S1PR2/CHRNA7/TGFB3/MAP3K9/MAP3K2	63
GO:0048863	stem cell differentiation	63/3144	264/18866	0.0015853	0.0197112	0.0158664	TP63/GREM1/EDNRB/ALX1/FOXC2/LBH/NRG1/HOXB4/PSMA8/SFRP1/HES5/OVOL2/EDN1/CYP26C1/SOX8/SOX18/TGFB2/SEMA6B/SEMA4A/RBM24/PTPRC/WNT10A/SEMA3G/SEMA3C/PDGFRA/SHH/GATA2/FRZB/HTR2B/HOXA7/RDH10/MEOX1/TACSTD2/BMP4/FN1/EOMES/ACE/TAFA3/SIX3/SEMA5A/ELL3/JAG1/PSMB9/HES1/GATA3/EPOP/KITLG/TBX2/ZEB2/SEMA4G/PSMB8/LTBP3/GATA6/GPM6A/SEMA6C/RUNX2/ERBB4/PDX1/SEMA3B/MSX2/RUNX1/SOX21/FOXC1	63
GO:0040013	negative regulation of locomotion	89/3144	397/18866	0.00165227	0.0205027	0.0165035	THY1/DNAJA4/SERPINF1/GREM1/ANGPT2/CLDN5/NRG1/WNT11/EPPK1/NKX2-1/DPEP1/CD74/DCN/SFRP1/THBS1/ALOX15B/EPHA1/ACVRL1/MARVELD3/ARHGAP4/CDH1/ADGRB1/IL24/DLL4/PTPRR/CYGB/SEMA6B/SEMA4A/MMP28/IFITM1/ACVR1C/ADORA2A/ROBO2/APOD/SEMA3G/JUP/ENG/SEMA3C/PTPRO/SULF1/DUSP1/SHH/IL33/HOXA7/TACSTD2/TIMP1/SEMA5A/PHLDB2/CYP1B1/JAG1/STC1/RIPOR2/TP53INP1/DNAI3/GATA3/PPARGC1A/IGFBP3/CCL28/SPINT2/SPOCK3/WNT4/EMILIN1/ARHGDIB…	89
GO:0048041	focal adhesion assembly	25/3144	83/18866	0.00166386	0.0206053	0.0165861	THY1/GREM1/ACTN2/SFRP1/THBS1/COL16A1/ACVRL1/FMN1/APOD/FAM107A/ACTN3/PHLDB2/TEK/ARHGAP6/WNT4/PTEN/DMTN/PTK2B/SDC4/RHOD/CAMSAP3/WHAMM/AJUBA/LIMCH1/TESK2	25
GO:0002224	toll-like receptor signaling pathway	40/3144	152/18866	0.00167352	0.0206435	0.0166168	CYBA/FGB/CD36/FGG/CD40/S100A14/S100A1/IRF4/TRIL/TNFAIP3/BIRC3/TLR1/RSAD2/GFI1/TLR3/BTK/TLR2/PIK3AP1/ACOD1/TLR4/CTSS/CD14/IRF7/LTF/IRAK3/SARM1/TYRO3/LY96/ITGB2/SMPDL3B/LGMN/RFTN1/NR1H3/MYD88/IRAK2/UNC93B1/IRF3/CACTIN/PELI1/CAV1	40
GO:0010712	regulation of collagen metabolic process	17/3144	49/18866	0.00168028	0.0206435	0.0166168	NPPC/IHH/IL6/CYGB/VSIR/ENG/SERPINB7/BMP4/SERPINF2/WNT4/EMILIN1/CCN2/CREB3L1/UCN/SCX/TGFB3/RGCC	17
GO:0015695	organic cation transport	17/3144	49/18866	0.00168028	0.0206435	0.0166168	MAOB/PDZK1/HTR1B/SLC18A3/SLC6A20/SLC44A4/SLC22A1/FCER1G/ADORA2A/TACR2/SLC47A1/SLC29A4/ITGB3/SLC25A20/SNCA/SLC22A5/RALBP1	17
GO:0060711	labyrinthine layer development	17/3144	49/18866	0.00168028	0.0206435	0.0166168	GJB5/GRHL2/WNT2/OVOL2/ST14/SPINT1/ADM/HES1/SPINT2/JUNB/PCDH12/CCN1/PLCD3/FZD5/HEY2/WNT7B/EGLN1	17
GO:0035136	forelimb morphogenesis	15/3144	41/18866	0.00169106	0.0206938	0.0166573	TP63/TFAP2B/HOXD9/FMN1/RSPO2/HOXD10/SHH/RDH10/SHOX2/WNT9A/CRABP2/RUNX2/TBX3/MSX2/OSR2	15
GO:0042269	regulation of natural killer cell mediated cytotoxicity	15/3144	41/18866	0.00169106	0.0206938	0.0166573	VAV1/CD160/CADM1/RASGRP1/CEACAM1/LGALS9/IL12A/HLA-F/RAET1E/LAG3/HLA-B/CD226/NECTIN2/HLA-A/HLA-E	15
GO:0035315	hair cell differentiation	16/3144	45/18866	0.00169936	0.0207135	0.0166732	DLL1/SLC44A4/HES5/USH2A/PDZD7/MYCL/SLITRK6/LHFPL5/JAG1/RIPOR2/HES1/LRTOMT/JAG2/MYO7A/TMC1/HEY2	16
GO:0046189	phenol-containing compound biosynthetic process	16/3144	45/18866	0.00169936	0.0207135	0.0166732	DCT/TYRP1/PNMT/SLC45A2/TGFB2/MOXD1/GATA3/NR4A2/GCH1/ZEB2/MFSD12/GPR37/CTNS/MC1R/SNCA/RAPGEF2	16
GO:0051146	striated muscle cell differentiation	69/3144	295/18866	0.00171128	0.0208178	0.0167571	GREM1/ACTN2/NRG1/COMP/IGF2/ANKRD1/AVPR1A/MYOZ1/BVES/DLL1/BMP2/PTGFRN/PLPP7/LDB3/CYP26B1/TNNT2/ACTC1/ANKRD2/CXADR/EDN1/ADGRB1/CAPN9/ALPK2/ALPK3/NEB/RBM24/MYPN/SYNPO2L/PDGFRA/SHH/BARX2/BMP4/EFNB2/SHOX2/MYORG/BDNF/RIPOR2/MYH11/PLEKHO1/DMPK/CAPN3/LOX/CDH2/HDAC9/FZD7/MAMSTR/EHD2/ERVW-1/XK/CAV2/CACNA2D2/GDF15/HEY2/CCN3/MYLK3/WFIKKN1/TANC1/GATA6/SIX1/CHRNB1/KRT8/RBM38/BHLHE41/DYSF/KDM6B/TBX3/CSRP2/CD9/R…	69
GO:0048736	appendage development	46/3144	181/18866	0.00172336	0.0208827	0.0168094	SP9/TP63/GREM1/ALX1/TFAP2B/HOXD9/COMP/GRHL2/COL2A1/IHH/PRRX1/CYP26B1/SALL4/TBX4/TGFB2/FMN1/RSPO2/HOXD10/KDF1/HOXC10/DLX5/SEMA3C/SHH/RDH10/KREMEN2/BMP4/HOXD13/CHST11/GJA5/SHOX2/HOXA10/CIBAR1/WNT9A/FBN2/TBX2/PITX1/KREMEN1/CRABP2/SCX/PAM/RUNX2/TBX3/MED31/HOXC13/MSX2/OSR2	46
GO:0060173	limb development	46/3144	181/18866	0.00172336	0.0208827	0.0168094	SP9/TP63/GREM1/ALX1/TFAP2B/HOXD9/COMP/GRHL2/COL2A1/IHH/PRRX1/CYP26B1/SALL4/TBX4/TGFB2/FMN1/RSPO2/HOXD10/KDF1/HOXC10/DLX5/SEMA3C/SHH/RDH10/KREMEN2/BMP4/HOXD13/CHST11/GJA5/SHOX2/HOXA10/CIBAR1/WNT9A/FBN2/TBX2/PITX1/KREMEN1/CRABP2/SCX/PAM/RUNX2/TBX3/MED31/HOXC13/MSX2/OSR2	46
GO:0098657	import into cell	56/3144	230/18866	0.00172842	0.0209031	0.0168258	SLC1A7/SLC12A3/CD36/KCNJ9/FABP3/HCN2/ITGA4/SLC6A20/KCNJ8/SLC2A5/THBS1/KCNH2/TRPV2/SLC8A2/TRPV4/SLC22A1/SYNGR3/RAB3B/SLC6A11/ARC/ATP1B1/SLC15A2/KCNJ2/KCNJ12/MX1/MX2/NOX5/EFNB2/KCNK9/SLC12A5/ABCC9/SLC47A1/LTF/SLC29A4/ITGB3/SLC39A10/SLC27A2/SLC9A5/SLC43A2/IRS2/TRPV3/FYN/WNK2/SLC5A2/KCNJ14/SNCA/SLC12A6/MAPK15/SLC7A2/SLC39A8/SLC12A2/SLC1A6/SLC12A8/SPX/RGS4/SLC30A1	56
GO:0050672	negative regulation of lymphocyte proliferation	24/3144	79/18866	0.00179362	0.0215932	0.0173813	FOXJ1/CTLA4/IHH/ARG2/CD274/GPNMB/VTCN1/VSIR/INPP5D/SHH/BLK/BTK/LGALS9/BMP4/PDCD1LG2/PDE5A/GAL/ERBB2/PAWR/CD86/SDC4/PTPN6/TMEM131L/PELI1	24
GO:0045669	positive regulation of osteoblast differentiation	21/3144	66/18866	0.00179431	0.0215932	0.0173813	TP63/FFAR4/HGF/NPPC/BMP2/IL6/IFITM1/BMP4/JAG1/FBN2/LTF/JUND/WNT4/CCN1/NPNT/LRP3/CEBPD/WNT7B/RUNX2/ACVR2A/MSX2	21
GO:0002347	response to tumor cell	11/3144	26/18866	0.00180292	0.0215932	0.0173813	CD160/CD274/CEACAM1/TXNIP/IL12A/HNMT/MR1/CD226/NECTIN2/HLA-A/IGFBPL1	11
GO:0060343	trabecula formation	11/3144	26/18866	0.00180292	0.0215932	0.0173813	GREM1/CHAD/COL1A1/SFRP1/OVOL2/RBP4/TEK/FBN2/HEY2/EGLN1/MSX2	11
GO:0070633	transepithelial transport	11/3144	26/18866	0.00180292	0.0215932	0.0173813	EDNRB/ABCB1/ABCG2/CFTR/CXADR/EDN1/CSF2/P2RY6/AQP1/BEST1/SLC12A2	11
GO:0035988	chondrocyte proliferation	9/3144	19/18866	0.00182023	0.0217165	0.0174806	COMP/FGFR3/IHH/SIX2/STC1/LTF/CCN2/SMAD7/CCN3	9
GO:0045683	negative regulation of epidermis development	9/3144	19/18866	0.00182023	0.0217165	0.0174806	TP63/GRHL2/DLL1/CDSN/NGFR/HES5/HOXA7/HES1/MSX2	9
GO:0061337	cardiac conduction	39/3144	148/18866	0.00184754	0.0219999	0.0177087	KCNE3/KCNK3/NPR1/NPPC/ATP2B2/KCNH2/SLC8A2/CACNG6/KCND1/FKBP1B/CXADR/FXYD3/KCNE4/CACNA1G/ATP2A3/JUP/ATP1B1/KCNJ2/KCNJ12/GJA5/KCND2/SCN3B/CORIN/DSP/ABCC9/DMPK/RYR2/ATP2A1/CACNA2D2/KCNIP3/KCNK15/KCNJ14/NPR2/KCNK1/CACNB4/PKP2/SPTBN4/CACNB3/CAV1	39
GO:0035637	multicellular organismal signaling	51/3144	206/18866	0.00185349	0.0220284	0.0177316	KCNE3/KCNK3/AVPR1A/CHRNA1/NRCAM/NPR1/NPPC/ATP2B2/CHRNB4/KCNH2/SLC8A2/CACNG6/KCND1/FKBP1B/CXADR/FXYD3/KCNE4/CACNA1G/ATP2A3/JUP/ATP1B1/GRIK2/TYMP/P2RX3/KCNJ2/KCNJ12/GJA5/KCND2/SCN2A/SCN3B/CORIN/DSP/ABCC9/CHRM5/DMPK/SCN3A/RYR2/ATP2A1/CACNA2D2/KCNIP3/KCNK15/MYH14/KCNJ14/NPR2/FGF12/KCNK1/CACNB4/PKP2/SPTBN4/CACNB3/CAV1	51
GO:0050714	positive regulation of protein secretion	44/3144	172/18866	0.00186646	0.0221401	0.0178215	NNAT/FGB/TNFRSF4/SLC30A8/CFTR/ANKRD1/HCAR2/GCK/FGG/CD34/GIPR/IL6/SAA1/TGFB2/CADM1/ADORA2A/MYOM1/PFKFB2/ACHE/ABAT/IL33/BLK/HTR2B/TLR2/ADAM8/TLR4/CD14/RBP4/GPR68/TNFSF4/NKX6-1/PANX1/IRS2/PARD6A/EXPH5/OXCT1/WLS/EZR/C2CD2L/PDX1/TGFB3/RGCC/IRF3/HLA-E	44
GO:0050679	positive regulation of epithelial cell proliferation	52/3144	211/18866	0.00187127	0.0221547	0.0178333	PTPRN/TP63/CYBA/LRG1/PPP1R16B/IGF2/EPGN/HYAL1/ITGA4/WNT2/F3/SFRP1/BMP2/IHH/ACVRL1/TNFAIP3/PGF/CLDN1/SCG2/DLX5/EGFL7/SHH/GATA2/PDGFB/HTR2B/EGR3/FGF1/FGF7/BMP4/NR4A3/NR4A1/CCL26/TLR4/SEMA5A/AGTR1/HAS2/TEK/ITGB3/ERBB2/ZNF703/FZD7/FGFBP1/FGF2/TGM1/CAV2/TGFA/B4GALT1/STOX1/NRARP/NRAS/DYSF/OSR2	52
GO:0032409	regulation of transporter activity	68/3144	291/18866	0.00188619	0.0222522	0.0179118	KCNS1/KCNE3/ABCB1/ACTN2/TESC/GRM5/LRRC38/CFTR/PDZK1/MMP9/PON1/GRIN1/JPH4/JPH3/TRPC6/RRAD/S100A1/FKBP1B/FXYD3/P2RY6/SYNGR3/GALR2/KCNE4/PDE4B/ARC/JPH2/ATP1B1/STOM/HSPA2/GRIA4/HAP1/FGF11/GRIA3/SCN3B/CTSS/JPH1/ANO9/PCSK9/NLGN3/RGS9/SHANK1/PPARGC1A/GAL/FHL1/LRRC7/RYR2/MAPK8IP2/ATP2A1/PTEN/HECW2/CBARP/PTK2B/WNK2/SNCA/FGF12/CACNB4/HECW1/PINK1/DLG4/PIM1/DYSF/STAC/TMSB4X/CACNB3/NOS1AP/FGF14/CAV1/GEM	68
GO:0043405	regulation of MAP kinase activity	78/3144	342/18866	0.00189323	0.0222522	0.0179118	NRG1/SBK2/NRK/EPGN/HGF/CD74/PIK3CG/CD40/SFRP1/THBS1/BMP2/BIRC7/CSPG4/NGF/EDN1/DUSP21/FLT1/SAA1/PTPRC/RASGRP1/PDE6G/DUSP1/PDGFB/HTR2B/IGF1R/TF/ADAM8/FGF1/BMP4/INAVA/PDGFA/TLR4/EPHA4/CXCR4/MUC20/RGS14/NEK10/PDE5A/AVPI1/LRRK2/ARHGEF5/IRAK3/ERBB2/SHC2/IGFBP6/MAP3K6/GRM1/FGF2/KITLG/ZEB2/FZD5/TGFA/APOE/MAP3K21/PTK2B/GDF15/MAP3K14/RGS3/WNT7B/GHR/DUSP10/LIME1/DUSP5/AJUBA/ITGA1/MAP2K3/ADORA2B/PTPN6/IRAK2/…	78
GO:0043542	endothelial cell migration	67/3144	286/18866	0.00189632	0.0222522	0.0179118	DNAJA4/SERPINF1/GREM1/PTGS2/ANGPT2/FOXC2/BMPER/ALOX12/ATOH8/FGF16/DCN/CD40/S100P/THBS1/ACVRL1/EDN1/ADGRB1/DLL4/NOS3/SOX18/SEMA4A/SCG2/JUP/CEACAM1/GATA2/PDGFB/PECAM1/EGR3/FGF1/BMP4/EFNB2/AMOT/PLK2/NR4A1/SPARC/SEMA5A/CYP1B1/S100A2/STC1/TEK/GATA3/ITGB3/HDAC9/ANGPT1/FGFBP1/FGF2/ITGB2/TBXA2R/PTEN/RRAS/LGMN/SH3BP1/PTP4A3/APOE/PTK2B/RHOB/PRCP/CCN3/SVBP/ADTRP/SLIT2/MAP2K3/ZC3H12A/RGCC/TMSB4X/MET/FUT1	67
GO:0055081	anion homeostasis	20/3144	62/18866	0.00189747	0.0222522	0.0179118	SLC12A3/TFAP2B/FABP3/SFRP4/SLC34A2/RCN3/SLC12A5/MLXIPL/LIPG/HNF4A/ABCB11/DGAT2/ABCA1/APOE/SLC12A6/GPAM/FGFR4/SLC12A2/SLC12A8/CKB	20
GO:0070527	platelet aggregation	20/3144	62/18866	0.00189747	0.0222522	0.0179118	FGB/PDPN/ALOX12/COMP/FGG/PIK3CG/FERMT3/PDGFRA/ABAT/MYL9/CEACAM1/BLK/MPL/FN1/ITGB3/TYRO3/DMTN/UBASH3B/PTPN6/CD9	20
GO:0048738	cardiac muscle tissue development	56/3144	231/18866	0.00191849	0.0224562	0.0180759	GREM1/ACTN2/FOXC2/NRG1/COL11A1/ANKRD1/MYBPC3/BVES/DLL1/WNT2/BMP2/TNNC1/POU4F1/TNNT2/ACTC1/CXADR/EDN1/DLL4/ALPK2/TGFB2/ALPK3/NEB/ENG/JPH2/PDGFRA/FGF20/XIRP2/BMP4/GJA5/EFNB2/DSP/GLI1/TNNI3/MYH11/RBP4/RYR2/FZD7/KCNK2/FGF2/TBX2/PTEN/SMAD7/HEY2/MYLK3/SAV1/EGLN1/GATA6/PKP2/HEG1/PPP1R13L/ERBB4/PIM1/KDM6B/TBX3/RGS4/FOXC1	56
GO:0043588	skin development	94/3144	425/18866	0.00193066	0.022556	0.0181563	KRT17/AQP3/TP63/KRT4/KRT14/SPINK6/COL1A2/ALOX12/TFAP2B/KRT7/KRT6A/PRSS8/ZBED2/COMP/GRHL3/FOXE1/LTB/GRHL2/KRT79/KRT12/DLL1/COL5A3/CDSN/NGFR/COL1A1/EREG/PI3/ALOX15B/IL20/KRT9/CYP26B1/OVOL2/ST14/KRT23/IRF6/KRT34/CLDN1/SOX18/KRT39/TGFB2/KRT80/KRT13/WNT10A/FOXQ1/KLK5/KDF1/JUP/KRTAP3-1/APCDD1/SHH/HOXA7/LSR/TXNIP/KRT20/FGF7/KRT36/GJB3/SNAI1/ALOX12B/KRT32/PDGFA/FA2H/DSP/JAG1/HPSE/CTSV/DHCR24/GAL/KRTAP20-…	94
GO:0001558	regulation of cell growth	93/3144	420/18866	0.00196144	0.0228724	0.018411	KRT17/GREM1/CYBA/ROS1/OSTN/WNT11/RASAL1/AVPR1A/ISLR2/RASGRP2/NRCAM/CPNE5/HYAL1/NPR1/CRYAB/TMC8/SLC44A4/SFRP1/RND2/ACVRL1/MUC12/TRPV2/NTN1/NGF/ARHGAP4/EDN1/UNC13A/SPHK1/TGFB2/SEMA6B/SEMA4A/GNG4/SEMA3G/BDKRB1/CDHR2/KIF26A/SEMA3C/FAM107A/CXCL16/CEACAM1/CDKN1A/CDKN2D/FRZB/FN1/DRAXIN/BDNF/CXCR4/SEMA5A/AGTR1/CDA/NANOS1/TNK1/HNF4A/HBEGF/IGFBP3/RIMS1/DDR1/FHL1/ERBB2/CYP27B1/MAP2/RERG/PTCH2/TSPYL2/L1CAM/N…	93
GO:0002011	morphogenesis of an epithelial sheet	19/3144	58/18866	0.00199505	0.0232206	0.0186913	PDPN/HOXB4/HOXB2/ACVRL1/DLL4/FLRT3/CEACAM1/LAMA1/PHLDB2/JAG1/CARMIL2/HBEGF/DDR1/CCN1/TMEFF2/ITGA5/PTEN/AJUBA/MSX2	19
GO:0007271	synaptic transmission, cholinergic	12/3144	30/18866	0.00201293	0.0232973	0.018753	CHRNE/CHRNA1/CHRNB4/LYPD1/ADORA2A/ACHE/LYNX1/TACR2/LAMA2/APOE/CHRNB1/CHRNA7	12
GO:0038111	interleukin-7-mediated signaling pathway	12/3144	30/18866	0.00201293	0.0232973	0.018753	IL2RG/TSLP/H3C8/H3C14/H3C15/H3C10/H3C2/H3C13/H3C6/IL7R/SOCS1/IRS2	12
GO:0071711	basement membrane organization	12/3144	30/18866	0.00201293	0.0232973	0.018753	RAMP2/NID2/CTSS/PHLDB2/LAMB3/SPINT2/NTNG2/GAS2/CAV2/PHLDB1/FLRT2/CAV1	12
GO:1904894	positive regulation of receptor signaling pathway via STAT	27/3144	93/18866	0.00202125	0.0233499	0.0187954	TNFSF18/TSLP/FGFR3/CD40/AKR1B1/HES5/IL20/CRLF1/CSF2/IL6/IL24/HPX/CTF1/HCLS1/IL7R/PECAM1/IL15/IL12A/CYP1B1/HES1/IL23A/SOCS1/PTK2B/FYN/GHR/ERBB4/PTK6	27
GO:0006720	isoprenoid metabolic process	38/3144	144/18866	0.00203974	0.0235197	0.0189321	STRA6/UGT1A8/RBP1/UGT1A7/AKR1B1/ALDH1A1/CYP27C1/HMGCS2/DHRS9/CRABP1/RDH16/CYP26B1/UGT1A1/ABCA4/SDC2/CYP26C1/RDH5/CYP3A5/CYP1A1/RDH10/AKR1B10/LIPE/CYP1B1/RBP4/CYP2S1/DHRS13/PNPLA2/SDR16C5/BCO2/DGAT2/CRPPA/APOE/SDC4/CRABP2/GPC2/NPC2/GPC5/DHRS3	38
GO:0034341	response to interferon-gamma	50/3144	202/18866	0.00204943	0.0235786	0.0189794	CCL20/TRIM31/SLC30A8/CD40/GBP5/CASP1/IRF6/IRF4/EDN1/CLDN1/HPX/OAS1/IFITM1/KYNU/CXCL16/IFI30/TLR3/GBP1/LGALS9/TLR2/SLC11A1/OAS3/CCL26/OASL/ACOD1/TLR4/IRF7/OAS2/GBP4/HLA-F/TRIM21/TRIM34/CYP27B1/IFNGR1/HLA-B/TXK/GCH1/SOCS1/NLRC5/NR1H3/IRF9/SNCA/RAB43/STAT1/RAB20/TRIM8/HLA-A/IFITM3/IRF3/HLA-E	50
GO:0071356	cellular response to tumor necrosis factor	69/3144	297/18866	0.00205246	0.0235786	0.0189794	CYBA/TNFRSF4/CCL20/LCN2/CARD16/TNFSF18/CCDC3/ANKRD1/PYCARD/LTB/PSMA8/HYAL1/SMPD3/TNFRSF1B/CD40/COL1A1/SFRP1/THBS1/ADAMTS12/AIM2/TRAF1/CASP1/CLDN18/TNFRSF11B/EDN1/PLVAP/TNFAIP3/SPHK1/TNFRSF6B/CLDN1/BIRC3/H2BC11/GPD1/FABP4/CLIP3/TNFRSF8/GBP1/TNFSF15/CCL26/ACOD1/SLC2A4/PSMB9/HAS2/TNFRSF9/GATA3/OCLN/PPARGC1A/TNFSF4/TNFSF9/CXCL8/CARD14/NPNT/NKX3-1/ZFP36/TNFSF13/AKAP12/FAS/PTK2B/MAP3K14/PSMB8/TXNDC17/S…	69
GO:0042531	positive regulation of tyrosine phosphorylation of STAT protein	22/3144	71/18866	0.00206793	0.0237123	0.0190871	TNFSF18/TSLP/FGFR3/CD40/HES5/IL20/CRLF1/CSF2/IL6/IL24/HPX/CTF1/HCLS1/PECAM1/IL15/IL12A/HES1/IL23A/FYN/GHR/ERBB4/PTK6	22
GO:0051271	negative regulation of cellular component movement	89/3144	400/18866	0.00208588	0.0238739	0.0192172	THY1/DNAJA4/SERPINF1/KCNE3/GREM1/ANGPT2/CLDN5/NRG1/WNT11/EPPK1/NKX2-1/DPEP1/CD74/DCN/SFRP1/THBS1/ALOX15B/EPHA1/ACVRL1/MARVELD3/ARHGAP4/CDH1/ADGRB1/IL24/DLL4/PTPRR/CYGB/SEMA6B/SEMA4A/MMP28/IFITM1/ACVR1C/APOD/SEMA3G/JUP/ENG/SEMA3C/PTPRO/SULF1/DUSP1/SHH/IL33/HOXA7/TACSTD2/TIMP1/SEMA5A/PHLDB2/CYP1B1/JAG1/STC1/RIPOR2/TP53INP1/DNAI3/GATA3/PPARGC1A/IGFBP3/CCL28/SPINT2/SPOCK3/WNT4/EMILIN1/ARHGDIB/TMEFF2/…	89
GO:0007567	parturition	8/3144	16/18866	0.00213678	0.0242422	0.0195136	NRK/EDN1/CYP1A1/PLA2G4C/HPGD/OXTR/MAFF/PLA2G4B	8
GO:0010934	macrophage cytokine production	8/3144	16/18866	0.00213678	0.0242422	0.0195136	CD36/CD74/SPON2/TGFB2/GPRC5B/TLR4/IRAK3/TGFB3	8
GO:0072109	glomerular mesangium development	8/3144	16/18866	0.00213678	0.0242422	0.0195136	FOXC2/CD34/EGR1/PDGFB/ACTA2/SERPINB7/BMP4/GPR4	8
GO:2001212	regulation of vasculogenesis	8/3144	16/18866	0.00213678	0.0242422	0.0195136	RAMP2/CD34/CEACAM1/ADM/ASB4/RRAS/HEY2/RAPGEF2	8
GO:0018149	peptide cross-linking	13/3144	34/18866	0.00214546	0.0242422	0.0195136	EGFLAM/BGN/DCN/PI3/THBS1/TGM2/SPOCK2/FN1/DSP/SPOCK3/TGM1/NDNF/COL3A1	13
GO:0035633	maintenance of blood-brain barrier	13/3144	34/18866	0.00214546	0.0242422	0.0195136	PTGS2/CLDN5/TJP3/IL6/ESAM/CLDN1/LSR/PECAM1/LAMA2/SH3GL2/OCLN/ANGPT1/SLC12A2	13
GO:0090504	epiboly	13/3144	34/18866	0.00214546	0.0242422	0.0195136	PDPN/ACVRL1/CEACAM1/PHLDB2/CARMIL2/HBEGF/DDR1/CCN1/TMEFF2/ITGA5/PTEN/AJUBA/MSX2	13
GO:0010718	positive regulation of epithelial to mesenchymal transition	17/3144	50/18866	0.00215625	0.0243197	0.019576	ALX1/PDPN/COL1A1/BMP2/IL6/AXIN2/TGFB2/ENG/BMP4/BAMBI/SNAI1/JAG1/ZNF703/BCL9L/TGFB3/RGCC/FOXC1	17
GO:0032945	negative regulation of mononuclear cell proliferation	24/3144	80/18866	0.00216425	0.0243655	0.0196129	FOXJ1/CTLA4/IHH/ARG2/CD274/GPNMB/VTCN1/VSIR/INPP5D/SHH/BLK/BTK/LGALS9/BMP4/PDCD1LG2/PDE5A/GAL/ERBB2/PAWR/CD86/SDC4/PTPN6/TMEM131L/PELI1	24
GO:0007613	memory	33/3144	121/18866	0.00218827	0.0245913	0.0197946	SERPINF1/CCK/PTGS2/LRRN4/SYT11/GRIN1/MUSK/JPH3/SLC8A2/NGF/SLC17A7/CALB1/FOXO6/ARC/PTCHD1/PLK2/SCN2A/BDNF/SLC2A4/RGS14/SHANK1/KCNK10/KCNK2/OXTR/ITGA5/PTEN/LGMN/HRH1/APOE/CTNS/PAK6/CHRNA7/PPP1R1B	33
GO:0032570	response to progesterone	16/3144	46/18866	0.00220817	0.0247699	0.0199384	RAMP2/THBS1/FOS/TGFB2/PTGER2/TXNIP/TLR2/ACOD1/FOSB/OXTR/GJB2/CATSPERG/NR1H3/ABHD2/TGFB3/CAV1	16
GO:0060048	cardiac muscle contraction	37/3144	140/18866	0.00225205	0.0252165	0.0202978	KCNE3/MYBPC3/PIK3CG/KCNJ8/TNNC1/KCNH2/TNNT2/ACTC1/FKBP1B/KCNE4/PDE4B/CACNA1G/JUP/ATP1B1/KCNJ2/GJA5/ADRA1B/SCN3B/CXCR4/DSP/TNNI3/STC1/PDE5A/TMEM38A/RYR2/ATP2A1/CCN2/SMAD7/UCN/FGF12/MYL4/PKP2/PPP1R13L/MAP2K3/ZC3H12A/NOS1AP/CAV1	37
GO:0016048	detection of temperature stimulus	10/3144	23/18866	0.00226959	0.0253213	0.0203822	NGFR/LXN/DRGX/TRPM8/GRIK2/MMP24/CXCR4/ASIC3/ANO3/EPHB1	10
GO:0072010	glomerular epithelium development	10/3144	23/18866	0.00226959	0.0253213	0.0203822	FOXJ1/FOXC2/CD34/PTPRO/PECAM1/BMP4/JAG1/BASP1/PODXL/FOXC1	10
GO:0070482	response to oxygen levels	88/3144	396/18866	0.00228596	0.025458	0.0204922	AQP3/CYBA/PTGS2/ANGPT2/PDPN/CARD16/KCNK3/ANGPTL4/ANKRD1/PSMA8/RAMP2/CRYAB/NPPC/COL1A1/TRPC6/CD34/CA9/SFRP1/THBS1/BMP2/ACVRL1/EDN1/PGF/TGFB2/CYGB/ARNT2/MB/HIF3A/EGR1/CYP1A1/ATP1B1/ABAT/CDKN1A/EGLN3/P2RX3/EPAS1/TLR2/ADM/ADAM8/MPL/APOLD1/AQP1/KCND2/SCN2A/SOD3/CXCR4/SLC2A4/HSD11B2/STC1/PSMB9/TEK/PPARGC1A/RYR2/NR4A2/KCNK2/OXTR/NKX3-1/PLAT/CCN2/VASN/PTEN/CPEB1/FAS/SIRT4/NDNF/UCP2/PTK2B/STOX1/PLOD2/PSMB…	88
GO:0009913	epidermal cell differentiation	82/3144	365/18866	0.00230496	0.0256236	0.0206255	KRT17/AQP3/TP63/KRT4/KRT14/SPINK6/KRT7/KRT6A/PRSS8/ZBED2/SFRP4/GRHL2/KRT79/KRT12/DLL1/CDSN/EREG/SLC44A4/PI3/HES5/ALOX15B/IL20/KRT9/CYP26B1/OVOL2/ST14/KRT23/SULT2B1/IRF6/KRT34/KRT39/KRT80/KRT13/USH2A/KLK5/KDF1/JUP/KRTAP3-1/PDZD7/HOXA7/TXNIP/KRT20/KRT36/BMP4/MYCL/SLITRK6/KRT32/LHFPL5/FA2H/DSP/JAG1/GLI1/CTSV/RIPOR2/HES1/LRTOMT/KRTAP20-2/CYP27B1/JAG2/PTCH2/PLAAT4/TGM1/ZFP36/MYO7A/KRT81/KRT86/MAFF/TMC…	82
GO:0007612	learning	38/3144	145/18866	0.00232844	0.0258382	0.0207983	CCK/PTGS2/CLDN5/STRA6/NPTX2/GRM5/LRRN4/SYT11/GRIN1/JPH4/JPH3/CNTN2/SLC8A2/FOS/ARC/TLR2/SLC12A5/TACR2/RGS14/NLGN3/RAG1/SHANK1/MAPK8IP2/NLGN4X/BRSK1/UCN/LGMN/HRH1/C1QL1/SYNPO/FYN/CTNS/NRGN/TANC1/PAK6/SYNJ1/DLG4/PPP1R1B	38
GO:0016485	protein processing	54/3144	223/18866	0.00234279	0.0259509	0.020889	FGB/AEBP1/CARD16/CARD18/SPON1/IL1R2/COMP/REN/PYCARD/KLK2/FGG/F3/CNTN2/THBS1/IHH/CASP1/BIRC7/NGF/PCSK1/BIRC3/VSIR/GGT1/NLRC4/SRGN/SCG5/KLK6/DHH/SHH/ADAM8/ACE/HGFAC/CTSS/SERPINF2/CORIN/PCSK9/DHCR24/LRRK2/CPM/CTSH/MME/CPE/PLAT/LGMN/SIRT4/PRSS12/NKD2/CLN5/PSENEN/LPCAT3/FURIN/C1R/PIDD1/PCSK7/F12	54
GO:0021978	telencephalon regionalization	7/3144	13/18866	0.00238731	0.0261846	0.0210772	DMRTA2/BMP2/SHH/BMP4/EOMES/SIX3/LHX2	7
GO:0033089	positive regulation of T cell differentiation in thymus	7/3144	13/18866	0.00238731	0.0261846	0.0210772	VNN1/IHH/RASGRP1/IL7R/SHH/ADAM8/EGR3	7
GO:0055091	phospholipid homeostasis	7/3144	13/18866	0.00238731	0.0261846	0.0210772	FABP3/RCN3/LIPG/HNF4A/ABCB11/ABCA1/GPAM	7
GO:0099566	regulation of postsynaptic cytosolic calcium ion concentration	7/3144	13/18866	0.00238731	0.0261846	0.0210772	FZD9/GRM5/ATP2B2/SLC8A2/CALB1/GRM1/SYNPO	7
GO:0002791	regulation of peptide secretion	85/3144	381/18866	0.00239051	0.0261846	0.0210772	KISS1/NNAT/FGB/TNFRSF4/FFAR4/TFAP2B/SLC30A8/CFTR/SYT11/ANKRD1/HCAR2/GCK/CD74/FGG/CD40/ILDR1/HTR2C/CD34/SFRP1/KCNG2/FKBP1B/GIPR/IL6/SAA1/TGFB2/TLR1/CADM1/ACVR1C/ADORA2A/SRGN/NLRP12/RSAD2/MYOM1/PFKFB2/ACHE/ADCYAP1/ABAT/SRCIN1/IL33/BLK/HTR2B/TLR2/ADAM8/KRT20/GJA5/FAM3D/TLR4/CD14/IL12A/RBP4/GPR68/HNF4A/STXBP5L/TNFSF4/HDAC9/NKX6-1/SIDT2/SOCS1/UCN/CACNA2D2/SIRT4/PANX1/CACNA1A/APOE/NR1H3/IRS2/PARD6A/EXP…	85
GO:0006970	response to osmotic stress	25/3144	85/18866	0.0023929	0.0261846	0.0210772	PTGS2/ABCB1/AQP5/AKR1B1/EFHD1/TRPV4/MARVELD3/CLDN1/MAPK13/RELB/TLR3/AQP1/SCN2A/SLC12A5/SLC2A4/CAPN3/HNMT/MAP7/PTK2B/TSC22D3/MLC1/SLC12A6/SLC12A2/DYSF/TSC22D2	25
GO:0045778	positive regulation of ossification	27/3144	94/18866	0.00239349	0.0261846	0.0210772	TP63/FZD9/FFAR4/KL/HGF/NPPC/BMP2/IL6/TGFB2/IFITM1/BMP4/JAG1/ISG15/FBN2/LTF/JUND/WNT4/CCN1/NPNT/LRP3/CEBPD/WNT7B/RUNX2/ACVR2A/MSX2/TGFB3/OSR2	27
GO:0045446	endothelial cell differentiation	32/3144	117/18866	0.00240872	0.0263048	0.0211739	CLDN5/PDPN/NRG1/PPP1R16B/ATOH8/DLL1/ACVRL1/TJP3/CLDN1/SOX18/COL15A1/ENG/CEACAM1/PROC/PECAM1/BMP4/APOLD1/CXCR4/JAG1/STC1/SCUBE1/NOTCH4/HEY2/WNT7B/RAPGEF2/HEG1/RDX/EZR/S1PR2/KDM6B/MET/RAPGEF3	32
GO:0035907	dorsal aorta development	6/3144	10/18866	0.00242954	0.0263924	0.0212444	NGFR/ACVRL1/DLL4/ENG/NKX3-1/HEY2	6
GO:0060346	bone trabecula formation	6/3144	10/18866	0.00242954	0.0263924	0.0212444	GREM1/CHAD/COL1A1/SFRP1/FBN2/MSX2	6
GO:2001225	regulation of chloride transport	6/3144	10/18866	0.00242954	0.0263924	0.0212444	ABCB1/GRM5/CFTR/CA7/ANO9/GABRE	6
GO:0003407	neural retina development	22/3144	72/18866	0.00251705	0.0272952	0.0219711	THY1/IGFN1/TFAP2B/CABP4/DIO3/IHH/VSX1/SLC17A7/SLC17A8/DLL4/SOX8/TGFB2/CALB1/RAB11FIP4/DLX2/SDK2/SIX3/GNAT2/ROM1/GPM6A/NRL/IRX5	22
GO:0046427	positive regulation of receptor signaling pathway via JAK-STAT	26/3144	90/18866	0.00261281	0.0282841	0.0227671	TNFSF18/TSLP/FGFR3/CD40/AKR1B1/HES5/IL20/CRLF1/CSF2/IL6/IL24/HPX/CTF1/HCLS1/PECAM1/IL15/IL12A/CYP1B1/HES1/IL23A/SOCS1/PTK2B/FYN/GHR/ERBB4/PTK6	26
GO:0071621	granulocyte chemotaxis	34/3144	127/18866	0.00264115	0.028541	0.0229739	CXCL5/CCL20/DPEP1/CD74/PIK3CG/S100A14/THBS1/VAV1/TRPV4/CXADR/EDN1/SAA1/CXCL1/TGFB2/FCER1G/BST1/SCG2/PDE4B/CXCL11/CXCL6/CCL26/ADGRE2/CSF1/RIPOR2/CXCL3/PIK3CD/IL23A/CXCL8/ITGB2/HRH1/PREX1/SLIT2/ITGA1/DYSF	34
GO:0046631	alpha-beta T cell activation	38/3144	146/18866	0.00265173	0.0286055	0.0230258	ZAP70/EBI3/DOCK2/IHH/CD160/PRDM1/IRF4/ARG2/CD274/IL6/SEMA4A/VSIR/PTPRC/ADORA2A/RSAD2/LOXL3/SHH/RELB/LGALS9/IL15/EOMES/CDH26/IL12A/GATA3/RORC/IL23A/TNFSF4/TOX/CD86/SOCS1/SMAD7/SH3RF1/ELF4/NFKBID/HLA-A/ZC3H12A/RUNX1/HLA-E	38
GO:0021879	forebrain neuron differentiation	17/3144	51/18866	0.00273988	0.0294537	0.0237086	FOXG1/NKX2-1/HES5/ROBO2/DLX5/OTP/GATA2/SLC4A10/DLX2/HES1/ATF5/INHBA/RAPGEF2/SLIT2/ERBB4/LHX6/DCLK2	17
GO:0035272	exocrine system development	17/3144	51/18866	0.00273988	0.0294537	0.0237086	IGF2/HGF/TGM2/TFCP2L1/TGFB2/SEMA3C/SHH/FGF7/LAMA1/PDGFA/NKX3-1/IGSF3/WLS/PDX1/TGFB3/POLB/FOXC1	17
GO:0032649	regulation of interferon-gamma production	29/3144	104/18866	0.0027522	0.0295348	0.0237739	PYCARD/IL12RB2/EBI3/CD274/VSIR/RASGRP1/PDE4B/IL33/TLR3/INHA/LGALS9/CD96/SLC11A1/TLR4/CD14/IL12A/ISG15/PDCD1LG2/IL1R1/GATA3/IL23A/TNFSF4/TXK/INHBA/CD226/IL1RL1/FZD5/HLA-A/ZC3H12A	29
GO:0007548	sex differentiation	65/3144	280/18866	0.00276498	0.0296206	0.0238429	PTPRN/TP63/STRA6/DMRT2/TEX11/SOX15/PCYT1B/NR5A1/NR0B1/NKX2-1/REN/FOXL2/DMRTA2/DMRT1/EREG/SFRP1/COL9A3/NOS3/SYCP2/SOX8/TGFB2/ADAM21/ROBO2/REC8/PDGFRA/DHH/ADCYAP1/SHH/MMP19/TLR3/INHA/VGF/RDH10/UMODL1/RAD21L1/HOXD13/TNFSF10/AMHR2/BIK/CTSV/HOXA10/DHCR24/BASP1/CDKL2/RBP4/FSTL3/GATA3/HNF4A/TYRO3/WNT4/GAS2/KITLG/NKX3-1/INHBA/WNT2B/SCX/AMH/SLIT2/GATA6/BRCA2/ACVR2A/TBX3/SAFB2/FOXC1/IRX5	65
GO:0030308	negative regulation of cell growth	47/3144	190/18866	0.0027726	0.029651	0.0238674	GREM1/OSTN/WNT11/HYAL1/NPR1/CRYAB/SFRP1/ACVRL1/NTN1/ARHGAP4/TGFB2/SEMA6B/SEMA4A/GNG4/SEMA3G/BDKRB1/CDHR2/SEMA3C/CDKN1A/CDKN2D/FRZB/DRAXIN/SEMA5A/CDA/TNK1/HNF4A/FHL1/CYP27B1/MAP2/RERG/TSPYL2/INHBA/EPHA7/DACT3/SEMA4G/DCUN1D3/RTN4R/CCN3/ESR2/SLIT2/CDK5R1/ING1/SEMA6C/CDKL3/SEMA3B/FBP1/RGS4	47
GO:0000187	activation of MAPK activity	40/3144	156/18866	0.00279084	0.0297567	0.0239525	NRG1/SBK2/EPGN/HGF/CD74/THBS1/BMP2/BIRC7/CSPG4/SAA1/PTPRC/PDE6G/TF/FGF1/INAVA/TLR4/CXCR4/MUC20/AVPI1/LRRK2/SHC2/IGFBP6/MAP3K6/GRM1/FGF2/TGFA/MAP3K21/GDF15/WNT7B/GHR/DUSP5/ITGA1/MAP2K3/ADORA2B/IRAK2/S1PR2/CHRNA7/TGFB3/MAP3K9/MAP3K2	40
GO:0050650	chondroitin sulfate proteoglycan biosynthetic process	12/3144	31/18866	0.00279209	0.0297567	0.0239525	BCAN/BGN/DCN/CSPG4/CSGALNACT1/NCAN/CHST11/VCAN/DSE/CSPG5/CHST7/CHSY3	12
GO:0050708	regulation of protein secretion	79/3144	352/18866	0.00281462	0.02983	0.0240114	NNAT/FGB/TNFRSF4/FFAR4/TFAP2B/SLC30A8/CFTR/SYT11/ANKRD1/HCAR2/GCK/FGG/CD40/CD34/SFRP1/KCNG2/FKBP1B/GIPR/IL6/SAA1/TGFB2/TLR1/CADM1/ACVR1C/ADORA2A/SRGN/NLRP12/RSAD2/MYOM1/PFKFB2/ACHE/ABAT/SRCIN1/IL33/BLK/HTR2B/TLR2/ADAM8/KRT20/GJA5/FAM3D/TLR4/CD14/IL12A/RBP4/GPR68/HNF4A/STXBP5L/TNFSF4/HDAC9/NKX6-1/SIDT2/SOCS1/CACNA2D2/SIRT4/PANX1/CACNA1A/APOE/NR1H3/IRS2/PARD6A/EXPH5/CCN3/ADTRP/GPAM/PAM/OXCT1/SLC12A…	79
GO:0060411	cardiac septum morphogenesis	23/3144	77/18866	0.00281587	0.02983	0.0240114	WNT11/NOS3/TGFB2/ROBO2/DNAH11/ENG/SEMA3C/BMP4/GJA5/JAG1/HES1/CCN1/TBX2/SMAD7/HEY2/SAV1/SLIT2/EGLN1/GATA6/PARVA/TBX3/MSX2/DHRS3	23
GO:0045638	negative regulation of myeloid cell differentiation	27/3144	95/18866	0.00282263	0.02983	0.0240114	DLL1/SFRP1/CLDN18/H4C8/INPP5D/H4C15/CEACAM1/GATA2/TLR3/HOXA7/INHA/H4C5/H4C9/TLR4/LRRC17/GPR68/FSTL3/LTF/TMEM178A/ZFP36/INHBA/H4C14/GPR137/PTK2B/UBASH3B/HOXA5/FBN1	27
GO:0071636	positive regulation of transforming growth factor beta production	9/3144	20/18866	0.00282399	0.02983	0.0240114	PTGS2/WNT11/LUM/CD34/THBS1/LGALS9/SERPINB7/SERPINF2/FURIN	9
GO:0050727	regulation of inflammatory response	93/3144	425/18866	0.00283304	0.02983	0.0240114	SERPINF1/EDNRB/PTGS2/FFAR4/IL1R2/IL17B/TSLP/ACP5/BCL6B/SYT11/HGF/SUCNR1/MMP9/PYCARD/TNFRSF1B/PIK3CG/GBP5/IL20/ADAMTS12/TGM2/CASP1/TRPV4/TNFAIP3/IL6/SPHK1/MAPK13/SAA1/BIRC3/PTGER3/FCER1G/NLRP1/AOAH/BST1/GGT1/PTPRC/IL17D/ADORA2A/NLRP12/CD6/APOD/FABP4/ADCYAP1/C2CD4A/IL33/PROC/TLR3/VAMP8/BTK/LRFN5/TLR2/ADAM8/GPRC5B/DUOXA1/IL15/TAFA3/C3/PIK3AP1/ACOD1/FNDC4/TLR4/AGTR1/TEK/LRRK2/IL1R1/GATA3/GPSM3/IL23A/…	93
GO:0042551	neuron maturation	16/3144	47/18866	0.00283769	0.02983	0.0240114	EDNRB/NRCAM/CNTN2/VSX1/SCARF1/LGI4/C3/RND1/LRRK2/NR4A2/C1QL1/CLN5/SPTBN4/TBX6/GLDN/IRX5	16
GO:0048599	oocyte development	16/3144	47/18866	0.00283769	0.02983	0.0240114	DAZL/YBX2/FOXL2/NPPC/EREG/REC8/MEIOC/BNC1/AURKC/PDE5A/WNT4/PTK2B/PDE3A/NPR2/BRCA2/ZGLP1	16
GO:0060986	endocrine hormone secretion	16/3144	47/18866	0.00283769	0.02983	0.0240114	KISS1/POMC/HCAR2/REN/FOXL2/SELENOM/INHA/TACR2/AGTR1/GATA3/GAL/NKX3-1/INHBA/UCN/TBX3/FOXD1	16
GO:0032946	positive regulation of mononuclear cell proliferation	36/3144	137/18866	0.00284233	0.02983	0.0240114	TNFRSF4/IGF2/PYCARD/CD74/ZAP70/CD40/EBI3/CD274/VTCN1/IL6/BST1/PTPRC/CD6/HHLA2/SHH/CDKN1A/LGALS9/MPL/IL15/CCDC88B/TLR4/IGFBP2/IL12A/CSF1/PDCD1LG2/HES1/IL23A/TNFSF4/TNFSF9/SLC39A10/CD86/IRS2/GPAM/HLA-A/HLA-E/PELI1	36
GO:0042130	negative regulation of T cell proliferation	20/3144	64/18866	0.00289351	0.0303158	0.0244025	FOXJ1/CTLA4/IHH/ARG2/CD274/GPNMB/VTCN1/VSIR/SHH/LGALS9/BMP4/PDCD1LG2/PDE5A/ERBB2/PAWR/CD86/SDC4/PTPN6/TMEM131L/PELI1	20
GO:0098801	regulation of renal system process	13/3144	35/18866	0.00289924	0.0303245	0.0244095	CYBA/EDNRB/AVPR1A/NPR1/EDN1/ADORA2A/PTPRO/PDGFB/GJA5/CORIN/AGTR1/STC1/SPX	13
GO:0030517	negative regulation of axon extension	15/3144	43/18866	0.00290543	0.030338	0.0244204	NTN1/ARHGAP4/SEMA6B/SEMA4A/SEMA3G/SEMA3C/DRAXIN/SEMA5A/MAP2/SEMA4G/RTN4R/CDK5R1/SEMA6C/CDKL3/SEMA3B	15
GO:0010632	regulation of epithelial cell migration	69/3144	301/18866	0.00291802	0.0304181	0.0244849	DNAJA4/SERPINF1/PTGS2/ANGPT2/FOXC2/BMPER/ALOX12/EPPK1/ATOH8/ENPP2/MMP9/FGF16/HYAL1/DCN/CD40/THBS1/ACVRL1/MARVELD3/EDN1/ADGRB1/DLL4/NOS3/PTPRR/TGFB2/SEMA4A/JUP/CEACAM1/GATA2/PDGFB/TACSTD2/FGF1/FGF7/BMP4/PLK2/SPARC/SEMA5A/STC1/HAS2/TEK/GATA3/INSL3/HBEGF/ITGB3/CTSH/HDAC9/ANGPT1/FGFBP1/FGF2/TBXA2R/PTEN/RRAS/LGMN/SH3BP1/APOE/PTK2B/RHOB/PRCP/SVBP/MAPRE2/SLIT2/DUSP10/MAP2K3/PBLD/EPB41L4B/ZC3H12A/RGCC/TM…	69
GO:0007292	female gamete generation	37/3144	142/18866	0.00293137	0.0305059	0.0245556	DAZL/HORMAD1/MEIOB/PTGS2/BCL2L10/SOHLH2/PIWIL2/YBX2/FOXL2/NPPC/EREG/IHO1/IHH/NOS3/SYCP2/PRDM9/REC8/MEIOC/MMP19/BNC1/AURKC/NANOS3/HPGD/PDE5A/NANOS1/WNT4/GAS2/PAQR8/INHBA/PANX1/PTK2B/PDE3A/NPR2/AMH/PAQR5/BRCA2/ZGLP1	37
GO:0019216	regulation of lipid metabolic process	94/3144	431/18866	0.0029898	0.0310618	0.025003	DNAJC15/PTGS2/ADGRF5/UGT1A8/CD36/DKK3/CCDC3/NR5A1/NR0B1/FABP3/ZFP69/ANGPTL4/ANKRD1/PSAPL1/HCAR2/AVPR1A/AGAP2/FGFR3/CD74/SMPD3/PIK3CG/HTR2C/RAB38/BMP2/HMGCS2/APOC1/UGT1A1/FLT1/SPHK1/PDK4/BSCL2/APOD/EGR1/CYP1A1/PDGFRA/DHH/CEACAM1/PDGFB/ABCB4/GFI1/HTR2B/LSR/TNFAIP8L3/RDH10/ADM/PLIN5/FGF1/SNAI1/NR4A3/C3/PDGFA/AGTR1/HPGD/CHRM5/MLXIPL/TEK/RORC/HNF4A/PPARGC1A/GAL/CYP27B1/WNT4/CCN1/PNPLA2/ABCB11/FGF2/DGA…	94
GO:0051384	response to glucocorticoid	38/3144	147/18866	0.00301292	0.0312496	0.0251541	MAOB/SERPINF1/PTGS2/CDO1/AVPR1A/ALPL/IL1RN/PAPPA/EDN1/UGT1A1/IL6/CLDN1/FOS/SSTR2/FAM107A/DUSP1/ADCYAP1/CDKN1A/ADM/GPR83/AQP1/SPARC/IGFBP2/HSD11B2/CTSV/STC1/FOSB/HNMT/GJB2/ZFP36/PTPRU/UCN/WNT7B/AANAT/SLIT2/PAM/PDX1/DNMT3B	38
GO:0030323	respiratory tube development	45/3144	181/18866	0.00303458	0.0314216	0.0252926	FOXJ1/STRA6/PDPN/WNT11/DPPA4/NKX2-1/SMPD3/GRHL2/WNT2/NOS3/TBX4/RSPO2/LOXL3/PDGFRA/SHH/RCN3/EPAS1/RDH10/FGF1/FGF7/BMP4/LAMA1/PDGFA/SPARC/GLI1/HES1/RBP4/FSTL3/CRISPLD2/CTSH/LOX/MME/FGF2/CCN2/WNT2B/WNT7B/SAV1/LTBP3/GATA6/HOXA5/HEG1/TRAF4/HECA/TGFB3/HHIP	45
GO:0032411	positive regulation of transporter activity	31/3144	114/18866	0.00307097	0.0317169	0.0255303	KCNE3/ABCB1/ACTN2/TESC/LRRC38/CFTR/PDZK1/PON1/TRPC6/S100A1/P2RY6/SYNGR3/GALR2/ARC/JPH2/ATP1B1/HSPA2/HAP1/CTSS/NLGN3/RGS9/GAL/RYR2/ATP2A1/WNK2/PINK1/STAC/TMSB4X/CACNB3/NOS1AP/FGF14	31
GO:2000242	negative regulation of reproductive process	19/3144	60/18866	0.00308438	0.0317169	0.0255303	HORMAD1/SERPINF1/NR5A1/NPPC/DMRT1/SPINK13/ACVR1C/SULF1/DUSP1/BMP4/SNAI1/TIMP1/PTGDR2/WNT4/ARHGDIB/NKX3-1/NPR2/OVGP1/AMH	19
GO:0051899	membrane depolarization	26/3144	91/18866	0.00308871	0.0317169	0.0255303	CCK/FZD9/ALOX12/DCN/HSH2D/HCN2/BEST2/KCNH2/EDN1/ADORA2A/CACNA1G/IFI6/MLLT11/KCNJ2/GJA5/SCN2A/SCN3B/LRRK2/FHL1/SCN3A/SMAD7/CACNA1A/FGF12/CACNB4/CACNB3/CAV1	26
GO:0060333	interferon-gamma-mediated signaling pathway	26/3144	91/18866	0.00308871	0.0317169	0.0255303	TRIM31/IRF6/IRF4/HPX/OAS1/IFI30/GBP1/OAS3/OASL/IRF7/OAS2/HLA-F/TRIM21/TRIM34/IFNGR1/HLA-B/TXK/SOCS1/NLRC5/NR1H3/IRF9/STAT1/TRIM8/HLA-A/IRF3/HLA-E	26
GO:2000177	regulation of neural precursor cell proliferation	26/3144	91/18866	0.00308871	0.0317169	0.0255303	FOXG1/FZD9/DCT/PITX3/GPR37L1/DMRTA2/TRIM71/DLL4/SPINT1/CEND1/OTP/ADCYAP1/SHH/GATA2/TAFA3/BDNF/SIX3/ELL3/GLI1/LRRK2/CDH2/SPINT2/TOX/GJC2/LHX2/LIMS2	26
GO:0006814	sodium ion transport	57/3144	241/18866	0.00316139	0.0324095	0.0260878	SLC5A5/SLC12A3/SLC6A15/SLC13A3/TESC/PRSS8/SLC13A4/NKAIN4/SLC5A11/SLC38A4/SLC38A8/HCN2/SLC24A3/SLC6A20/SLC6A17/SLC8A2/SLC34A2/SLC10A4/SLC17A7/SLC17A8/FXYD3/NOS3/SLC4A4/SLC6A11/CACNA1G/CNTN1/SCNN1A/ATP1B1/STOM/SLC4A10/FGF11/SCN2A/SCN3B/PCSK9/ASIC3/NKAIN1/DMPK/SCN3A/ABCB11/SLC9A5/SLC4A11/HECW2/WNK2/SLC5A2/FGF12/KCNK1/SLC41A1/SLC22A5/PKP2/SPTBN4/SLC6A16/SLC12A2/HECW1/COMMD3/SLC4A5/HCN3/FGF14	57
GO:0050890	cognition	69/3144	302/18866	0.0031787	0.0325331	0.0261873	SERPINF1/CCK/PTGS2/CLDN5/FZD9/STRA6/NPTX2/GRM5/LRRN4/EGR2/SYT11/MGAT3/GRIN1/JPH4/MUSK/JPH3/CNTN2/SLC8A2/NGF/PRKCG/SLC17A7/FOS/CALB1/FOXO6/GALR2/DNAH11/ARC/PTCHD1/FAM107A/HOXA1/TLR2/PLK2/SCN2A/BDNF/SLC12A5/TACR2/GM2A/SLC2A4/GATM/RGS14/NLGN3/RAG1/SHANK1/KCNK10/MME/MAPK8IP2/C12orf57/KCNK2/OXTR/NLGN4X/ITGA5/BRSK1/PTEN/UCN/LGMN/HRH1/APOE/C1QL1/SYNPO/FYN/CTNS/NRGN/TANC1/PAK6/SYNJ1/DLG4/CHRNA7/PPP1R1B/Z…	69
GO:0016049	cell growth	105/3144	490/18866	0.00319276	0.0326231	0.0262597	KRT17/GREM1/CYBA/ROS1/OSTN/WNT11/RASAL1/AVPR1A/ISLR2/RASGRP2/NRCAM/CPNE5/HYAL1/NPR1/FOXL2/ITGA4/CRYAB/TMC8/SLC44A4/SFRP1/NDN/RND2/ACVRL1/MUC12/TRPV2/NTN1/NGF/ARHGAP4/EDN1/UNC13A/SPHK1/TGFB2/SEMA6B/SEMA4A/FLRT3/GNG4/SEMA3G/BDKRB1/CDHR2/KIF26A/SEMA3C/FAM107A/CXCL16/CEACAM1/CDKN1A/SLIT1/CDKN2D/FRZB/FN1/DRAXIN/BDNF/CXCR4/SEMA5A/AGTR1/CDA/NLGN3/NANOS1/SH3GL2/TNK1/HNF4A/HBEGF/IGFBP3/RIMS1/DDR1/FHL1/ERB…	105
GO:0002705	positive regulation of leukocyte mediated immunity	36/3144	138/18866	0.00324086	0.03306	0.0266114	CD40/VAV1/CD160/IL6/HPX/FCER1G/CADM1/PTPRC/RASGRP1/RSAD2/GATA2/VAMP8/BTK/C3/IL12A/RAET1G/HLA-F/IL1R1/GATA3/RAET1E/IL23A/TNFSF4/LAG3/SH2D1B/HLA-B/MR1/ITGB2/TNFSF13/CD226/FZD5/SHLD1/NECTIN2/ADORA2B/HLA-A/HLA-E/CD177	36
GO:0042129	regulation of T cell proliferation	42/3144	167/18866	0.00326866	0.0332087	0.0267312	FOXJ1/CTLA4/TNFSF18/IGF2/PYCARD/ZAP70/TNFRSF1B/EBI3/IHH/ARG2/CD274/GPNMB/VTCN1/IL6/VSIR/PTPRC/CD6/HHLA2/SHH/LGALS9/BMP4/IL15/CCDC88B/IGFBP2/IL12A/PDCD1LG2/PDE5A/HES1/ERBB2/IL23A/TNFSF4/TNFSF9/PAWR/CD86/SDC4/SH3RF1/GPAM/PTPN6/TMEM131L/HLA-A/HLA-E/PELI1	42
GO:0060563	neuroepithelial cell differentiation	18/3144	56/18866	0.00327153	0.0332087	0.0267312	WNT11/DLL1/BMP2/HES5/PDZD7/MYCL/SLITRK6/LHFPL5/JAG1/RIPOR2/HES1/LRTOMT/CDH2/JAG2/WNT4/MYO7A/TMC1/HEY2	18
GO:0070228	regulation of lymphocyte apoptotic process	18/3144	56/18866	0.00327153	0.0332087	0.0267312	CD74/HSH2D/BIRC7/ARG2/CD274/IL7R/BLK/BTK/LGALS9/ADAM8/BMP4/RAG1/SLC39A10/PTEN/TSC22D3/IRS2/GPAM/NFKBID	18
GO:0042698	ovulation cycle	21/3144	69/18866	0.00328657	0.0333067	0.02681	KISS1/PTPRN/SERPINF1/NR5A1/EREG/NOS3/TGFB2/ROBO2/EGR1/PDGFRA/MMP19/TIMP4/HAS2/TYRO3/GAS2/OXTR/INHBA/AMH/SLIT2/PAM/TGFB3	21
GO:0070193	synaptonemal complex organization	10/3144	24/18866	0.00331566	0.0335021	0.0269673	HORMAD1/SYCE1/TEX11/STAG3/SYCP2/REC8/MEIOC/HSPA2/RAD21L1/SYCE1L	10
GO:0048732	gland development	96/3144	443/18866	0.00331667	0.0335021	0.0269673	TP63/SERPINF1/VTN/STRA6/LBH/NRG1/WNT11/CSN3/DKK3/HOXD9/NR5A1/NR0B1/IGF2/NKX2-1/CDO1/PSAPL1/HGF/FOXE1/WNT2/ID4/SFRP1/BMP2/ALOX15B/IHH/TGM2/NTN1/IRF6/CDH1/TNFAIP3/UGT1A1/CRIP1/TFCP2L1/IL6/CLDN1/TGFB2/WNT10A/OTP/NEURL1/SEMA3C/SULF1/CYP1A1/PDGFRA/ADCYAP1/CEACAM1/SHH/GATA2/FRZB/LSR/FGF1/FGF7/BMP4/HOXD13/LAMA1/PDGFA/FA2H/SIX3/PCSK9/ELF3/GLI1/CSF1/OAS2/RAG1/HES1/FSTL3/GATA3/HNF4A/DDR1/ZNF703/WNT4/OXTR/N…	96
GO:0022612	gland morphogenesis	33/3144	124/18866	0.00334793	0.0337628	0.0271772	TP63/HGF/ID4/SFRP1/TGM2/NTN1/TNFAIP3/CRIP1/IL6/TGFB2/SEMA3C/SULF1/CEACAM1/SHH/FGF1/FGF7/BMP4/HOXD13/LAMA1/PDGFA/ELF3/GLI1/CSF1/DDR1/WNT4/NKX3-1/TBX2/TBX3/MSX2/TGFB3/POLB/LIMS2/CAV1	33
GO:0002821	positive regulation of adaptive immune response	30/3144	110/18866	0.00338356	0.0340667	0.0274218	PYCARD/CD40/CD274/IL6/HPX/FCER1G/PTPRC/RSAD2/BTK/PLA2G4A/SLC11A1/C3/IL12A/HLA-F/IL1R1/GATA3/IL23A/TNFSF4/NLRP10/HLA-B/MR1/TNFSF13/CD226/FZD5/SHLD1/SKAP1/NECTIN2/NFKBID/HLA-A/HLA-E	30
GO:0009994	oocyte differentiation	17/3144	52/18866	0.00344897	0.0344069	0.0276956	DAZL/SOHLH2/YBX2/FOXL2/NPPC/EREG/REC8/MEIOC/BNC1/AURKC/PDE5A/WNT4/PTK2B/PDE3A/NPR2/BRCA2/ZGLP1	17
GO:0051445	regulation of meiotic cell cycle	17/3144	52/18866	0.00344897	0.0344069	0.0276956	DAZL/HORMAD1/PIWIL2/PSMA8/NPPC/DMRT1/SPATA22/IHO1/PRDM9/MEIOC/DUSP1/ZNF711/WNT4/PDE3A/NPR2/MAPK15/MSX2	17
GO:0072132	mesenchyme morphogenesis	17/3144	52/18866	0.00344897	0.0344069	0.0276956	FOXC2/WNT11/BMP2/ACVRL1/ACTC1/ACTG2/NOS3/TGFB2/ROBO2/ENG/ACTA2/SNAI1/DCHS1/TBX2/HEY2/MSX2/FOXC1	17
GO:1903557	positive regulation of tumor necrosis factor superfamily cytokine production	17/3144	52/18866	0.00344897	0.0344069	0.0276956	CYBA/CD36/PYCARD/SPON2/FCER1G/PTPRC/RASGRP1/TLR3/TLR2/ADAM8/TLR4/CD14/IL23A/LY96/CARD9/CLU/HLA-E	17
GO:0030322	stabilization of membrane potential	8/3144	17/18866	0.00345069	0.0344069	0.0276956	KCNK3/KCNK13/KCNK9/KCNK10/KCNK7/KCNK2/KCNK15/KCNK1	8
GO:1905331	negative regulation of morphogenesis of an epithelium	8/3144	17/18866	0.00345069	0.0344069	0.0276956	SULF1/TACSTD2/BMP4/PHLDB2/GATA3/TBX2/PTEN/STAT1	8
GO:0002685	regulation of leukocyte migration	51/3144	212/18866	0.0035054	0.0348962	0.0280895	THY1/GREM1/CCL20/TNFSF18/PYCARD/CD74/SMPD3/ITGA4/GCSAML/S100A14/THBS1/XG/TRPV4/EDN1/PLVAP/PGF/IL6/MMP28/BST1/APOD/BDKRB1/DUSP1/IL33/RHOH/HOXA7/LGALS9/ADAM8/IL12A/CSF1/RIPOR2/IL1R1/CCL28/GPSM3/IL23A/EMILIN1/CXCL8/KITLG/FUT4/LGMN/NBL1/PLA2G7/PTK2B/MTUS1/TMEM102/CCN3/ADTRP/SLIT2/DYSF/CREB3/CD9/SWAP70	51
GO:0031646	positive regulation of nervous system process	20/3144	65/18866	0.00353633	0.0351476	0.0282918	CCK/EGR2/HGF/GRIN1/TNFRSF1B/CHRNB4/IGSF11/ABAT/P2RX3/IGSF9B/NLGN3/SHANK1/RIMS1/PTEN/PTK2B/DLG4/CHRNA7/CACNB3/ZNF488/RGS4	20
GO:0072593	reactive oxygen species metabolic process	66/3144	288/18866	0.00357012	0.0354266	0.0285164	GPX3/MAOB/CYBA/PTGS2/HBA1/CD36/ALOX12/PON3/ACP5/CCN6/DUOX1/GRIN1/CRYAB/HBA2/CD34/THBS1/VAV1/EDN1/ARG2/ADGRB1/NOS3/PDK4/BST1/CYP1A1/IFI6/CDKN1A/PDGFB/TLR2/DUOXA1/PLIN5/NOX5/TMEM106A/INAVA/SOD3/ACOD1/TLR4/AGTR1/CYP1B1/LRRK2/CCN1/BCO2/NCF2/CCN2/ITGB2/GCH1/GLA/PTK2B/PXDNL/PRCP/FYN/CTNS/SNCA/PREX1/ROMO1/CLU/GLS2/TUSC2/SLC7A2/PINK1/ZC3H12A/DDAH2/TIGAR/RFK/NOS1AP/CD177/CAV1	66
GO:0051235	maintenance of location	73/3144	324/18866	0.00357955	0.0354633	0.0285459	FTHL17/THY1/CYBA/TRPA1/PDIA2/LCK/LCN2/CD36/SLC30A8/NR5A1/F2RL3/LDAH/MSR1/JPH4/HTR2C/JPH3/FKBP1B/SLC17A7/IL6/P2RY6/PLA2G10/BSCL2/ACVR1C/PTPRC/SRGN/BDKRB1/JPH2/IGSF11/CXCL11/HTR2B/HAP1/PLIN5/GRIK5/C3/JPH1/PLA2G4C/GM2A/DZIP1/SCIN/NFKBIE/CAPN3/TMEM38A/FBN2/ITGB3/RYR2/PNPLA2/ITGAV/ATP2A1/FGF2/DGAT2/ABCA1/FTL/NBL1/APOE/PTK2B/NR1H3/SNCA/ERO1A/SLC30A4/TTC39B/CDS1/MTLN/LIME1/UBASH3B/PINK1/PTPN6/DYSF/ZC3H1…	73
GO:0048701	embryonic cranial skeleton morphogenesis	16/3144	48/18866	0.00360861	0.0356201	0.0286722	FOXC2/GRHL2/TBX15/PRRX1/PDGFRA/HOXA1/RDH10/DLX2/BMP4/CHST11/PAX5/SIX2/SIX1/RUNX2/TGFB3/IRX5	16
GO:1990573	potassium ion import across plasma membrane	16/3144	48/18866	0.00360861	0.0356201	0.0286722	SLC12A3/KCNJ9/HCN2/KCNJ8/KCNH2/ATP1B1/KCNJ2/KCNJ12/KCNK9/SLC12A5/ABCC9/WNK2/KCNJ14/SLC12A6/SLC12A2/SLC12A8	16
GO:0051961	negative regulation of nervous system development	72/3144	319/18866	0.00362591	0.0356201	0.0286722	THY1/FOXG1/EDNRB/STMN2/NRG1/OSTN/PITX3/CRMP1/GPR37L1/DLL1/NGFR/ID4/CNTN2/TRPC6/DIO3/HES5/FUOM/TRPV4/NOTCH3/NTN1/ARHGAP4/IL6/SOX8/SEMA6B/SEMA4A/CEND1/CBLN1/ROBO2/SEMA3G/SEMA3C/PTPRO/ADCYAP1/SHH/SLIT1/GFI1/TLR2/DLX2/INPP5J/EFNB2/PLK2/DRAXIN/BDNF/SIX3/EPHA4/SEMA5A/JAG1/NLGN3/HES1/LRRK2/MAP2/ZNF365/TTPA/NKX6-1/EPHA7/PTEN/SEMA4G/APOE/ISL2/KREMEN1/RTN4R/LHX2/COL3A1/RAPGEF2/SLIT2/CDK5R1/DUSP10/TBX6/SEMA…	72
GO:0003180	aortic valve morphogenesis	11/3144	28/18866	0.00362989	0.0356201	0.0286722	DLL4/NOS3/ROBO2/BMP4/SNAI1/ELN/JAG1/GATA3/EMILIN1/HEY2/SLIT2	11
GO:0010460	positive regulation of heart rate	11/3144	28/18866	0.00362989	0.0356201	0.0286722	AVPR1A/EDN1/ADRA1D/ADM/ADRA1B/SCN3B/RYR2/GCH1/HEY2/ADRB1/RGS4	11
GO:2000463	positive regulation of excitatory postsynaptic potential	11/3144	28/18866	0.00362989	0.0356201	0.0286722	GRIN1/IGSF11/NLGN3/SHANK1/RIMS1/PTEN/PTK2B/DLG4/CHRNA7/CACNB3/RGS4	11
GO:1903036	positive regulation of response to wounding	22/3144	74/18866	0.00366471	0.0358602	0.0288654	VTN/FOXC2/PDPN/CD36/DUOX1/F3/THBS1/FKBP1B/CLDN1/THBD/SCARF1/PLA2G4A/TLR4/SERPINF2/CXCR4/HPSE/INSL3/OCLN/HBEGF/TBXA2R/DMTN/F12	22
GO:0036293	response to decreased oxygen levels	82/3144	371/18866	0.00366632	0.0358602	0.0288654	AQP3/CYBA/PTGS2/ANGPT2/CARD16/KCNK3/ANGPTL4/ANKRD1/PSMA8/RAMP2/CRYAB/NPPC/TRPC6/CD34/CA9/SFRP1/THBS1/BMP2/ACVRL1/EDN1/PGF/TGFB2/CYGB/ARNT2/MB/HIF3A/EGR1/CYP1A1/ATP1B1/ABAT/EGLN3/P2RX3/EPAS1/TLR2/ADM/ADAM8/MPL/APOLD1/AQP1/KCND2/SCN2A/SOD3/CXCR4/SLC2A4/HSD11B2/STC1/PSMB9/TEK/PPARGC1A/RYR2/NR4A2/KCNK2/OXTR/NKX3-1/PLAT/CCN2/VASN/PTEN/CPEB1/SIRT4/NDNF/UCP2/PTK2B/STOX1/PLOD2/PSMB8/WTIP/ERO1A/HIGD1A/PAM…	82
GO:0046879	hormone secretion	71/3144	314/18866	0.00367173	0.0358602	0.0288654	KISS1/NNAT/POMC/PTPRN/FGB/FFAR4/TFAP2B/SLC30A8/CFTR/HCAR2/REN/GCK/SMPD3/FGG/FOXL2/ILDR1/HTR2C/SFRP1/MAFA/TRPV4/KCNG2/IL1RN/FKBP1B/EDN1/GIPR/SELENOM/IL6/ILDR2/NMB/EXOC3L1/ACVR1C/SCG5/PFKFB2/ADCYAP1/ABAT/BLK/VAMP8/INHA/BTK/VGF/ADM/FAM3D/TACR2/AGTR1/RBP4/GPR68/GATA3/HNF4A/GAL/STXBP5L/CPE/NKX3-1/NKX6-1/SIDT2/INHBA/UCN/IL11/CACNA2D2/SIRT4/CACNA1A/IRS2/CCN3/OXCT1/LTBP4/C2CD2L/PDX1/KLF7/TBX3/RAPGEF3/CCD…	71
GO:0032414	positive regulation of ion transmembrane transporter activity	29/3144	106/18866	0.00372741	0.0363467	0.029257	KCNE3/ABCB1/ACTN2/TESC/LRRC38/CFTR/PDZK1/TRPC6/S100A1/P2RY6/GALR2/ARC/JPH2/ATP1B1/HSPA2/HAP1/CTSS/NLGN3/RGS9/GAL/RYR2/ATP2A1/WNK2/PINK1/STAC/TMSB4X/CACNB3/NOS1AP/FGF14	29
GO:1903053	regulation of extracellular matrix organization	15/3144	44/18866	0.00373968	0.036409	0.0293072	AEBP1/PDPN/TNFRSF1B/IL6/PHLDB2/CARMIL2/HAS2/DDR1/EMILIN1/CHADL/COLGALT1/ADTRP/FGFR4/PHLDB1/RGCC	15
GO:0046434	organophosphate catabolic process	37/3144	144/18866	0.00377935	0.0366406	0.0294936	GDA/MTMR7/ENPP2/PON1/SMPD3/PLBD1/APOC1/NT5C1B/ABHD12B/PDE1A/PLA2G10/GPD1/PDE4B/ENTPD2/INPP5J/PLA2G4A/NEIL1/PLA2G4C/GDPD3/NUDT17/PDE5A/LIPG/SARM1/PDE4C/PDE4A/SMPDL3B/PTEN/PLA2G7/NUDT9/UPP1/SYNJ1/PLBD2/NUDT15/SMPD1/PLA2G4B/FHIT/PLA2G15	37
GO:0051896	regulation of protein kinase B signaling	59/3144	253/18866	0.00377974	0.0366406	0.0294936	KL/LCK/NRG1/IGF2/EPGN/HGF/FGFR3/FGF16/PIK3CG/F3/EREG/THBS1/CAVIN3/VAV1/TSPYL5/PHLDA3/HCLS1/ENG/PDGFRA/MEIS3/FGF20/PDGFB/RCN3/RASD2/IGF1R/TNFAIP8L3/ADAM8/FGF1/FGF7/MYORG/PIK3AP1/PDGFA/SEMA5A/NRG4/HPSE/TEK/PIK3CD/GATA3/HBEGF/ERBB2/ANGPT1/FGF2/KITLG/CD86/PTEN/RRAS/TGFA/BTC/IRS2/GDF15/SESN3/STOX1/FYN/MC1R/FGFR4/PINK1/ERBB4/MET/OTUD3	59
GO:0016266	O-glycan processing	19/3144	61/18866	0.00379213	0.0366406	0.0294936	GALNT5/MUC2/B3GNT8/C1GALT1C1L/MUC16/MUC12/MUC1/MUC5AC/MUC4/MUC13/MUC3A/GALNT9/B3GNT3/GCNT3/MUC20/MUC15/GALNT1/B3GNT2/B3GNT7	19
GO:0042267	natural killer cell mediated cytotoxicity	19/3144	61/18866	0.00379213	0.0366406	0.0294936	UNC13D/VAV1/CD160/CADM1/RASGRP1/CEACAM1/LGALS9/IL12A/RAET1G/HLA-F/RAET1E/LAG3/HLA-B/CD226/NECTIN2/PTPN6/HLA-A/ULBP2/HLA-E	19
GO:0003176	aortic valve development	12/3144	32/18866	0.00379898	0.0366406	0.0294936	TNFRSF1B/DLL4/NOS3/ROBO2/BMP4/SNAI1/ELN/JAG1/GATA3/EMILIN1/HEY2/SLIT2	12
GO:0010743	regulation of macrophage derived foam cell differentiation	12/3144	32/18866	0.00379898	0.0366406	0.0294936	CD36/MSR1/ALOX15B/CSF2/PLA2G10/AGTR1/CSF1/ITGB3/ITGAV/ABCA1/NR1H3/ABCA5	12
GO:0001990	regulation of systemic arterial blood pressure by hormone	14/3144	40/18866	0.00382809	0.0367671	0.0295954	CYBA/AVPR1A/SUCNR1/REN/EDN1/NOS3/GJA5/ACE/SERPINF2/CORIN/AGTR1/HSD11B2/MME/OXTR	14
GO:1902742	apoptotic process involved in development	14/3144	40/18866	0.00382809	0.0367671	0.0295954	FOXC2/TNFRSF1B/CRYAB/TGFB2/ROBO2/SIX3/XKR9/JAG2/CCN1/FZD5/SLIT2/XKR6/FOXC1/ZPR1	14
GO:0001952	regulation of cell-matrix adhesion	33/3144	125/18866	0.00383584	0.0367671	0.0295954	THY1/GREM1/CD36/CEACAM6/SFRP1/THBS1/EPHA1/COL16A1/ACVRL1/FMN1/BST1/APOD/JUP/FAM107A/HOXA7/PHLDB2/JAG1/CSF1/TEK/ARHGAP6/DDR1/CCL28/WNT4/PTEN/RRAS/DMTN/PTK2B/SDC4/RHOD/CAMSAP3/SKAP1/LIMCH1/FUT1	33
GO:0035270	endocrine system development	33/3144	125/18866	0.00383584	0.0367671	0.0295954	STRA6/WNT11/DKK3/NR5A1/NR0B1/NKX2-1/FOXE1/DLL1/BMP2/CDH1/GIPR/IL6/OTP/PDGFRA/ADCYAP1/SHH/GATA2/BMP4/SIX3/GLI1/HES1/FSTL3/GATA3/HNF4A/WNT4/NKX6-1/SIDT2/PITX1/HOXB3/GATA6/SIX1/HOXA5/PDX1	33
GO:0031128	developmental induction	13/3144	36/18866	0.00385558	0.0368991	0.0297017	WNT11/NKX2-1/WNT2/BMP2/SOX8/ROBO2/FGF1/BMP4/SIX3/WNT4/FZD5/WNT2B/SIX1	13
GO:0046634	regulation of alpha-beta T cell activation	27/3144	97/18866	0.00387887	0.0370139	0.0297941	ZAP70/EBI3/IHH/CD160/PRDM1/IRF4/ARG2/CD274/VSIR/PTPRC/ADORA2A/LOXL3/SHH/LGALS9/IL12A/GATA3/IL23A/TNFSF4/CD86/SOCS1/SMAD7/SH3RF1/NFKBID/HLA-A/ZC3H12A/RUNX1/HLA-E	27
GO:0070371	ERK1 and ERK2 cascade	73/3144	325/18866	0.00387952	0.0370139	0.0297941	ROS1/FGB/CCL20/FFAR4/BMPER/CD36/FGFR3/PYCARD/CD74/FGG/HTR2C/BMP2/CAVIN3/PSCA/TRPV4/CHRNA9/GPNMB/PTPRR/P2RY6/PTPRC/RASGRP1/NLRP12/C1QL4/DUSP1/PDGFRA/ADCYAP1/CEACAM1/FGF20/PDGFB/HTR2B/TF/GBP1/LGALS9/TNFAIP8L3/BMP4/FN1/ACKR3/CAMK2N1/CCL26/PDGFA/TLR4/SERPINF2/RGS14/NEK10/TEK/CTSH/ERBB2/EMILIN1/CCN1/ITGAV/ANGPT1/OXTR/NPNT/FGF2/CCN2/EPHA7/PTEN/RRAS/AKAP12/EPHB1/APOE/GAREM1/ATF3/PTK2B/WNK2/RAPGEF2/DUSP1…	73
GO:0006821	chloride transport	30/3144	111/18866	0.00391224	0.0372686	0.0299991	ABCB1/SLC12A3/GRM5/CFTR/BEST4/CA7/BEST2/CLCNKB/CLIC3/NMUR2/SLC17A7/FXYD3/P2RY6/ANO5/APOL1/SLC4A10/GABRQ/SLC26A1/SLC12A5/ANO9/BEST1/BSND/ANO3/GABRA6/CLCA2/CLCN4/SLC12A6/SLC12A2/GABRE/SLC12A8	30
GO:0010977	negative regulation of neuron projection development	39/3144	154/18866	0.00393819	0.0374581	0.0301517	THY1/STMN2/OSTN/CRMP1/NGFR/TRPC6/TRPV4/NTN1/ARHGAP4/SEMA6B/SEMA4A/SEMA3G/SEMA3C/PTPRO/GFI1/INPP5J/EFNB2/PLK2/DRAXIN/EPHA4/SEMA5A/NLGN3/LRRK2/MAP2/ZNF365/EPHA7/PTEN/SEMA4G/APOE/KREMEN1/RTN4R/RAPGEF2/SLIT2/CDK5R1/TBX6/SEMA6C/CDKL3/SEMA3B/ITM2C	39
GO:0050771	negative regulation of axonogenesis	21/3144	70/18866	0.00397138	0.0376582	0.0303127	THY1/NGFR/NTN1/ARHGAP4/SEMA6B/SEMA4A/SEMA3G/SEMA3C/PTPRO/DRAXIN/SEMA5A/MAP2/EPHA7/PTEN/SEMA4G/RTN4R/SLIT2/CDK5R1/SEMA6C/CDKL3/SEMA3B	21
GO:0070192	chromosome organization involved in meiotic cell cycle	21/3144	70/18866	0.00397138	0.0376582	0.0303127	MAEL/HORMAD1/MEIOB/SYCE1/TEX11/TERB1/MAJIN/SPATA22/STAG3/IHO1/TEX15/SYCP2/RNF212/PRDM9/MEI1/REC8/MEIOC/RAD21L1/SYCE1L/CCNE1/SIRT7	21
GO:0030104	water homeostasis	23/3144	79/18866	0.00402464	0.0381049	0.0306723	AQP3/TP63/ALOX12/TFAP2B/GRHL3/AQP2/CFTR/AKR1B1/CYP4F12/CYP26B1/TRPV4/CLDN1/KDF1/SCNN1A/LSR/AQP1/ALOX12B/FA2H/HAS2/UGCG/GRHL1/MYO5B/MET	23
GO:0019748	secondary metabolic process	18/3144	57/18866	0.0040497	0.0382836	0.0308161	UGT1A8/DCT/PON3/TYRP1/UGT1A7/AKR1B1/SLC45A2/AKR7A3/CYP1A1/AKR1B10/CYP1B1/ZEB2/MFSD12/CTNS/MC1R/RAPGEF2/PAM/CBR4	18
GO:0035810	positive regulation of urine volume	7/3144	14/18866	0.0040916	0.0385033	0.030993	EDNRB/TFAP2B/NPR1/EDN1/ADORA2A/HAS2/BTC	7
GO:0045836	positive regulation of meiotic nuclear division	7/3144	14/18866	0.0040916	0.0385033	0.030993	DAZL/PIWIL2/PRDM9/ZNF711/WNT4/MAPK15/MSX2	7
GO:1901841	regulation of high voltage-gated calcium channel activity	7/3144	14/18866	0.0040916	0.0385033	0.030993	RRAD/PDE4B/DYSF/CACNB3/NOS1AP/FGF14/GEM	7
GO:0022600	digestive system process	28/3144	102/18866	0.00410546	0.0385752	0.0310508	CD36/AQP5/MUC2/SLC2A5/PTGER3/MUC4/MUC13/PTGER1/TYMP/AQP1/INAVA/TFF1/GCNT3/TLR4/CHRM5/RBP4/TFF2/TFF3/OXTR/UCN/NR1H3/UGCG/SLC22A5/LPCAT3/EZR/PBLD/SNX10/LIMA1	28
GO:0006833	water transport	9/3144	21/18866	0.00421863	0.0392808	0.0316188	AQP3/AQP5/AQP2/CFTR/AQP1/MIP/SLC14A1/HAS2/AQP7	9
GO:0007130	synaptonemal complex assembly	9/3144	21/18866	0.00421863	0.0392808	0.0316188	HORMAD1/SYCE1/TEX11/STAG3/SYCP2/REC8/MEIOC/RAD21L1/SYCE1L	9
GO:0060713	labyrinthine layer morphogenesis	9/3144	21/18866	0.00421863	0.0392808	0.0316188	GJB5/GRHL2/ST14/SPINT1/ADM/SPINT2/CCN1/FZD5/WNT7B	9
GO:0061042	vascular wound healing	9/3144	21/18866	0.00421863	0.0392808	0.0316188	FOXC2/CD34/TNFAIP3/MCAM/GATA2/CXCR4/HPSE/NDNF/SLC12A2	9
GO:0090330	regulation of platelet aggregation	9/3144	21/18866	0.00421863	0.0392808	0.0316188	PDPN/ALOX12/FGG/ABAT/CEACAM1/BLK/DMTN/UBASH3B/CD9	9
GO:2000738	positive regulation of stem cell differentiation	9/3144	21/18866	0.00421863	0.0392808	0.0316188	HOXB4/TGFB2/RBM24/SEMA3C/TACSTD2/BMP4/LTBP3/GATA6/FOXC1	9
GO:0120254	olefinic compound metabolic process	32/3144	121/18866	0.00423967	0.0394175	0.0317288	PTGS2/ALOX12/DKK3/PTGS1/PTGDS/GRIN1/CYP4F12/CYP27C1/BMP2/ALOX15B/DHRS9/PLA2G10/GSTM1/EGR1/CYP1A1/RDH10/ADM/PLA2G4A/ALOX12B/PLA2G4C/CYP1B1/CYP2S1/ELOVL3/PPARGC1A/DHRS13/WNT4/SDR16C5/BCO2/EPHX1/PTGES/FAAH/PLA2G4B	32
GO:2000117	negative regulation of cysteine-type endopeptidase activity	26/3144	93/18866	0.00426248	0.0395701	0.0318517	PTGS2/CARD16/TFAP2B/CARD18/HGF/MMP9/DPEP1/CRYAB/NGFR/THBS1/BIRC7/NGF/BIRC3/ADORA2A/IFI6/CDKN2D/AQP1/DHCR24/RAG1/WNT9A/LTF/LAMP3/SNCA/SH3RF1/MICAL1/TNFAIP8	26
GO:0150116	regulation of cell-substrate junction organization	20/3144	66/18866	0.00429372	0.0398005	0.0320372	THY1/GREM1/SFRP1/THBS1/COL16A1/ACVRL1/FMN1/APOD/FAM107A/PHLDB2/TEK/ARHGAP6/WNT4/PTEN/DMTN/SDC4/RHOD/CAMSAP3/MAPRE2/LIMCH1	20
GO:0099172	presynapse organization	17/3144	53/18866	0.00430298	0.0398267	0.0320582	LRRC4B/SLITRK1/MDGA1/CNTN5/CBLN1/IL1RAPL1/LRFN5/EFNB2/SLITRK6/NLGN3/PPFIA2/NTNG2/NLGN4X/PTEN/SNCA/LRFN4/IL1RAP	17
GO:0035107	appendage morphogenesis	38/3144	150/18866	0.00435999	0.0402341	0.0323862	SP9/TP63/GREM1/ALX1/TFAP2B/HOXD9/GRHL2/COL2A1/IHH/PRRX1/CYP26B1/SALL4/TBX4/TGFB2/FMN1/RSPO2/HOXD10/HOXC10/DLX5/SEMA3C/SHH/RDH10/BMP4/HOXD13/CHST11/GJA5/SHOX2/HOXA10/CIBAR1/WNT9A/FBN2/TBX2/PITX1/CRABP2/RUNX2/TBX3/MSX2/OSR2	38
GO:0035108	limb morphogenesis	38/3144	150/18866	0.00435999	0.0402341	0.0323862	SP9/TP63/GREM1/ALX1/TFAP2B/HOXD9/GRHL2/COL2A1/IHH/PRRX1/CYP26B1/SALL4/TBX4/TGFB2/FMN1/RSPO2/HOXD10/HOXC10/DLX5/SEMA3C/SHH/RDH10/BMP4/HOXD13/CHST11/GJA5/SHOX2/HOXA10/CIBAR1/WNT9A/FBN2/TBX2/PITX1/CRABP2/RUNX2/TBX3/MSX2/OSR2	38
GO:0030509	BMP signaling pathway	39/3144	155/18866	0.00443384	0.0408546	0.0328857	GREM1/BMPER/LEFTY1/TFAP2B/FAM83G/RBPMS2/COMP/SFRP4/GREM2/SMPD3/SFRP1/BMP2/HES5/ACVRL1/TGFB2/DLX5/EGR1/ENG/SULF1/BMP4/AMHR2/HIVEP1/SKIL/HES1/FSTL3/SMAD9/CCN1/SMAD7/NBL1/FBXL15/GDF15/SCX/AMH/RUNX2/ACVR2A/FBN1/MSX2/TGFB3/FOXD1	39
GO:0008202	steroid metabolic process	74/3144	332/18866	0.00447899	0.0412094	0.0331712	SDR42E1/UGT1A8/DKK3/NR5A1/NR0B1/CFTR/FAXDC2/PON1/HSD17B1/AKR1B1/BMP2/HMGCS2/APOC1/DHRS9/RDH16/CYP26B1/SULT2B1/UGT1A1/CYP26C1/SULT1A1/HSD17B6/RDH5/EGR1/CYP3A5/SCARF1/CYP1A1/CYP24A1/PDGFRA/DHH/SHH/SULT1B1/GFI1/ADM/APOL1/APOBR/FGF1/SULT1A2/SNAI1/LIPE/AGTR1/PCSK9/CYP1B1/NR5A2/HSD11B2/DHCR24/STS/RORC/PPARGC1A/GAL/CYP27B1/WNT4/ABCB11/ATP8B1/SLC27A2/DGAT2/ABCA1/LGMN/APOE/CYP27A1/NR1I2/CUBN/TM7SF2/TTC39B…	74
GO:0006942	regulation of striated muscle contraction	27/3144	98/18866	0.0045209	0.0414717	0.0333824	KCNE3/MYBPC3/PIK3CG/FKBP1B/PDE4B/JUP/ATP1B1/KCNJ2/GJA5/ACTN3/ADRA1B/DSP/TNNI3/STC1/PDE5A/DMPK/TMEM38A/RYR2/C12orf57/ATP2A1/CCN2/SMAD7/UCN/PKP2/ZC3H12A/NOS1AP/CAV1	27
GO:0010771	negative regulation of cell morphogenesis involved in differentiation	27/3144	98/18866	0.0045209	0.0414717	0.0333824	THY1/NGFR/TRPC6/NTN1/ARHGAP4/SEMA6B/SEMA4A/SEMA3G/SEMA3C/PTPRO/GBP1/TACSTD2/DRAXIN/SEMA5A/NLGN3/MAP2/EPHA7/PTEN/DMTN/SEMA4G/RTN4R/RAPGEF2/SLIT2/CDK5R1/SEMA6C/CDKL3/SEMA3B	27
GO:0009395	phospholipid catabolic process	16/3144	49/18866	0.00454355	0.0414951	0.0334012	ENPP2/SMPD3/PLBD1/APOC1/ABHD12B/PLA2G10/PLA2G4A/PLA2G4C/GDPD3/LIPG/SMPDL3B/PLA2G7/PLBD2/SMPD1/PLA2G4B/PLA2G15	16
GO:0010171	body morphogenesis	16/3144	49/18866	0.00454355	0.0414951	0.0334012	CLDN5/STRA6/GREM2/COL1A1/MAB21L2/IHH/DLX5/PDGFRA/CRISPLD1/PHLDB2/CRISPLD2/CSRNP1/RRAS/SCX/PHLDB1/TGFB3	16
GO:0061383	trabecula morphogenesis	16/3144	49/18866	0.00454355	0.0414951	0.0334012	GREM1/NRG1/CHAD/COL1A1/SFRP1/OVOL2/DLL4/TGFB2/ENG/RBP4/TEK/FBN2/HEY2/EGLN1/HEG1/MSX2	16
GO:0032908	regulation of transforming growth factor beta1 production	6/3144	11/18866	0.00459362	0.0415843	0.033473	LUM/THBS1/SERPINB7/GATA6/FURIN/LAPTM4B	6
GO:0033079	immature T cell proliferation	6/3144	11/18866	0.00459362	0.0415843	0.033473	IHH/SHH/BMP4/ERBB2/WNT4/TMEM131L	6
GO:0051024	positive regulation of immunoglobulin secretion	6/3144	11/18866	0.00459362	0.0415843	0.033473	TNFRSF4/IL6/IL33/RBP4/TNFSF4/HLA-E	6
GO:0052697	xenobiotic glucuronidation	6/3144	11/18866	0.00459362	0.0415843	0.033473	UGT1A10/UGT1A8/UGT1A7/UGT1A4/UGT1A1/UGT1A6	6
GO:0072205	metanephric collecting duct development	6/3144	11/18866	0.00459362	0.0415843	0.033473	AQP2/AKR1B1/CALB1/SHH/BMP4/WNT7B	6
GO:0140052	cellular response to oxidised low-density lipoprotein particle stimulus	6/3144	11/18866	0.00459362	0.0415843	0.033473	CD36/SMPD3/TLR4/CD68/MYD88/ADTRP	6
GO:0050671	positive regulation of lymphocyte proliferation	35/3144	136/18866	0.00462981	0.0418508	0.0336875	TNFRSF4/IGF2/PYCARD/CD74/ZAP70/CD40/EBI3/CD274/VTCN1/IL6/BST1/PTPRC/CD6/HHLA2/SHH/CDKN1A/LGALS9/MPL/IL15/CCDC88B/TLR4/IGFBP2/IL12A/PDCD1LG2/HES1/IL23A/TNFSF4/TNFSF9/SLC39A10/CD86/IRS2/GPAM/HLA-A/HLA-E/PELI1	35
GO:1903039	positive regulation of leukocyte cell-cell adhesion	55/3144	235/18866	0.0046545	0.0420126	0.0338178	THY1/CTLA4/LCK/IGF2/PYCARD/CD74/ZAP70/VNN1/ITGA4/EBI3/IHH/VAV1/CD160/CD274/VTCN1/IL6/VSIR/PTPRC/RASGRP1/CD6/IL7R/HHLA2/SHH/RHOH/LGALS9/ADAM8/EGR3/IL15/EFNB2/NR4A3/CCDC88B/IGFBP2/IL12A/PDCD1LG2/RAG1/HAS2/HES1/GATA3/IL23A/TNFSF4/TNFSF9/ITGB2/CD86/SOCS1/FUT4/FYN/SKAP1/GPAM/DUSP10/NFKBID/PTPN6/HLA-A/RUNX1/HLA-E/CAV1	55
GO:2001257	regulation of cation channel activity	45/3144	185/18866	0.00469888	0.042276	0.0340298	KCNS1/KCNE3/ACTN2/LRRC38/MMP9/GRIN1/JPH4/JPH3/RRAD/S100A1/FKBP1B/P2RY6/GALR2/KCNE4/PDE4B/ARC/JPH2/STOM/GRIA4/HAP1/FGF11/GRIA3/CTSS/JPH1/NLGN3/RGS9/SHANK1/PPARGC1A/GAL/LRRC7/MAPK8IP2/CBARP/PTK2B/FGF12/CACNB4/PINK1/DLG4/DYSF/STAC/TMSB4X/CACNB3/NOS1AP/FGF14/CAV1/GEM	45
GO:0003071	renal system process involved in regulation of systemic arterial blood pressure	10/3144	25/18866	0.00471099	0.042276	0.0340298	CYBA/SUCNR1/REN/CYP4F12/PTPRO/PDGFB/GJA5/SERPINF2/AGTR1/HSD11B2	10
GO:0032528	microvillus organization	10/3144	25/18866	0.00471099	0.042276	0.0340298	CDHR5/CDHR2/ESPN/ATP8B1/PODXL/RAPGEF2/STK26/RDX/EZR/GLDN	10
GO:0061217	regulation of mesonephros development	10/3144	25/18866	0.00471099	0.042276	0.0340298	GREM1/HOXB7/SOX8/TACSTD2/BMP4/SIX2/BASP1/GATA3/WNT2B/SIX1	10
GO:0042472	inner ear morphogenesis	28/3144	103/18866	0.00475995	0.0426536	0.0343337	FOXG1/FOXI1/ZIC1/GRHL3/COL11A1/COL2A1/SLC44A4/PRRX1/NTN1/MYO15A/CHRNA9/USH1G/DLX5/LRIG1/KCNQ4/HOXA1/GATA2/PDZD7/FRZB/NR4A3/TMIE/SLITRK6/LHFPL5/RIPOR2/GATA3/MYO7A/STOX1/SIX1	28
GO:0001666	response to hypoxia	79/3144	359/18866	0.00481701	0.0430403	0.034645	AQP3/CYBA/PTGS2/ANGPT2/CARD16/KCNK3/ANGPTL4/ANKRD1/PSMA8/RAMP2/CRYAB/NPPC/TRPC6/CD34/CA9/SFRP1/THBS1/BMP2/ACVRL1/EDN1/PGF/TGFB2/CYGB/ARNT2/MB/HIF3A/EGR1/CYP1A1/ATP1B1/ABAT/EGLN3/P2RX3/EPAS1/TLR2/ADM/ADAM8/MPL/APOLD1/AQP1/KCND2/SCN2A/SOD3/CXCR4/SLC2A4/HSD11B2/STC1/PSMB9/TEK/PPARGC1A/RYR2/NR4A2/KCNK2/NKX3-1/PLAT/VASN/PTEN/CPEB1/SIRT4/NDNF/UCP2/PTK2B/STOX1/PLOD2/PSMB8/WTIP/ERO1A/HIGD1A/PAM/EGLN1/GAT…	79
GO:0007178	transmembrane receptor protein serine/threonine kinase signaling pathway	79/3144	359/18866	0.00481701	0.0430403	0.034645	GREM1/CLDN5/LRG1/BMPER/LEFTY1/COL1A2/TFAP2B/DKK3/FAM83G/RBPMS2/COMP/ATOH8/NKX2-1/DUSP15/SFRP4/GREM2/SMPD3/DMRT1/SFRP1/THBS1/BMP2/HES5/ACVRL1/OVOL2/FOS/TGFB2/ACVR1C/DLX5/EGR1/ENG/SULF1/SHH/INHA/TF/BMP4/CHST11/BAMBI/PMEPA1/AMHR2/HIVEP1/HPGD/SKIL/HES1/FSTL3/FBN2/HNF4A/LOX/ZNF703/SMAD9/EMILIN1/CCN1/NPNT/CAV2/INHBA/VASN/SMAD7/BCL9L/NBL1/FBXL15/GDF15/PARD6A/COL3A1/CCN3/WFIKKN1/SCX/LTBP3/AMH/PPM1L/RUNX2…	79
GO:2000826	regulation of heart morphogenesis	14/3144	41/18866	0.00493618	0.0440416	0.035451	FOXC2/WNT11/BMP2/TGFB2/ROBO2/ENG/SEMA3C/BMP4/JAG1/HES1/TBX2/SIX1/PIM1/FOXC1	14
GO:0031638	zymogen activation	18/3144	58/18866	0.00497429	0.0442393	0.0356101	FGB/PYCARD/KLK2/FGG/THBS1/VSIR/GGT1/NLRC4/HGFAC/SERPINF2/DHCR24/CTSH/PLAT/LGMN/PRSS12/FURIN/C1R/F12	18
GO:0060441	epithelial tube branching involved in lung morphogenesis	11/3144	29/18866	0.00497974	0.0442393	0.0356101	NKX2-1/WNT2/RSPO2/SHH/RDH10/BMP4/LAMA1/CTSH/WNT2B/HOXA5/HHIP	11
GO:0071887	leukocyte apoptotic process	29/3144	108/18866	0.00497978	0.0442393	0.0356101	HCAR2/CD74/HSH2D/BIRC7/ARG2/CD274/IL6/FCER1G/HCLS1/IL7R/BLK/BTK/LGALS9/ADAM8/BMP4/NR4A3/IRF7/RAG1/PIK3CD/SLC39A10/KITLG/PTEN/FAS/TSC22D3/IRS2/RAPGEF2/GPAM/NFKBID/IRF3	29
GO:0030326	embryonic limb morphogenesis	33/3144	127/18866	0.00499421	0.0442405	0.0356111	SP9/TP63/GREM1/ALX1/HOXD9/GRHL2/IHH/PRRX1/CYP26B1/SALL4/TBX4/TGFB2/RSPO2/HOXD10/HOXC10/DLX5/SHH/RDH10/BMP4/HOXD13/CHST11/GJA5/SHOX2/HOXA10/WNT9A/FBN2/TBX2/PITX1/CRABP2/RUNX2/TBX3/MSX2/OSR2	33
GO:0035113	embryonic appendage morphogenesis	33/3144	127/18866	0.00499421	0.0442405	0.0356111	SP9/TP63/GREM1/ALX1/HOXD9/GRHL2/IHH/PRRX1/CYP26B1/SALL4/TBX4/TGFB2/RSPO2/HOXD10/HOXC10/DLX5/SHH/RDH10/BMP4/HOXD13/CHST11/GJA5/SHOX2/HOXA10/WNT9A/FBN2/TBX2/PITX1/CRABP2/RUNX2/TBX3/MSX2/OSR2	33
GO:0030900	forebrain development	85/3144	391/18866	0.00500974	0.0443147	0.0356708	FOXG1/NRG1/DCT/BCAN/SSTR1/NR0B1/NKX2-1/HTR6/AVPR1A/NPY/GRIN1/DMRTA2/ID4/CNTN2/BMP2/HES5/POU4F1/IGF2BP1/NOTCH3/CDH1/ROBO2/SSTR2/DLX5/OTP/PTCHD1/ADCYAP1/SHH/SLIT1/GATA2/HAP1/SLC4A10/DLX2/BMP4/AQP1/EOMES/NR4A3/DNAH5/DRAXIN/SIX3/PAX5/CXCR4/SEMA5A/GLI1/HES1/LRRK2/PPARGC1A/CDH2/KIRREL3/DCLK1/TYRO3/WNT4/TOX/NR4A2/ATF5/CHD5/C12orf57/OXTR/INHBA/PITX1/ZEB2/PTEN/FAT4/FEZ1/NOTCH2NLC/MBOAT7/FEZF1/WNT2B/RTN4R/…	85
GO:0035137	hindlimb morphogenesis	13/3144	37/18866	0.00505156	0.0445573	0.0358661	TP63/TFAP2B/HOXD9/TBX4/FMN1/RSPO2/HOXD10/SHH/BMP4/PITX1/TBX3/MSX2/OSR2	13
GO:0060428	lung epithelium development	13/3144	37/18866	0.00505156	0.0445573	0.0358661	FOXJ1/STRA6/NKX2-1/GRHL2/WNT2/SHH/RCN3/FGF7/BMP4/WNT7B/SAV1/GATA6/HOXA5	13
GO:0035115	embryonic forelimb morphogenesis	12/3144	33/18866	0.00507813	0.0446011	0.0359014	TP63/HOXD9/RSPO2/SHH/RDH10/SHOX2/WNT9A/CRABP2/RUNX2/TBX3/MSX2/OSR2	12
GO:0040020	regulation of meiotic nuclear division	12/3144	33/18866	0.00507813	0.0446011	0.0359014	DAZL/HORMAD1/PIWIL2/PSMA8/DMRT1/IHO1/PRDM9/ZNF711/WNT4/PDE3A/MAPK15/MSX2	12
GO:0046640	regulation of alpha-beta T cell proliferation	12/3144	33/18866	0.00507813	0.0446011	0.0359014	ZAP70/EBI3/ARG2/CD274/VSIR/PTPRC/LGALS9/IL23A/TNFSF4/SH3RF1/HLA-A/HLA-E	12
GO:0001649	osteoblast differentiation	54/3144	231/18866	0.00513696	0.0450144	0.0362341	TP63/GREM1/FFAR4/OSTN/WNT11/IGF2/HGF/ID4/NPPC/COL1A1/SFRP1/BMP2/IHH/ALPL/GPNMB/IL6/SOX8/AXIN2/RSPO2/IFITM1/DLX5/CYP24A1/ACHE/DHH/SHH/PTHLH/BMP4/MRC2/VCAN/SNAI1/SHOX2/JAG1/GLI1/FBN2/LTF/JUND/IGFBP3/LOX/JUNB/WNT4/CCN1/TP53INP2/ID3/NPNT/LRP3/CREB3L1/CEBPD/NOCT/RRAS2/WNT7B/RUNX2/ACVR2A/SIRT7/MSX2	54
GO:0043154	negative regulation of cysteine-type endopeptidase activity involved in apoptotic process	24/3144	85/18866	0.00513973	0.0450144	0.0362341	PTGS2/CARD16/TFAP2B/HGF/MMP9/DPEP1/CRYAB/NGFR/THBS1/BIRC7/NGF/BIRC3/ADORA2A/IFI6/CDKN2D/AQP1/DHCR24/RAG1/WNT9A/LAMP3/SNCA/SH3RF1/MICAL1/TNFAIP8	24
GO:0044706	multi-multicellular organism process	53/3144	226/18866	0.00516456	0.0451181	0.0363175	PTGS2/ANGPT2/NRK/AVPR1A/MMP9/RAMP2/AKR1B1/COL16A1/IHH/PSG9/PRDM1/PSG1/PAPPA/EDN1/PSG6/PGF/FOS/THBD/ACVR1C/CYP1A1/ADCYAP1/LGALS9/ADM/PTHLH/TIMP1/ACOD1/IGFBP2/CORIN/PLA2G4C/HPGD/HSD11B2/CTSV/STS/STC1/FOSB/DDR1/CYP27B1/JUNB/WNT4/ARHGDIB/OXTR/GJB2/ITGA5/UCN/B4GALT1/MAFF/OVGP1/PAM/TEAD3/ACVR2A/PLA2G4B/TGFB3/APOL2	53
GO:0010634	positive regulation of epithelial cell migration	43/3144	176/18866	0.00517304	0.0451181	0.0363175	PTGS2/FOXC2/ALOX12/ATOH8/ENPP2/MMP9/FGF16/HYAL1/CD40/THBS1/EDN1/NOS3/TGFB2/GATA2/PDGFB/FGF1/FGF7/BMP4/PLK2/SPARC/SEMA5A/HAS2/TEK/GATA3/INSL3/HBEGF/ITGB3/CTSH/HDAC9/ANGPT1/FGFBP1/FGF2/RRAS/LGMN/PTK2B/RHOB/MAPRE2/MAP2K3/EPB41L4B/ZC3H12A/TMSB4X/MET/FUT1	43
GO:0034332	adherens junction organization	20/3144	67/18866	0.00518057	0.0451181	0.0363175	RAMP2/CDH17/CDH1/CADM1/CDH18/JUP/CDH7/EFNB2/INAVA/DCHS1/EPHA4/DSP/CDH2/ZNF703/SMAD7/PLEKHA7/CAMSAP3/CDH24/NECTIN2/RDX	20
GO:0001676	long-chain fatty acid metabolic process	30/3144	113/18866	0.00518071	0.0451181	0.0363175	PTGS2/ALOX12/PTGS1/PTGDS/SLC27A6/CYP4F12/ALOX15B/PLA2G10/GSTM1/ACSL6/ACOT4/CYP1A1/PLA2G4A/ALOX12B/LIPE/PLA2G4C/CYP1B1/HPGD/CYP2S1/ELOVL3/SLC27A3/SLC27A2/EPHX1/PTGES/ADTRP/PAM/FAAH/PLA2G4B/ACOT2/ASAH2	30
GO:0050770	regulation of axonogenesis	45/3144	186/18866	0.00521959	0.0452682	0.0364383	THY1/SLITRK1/ISLR2/NRCAM/GRIN1/NGFR/CNTN2/RND2/TRPV2/NTN1/NGF/ARHGAP4/SEMA6B/SEMA4A/ROBO2/SEMA3G/SEMA3C/PTPRO/FN1/SHOX2/DRAXIN/BDNF/EPHA4/SEMA5A/SKIL/CDH2/MAP2/PLXNC1/L1CAM/XK/NKX6-1/EPHA7/ZEB2/BRSK1/PTEN/SEMA4G/TUBB2B/APOE/RTN4R/CRABP2/SLIT2/CDK5R1/SEMA6C/CDKL3/SEMA3B	45
GO:0033555	multicellular organismal response to stress	22/3144	76/18866	0.00521988	0.0452682	0.0364383	EDNRB/CCK/TRPA1/HTR2C/THBS1/NMUR2/PRKCG/LYPD1/GRIK2/ADCYAP1/P2RX3/LPAR5/BDNF/RAG1/NR4A2/MAPK8IP2/GCH1/PTEN/UCN/APOE/VWA1/ADRB1	22
GO:1901616	organic hydroxy compound catabolic process	22/3144	76/18866	0.00521988	0.0452682	0.0364383	MAOB/MTMR7/DIO2/CYP4F12/DIO3/ALDH2/SULT1A1/SCARF1/CYP24A1/SULT1B1/INPP5J/SULT1A2/AKR1B10/MOXD1/LRTOMT/CYP27B1/PTEN/ALDH3B1/APOE/CYP27A1/SYNJ1/SULT1A3	22
GO:0032656	regulation of interleukin-13 production	8/3144	18/18866	0.00531271	0.0458805	0.0369312	TSLP/IRF4/IL33/LGALS9/GATA3/TNFSF4/IL1RAP/HLA-E	8
GO:0051895	negative regulation of focal adhesion assembly	8/3144	18/18866	0.00531271	0.0458805	0.0369312	THBS1/ACVRL1/APOD/FAM107A/PHLDB2/ARHGAP6/PTEN/DMTN	8
GO:0150118	negative regulation of cell-substrate junction organization	8/3144	18/18866	0.00531271	0.0458805	0.0369312	THBS1/ACVRL1/APOD/FAM107A/PHLDB2/ARHGAP6/PTEN/DMTN	8
GO:0010038	response to metal ion	80/3144	366/18866	0.00548079	0.0472661	0.0380466	MAOB/MT1E/AQP3/SERPINF1/FGB/PTGS2/KRT14/GUCA1A/KCNK3/SLC30A8/PGAM2/AQP2/SYT11/RASAL1/SUCNR1/MMP9/SYT5/DPEP1/MAP1LC3A/RASGRP2/CPNE5/SMPD3/FGG/SYT10/CPNE4/MT1M/THBS1/TNNC1/TNNT2/TNFRSF11B/EDN1/CDH1/GIPR/CRIP1/SYT12/CLDN1/FOS/CACNA1G/CYP1A1/FABP4/DUSP1/ABAT/SHH/MT1F/TF/TXNIP/AQP1/TFF1/SOD3/SPARC/IGFBP2/CD14/ZACN/FOSB/CAPN3/LRRK2/FSTL3/JUND/PPARGC1A/RASA4/JUNB/RYR2/PTEN/DMTN/LGMN/SYT17/PTK2B/PTGES/AA…	80
GO:0002027	regulation of heart rate	28/3144	104/18866	0.00549965	0.0473628	0.0381244	KCNE3/AVPR1A/BVES/KCNH2/FKBP1B/EDN1/KCNE4/CACNA1G/JUP/ADRA1D/EPAS1/KCNJ2/ADM/GJA5/ADRA1B/SCN3B/DSP/RYR2/GCH1/HEY2/PKP2/SPTBN4/ADRB1/SPX/RGS4/NOS1AP/CAV1/IRX5	28
GO:0042471	ear morphogenesis	32/3144	123/18866	0.00552809	0.0475415	0.0382683	FOXG1/FOXI1/ZIC1/GRHL3/COL11A1/COL2A1/SLC44A4/PRRX1/NTN1/MYO15A/EDN1/CHRNA9/USH1G/DLX5/LRIG1/KCNQ4/HOXA1/GATA2/PDZD7/FRZB/NR4A3/TMIE/SLITRK6/LHFPL5/SIX2/RIPOR2/GATA3/MYO7A/STOX1/NKX3-2/SIX1/OSR2	32
GO:0046777	protein autophosphorylation	55/3144	237/18866	0.00559413	0.0480043	0.0386408	THY1/GREM1/ROS1/LCK/SRMS/FGFR3/FES/ZAP70/MUSK/EPHA1/PRKCG/GPNMB/FLT1/PTPRC/BMX/NLRP12/ENG/PDGFRA/PDGFB/BLK/BTK/IGF1R/ACE/PDGFA/EPHA4/NEK10/AATK/TEK/LRRK2/TNK1/IRAK3/DDR1/MVP/ERBB2/STYK1/CLK4/TYRO3/MEX3B/TXK/EPHA7/EPHB1/MAP3K21/PTK2B/FYN/WNK2/TNK2/MAPK15/STK26/FGFR4/PINK1/ERBB4/PIM1/MAP3K9/PTK6/CAV1	55
GO:0032613	interleukin-10 production	19/3144	63/18866	0.00561291	0.0480043	0.0386408	TSLP/HGF/PYCARD/DLL1/CD34/IRF4/CD274/IL6/FCER1G/VSIR/LGALS9/TLR2/INAVA/TLR4/ISG15/PDCD1LG2/IL23A/TNFSF4/TUSC2	19
GO:0051893	regulation of focal adhesion assembly	19/3144	63/18866	0.00561291	0.0480043	0.0386408	THY1/GREM1/SFRP1/THBS1/COL16A1/ACVRL1/FMN1/APOD/FAM107A/PHLDB2/TEK/ARHGAP6/WNT4/PTEN/DMTN/SDC4/RHOD/CAMSAP3/LIMCH1	19
GO:0090109	regulation of cell-substrate junction assembly	19/3144	63/18866	0.00561291	0.0480043	0.0386408	THY1/GREM1/SFRP1/THBS1/COL16A1/ACVRL1/FMN1/APOD/FAM107A/PHLDB2/TEK/ARHGAP6/WNT4/PTEN/DMTN/SDC4/RHOD/CAMSAP3/LIMCH1	19
GO:0032760	positive regulation of tumor necrosis factor production	16/3144	50/18866	0.00566698	0.0483333	0.0389056	CYBA/CD36/PYCARD/SPON2/FCER1G/PTPRC/RASGRP1/TLR3/TLR2/TLR4/CD14/IL23A/LY96/CARD9/CLU/HLA-E	16
GO:0099054	presynapse assembly	16/3144	50/18866	0.00566698	0.0483333	0.0389056	LRRC4B/SLITRK1/MDGA1/CNTN5/CBLN1/IL1RAPL1/LRFN5/EFNB2/SLITRK6/NLGN3/NTNG2/NLGN4X/PTEN/SNCA/LRFN4/IL1RAP	16
GO:0050663	cytokine secretion	21/3144	72/18866	0.00569886	0.0485383	0.0390706	TNFRSF4/FFAR4/SYT11/CD34/SAA1/TLR1/CADM1/SRGN/NLRP12/HTR2B/TLR2/NOX5/TMEM106A/CD14/HDAC9/SOCS1/PANX1/GPAM/DYSF/RGCC/IRF3	21
GO:0015698	inorganic anion transport	42/3144	172/18866	0.00572687	0.0485764	0.0391013	ROS1/ABCB1/SLC5A5/SLC12A3/GRM5/CFTR/SLC13A4/BEST4/SFRP4/CA7/BEST2/CLCNKB/CLIC3/SLC34A2/NMUR2/SLC17A7/FXYD3/P2RY6/SLC4A4/ANO5/APOL1/SLC4A10/SLC11A1/GABRQ/SLC26A1/SLC12A5/ANO9/BEST1/BSND/ANO3/GABRA6/CLCA2/SLC4A11/CLCN4/SLC12A6/SLC37A1/SLC39A8/SLC12A2/GABRE/SLC12A8/SLC4A5/SLC25A30	42
GO:0050806	positive regulation of synaptic transmission	42/3144	172/18866	0.00572687	0.0485764	0.0391013	KISS1/PTGS2/GRIN1/CA7/SLC8A2/UNC13A/SYT12/CALB1/RAB3B/ADORA2A/GRIN2D/ARC/IGSF11/FAM107A/GRIK2/ADCYAP1/ABAT/NSG1/HAP1/PLK2/IGSF9B/TACR2/EPHA4/RGS14/NLGN3/LAMA2/SHANK1/RIMS1/MME/OXTR/AKAP5/PTEN/LGMN/APOE/PTK2B/NRGN/PRRT2/PINK1/DLG4/CHRNA7/CACNB3/RGS4	42
GO:1990138	neuron projection extension	42/3144	172/18866	0.00572687	0.0485764	0.0391013	OSTN/RASAL1/ISLR2/NRCAM/CPNE5/ITGA4/NDN/TRPV2/NTN1/ARHGAP4/UNC13A/SEMA6B/SEMA4A/FLRT3/SEMA3G/SEMA3C/SLIT1/FN1/DRAXIN/BDNF/CXCR4/SEMA5A/NLGN3/SH3GL2/RIMS1/DDR1/DCLK1/MAP2/L1CAM/NKX6-1/SEMA4G/APOE/SYT17/RTN4R/LHX2/SLIT2/CDK5R1/PAK6/SEMA6C/CDKL3/SEMA3B/LLPH	42
GO:0030278	regulation of ossification	50/3144	212/18866	0.00575346	0.0486859	0.0391894	TP63/GREM1/FZD9/MGP/FFAR4/KL/OSTN/EGR2/COMP/HGF/NPPC/SFRP1/BMP2/IL6/AXIN2/TGFB2/IFITM1/SRGN/PHOSPHO1/KREMEN2/RFLNB/BMP4/JAG1/GLI1/SIX2/ISG15/CSF1/FBN2/LTF/JUND/CYP27B1/WNT4/CCN1/ID3/NPNT/LRP3/CEBPD/SMAD7/NOCT/PTK2B/KREMEN1/WNT7B/LTBP3/RUNX2/BCOR/ACVR2A/MSX2/TGFB3/DHRS3/OSR2	50
GO:0030324	lung development	43/3144	177/18866	0.00575551	0.0486859	0.0391894	FOXJ1/STRA6/PDPN/WNT11/DPPA4/NKX2-1/SMPD3/GRHL2/WNT2/NOS3/TBX4/RSPO2/LOXL3/PDGFRA/SHH/RCN3/EPAS1/RDH10/FGF1/FGF7/BMP4/LAMA1/PDGFA/SPARC/GLI1/HES1/RBP4/FSTL3/CRISPLD2/CTSH/LOX/MME/FGF2/CCN2/WNT2B/WNT7B/SAV1/LTBP3/GATA6/HOXA5/HEG1/TGFB3/HHIP	43
GO:0070167	regulation of biomineral tissue development	26/3144	95/18866	0.00578892	0.0488352	0.0393096	GREM1/FZD9/MGP/KL/COMP/ENAM/BMP2/NOS3/SRGN/PHOSPHO1/AMTN/RFLNB/BMP4/ISG15/FBN2/LTF/CYP27B1/WNT4/CCN1/PTK2B/HEY2/LTBP3/BCOR/ACVR2A/TGFB3/OSR2	26
GO:0110149	regulation of biomineralization	26/3144	95/18866	0.00578892	0.0488352	0.0393096	GREM1/FZD9/MGP/KL/COMP/ENAM/BMP2/NOS3/SRGN/PHOSPHO1/AMTN/RFLNB/BMP4/ISG15/FBN2/LTF/CYP27B1/WNT4/CCN1/PTK2B/HEY2/LTBP3/BCOR/ACVR2A/TGFB3/OSR2	26
GO:0003279	cardiac septum development	30/3144	114/18866	0.00593419	0.0499925	0.0402411	STRA6/WNT11/PRDM1/SALL4/NOS3/TGFB2/ROBO2/DNAH11/ENG/SEMA3C/XIRP2/BMP4/GJA5/ADAMTS6/JAG1/HES1/GATA3/CCN1/TBX2/SMAD7/HEY2/SAV1/SLIT2/EGLN1/GATA6/HEG1/PARVA/TBX3/MSX2/DHRS3	30
GO:0042509	regulation of tyrosine phosphorylation of STAT protein	24/3144	86/18866	0.00602637	0.0507002	0.0408108	TNFSF18/TSLP/FGFR3/CD40/HES5/IL20/CRLF1/CSF2/IL6/IL24/HPX/CTF1/HCLS1/PECAM1/IL15/IL12A/HES1/IL23A/SOCS1/FYN/GHR/ERBB4/PTK6/CAV1	24
GO:0001658	branching involved in ureteric bud morphogenesis	18/3144	59/18866	0.00606486	0.0508168	0.0409046	GREM1/HOXB7/BMP2/PGF/SOX8/SHH/TACSTD2/FGF1/BMP4/DCHS1/SIX2/WNT4/NPNT/FGF2/FAT4/WNT2B/SIX1/FOXD1	18
GO:0043030	regulation of macrophage activation	18/3144	59/18866	0.00606486	0.0508168	0.0409046	ADGRF5/SYT11/CD74/THBS1/IL6/SPHK1/PLA2G10/PTPRC/IL33/LRFN5/PLA2G4A/TAFA3/TLR4/LRRK2/IL1RL1/NR1H3/SLC7A2/ZC3H12A	18
GO:0050707	regulation of cytokine secretion	18/3144	59/18866	0.00606486	0.0508168	0.0409046	TNFRSF4/FFAR4/SYT11/CD34/SAA1/TLR1/CADM1/SRGN/NLRP12/HTR2B/TLR2/CD14/HDAC9/SOCS1/PANX1/GPAM/RGCC/IRF3	18
GO:0034104	negative regulation of tissue remodeling	9/3144	22/18866	0.00609673	0.0509459	0.0410086	GREM1/SFRP1/CLDN18/TNFRSF11B/TNFAIP3/IL6/INPP5D/GPR137/UBASH3B	9
GO:0035809	regulation of urine volume	9/3144	22/18866	0.00609673	0.0509459	0.0410086	EDNRB/TFAP2B/NPR1/AKR1B1/EDN1/ADORA2A/ADM/HAS2/BTC	9
GO:0030500	regulation of bone mineralization	22/3144	77/18866	0.00618148	0.0515846	0.0415227	GREM1/FZD9/MGP/KL/COMP/BMP2/SRGN/PHOSPHO1/RFLNB/BMP4/ISG15/FBN2/LTF/CYP27B1/WNT4/CCN1/PTK2B/LTBP3/BCOR/ACVR2A/TGFB3/OSR2	22
GO:1904888	cranial skeletal system development	20/3144	68/18866	0.00621274	0.0517756	0.0416765	TP63/FOXC2/FOXE1/GRHL2/TBX15/PRRX1/TGFB2/PDGFRA/HOXA1/RDH10/DLX2/BMP4/CHST11/PAX5/SIX2/SIX1/RUNX2/MSX2/TGFB3/IRX5	20
GO:0008406	gonad development	52/3144	223/18866	0.00625818	0.0520842	0.0419248	PTPRN/TEX11/SOX15/PCYT1B/NR5A1/NR0B1/NKX2-1/REN/FOXL2/DMRT1/EREG/SFRP1/COL9A3/NOS3/SOX8/TGFB2/ADAM21/ROBO2/REC8/PDGFRA/DHH/ADCYAP1/MMP19/TLR3/INHA/VGF/RDH10/UMODL1/RAD21L1/TNFSF10/AMHR2/BIK/CTSV/HOXA10/BASP1/FSTL3/GATA3/WNT4/GAS2/KITLG/NKX3-1/INHBA/WNT2B/SCX/AMH/SLIT2/GATA6/BRCA2/ACVR2A/SAFB2/FOXC1/IRX5	52
GO:0001709	cell fate determination	14/3144	42/18866	0.00628896	0.0522001	0.0420181	FOXG1/DLL1/PRRX1/CYP26B1/GATA2/BMP4/JAG1/HES1/GATA3/EBF2/PTCH2/NOTCH4/TBX2/GATA6	14
GO:0002707	negative regulation of lymphocyte mediated immunity	14/3144	42/18866	0.00628896	0.0522001	0.0420181	FOXJ1/C4BPB/C4BPA/PTPRC/IL7R/CEACAM1/LGALS9/CD96/HLA-F/HLA-B/SMAD7/PTPN6/HLA-A/HLA-E	14
GO:0002824	positive regulation of adaptive immune response based on somatic recombination of immune receptors built from immunoglobulin superfamily domains	28/3144	105/18866	0.0063328	0.0524234	0.0421979	CD40/CD274/IL6/HPX/FCER1G/PTPRC/RSAD2/BTK/PLA2G4A/SLC11A1/C3/IL12A/HLA-F/IL1R1/GATA3/IL23A/TNFSF4/NLRP10/HLA-B/MR1/TNFSF13/CD226/FZD5/SHLD1/NECTIN2/NFKBID/HLA-A/HLA-E	28
GO:0045621	positive regulation of lymphocyte differentiation	28/3144	105/18866	0.0063328	0.0524234	0.0421979	CD74/ZAP70/VNN1/IHH/VSIR/INPP5D/PTPRC/RASGRP1/IL7R/SHH/RHOH/BTK/LGALS9/ADAM8/EGR3/IL15/IL12A/RAG1/GATA3/IL23A/TNFSF4/TNFSF9/TOX/CD86/SOCS1/DUSP10/NFKBID/RUNX1	28
GO:0071222	cellular response to lipopolysaccharide	49/3144	208/18866	0.0063566	0.0525502	0.0422999	CXCL5/EDNRB/LCN2/CD36/CARD16/ANKRD1/PYCARD/TNFRSF1B/CD40/SPON2/CASP1/CSF2/CD274/TNFAIP3/IL6/IL24/NOS3/CXCL1/CD6/PDE4B/CXCL11/GFI1/TLR2/CXCL6/ACOD1/TLR4/CD14/IL12A/PDCD1LG2/CXCL3/LTF/PPARGC1A/CD68/TNFSF4/CMPK2/LY96/IL37/CXCL8/ZFP36/CD86/ABCA1/PLSCR4/TBXA2R/NR1H3/MYD88/IRAK2/ZC3H12A/IRF3/CACTIN	49
GO:0050768	negative regulation of neurogenesis	66/3144	295/18866	0.00637211	0.0526082	0.0423466	THY1/FOXG1/EDNRB/STMN2/NRG1/OSTN/PITX3/CRMP1/GPR37L1/DLL1/NGFR/ID4/CNTN2/TRPC6/DIO3/HES5/FUOM/TRPV4/NOTCH3/NTN1/ARHGAP4/IL6/SOX8/SEMA6B/SEMA4A/SEMA3G/SEMA3C/PTPRO/ADCYAP1/SHH/GFI1/DLX2/INPP5J/EFNB2/PLK2/DRAXIN/BDNF/SIX3/EPHA4/SEMA5A/JAG1/NLGN3/HES1/LRRK2/MAP2/ZNF365/NKX6-1/EPHA7/PTEN/SEMA4G/APOE/ISL2/KREMEN1/RTN4R/LHX2/COL3A1/RAPGEF2/SLIT2/CDK5R1/DUSP10/TBX6/SEMA6C/ERBB4/CDKL3/SEMA3B/ITM2C	66
GO:0071248	cellular response to metal ion	46/3144	193/18866	0.0064058	0.0528158	0.0425138	MT1E/SERPINF1/PTGS2/GUCA1A/KCNK3/AQP2/SYT11/RASAL1/MMP9/SYT5/DPEP1/MAP1LC3A/RASGRP2/CPNE5/SMPD3/SYT10/CPNE4/MT1M/EDN1/CDH1/SYT12/CLDN1/FOS/CYP1A1/FABP4/SHH/MT1F/TF/AQP1/FOSB/CAPN3/LRRK2/FSTL3/JUND/PPARGC1A/RASA4/JUNB/DMTN/LGMN/SYT17/SNCA/SLC41A1/SLC12A2/DLG4/TIGAR/FBP1	46
GO:0010742	macrophage derived foam cell differentiation	13/3144	38/18866	0.00652727	0.0532143	0.0428345	CD36/MSR1/ALOX15B/CSF2/PLA2G10/AGTR1/CSF1/ITGB3/ITGAV/ABCA1/NR1H3/STAT1/ABCA5	13
GO:0032689	negative regulation of interferon-gamma production	13/3144	38/18866	0.00652727	0.0532143	0.0428345	CD274/VSIR/IL33/INHA/LGALS9/CD96/TLR4/PDCD1LG2/GATA3/TNFSF4/INHBA/IL1RL1/ZC3H12A	13
GO:0090077	foam cell differentiation	13/3144	38/18866	0.00652727	0.0532143	0.0428345	CD36/MSR1/ALOX15B/CSF2/PLA2G10/AGTR1/CSF1/ITGB3/ITGAV/ABCA1/NR1H3/STAT1/ABCA5	13
GO:0002507	tolerance induction	10/3144	26/18866	0.00652853	0.0532143	0.0428345	FOXJ1/CD274/TNFAIP3/BLK/LGALS9/CCR4/ACOD1/IRAK3/HLA-B/HLA-E	10
GO:0018904	ether metabolic process	10/3144	26/18866	0.00652853	0.0532143	0.0428345	ALOX12/LPCAT2/AGMO/EPHX3/PLA2G4A/LIPE/PLA2G4C/EPHX1/PLA2G7/TMEM86B	10
GO:0035235	ionotropic glutamate receptor signaling pathway	10/3144	26/18866	0.00652853	0.0532143	0.0428345	GRIN3B/GRIN1/GRIN2D/GRIK2/GRIA4/GRIA3/GRIK5/PTK2B/CDK5R1/SULT1A3	10
GO:0055083	monovalent inorganic anion homeostasis	10/3144	26/18866	0.00652853	0.0532143	0.0428345	SLC12A3/TFAP2B/SFRP4/SLC34A2/SLC12A5/SLC12A6/FGFR4/SLC12A2/SLC12A8/CKB	10
GO:0060706	cell differentiation involved in embryonic placenta development	10/3144	26/18866	0.00652853	0.0532143	0.0428345	SOX15/GJB5/GRHL2/PRDM1/ST14/EOMES/SNAI1/SPINT2/FZD5/KRT8	10
GO:0001954	positive regulation of cell-matrix adhesion	17/3144	55/18866	0.00653147	0.0532143	0.0428345	THY1/CD36/CEACAM6/SFRP1/EPHA1/COL16A1/FMN1/JUP/CSF1/TEK/CCL28/WNT4/RRAS/PTK2B/SDC4/SKAP1/FUT1	17
GO:0032274	gonadotropin secretion	7/3144	15/18866	0.00657782	0.0532416	0.0428565	KISS1/FOXL2/INHA/TACR2/INHBA/TBX3/FOXD1	7
GO:0034638	phosphatidylcholine catabolic process	7/3144	15/18866	0.00657782	0.0532416	0.0428565	ENPP2/APOC1/PLA2G10/PLA2G4A/GDPD3/PLA2G7/PLA2G15	7
GO:0045779	negative regulation of bone resorption	7/3144	15/18866	0.00657782	0.0532416	0.0428565	CLDN18/TNFRSF11B/TNFAIP3/IL6/INPP5D/GPR137/UBASH3B	7
GO:0072044	collecting duct development	7/3144	15/18866	0.00657782	0.0532416	0.0428565	TFAP2B/AQP2/AKR1B1/CALB1/SHH/BMP4/WNT7B	7
GO:0072498	embryonic skeletal joint development	7/3144	15/18866	0.00657782	0.0532416	0.0428565	HYAL1/COL2A1/IHH/BMP4/SHOX2/WNT9A/OSR2	7
GO:0042908	xenobiotic transport	12/3144	34/18866	0.00667776	0.0538395	0.0433377	ABCB1/ABCG2/PDZK1/SLC22A1/CLDN1/SLC15A2/SLC47A1/SLC29A4/ABCB11/NR1I2/SLC22A5/RALBP1	12
GO:0051482	positive regulation of cytosolic calcium ion concentration involved in phospholipase C-activating G protein-coupled signaling pathway	12/3144	34/18866	0.00667776	0.0538395	0.0433377	KISS1/GPR65/F2RL3/HTR2C/GNA15/F2RL2/TGM2/EDN1/AGTR1/GRM1/GPR17/GPR4	12
GO:2000352	negative regulation of endothelial cell apoptotic process	12/3144	34/18866	0.00667776	0.0538395	0.0433377	FGB/ANGPTL4/RAMP2/FGG/TNFAIP3/SCG2/GATA2/SEMA5A/TEK/GATA3/ANGPT1/NDNF	12
GO:0070372	regulation of ERK1 and ERK2 cascade	68/3144	306/18866	0.00668995	0.0538573	0.0433521	ROS1/FGB/CCL20/FFAR4/BMPER/CD36/FGFR3/PYCARD/CD74/FGG/HTR2C/BMP2/CAVIN3/PSCA/TRPV4/CHRNA9/GPNMB/PTPRR/P2RY6/PTPRC/RASGRP1/NLRP12/C1QL4/DUSP1/PDGFRA/ADCYAP1/CEACAM1/FGF20/PDGFB/HTR2B/GBP1/LGALS9/TNFAIP8L3/BMP4/FN1/ACKR3/CAMK2N1/CCL26/PDGFA/TLR4/SERPINF2/RGS14/NEK10/TEK/ERBB2/EMILIN1/CCN1/ANGPT1/NPNT/FGF2/CCN2/EPHA7/PTEN/RRAS/AKAP12/EPHB1/APOE/GAREM1/ATF3/PTK2B/WNK2/RAPGEF2/DUSP10/FGFR4/PTPN6/ERBB4…	68
GO:0034110	regulation of homotypic cell-cell adhesion	11/3144	30/18866	0.00669738	0.0538573	0.0433521	PDPN/ALOX12/FGG/ABAT/CEACAM1/BLK/ZNF703/DMTN/UBASH3B/RDX/CD9	11
GO:0007281	germ cell development	62/3144	275/18866	0.00673143	0.0540274	0.043489	DAZL/SYCP3/SPANXB1/FAM9C/HORMAD1/TDRD1/ANGPT2/SOHLH2/ADAD1/PIWIL2/CFTR/YBX2/SPINK1/FOXL2/SOX30/NPPC/DMRT1/EREG/IHO1/FAM9B/IHH/PRDM1/SPAG6/TCP11/DND1/RIMBP3B/MEI1/NEURL1/REC8/MEIOC/DHH/HSPA2/CABYR/BNC1/BMP4/RIMBP3/CATSPERZ/AURKC/NANOS3/IQCG/DZIP1/PDE5A/NANOS1/OSBP2/WNT4/PAQR8/CHD5/RSPH1/PANX1/RNF8/PTK2B/MOV10L1/PDE3A/NPR2/ACRBP/AMH/ROPN1L/PAQR5/NECTIN2/ABHD2/BRCA2/ZGLP1	62
GO:0042692	muscle cell differentiation	84/3144	390/18866	0.00673598	0.0540274	0.043489	GREM1/EDNRB/ACTN2/NRG1/RBPMS2/COMP/IGF2/ANKRD1/AVPR1A/MYOZ1/BVES/RAMP2/DLL1/EREG/BMP2/PTGFRN/PLPP7/LDB3/CYP26B1/TNNT2/ACTC1/ANKRD2/CXADR/EDN1/ADGRB1/CAPN9/ALPK2/ALPK3/NEB/RBM24/MYPN/SYNPO2L/ENG/PDGFRA/SHH/PDGFB/ADM/BARX2/BMP4/EFNB2/SHOX2/MYORG/BDNF/RIPOR2/MYH11/HES1/PLEKHO1/DMPK/CAPN3/PRDM6/LOX/CDH2/WNT4/HDAC9/FZD7/SYPL2/MAMSTR/EHD2/ERVW-1/NPNT/XK/CAV2/TBX2/CACNA2D2/GDF15/CTH/HEY2/CCN3/MYLK3/WFIK…	84
GO:0001885	endothelial cell development	19/3144	64/18866	0.0067611	0.0541454	0.043584	CLDN5/PPP1R16B/TJP3/CLDN1/SOX18/COL15A1/ENG/PROC/PECAM1/STC1/NOTCH4/WNT7B/RAPGEF2/HEG1/RDX/EZR/S1PR2/MET/RAPGEF3	19
GO:0050921	positive regulation of chemotaxis	36/3144	144/18866	0.00677361	0.0541454	0.043584	SUCNR1/FGF16/CD74/S100A14/F3/THBS1/TRPV4/EDN1/PGF/IL6/SCG2/PDGFB/LGALS9/CCR4/CCL26/CXCR4/SEMA5A/IL12A/CSF1/RIPOR2/GPSM3/IL23A/CXCL8/FGF2/LGMN/TUBB2B/PLA2G7/PTK2B/TMEM102/ARTN/SLIT2/DYSF/TMSB4X/CREB3/MET/SWAP70	36
GO:0032609	interferon-gamma production	30/3144	115/18866	0.00677692	0.0541454	0.043584	PYCARD/IL12RB2/EBI3/CD274/VSIR/RASGRP1/PDE4B/IL33/TLR3/INHA/LGALS9/CD96/SLC11A1/EOMES/TLR4/CD14/IL12A/ISG15/PDCD1LG2/IL1R1/GATA3/IL23A/TNFSF4/TXK/INHBA/CD226/IL1RL1/FZD5/HLA-A/ZC3H12A	30
GO:0014065	phosphatidylinositol 3-kinase signaling	38/3144	154/18866	0.00692421	0.0552509	0.0444739	PPP1R16B/HGF/NYAP2/DCN/PIK3CG/LTK/CD160/EDN1/FLT1/TGFB2/MYO16/RASGRP1/HCLS1/PDGFRA/CEACAM1/PDGFB/HTR2B/IGF1R/PIK3AP1/PDGFA/NYAP1/TEK/PIK3CD/GATA3/ERBB2/TYRO3/ANGPT1/NKX3-1/PTEN/IRS2/FYN/PIK3IP1/PIP4K2C/IER3/LIME1/PIK3C2B/PTPN6/ERBB4	38
GO:0050777	negative regulation of immune response	39/3144	159/18866	0.00697956	0.0556144	0.0447664	FOXJ1/CTLA4/C4BPB/C4BPA/CD160/ARG2/TNFAIP3/TGFB2/FGL2/INPP5D/PTPRC/LOXL3/IL7R/ADCYAP1/CEACAM1/IL33/LGALS9/CD96/ACOD1/HLA-F/IRAK3/TYRO3/TNFSF4/HLA-B/GPR17/SMAD7/IL1RL1/NLRC5/NR1H3/IL13RA2/COL3A1/TRAFD1/DUSP10/PTPN6/HLA-A/ZC3H12A/TGFB3/CACTIN/HLA-E	39
GO:0001708	cell fate specification	27/3144	101/18866	0.00700249	0.0556144	0.0447664	WNT11/TBX18/DLL1/DMRTA2/TBX15/IHH/POU4F1/EVX1/SOX18/TBX4/HOXD10/HOXC10/DHH/SHH/EOMES/MYT1L/SIX2/FZD7/PTCH2/FGF2/NKX6-1/TBX2/APC/ISL2/SIX1/TBX6/TBX3	27
GO:0045103	intermediate filament-based process	16/3144	51/18866	0.00700509	0.0556144	0.0447664	INA/NEFH/KRT17/NEFM/KRT14/EPPK1/GFAP/KRT9/DES/SHH/KRT20/DSP/SYNC/PRPH/PKP2/FAM83H	16
GO:0001764	neuron migration	40/3144	164/18866	0.00702278	0.0556144	0.0447664	FOXG1/CCK/NRG1/NKX2-1/NRCAM/ASTN1/IGSF10/CNTN2/NDN/MDGA1/NTN1/ADGRL3/DRGX/GATA2/DCDC2/TUBB2A/CCR4/CXCR4/MATN2/GATA3/KIRREL3/UNC5D/DCLK1/NR4A2/NTNG2/NKX6-1/TUBB2B/NDNF/FEZF1/FYN/COL3A1/SH3RF1/RAPGEF2/CDK5R1/GPM6A/ERBB4/LHX6/FLRT2/NSMF/LRP12	40
GO:0046661	male sex differentiation	40/3144	164/18866	0.00702278	0.0556144	0.0447664	TEX11/SOX15/NR5A1/NR0B1/NKX2-1/REN/DMRT1/SFRP1/COL9A3/SYCP2/SOX8/TGFB2/ADAM21/REC8/PDGFRA/DHH/SHH/TLR3/INHA/RAD21L1/HOXD13/TNFSF10/AMHR2/BIK/CTSV/HOXA10/DHCR24/FSTL3/GATA3/WNT4/KITLG/NKX3-1/INHBA/WNT2B/SCX/AMH/GATA6/ACVR2A/TBX3/SAFB2	40
GO:1903708	positive regulation of hemopoiesis	48/3144	204/18866	0.00702365	0.0556144	0.0447664	TESC/FAXDC2/FES/CD74/ZAP70/VNN1/IHH/IL20/POU4F1/FOS/VSIR/INPP5D/PTPRC/RASGRP1/HCLS1/IL7R/SHH/GATA2/RHOH/BTK/LGALS9/ADAM8/MPL/EGR3/IL15/IL12A/JAG1/ISG15/CSF1/SCIN/RAG1/GPR68/GATA3/IL23A/TNFSF4/TNFSF9/TOX/KITLG/INHBA/CD86/SOCS1/STAT1/DUSP10/HOXA5/NFKBID/ACVR2A/RUNX1/FOXC1	48
GO:0001935	endothelial cell proliferation	47/3144	199/18866	0.00705076	0.0557577	0.0448818	CYBA/LRG1/BMPER/PPP1R16B/ATOH8/IGF2/FUT2/ITGA4/WNT2/F3/NGFR/CD34/THBS1/BMP2/ACVRL1/PGF/FLT1/DLL4/COL4A3/SCG2/EGFL7/SULF1/GATA2/PDGFB/HTR2B/EGR3/BMP4/NOX5/NR4A1/CCL26/SPARC/SEMA5A/AGTR1/IL12A/TEK/ITGB3/FGFBP1/FGF2/CAV2/APOE/STAT1/NRARP/NRAS/DYSF/RGCC/FUT1/CAV1	47
GO:0001936	regulation of endothelial cell proliferation	44/3144	184/18866	0.00709046	0.0560002	0.045077	CYBA/LRG1/PPP1R16B/ATOH8/IGF2/FUT2/ITGA4/WNT2/F3/NGFR/THBS1/BMP2/ACVRL1/PGF/FLT1/DLL4/COL4A3/SCG2/EGFL7/SULF1/GATA2/PDGFB/HTR2B/EGR3/BMP4/NR4A1/CCL26/SPARC/SEMA5A/AGTR1/IL12A/TEK/ITGB3/FGFBP1/FGF2/CAV2/APOE/STAT1/NRARP/NRAS/DYSF/RGCC/FUT1/CAV1	44
GO:0048593	camera-type eye morphogenesis	32/3144	125/18866	0.0071296	0.0562376	0.0452681	THY1/STRA6/IGFN1/TFAP2B/AQP5/PITX3/CABP4/DLL1/WNT2/DIO3/IHH/VSX1/SOX8/CALB1/SDK2/BMP4/SIX3/JAG1/COL8A2/WNT9A/GNAT2/RBP4/C12orf57/TBX2/TDRD7/FZD5/EPHB1/WNT2B/ROM1/COL8A1/NRL/IRX5	32
GO:0045088	regulation of innate immune response	68/3144	307/18866	0.00722533	0.0569202	0.0458175	ICAM2/MUC2/PYCARD/PSMA8/EREG/GBP5/MUC16/VAV1/AIM2/CD160/MUC12/TNFAIP3/MUC1/HPX/BIRC3/FCER1G/CADM1/MUC5AC/MUC4/NLRC4/RASGRP1/MUC13/MUC3A/CEACAM1/RELB/LGALS9/CD96/ADAM8/ACOD1/TLR4/MUC20/IL12A/IRF7/PSMB9/RAET1G/HLA-F/IRAK3/RAET1E/COCH/TYRO3/LAG3/IFNGR1/SH2D1B/HLA-B/MUC15/TXK/CARD9/SOCS1/CD226/ERAP1/NLRC5/APOE/NR1H3/FYN/TRAFD1/PSMB8/STAT1/DUSP10/NECTIN2/ICAM3/NRAS/PTPN6/USP18/HLA-A/HEXIM1/IRF3/CACTIN…	68
GO:0019233	sensory perception of pain	28/3144	106/18866	0.00726807	0.0571841	0.04603	EDNRB/CCK/TRPA1/PTGS2/GRIN1/HOXD1/LXN/NDN/NMUR2/EDN1/GRIN2D/BDKRB1/ADCYAP1/P2RX3/KCND2/SCN3B/MMP24/CXCR4/RETREG1/ASIC3/MME/GRM1/EPHB1/FYN/CCN3/MC1R/CACNB3/SPX	28
GO:0032653	regulation of interleukin-10 production	18/3144	60/18866	0.00734221	0.057621	0.0463816	TSLP/HGF/PYCARD/DLL1/CD34/IRF4/CD274/IL6/FCER1G/VSIR/LGALS9/TLR2/INAVA/TLR4/PDCD1LG2/IL23A/TNFSF4/TUSC2	18
GO:0035904	aorta development	18/3144	60/18866	0.00734221	0.057621	0.0463816	TFAP2B/NGFR/ACVRL1/PRDM1/DLL4/TGFB2/ROBO2/ENG/EFNB2/ADAMTS6/JAG1/HES1/LOX/NKX3-1/TBX2/HEY2/COL3A1/SIX1	18
GO:0009914	hormone transport	71/3144	323/18866	0.0074157	0.0581241	0.0467866	KISS1/NNAT/POMC/PTPRN/FGB/FFAR4/TFAP2B/SLC30A8/CFTR/HCAR2/REN/GCK/SMPD3/FGG/FOXL2/ILDR1/HTR2C/SFRP1/MAFA/TRPV4/KCNG2/IL1RN/FKBP1B/EDN1/GIPR/SELENOM/IL6/ILDR2/NMB/EXOC3L1/ACVR1C/SCG5/PFKFB2/ADCYAP1/ABAT/BLK/VAMP8/INHA/BTK/VGF/ADM/FAM3D/TACR2/AGTR1/RBP4/GPR68/GATA3/HNF4A/GAL/STXBP5L/CPE/NKX3-1/NKX6-1/SIDT2/INHBA/UCN/IL11/CACNA2D2/SIRT4/CACNA1A/IRS2/CCN3/OXCT1/LTBP4/C2CD2L/PDX1/KLF7/TBX3/RAPGEF3/CCD…	71
GO:0022602	ovulation cycle process	15/3144	47/18866	0.00747429	0.0583617	0.0469778	KISS1/PTPRN/NR5A1/EREG/NOS3/TGFB2/ROBO2/PDGFRA/MMP19/GAS2/INHBA/AMH/SLIT2/PAM/TGFB3	15
GO:0030574	collagen catabolic process	15/3144	47/18866	0.00747429	0.0583617	0.0469778	MMP9/MMP15/MMP28/VSIR/COL15A1/KLK6/MMP19/MRC2/CTSS/MMP24/MMP23B/MMP13/MMP10/FURIN/CTSD	15
GO:1903115	regulation of actin filament-based movement	15/3144	47/18866	0.00747429	0.0583617	0.0469778	KCNE3/PDPN/MYBPC3/TNNC1/PDE4B/JUP/KCNJ2/GJA5/DSP/STC1/RYR2/ATP2A1/PKP2/NOS1AP/CAV1	15
GO:0042303	molting cycle	29/3144	111/18866	0.00750568	0.0584593	0.0470564	KRT17/TP63/PTGS2/KRT14/FOXE1/NGFR/SOX18/TGFB2/WNT10A/FOXQ1/APCDD1/LRIG1/SHH/FGF7/SNAI1/PDGFA/FA2H/MPZL3/HPSE/GAL/PTCH2/INHBA/TRPV3/LHX2/SAV1/PPP1R13L/HOXC13/MSX2/SOX21	29
GO:0042633	hair cycle	29/3144	111/18866	0.00750568	0.0584593	0.0470564	KRT17/TP63/PTGS2/KRT14/FOXE1/NGFR/SOX18/TGFB2/WNT10A/FOXQ1/APCDD1/LRIG1/SHH/FGF7/SNAI1/PDGFA/FA2H/MPZL3/HPSE/GAL/PTCH2/INHBA/TRPV3/LHX2/SAV1/PPP1R13L/HOXC13/MSX2/SOX21	29
GO:0070665	positive regulation of leukocyte proliferation	37/3144	150/18866	0.0076731	0.0596738	0.048034	TNFRSF4/IGF2/PYCARD/CD74/ZAP70/CD40/EBI3/CD274/VTCN1/IL6/BST1/PTPRC/CD6/HHLA2/SHH/CDKN1A/LGALS9/MPL/IL15/CCDC88B/TLR4/IGFBP2/IL12A/CSF1/PDCD1LG2/HES1/IL23A/TNFSF4/TNFSF9/SLC39A10/KITLG/CD86/IRS2/GPAM/HLA-A/HLA-E/PELI1	37
GO:0098659	inorganic cation import across plasma membrane	26/3144	97/18866	0.00774358	0.0596738	0.048034	SLC12A3/KCNJ9/HCN2/KCNJ8/KCNH2/TRPV2/SLC8A2/TRPV4/ATP1B1/KCNJ2/KCNJ12/KCNK9/SLC12A5/ABCC9/SLC39A10/SLC9A5/TRPV3/FYN/WNK2/SLC5A2/KCNJ14/SLC12A6/SLC39A8/SLC12A2/SLC12A8/SLC30A1	26
GO:0099587	inorganic ion import across plasma membrane	26/3144	97/18866	0.00774358	0.0596738	0.048034	SLC12A3/KCNJ9/HCN2/KCNJ8/KCNH2/TRPV2/SLC8A2/TRPV4/ATP1B1/KCNJ2/KCNJ12/KCNK9/SLC12A5/ABCC9/SLC39A10/SLC9A5/TRPV3/FYN/WNK2/SLC5A2/KCNJ14/SLC12A6/SLC39A8/SLC12A2/SLC12A8/SLC30A1	26
GO:1990868	response to chemokine	26/3144	97/18866	0.00774358	0.0596738	0.048034	CXCL5/CCL20/CXCR6/EDN1/CCR10/CXCL1/DUSP1/CXCL11/ACKR2/MPL/CCR4/ACKR3/CXCL6/CCL26/CXCR4/RIPOR2/CXCL3/TFF2/LOX/CXCL8/GPR17/PTK2B/SLIT2/SLC12A2/ZC3H12A/FOXC1	26
GO:1990869	cellular response to chemokine	26/3144	97/18866	0.00774358	0.0596738	0.048034	CXCL5/CCL20/CXCR6/EDN1/CCR10/CXCL1/DUSP1/CXCL11/ACKR2/MPL/CCR4/ACKR3/CXCL6/CCL26/CXCR4/RIPOR2/CXCL3/TFF2/LOX/CXCL8/GPR17/PTK2B/SLIT2/SLC12A2/ZC3H12A/FOXC1	26
GO:0055117	regulation of cardiac muscle contraction	23/3144	83/18866	0.00775355	0.0596738	0.048034	KCNE3/PIK3CG/FKBP1B/PDE4B/JUP/ATP1B1/KCNJ2/GJA5/ADRA1B/DSP/TNNI3/STC1/PDE5A/TMEM38A/RYR2/ATP2A1/CCN2/SMAD7/UCN/PKP2/ZC3H12A/NOS1AP/CAV1	23
GO:0031032	actomyosin structure organization	47/3144	200/18866	0.00776148	0.0596738	0.048034	GPR65/ACTN2/WNT11/ANKRD1/MYOZ1/SFRP1/EPHA1/LDB3/TNNT2/ACTC1/EDN1/CAPN9/NEB/MYPN/SYNPO2L/CDC42BPG/PDGFRA/EPB41L4A/TACSTD2/ELN/SERPINF2/PHLDB2/CNN3/MYH11/CAPN3/ARHGAP6/CNN2/ARHGEF5/WNT4/TMEFF2/CCN2/FHDC1/PTK2B/SDC4/MYH14/MYLK3/FRMD6/LIMCH1/KRT8/EPB41L4B/ITGB5/CSRP2/TGFB3/RGCC/MET/RAPGEF3/EPB41L1	47
GO:0003159	morphogenesis of an endothelium	8/3144	19/18866	0.0078527	0.0596738	0.048034	ALOX12/ADAMTS12/ACVRL1/DLL4/FGF1/BMP4/CXCR4/RHOB	8
GO:0051546	keratinocyte migration	8/3144	19/18866	0.0078527	0.0596738	0.048034	EPPK1/MMP9/FGF7/HAS2/HBEGF/PTEN/MAPRE2/EPB41L4B	8
GO:0061154	endothelial tube morphogenesis	8/3144	19/18866	0.0078527	0.0596738	0.048034	ALOX12/ADAMTS12/ACVRL1/DLL4/FGF1/BMP4/CXCR4/RHOB	8
GO:0072074	kidney mesenchyme development	8/3144	19/18866	0.0078527	0.0596738	0.048034	SHH/BMP4/SIX2/BASP1/WNT4/STAT1/SIX1/FOXD1	8
GO:0002923	regulation of humoral immune response mediated by circulating immunoglobulin	6/3144	12/18866	0.0079008	0.0596738	0.048034	FOXJ1/C4BPB/C4BPA/HPX/PTPRC/PTPN6	6
GO:0014831	gastro-intestinal system smooth muscle contraction	6/3144	12/18866	0.0079008	0.0596738	0.048034	HTR1D/PTGER3/SULF1/HTR2B/TACR2/SPX	6
GO:0032905	transforming growth factor beta1 production	6/3144	12/18866	0.0079008	0.0596738	0.048034	LUM/THBS1/SERPINB7/GATA6/FURIN/LAPTM4B	6
GO:0033690	positive regulation of osteoblast proliferation	6/3144	12/18866	0.0079008	0.0596738	0.048034	BMP2/SOX8/HPSE/LTF/CCN1/ITGAV	6
GO:0042363	fat-soluble vitamin catabolic process	6/3144	12/18866	0.0079008	0.0596738	0.048034	CYP4F12/CRABP1/CYP26B1/CYP26C1/CYP24A1/CYP27B1	6
GO:0051549	positive regulation of keratinocyte migration	6/3144	12/18866	0.0079008	0.0596738	0.048034	MMP9/FGF7/HAS2/HBEGF/MAPRE2/EPB41L4B	6
GO:0060670	branching involved in labyrinthine layer morphogenesis	6/3144	12/18866	0.0079008	0.0596738	0.048034	GRHL2/ST14/SPINT1/ADM/SPINT2/FZD5	6
GO:0070278	extracellular matrix constituent secretion	6/3144	12/18866	0.0079008	0.0596738	0.048034	TNFRSF1B/ENG/CCN2/CREB3L1/ADTRP/RGCC	6
GO:0070493	thrombin-activated receptor signaling pathway	6/3144	12/18866	0.0079008	0.0596738	0.048034	F2RL3/F2RL2/IQGAP2/HPGD/SNCA/MET	6
GO:0071073	positive regulation of phospholipid biosynthetic process	6/3144	12/18866	0.0079008	0.0596738	0.048034	ADGRF5/FABP3/AGAP2/HTR2C/RAB38/HTR2B	6
GO:0071472	cellular response to salt stress	6/3144	12/18866	0.0079008	0.0596738	0.048034	AKR1B1/EFHD1/TRPV4/AQP1/CAPN3/SLC12A6	6
GO:0090331	negative regulation of platelet aggregation	6/3144	12/18866	0.0079008	0.0596738	0.048034	ALOX12/FGG/ABAT/CEACAM1/UBASH3B/CD9	6
GO:0090520	sphingolipid mediated signaling pathway	6/3144	12/18866	0.0079008	0.0596738	0.048034	SMPD3/S1PR5/SPHK1/SPNS2/EZR/S1PR2	6
GO:0098661	inorganic anion transmembrane transport	31/3144	121/18866	0.00790253	0.0596738	0.048034	SLC5A5/SLC12A3/GRM5/CFTR/SLC13A4/BEST4/BEST2/CLCNKB/CLIC3/NMUR2/SLC17A7/FXYD3/ANO5/APOL1/GABRQ/SLC26A1/SLC12A5/ANO9/BEST1/BSND/ANO3/GABRA6/CLCA2/SLC4A11/CLCN4/SLC12A6/SLC37A1/SLC12A2/GABRE/SLC12A8/SLC25A30	31
GO:0002823	negative regulation of adaptive immune response based on somatic recombination of immune receptors built from immunoglobulin superfamily domains	14/3144	43/18866	0.00792239	0.0597509	0.0480961	FOXJ1/C4BPB/C4BPA/PTPRC/LOXL3/IL7R/CEACAM1/IL33/HLA-F/TNFSF4/SMAD7/IL1RL1/PTPN6/ZC3H12A	14
GO:0046503	glycerolipid catabolic process	21/3144	74/18866	0.00800082	0.0602689	0.0485131	FABP3/ENPP2/PIK3CG/APOC1/ABHD12B/LIPH/PLA2G10/FABP4/PLIN5/PLA2G4A/LIPE/PLA2G4C/GDPD3/LIPG/PNPLA2/PLA2G7/ABHD2/AADAC/FAAH/PLA2G4B/PLA2G15	21
GO:0006869	lipid transport	84/3144	393/18866	0.00823816	0.0619814	0.0498915	POMC/ABCB1/STRA6/CD36/CFTR/FABP3/PON1/REN/MSR1/ATP8B4/SLC27A6/THBS1/SLC51B/APOC1/SLC10A4/NMUR2/EDN1/ABCA8/ABCA4/SELENOM/NMB/PLA2G10/SPNS2/APOD/SPNS3/FABP4/CEACAM1/SHH/ABCB4/TNFAIP8L3/APOL1/APOBR/APOLD1/PLA2G4A/ACE/ANO9/AGTR1/PCSK9/GM2A/ABCA9/ANO3/RBP4/LIPG/GAL/OSBP2/ITGB3/XKR9/STOML1/MFSD2B/ITGAV/ABCB11/TTPA/SLC27A3/ATP8B1/TMEM30B/YJEFN3/NKX3-1/APOL3/SLC27A2/INHBA/SLC25A20/ABCA1/PLSCR4/ABCA13/APO…	84
GO:0010737	protein kinase A signaling	13/3144	39/18866	0.00832542	0.0625619	0.0503588	TCIM/MROH2B/TCP11/MYOM1/LRRK2/GAL/PDE4A/LCP1/AKAP5/AKAP12/MC1R/RDX/EZR	13
GO:0007492	endoderm development	22/3144	79/18866	0.00854198	0.0640338	0.0515436	VTN/NKX2-1/COL11A1/MMP9/ITGA4/ITGA7/MMP15/ARC/DUSP1/BMP4/FN1/COL7A1/EOMES/LAMB3/ITGAV/ITGA5/INHBA/ITGB2/COL8A1/GATA6/DUSP5/ITGB5	22
GO:0071260	cellular response to mechanical stimulus	22/3144	79/18866	0.00854198	0.0640338	0.0515436	CYBA/PTGS2/WNT11/ANKRD1/CD40/COL1A1/CASP1/ENG/TNFRSF8/KCNJ2/TLR3/AQP1/TLR4/RIPOR2/CNN2/FAS/CRADD/MAP3K14/SCX/MYD88/HABP4/MAP3K2	22
GO:0032535	regulation of cellular component size	82/3144	383/18866	0.00857717	0.0641278	0.0516192	SLC12A3/ACTN2/ISLR2/PYCARD/BAIAP2L2/NRCAM/CDHR5/ARHGAP40/CNTN2/VILL/RND2/VAV1/TRPV2/TRPV4/NTN1/NGF/ARHGAP4/EDN1/ESAM/SEMA6B/SEMA4A/NEB/FMN1/RAB3B/HCLS1/SEMA3G/CDHR2/SEMA3C/IL7R/SPTBN5/FN1/AQP1/DRAXIN/CCL26/ELN/IQGAP2/BDNF/SLC12A5/SEMA5A/CARMIL2/SCIN/IQANK1/MAP2/PLEKHG2/L1CAM/XK/NKX6-1/C15orf62/EPHA7/PTEN/DMTN/BAIAP2L1/UCN/SEMA4G/SH3BP1/APOE/PTK2B/RTN4R/CAPG/WNT7B/CRABP2/PREX1/SPTB/SLC12A6/WHAMM/V…	82
GO:0048017	inositol lipid-mediated signaling	46/3144	196/18866	0.00857773	0.0641278	0.0516192	PPP1R16B/HGF/NYAP2/DCN/PIK3CG/LTK/CD160/NGF/EDN1/FLT1/TGFB2/MYO16/MUC5AC/RASGRP1/HCLS1/PDGFRA/CEACAM1/PDGFB/HTR2B/IGF1R/TNFAIP8L3/PLCL1/PIK3AP1/PDGFA/NYAP1/TEK/PIK3CD/GATA3/ERBB2/TYRO3/PLCL2/ADAP2/ANGPT1/NKX3-1/PLCD3/PTEN/IRS2/FYN/PIK3IP1/PIP4K2C/IER3/LIME1/PIK3C2B/PTPN6/ERBB4/EZR	46
GO:0001912	positive regulation of leukocyte mediated cytotoxicity	16/3144	52/18866	0.00858558	0.0641278	0.0516192	VAV1/CD160/CADM1/PTPRC/RASGRP1/IL12A/HLA-F/RAET1E/IL23A/LAG3/HLA-B/MR1/CD226/NECTIN2/HLA-A/HLA-E	16
GO:0006865	amino acid transport	38/3144	156/18866	0.00861914	0.0643009	0.0517586	SLC1A7/CCK/SLC6A15/PDPN/AVPR1A/HTR1B/SLC38A4/SLC38A8/SLC6A20/SLC6A17/SLC7A7/SLC17A7/SLC17A8/TRPC4/SLC6A11/ADORA2A/PRAF2/SV2A/ABAT/SLC25A18/SLC11A1/SLC3A1/BDNF/SLC47A1/NFKBIE/PPFIA2/RIMS1/SLC38A5/SLC7A14/XK/SLC17A5/SLC43A2/CTNS/GLS2/SLC7A2/SLC12A2/SLC1A6/RGS4	38
GO:0035909	aorta morphogenesis	12/3144	35/18866	0.00864917	0.0644472	0.0518764	TFAP2B/ACVRL1/DLL4/TGFB2/ENG/EFNB2/JAG1/HES1/TBX2/HEY2/COL3A1/SIX1	12
GO:0006027	glycosaminoglycan catabolic process	18/3144	61/18866	0.00882829	0.0654405	0.0526759	HEXA/HYAL4/BCAN/LUM/HYAL1/BGN/DCN/CSPG4/SDC2/NCAN/VCAN/HPSE/CSPG5/FGF2/SDC4/GPC2/CEMIP2/GPC5	18
GO:0021872	forebrain generation of neurons	18/3144	61/18866	0.00882829	0.0654405	0.0526759	FOXG1/DCT/NKX2-1/HES5/ROBO2/DLX5/OTP/GATA2/SLC4A10/DLX2/HES1/ATF5/INHBA/RAPGEF2/SLIT2/ERBB4/LHX6/DCLK2	18
GO:0002675	positive regulation of acute inflammatory response	11/3144	31/18866	0.00884528	0.0654405	0.0526759	PTGS2/PIK3CG/IL6/PTGER3/FCER1G/C2CD4A/BTK/ADAM8/C3/HLA-E/F12	11
GO:0021772	olfactory bulb development	11/3144	31/18866	0.00884528	0.0654405	0.0526759	ROBO2/DLX5/DLX2/EOMES/LRRK2/ATF5/FEZF1/LHX2/SLIT2/ERBB4/FUT1	11
GO:0060325	face morphogenesis	11/3144	31/18866	0.00884528	0.0654405	0.0526759	CLDN5/STRA6/COL1A1/DLX5/PDGFRA/CRISPLD1/CRISPLD2/CSRNP1/RRAS/SCX/TGFB3	11
GO:1900120	regulation of receptor binding	10/3144	27/18866	0.00884589	0.0654405	0.0526759	MMP9/GREM2/ATP2A3/PLCL1/BDNF/PCSK9/LOX/PLCL2/NKX3-1/PHLDA2	10
GO:1902903	regulation of supramolecular fiber organization	80/3144	373/18866	0.0089274	0.0659647	0.0530979	AEBP1/STMN2/GPR65/ACTN2/WNT11/FES/PYCARD/BAIAP2L2/TRIM54/ANKRD53/CRYAB/ARHGAP40/VILL/SFRP1/EPHA1/TRPV4/EDN1/ESAM/SYNPO2/FMN1/HCLS1/SYNPO2L/CLIP3/SPTBN5/TACSTD2/INPP5J/CCL26/ELN/IQGAP2/SERPINF2/SEMA5A/PHLDB2/CARMIL2/SCIN/ARHGAP6/SHANK1/OCLN/ARHGEF5/WNT4/EMILIN1/IQANK1/MAP2/PLEKHG2/TMEFF2/CCN2/C15orf62/DMTN/BAIAP2L1/APC/SH3BP1/CHADL/APOE/PTK2B/SYNPO/SDC4/COLGALT1/CAPG/MYLK3/SNCA/CAMSAP3/PREX1/SPTB/…	80
GO:0045637	regulation of myeloid cell differentiation	59/3144	263/18866	0.00894743	0.066034	0.0531536	TESC/FAXDC2/H3C8/FES/CD74/DLL1/SFRP1/THBS1/IL20/POU4F1/CLDN18/H3C14/H3C15/H3C10/CSF2/H4C8/FOS/H3C2/INPP5D/H3C13/HCLS1/H4C15/H3C6/MYL9/CEACAM1/GATA2/TLR3/HOXA7/INHA/H4C5/MPL/H4C9/NR4A3/TLR4/JAG1/ISG15/CSF1/IRF7/SCIN/LRRC17/GPR68/FSTL3/LTF/LOX/IL23A/TMEM178A/KITLG/ZFP36/INHBA/H4C14/GPR137/PTK2B/STAT1/AGO3/UBASH3B/HOXA5/ACVR2A/FBN1/RUNX1	59
GO:0050953	sensory perception of light stimulus	51/3144	222/18866	0.0090547	0.0666667	0.053663	CNGB1/GUCA1A/LUM/EFEMP1/COL11A1/SIX6/TGFBI/CABP4/KRT12/COL2A1/COL1A1/VSX1/GPR179/GNAT1/ABCA4/SLC45A2/USH1G/DLL4/USH2A/PDE6G/NXNL2/RDH5/EPAS1/RDH10/PDE6A/SLC4A10/TACSTD2/MIP/SLITRK6/SIX3/AOC2/ABCC6/CYP1B1/BEST1/RGS9/GNAT2/RBP4/IMPG2/EYS/RIMS1/CRYBA2/MYO7A/GJA3/PRCD/FSCN2/REEP6/ROM1/NRL/CRYBG3/DHRS3/IRX5	51
GO:0071219	cellular response to molecule of bacterial origin	51/3144	222/18866	0.0090547	0.0666667	0.053663	CXCL5/EDNRB/LCN2/CD36/CARD16/ANKRD1/PYCARD/TNFRSF1B/CD40/SPON2/CASP1/CSF2/CD274/TNFAIP3/IL6/IL24/NOS3/CXCL1/TLR1/CD6/PDE4B/CXCL11/GFI1/TLR2/CXCL6/ACOD1/TLR4/CD14/IL12A/PDCD1LG2/CXCL3/LTF/PPARGC1A/CD68/TNFSF4/CMPK2/LY96/IL37/CXCL8/ZFP36/CD86/ABCA1/PLSCR4/TBXA2R/FZD5/NR1H3/MYD88/IRAK2/ZC3H12A/IRF3/CACTIN	51
GO:0030593	neutrophil chemotaxis	27/3144	103/18866	0.00921263	0.0677262	0.0545158	CXCL5/CCL20/DPEP1/CD74/PIK3CG/VAV1/CXADR/EDN1/SAA1/CXCL1/TGFB2/FCER1G/BST1/PDE4B/CXCL11/CXCL6/CCL26/RIPOR2/CXCL3/PIK3CD/IL23A/CXCL8/ITGB2/PREX1/SLIT2/ITGA1/DYSF	27
GO:0002820	negative regulation of adaptive immune response	15/3144	48/18866	0.00923142	0.0677262	0.0545158	FOXJ1/C4BPB/C4BPA/CD160/PTPRC/LOXL3/IL7R/CEACAM1/IL33/HLA-F/TNFSF4/SMAD7/IL1RL1/PTPN6/ZC3H12A	15
GO:0090382	phagosome maturation	15/3144	48/18866	0.00923142	0.0677262	0.0545158	ATP6V1C2/SYT11/RAB39A/RAB38/ATP6V0A4/MYO7A/RAB32/RAB43/RAB20/ATP6V0C/RAB31/ATP6V0A2/ATP6V1G2/ATP6V0E1/ATP6V1D	15
GO:0030858	positive regulation of epithelial cell differentiation	21/3144	75/18866	0.00940685	0.0689316	0.055486	FOXJ1/CLDN5/ZBED2/ATOH8/SFRP4/ALOX15B/IL20/ACVRL1/OVOL2/SULT2B1/KDF1/PROC/BMP4/CYP27B1/PTCH2/PLAAT4/FGF2/NKX6-1/ZEB2/S1PR2/FOXC1	21
GO:0007260	tyrosine phosphorylation of STAT protein	24/3144	89/18866	0.00947116	0.0693209	0.0557994	TNFSF18/TSLP/FGFR3/CD40/HES5/IL20/CRLF1/CSF2/IL6/IL24/HPX/CTF1/HCLS1/PECAM1/IL15/IL12A/HES1/IL23A/SOCS1/FYN/GHR/ERBB4/PTK6/CAV1	24
GO:0045747	positive regulation of Notch signaling pathway	17/3144	57/18866	0.00961114	0.0701795	0.0564905	TP63/MFNG/DLL1/HES5/DLL4/NOS3/TGFB2/ROBO2/ELF3/JAG1/HES1/JAG2/NOTCH4/NOTCH2NLC/CCN3/NOTCH2NLB/NOTCH2NLA	17
GO:1903556	negative regulation of tumor necrosis factor superfamily cytokine production	17/3144	57/18866	0.00961114	0.0701795	0.0564905	POMC/ACP5/CD34/ARG2/CD274/TNFAIP3/GPNMB/VSIR/LGALS9/TLR4/LTF/IRAK3/MC1R/PTPN6/ZC3H12A/CHRNA7/CACTIN	17
GO:0001938	positive regulation of endothelial cell proliferation	29/3144	113/18866	0.00971682	0.0708675	0.0570444	CYBA/LRG1/PPP1R16B/IGF2/ITGA4/WNT2/F3/BMP2/ACVRL1/PGF/SCG2/EGFL7/GATA2/PDGFB/HTR2B/EGR3/BMP4/NR4A1/CCL26/SEMA5A/AGTR1/TEK/ITGB3/FGFBP1/FGF2/CAV2/NRARP/NRAS/DYSF	29
GO:0045861	negative regulation of proteolysis	79/3144	369/18866	0.00973936	0.0709484	0.0571094	SERPINF1/PTGS2/VTN/CST6/SPINK6/CARD16/SPINK7/TFAP2B/CARD18/IL1R2/HGF/SPINK4/MMP9/DPEP1/SPINK1/CRYAB/NGFR/PI3/LXN/THBS1/BIRC7/NGF/PRKCG/RARRES1/SPINT1/TFPI2/SPOCK2/BIRC3/COL4A3/SPINK13/ANOS1/SERPINB2/ADORA2A/COL28A1/PI15/IFI6/RENBP/SHH/CDKN2D/SERPINB7/UMODL1/CPAMD8/SLPI/AQP1/COL7A1/SERPINI1/TIMP4/C3/CAMK2N1/TIMP1/SERPINF2/EPHA4/ITIH3/SERPINH1/DHCR24/RAG1/WNT9A/TRIM21/LRRK2/LTF/SPINT2/SPOCK3/HMSD/C…	79
GO:0033003	regulation of mast cell activation	14/3144	44/18866	0.00987433	0.0717627	0.0577649	TSLP/FES/UNC13D/FCER1G/GATA2/BLK/VAMP8/LGALS9/NR4A3/ADGRE2/CD226/IL13RA2/NECTIN2/ADORA2B	14
GO:0048489	synaptic vesicle transport	14/3144	44/18866	0.00987433	0.0717627	0.0577649	KIF5A/MX1/MX2/SNAP91/LIN7A/SLC2A4/LRRK2/MAP2/AP3B2/AP3S1/PINK1/SYNJ1/BLOC1S3/KIF5C	14
GO:0003151	outflow tract morphogenesis	22/3144	80/18866	0.00997071	0.0721462	0.0580737	CLDN5/FOXC2/WNT11/SOX18/TGFB2/ROBO2/ENG/SEMA3C/BMP4/GJA5/ELN/JAG1/HES1/TBX2/HEY2/GATA6/SIX1/PARVA/TBX3/MSX2/DHRS3/FOXC1	22
GO:0007601	visual perception	50/3144	218/18866	0.00998649	0.0721462	0.0580737	CNGB1/GUCA1A/LUM/EFEMP1/COL11A1/SIX6/TGFBI/CABP4/KRT12/COL2A1/COL1A1/VSX1/GPR179/GNAT1/ABCA4/SLC45A2/DLL4/USH2A/PDE6G/NXNL2/RDH5/EPAS1/RDH10/PDE6A/SLC4A10/TACSTD2/MIP/SLITRK6/SIX3/AOC2/ABCC6/CYP1B1/BEST1/RGS9/GNAT2/RBP4/IMPG2/EYS/RIMS1/CRYBA2/MYO7A/GJA3/PRCD/FSCN2/REEP6/ROM1/NRL/CRYBG3/DHRS3/IRX5	50
GO:0002830	positive regulation of type 2 immune response	7/3144	16/18866	0.010032	0.0721462	0.0580737	CD74/IL6/RSAD2/IL33/GATA3/TNFSF4/CD86	7
GO:0002834	regulation of response to tumor cell	7/3144	16/18866	0.010032	0.0721462	0.0580737	CD160/CD274/CEACAM1/IL12A/MR1/CD226/NECTIN2	7
GO:0002837	regulation of immune response to tumor cell	7/3144	16/18866	0.010032	0.0721462	0.0580737	CD160/CD274/CEACAM1/IL12A/MR1/CD226/NECTIN2	7
GO:0019372	lipoxygenase pathway	7/3144	16/18866	0.010032	0.0721462	0.0580737	PTGS2/ALOX12/PON3/PON1/ALOX15B/ALOX12B/HPGD	7
GO:0034310	primary alcohol catabolic process	7/3144	16/18866	0.010032	0.0721462	0.0580737	ALDH2/SULT1A1/SULT1B1/SULT1A2/AKR1B10/ALDH3B1/SULT1A3	7
GO:0050710	negative regulation of cytokine secretion	7/3144	16/18866	0.010032	0.0721462	0.0580737	TNFRSF4/FFAR4/SYT11/SRGN/NLRP12/HDAC9/RGCC	7
GO:0060572	morphogenesis of an epithelial bud	7/3144	16/18866	0.010032	0.0721462	0.0580737	TP63/WNT2/SULF1/SHH/RDH10/BMP4/WNT2B	7
GO:0048168	regulation of neuronal synaptic plasticity	16/3144	53/18866	0.0104375	0.0749758	0.0603513	GRM5/EGR2/GRIN1/JPH3/CNTN2/SLC8A2/UNC13A/SYP/ARC/NEURL1/GRIK2/SLC4A10/APOE/SYNPO/DLG4/NSMF	16
GO:0046636	negative regulation of alpha-beta T cell activation	13/3144	40/18866	0.0104908	0.0752711	0.060589	IHH/ARG2/CD274/VSIR/ADORA2A/LOXL3/SHH/LGALS9/TNFSF4/SOCS1/SMAD7/ZC3H12A/RUNX1	13
GO:0007200	phospholipase C-activating G protein-coupled receptor signaling pathway	27/3144	104/18866	0.0105146	0.0753327	0.0606386	KISS1/EDNRB/GPR65/FFAR4/ACTN2/GRM5/NTSR2/F2RL3/HTR2C/GNA15/F2RL2/TGM2/NMUR2/EDN1/P2RY6/PTGER3/GALR2/ADRA1D/HTR2B/ADRA1B/AGTR1/GRM1/GPR17/HRH1/GPR4/P2RY11/LTB4R	27
GO:0045598	regulation of fat cell differentiation	35/3144	143/18866	0.010533	0.0753327	0.0606386	PTGS2/FFAR4/CCDC3/WIF1/HTR2C/ID4/SFRP1/BMP2/TRPV4/FNDC5/IL6/C1QL4/GATA2/WNT5B/FRZB/DLK2/JAG1/HES1/GATA3/RORC/LRP3/ZFP36/CCDC71L/NOCT/SAV1/CDS1/DUSP10/SIX1/BBS12/PIM1/ZC3H12A/RUNX1T1/MSX2/ZNF385A/METRNL	35
GO:0055001	muscle cell development	43/3144	183/18866	0.0105359	0.0753327	0.0606386	ACTN2/COMP/ANKRD1/MYOZ1/BVES/RAMP2/LDB3/TNNT2/ACTC1/CXADR/EDN1/CAPN9/ALPK2/ALPK3/NEB/MYPN/SYNPO2L/ENG/PDGFRA/ADM/BMP4/SHOX2/MYORG/RIPOR2/MYH11/HES1/CAPN3/LOX/HDAC9/SYPL2/XK/CAV2/CACNA2D2/HEY2/MYLK3/WFIKKN1/SIX1/CHRNB1/KRT8/DYSF/TBX3/CSRP2/RGS4	43
GO:0048771	tissue remodeling	42/3144	178/18866	0.0105815	0.075572	0.0608312	GREM1/FOXC2/ACP5/HTR1B/BGN/SFRP1/IHH/TGM2/ACVRL1/CLDN18/TNFRSF11B/CSPG4/TNFAIP3/GPNMB/IL6/DLL4/NOS3/PDK4/INPP5D/SEMA3C/CEACAM1/EPAS1/TF/ADAM8/GJA5/IL15/ACE/TIMP1/ELF3/JAG1/ITGB3/IL23A/GPR137/PTK2B/IL20RA/TMBIM1/LTBP3/UBASH3B/TGFB3/SNX10/CAV1/FOXC1	42
GO:2000146	negative regulation of cell motility	78/3144	365/18866	0.010623	0.0757085	0.060941	THY1/DNAJA4/SERPINF1/GREM1/ANGPT2/CLDN5/NRG1/WNT11/EPPK1/NKX2-1/DPEP1/CD74/DCN/SFRP1/THBS1/ALOX15B/EPHA1/ACVRL1/MARVELD3/ARHGAP4/CDH1/ADGRB1/IL24/DLL4/PTPRR/CYGB/MMP28/IFITM1/ACVR1C/APOD/JUP/ENG/SULF1/DUSP1/SHH/IL33/HOXA7/TACSTD2/TIMP1/PHLDB2/CYP1B1/JAG1/STC1/RIPOR2/TP53INP1/DNAI3/GATA3/PPARGC1A/IGFBP3/CCL28/SPINT2/SPOCK3/WNT4/EMILIN1/ARHGDIB/TMEFF2/FGF2/PTPRU/TBXA2R/PTEN/RRAS/SMAD7/NBL1/APOE/RHO…	78
GO:0045834	positive regulation of lipid metabolic process	37/3144	153/18866	0.0106251	0.0757085	0.060941	PTGS2/ADGRF5/CCDC3/FABP3/AVPR1A/AGAP2/FGFR3/CD74/SMPD3/HTR2C/RAB38/APOC1/FLT1/PDGFRA/PDGFB/HTR2B/TNFAIP8L3/RDH10/ADM/PLIN5/FGF1/NR4A3/AGTR1/MLXIPL/TEK/PPARGC1A/WNT4/CCN1/PNPLA2/FGF2/DGAT2/SIRT4/APOE/PTK2B/NR1H3/IRS2/AADAC	37
GO:0006665	sphingolipid metabolic process	39/3144	163/18866	0.0106493	0.0757089	0.0609414	HEXA/ST6GALNAC5/PSAPL1/ENPP2/HACD4/SMPD3/ST8SIA1/SPTSSB/SPHK1/ELOVL7/CERS1/ST3GAL5/SPNS2/ST6GALNAC6/DEGS2/A4GALT/GALC/B3GALT4/ALOX12B/FA2H/GM2A/SGPP2/STS/SPTLC3/ELOVL3/CCN1/ST8SIA4/SMPDL3B/ALDH3B1/GLA/UGCG/SERINC2/PPM1L/ESYT3/SGPP1/SAMD8/SMPD1/ASAH2/PLA2G15	39
GO:0045137	development of primary sexual characteristics	52/3144	229/18866	0.0106496	0.0757089	0.0609414	PTPRN/TEX11/SOX15/PCYT1B/NR5A1/NR0B1/NKX2-1/REN/FOXL2/DMRT1/EREG/SFRP1/COL9A3/NOS3/SOX8/TGFB2/ADAM21/ROBO2/REC8/PDGFRA/DHH/ADCYAP1/MMP19/TLR3/INHA/VGF/RDH10/UMODL1/RAD21L1/TNFSF10/AMHR2/BIK/CTSV/HOXA10/BASP1/FSTL3/GATA3/WNT4/GAS2/KITLG/NKX3-1/INHBA/WNT2B/SCX/AMH/SLIT2/GATA6/BRCA2/ACVR2A/SAFB2/FOXC1/IRX5	52
GO:0032956	regulation of actin cytoskeleton organization	77/3144	360/18866	0.0108411	0.0769815	0.0619658	GPR65/ACTN2/WNT11/GRHL3/FES/PYCARD/BAIAP2L2/ARHGAP40/VILL/SFRP1/EPHA1/RND2/EDN1/ESAM/SYNPO2/NEB/FMN1/BST1/HCLS1/SYNPO2L/FAM107A/PDGFRA/RHOH/SPTBN5/TACSTD2/CCL26/ELN/IQGAP2/PDGFA/SERPINF2/SEMA5A/PHLDB2/CARMIL2/RND1/SCIN/TEK/ARHGAP6/SHANK1/ARHGEF5/WNT4/IQANK1/PLEKHG2/ARHGDIB/RND3/TMEFF2/CCN2/C15orf62/RHOF/DMTN/BAIAP2L1/ARHGEF19/SH3BP1/PTK2B/RHOB/SYNPO/SDC4/CAPG/MYLK3/RHOD/PREX1/SPTB/WHAMM/VASP/SLIT…	77
GO:0050870	positive regulation of T cell activation	49/3144	214/18866	0.0110146	0.0779004	0.0627054	THY1/CTLA4/LCK/IGF2/PYCARD/CD74/ZAP70/VNN1/EBI3/IHH/VAV1/CD160/CD274/VTCN1/IL6/VSIR/PTPRC/RASGRP1/CD6/IL7R/HHLA2/SHH/RHOH/LGALS9/ADAM8/EGR3/IL15/EFNB2/CCDC88B/IGFBP2/IL12A/PDCD1LG2/RAG1/HES1/GATA3/IL23A/TNFSF4/TNFSF9/CD86/SOCS1/FYN/GPAM/DUSP10/NFKBID/PTPN6/HLA-A/RUNX1/HLA-E/CAV1	49
GO:0045742	positive regulation of epidermal growth factor receptor signaling pathway	12/3144	36/18866	0.011046	0.0779004	0.0627054	EPGN/MMP9/EREG/AFAP1L2/PDE6G/NEURL1/HAP1/HBEGF/TGFA/BTC/DGKD/PTK6	12
GO:0060323	head morphogenesis	12/3144	36/18866	0.011046	0.0779004	0.0627054	CLDN5/STRA6/COL1A1/IHH/DLX5/PDGFRA/CRISPLD1/CRISPLD2/CSRNP1/RRAS/SCX/TGFB3	12
GO:0099174	regulation of presynapse organization	12/3144	36/18866	0.011046	0.0779004	0.0627054	LRRC4B/SLITRK1/MDGA1/CBLN1/IL1RAPL1/LRFN5/SLITRK6/NLGN3/NTNG2/SNCA/LRFN4/IL1RAP	12
GO:1901385	regulation of voltage-gated calcium channel activity	12/3144	36/18866	0.011046	0.0779004	0.0627054	KCNE3/RRAD/S100A1/PDE4B/CBARP/CACNB4/DYSF/STAC/CACNB3/NOS1AP/FGF14/GEM	12
GO:2000310	regulation of NMDA receptor activity	12/3144	36/18866	0.011046	0.0779004	0.0627054	ACTN2/GRIN1/GRIA4/GRIA3/NLGN3/RGS9/PPARGC1A/LRRC7/MAPK8IP2/PTK2B/PINK1/DLG4	12
GO:0001911	negative regulation of leukocyte mediated cytotoxicity	8/3144	20/18866	0.0112052	0.0784869	0.0631775	PTPRC/IL7R/CEACAM1/LGALS9/HLA-F/HLA-B/HLA-A/HLA-E	8
GO:0002418	immune response to tumor cell	8/3144	20/18866	0.0112052	0.0784869	0.0631775	CD160/CD274/CEACAM1/IL12A/MR1/CD226/NECTIN2/HLA-A	8
GO:0031290	retinal ganglion cell axon guidance	8/3144	20/18866	0.0112052	0.0784869	0.0631775	NRCAM/ROBO2/PTPRO/SLIT1/EPHA7/EPHB1/ISL2/SLIT2	8
GO:0032816	positive regulation of natural killer cell activation	8/3144	20/18866	0.0112052	0.0784869	0.0631775	RASGRP1/IL15/IL12A/HLA-F/IL23A/TOX/BLOC1S3/HLA-E	8
GO:0060231	mesenchymal to epithelial transition	8/3144	20/18866	0.0112052	0.0784869	0.0631775	GREM1/BMP4/SIX2/BASP1/GATA3/WNT4/FZD7/STAT1	8
GO:0071071	regulation of phospholipid biosynthetic process	8/3144	20/18866	0.0112052	0.0784869	0.0631775	ADGRF5/FABP3/AGAP2/HTR2C/RAB38/PDGFB/HTR2B/PDGFA	8
GO:0060541	respiratory system development	47/3144	204/18866	0.0112332	0.0785943	0.063264	FOXJ1/STRA6/PDPN/WNT11/DPPA4/NKX2-1/SMPD3/GRHL2/WNT2/NOS3/HYDIN/TBX4/RSPO2/LOXL3/DLX5/PDGFRA/SHH/RCN3/EPAS1/RDH10/FGF1/FGF7/BMP4/LAMA1/PDGFA/SPARC/GLI1/BASP1/HES1/RBP4/FSTL3/CRISPLD2/CTSH/LOX/MME/FGF2/CCN2/WNT2B/WNT7B/SAV1/LTBP3/GATA6/SIX1/HOXA5/HEG1/TGFB3/HHIP	47
GO:0030336	negative regulation of cell migration	75/3144	350/18866	0.011288	0.0788806	0.0634944	THY1/DNAJA4/SERPINF1/GREM1/ANGPT2/CLDN5/NRG1/WNT11/EPPK1/NKX2-1/DPEP1/CD74/DCN/SFRP1/THBS1/ALOX15B/EPHA1/ACVRL1/MARVELD3/ARHGAP4/CDH1/ADGRB1/IL24/DLL4/PTPRR/CYGB/MMP28/IFITM1/ACVR1C/APOD/JUP/ENG/SULF1/DUSP1/SHH/IL33/HOXA7/TACSTD2/TIMP1/PHLDB2/CYP1B1/JAG1/STC1/RIPOR2/TP53INP1/DNAI3/PPARGC1A/IGFBP3/CCL28/WNT4/EMILIN1/ARHGDIB/TMEFF2/FGF2/PTPRU/TBXA2R/PTEN/RRAS/SMAD7/NBL1/APOE/RHOB/COL3A1/CCN3/SVBP/A…	75
GO:0015872	dopamine transport	15/3144	49/18866	0.0112996	0.0788806	0.0634944	SYT11/SYT5/HTR1B/SYT10/SLC22A1/SYT12/RAB3B/ABAT/FGF20/CHRM5/SLC29A4/SYT17/SNCA/MAPK15/PINK1	15
GO:0006026	aminoglycan catabolic process	19/3144	67/18866	0.0113898	0.0794208	0.0639293	HEXA/HYAL4/BCAN/LUM/HYAL1/BGN/DCN/CSPG4/SDC2/NCAN/VCAN/HPSE/CSPG5/FGF2/SDC4/OVGP1/GPC2/CEMIP2/GPC5	19
GO:0000302	response to reactive oxygen species	53/3144	235/18866	0.011436	0.0796531	0.0641162	PTPRN/TRPA1/HBA1/LCN2/CD36/HGF/MMP9/DPEP1/MAP1LC3A/HYAL1/SMPD3/GPR37L1/CRYAB/HBA2/COL1A1/TRPC6/FKBP1B/EDN1/TNFAIP3/IL6/SPHK1/NOS3/FOS/MAPK13/RNF112/MB/APOD/DUSP1/PDGFRA/BTK/TXNIP/AQP1/NR4A3/SOD3/CYP1B1/LRRK2/PPARGC1A/PAWR/GCH1/APOE/PTK2B/RHOB/SESN3/GPR37/FYN/STAT1/ROMO1/EGLN1/STK26/PINK1/NUDT15/KDM6B/MET	53
GO:0035767	endothelial cell chemotaxis	11/3144	32/18866	0.0114886	0.0798398	0.0642666	FGF16/THBS1/EGR3/FGF1/NR4A1/SEMA5A/FGF2/LGMN/CCN3/TMSB4X/MET	11
GO:0038128	ERBB2 signaling pathway	11/3144	32/18866	0.0114886	0.0798398	0.0642666	NRG1/MATK/EREG/PTPRR/GRB7/NRG4/HBEGF/ERBB2/BTC/ERBB4/PTK6	11
GO:0071902	positive regulation of protein serine/threonine kinase activity	74/3144	345/18866	0.0115169	0.0798847	0.0643027	NRG1/TCIM/SBK2/NRK/IGF2/EPGN/HGF/CD74/PIK3CG/CD40/THBS1/BMP2/BIRC7/SLC8A2/CSPG4/NGF/EDN1/FLT1/SAA1/PTPRC/RASGRP1/PDE6G/PDGFB/HTR2B/TF/ADAM8/FGF1/BMP4/INAVA/PDGFA/TLR4/EPHA4/CXCR4/MUC20/NEK10/PDE5A/AVPI1/LRRK2/LTF/ARHGEF5/ERBB2/SHC2/IGFBP6/MAP3K6/GRM1/FGF2/KITLG/ZEB2/FZD5/TGFA/MAP3K21/PTK2B/GDF15/MAP3K14/WNT7B/SNCA/RAPGEF2/HIGD1A/GHR/CDK5R1/DUSP5/AJUBA/ITGA1/MAP2K3/ADORA2B/IRAK2/S1PR2/CHRNA7/TGFB3…	74
GO:0019369	arachidonic acid metabolic process	17/3144	58/18866	0.0115337	0.0798847	0.0643027	PTGS2/ALOX12/PTGS1/PTGDS/CYP4F12/ALOX15B/PLA2G10/CYP1A1/PLA2G4A/ALOX12B/PLA2G4C/CYP1B1/CYP2S1/EPHX1/PTGES/FAAH/PLA2G4B	17
GO:0030042	actin filament depolymerization	17/3144	58/18866	0.0115337	0.0798847	0.0643027	ACTN2/VILL/SPTBN5/SEMA5A/CARMIL2/SCIN/IQANK1/DMTN/SH3BP1/MICAL2/CAPG/SPTB/SPTBN4/RDX/MICAL1/SWAP70/LIMA1	17
GO:0003094	glomerular filtration	9/3144	24/18866	0.0117018	0.0802613	0.0646058	CYBA/ADGRF5/CD34/MCAM/TMEM63C/PTPRO/SULF1/PDGFB/GJA5	9
GO:0031342	negative regulation of cell killing	9/3144	24/18866	0.0117018	0.0802613	0.0646058	KRT6A/PTPRC/IL7R/CEACAM1/LGALS9/HLA-F/HLA-B/HLA-A/HLA-E	9
GO:0034035	purine ribonucleoside bisphosphate metabolic process	9/3144	24/18866	0.0117018	0.0802613	0.0646058	SULT1C2/SULT2B1/SULT1A1/SULT1B1/SULT1A2/SLC26A1/TPST2/TPST1/SULT1A3	9
GO:0034123	positive regulation of toll-like receptor signaling pathway	9/3144	24/18866	0.0117018	0.0802613	0.0646058	CYBA/TLR1/RSAD2/TLR3/TLR2/LTF/NR1H3/PELI1/CAV1	9
GO:0044062	regulation of excretion	9/3144	24/18866	0.0117018	0.0802613	0.0646058	EDNRB/AVPR1A/NPR1/EDN1/ADORA2A/CORIN/AGTR1/STC1/SPX	9
GO:0050427	3'-phosphoadenosine 5'-phosphosulfate metabolic process	9/3144	24/18866	0.0117018	0.0802613	0.0646058	SULT1C2/SULT2B1/SULT1A1/SULT1B1/SULT1A2/SLC26A1/TPST2/TPST1/SULT1A3	9
GO:0009582	detection of abiotic stimulus	35/3144	144/18866	0.0117402	0.0802613	0.0646058	CNGB1/TRPA1/GUCA1A/COL11A1/NPFFR2/CABP4/NGFR/LXN/GNAT1/CHRNA9/DRGX/ABCA4/TRPM8/PDE6G/JUP/GRIK2/PDZD7/PDE6A/LHFPL5/MMP24/CXCR4/ASIC3/BEST1/ANO3/GNAT2/EYS/PLEKHB1/REEP6/EPHB1/TMC1/FYN/CDS1/PPEF1/OPN3/CACNB3	35
GO:0031069	hair follicle morphogenesis	10/3144	28/18866	0.0117437	0.0802613	0.0646058	KRT17/TP63/FOXE1/NGFR/TGFB2/WNT10A/FOXQ1/SHH/FGF7/SNAI1	10
GO:0031645	negative regulation of nervous system process	10/3144	28/18866	0.0117437	0.0802613	0.0646058	AVPR1A/CBLN1/NLGN3/LRRK2/NLGN4X/PTEN/CCN3/TMEM25/S1PR2/CACNB3	10
GO:0090383	phagosome acidification	10/3144	28/18866	0.0117437	0.0802613	0.0646058	ATP6V1C2/RAB39A/RAB38/ATP6V0A4/RAB20/ATP6V0C/ATP6V0A2/ATP6V1G2/ATP6V0E1/ATP6V1D	10
GO:0099560	synaptic membrane adhesion	10/3144	28/18866	0.0117437	0.0802613	0.0646058	LRRC4B/SLITRK1/LRRC4/MDGA1/FLRT3/LRFN5/IGSF9B/NTNG2/LRFN4/IL1RAP	10
GO:1902668	negative regulation of axon guidance	10/3144	28/18866	0.0117437	0.0802613	0.0646058	SEMA6B/SEMA4A/SEMA3G/SEMA3C/PTPRO/SEMA5A/SEMA4G/SLIT2/SEMA6C/SEMA3B	10
GO:0032675	regulation of interleukin-6 production	38/3144	159/18866	0.0117961	0.0805306	0.0648226	FOXJ1/CYBA/CD36/TSLP/SYT11/HGF/PYCARD/CD74/EREG/SPON2/TNFAIP3/IL6/MAPK13/POU2F2/FCER1G/TLR1/AFAP1L2/IL17D/NLRP12/IFIH1/ADCYAP1/IL33/TLR3/LGALS9/TLR2/INAVA/TLR4/IRAK3/TNFSF4/NLRP10/IL37/HLA-B/CARD9/UCN/MYD88/ADORA2B/PTPN6/ZC3H12A	38
GO:0044070	regulation of anion transport	27/3144	105/18866	0.0119621	0.0815743	0.0656627	ROS1/CCK/ABCB1/GRM5/CFTR/FABP3/PDZK1/AVPR1A/SFRP4/HTR1B/CA7/THBS1/EDN1/PLA2G10/ADORA2A/SV2A/ABAT/ABCB4/ANO9/STC1/ABCB11/APOE/SLC43A2/IRS2/SLC12A2/GABRE/RGS4	27
GO:0071216	cellular response to biotic stimulus	55/3144	246/18866	0.0120651	0.0821863	0.0661553	CXCL5/EDNRB/LCN2/CD36/CARD16/ANKRD1/PYCARD/TNFRSF1B/CD40/SPON2/CASP1/CSF2/CD274/TNFAIP3/IL6/IL24/NOS3/CXCL1/TLR1/CD6/PDE4B/CXCL11/GFI1/BTK/TXNIP/TLR2/CXCL6/ACOD1/TLR4/CD14/IL12A/PDCD1LG2/CXCL3/LTF/PPARGC1A/CD68/TNFSF4/CMPK2/LY96/IL37/CXCL8/ZFP36/CD86/ABCA1/PLSCR4/TBXA2R/FZD5/NR1H3/MYD88/IRAK2/ZC3H12A/IGFBPL1/TIGAR/IRF3/CACTIN	55
GO:0045600	positive regulation of fat cell differentiation	20/3144	72/18866	0.0121446	0.082637	0.0665181	PTGS2/FFAR4/CCDC3/WIF1/HTR2C/SFRP1/BMP2/FNDC5/WNT5B/FRZB/ZFP36/CCDC71L/NOCT/SAV1/CDS1/SIX1/PIM1/ZC3H12A/ZNF385A/METRNL	20
GO:0003197	endocardial cushion development	14/3144	45/18866	0.0121841	0.0827236	0.0665878	BMP2/ACVRL1/NOS3/TGFB2/RBM24/ROBO2/ENG/BMP4/SNAI1/DCHS1/JAG1/TBX2/HEY2/MSX2	14
GO:0006775	fat-soluble vitamin metabolic process	14/3144	45/18866	0.0121841	0.0827236	0.0665878	RBP1/CYP4F12/CRABP1/CYP26B1/CYP26C1/CYP1A1/CYP24A1/GFI1/SNAI1/CYP27B1/TTPA/LGMN/CYP27A1/CUBN	14
GO:0060249	anatomical structure homeostasis	97/3144	469/18866	0.0122081	0.0827956	0.0666458	CNGB1/PTGS2/CLDN5/ADGRF5/CIB2/ACP5/MUC2/CHRNA1/HTR1B/COL2A1/AKR1B1/ATP2B2/CD34/IHH/PIGR/CLDN18/SLC8A2/SLC28A2/TJP3/TNFRSF11B/CXADR/PIWIL4/TNFAIP3/SLC17A7/ABCA4/IL6/H4C8/ESAM/USH1G/NOS3/CLDN1/ILDR2/CALB1/PDK4/INPP5D/MUC4/USH2A/MUC13/H4C15/NXNL2/HUS1B/GATA2/RCN3/EPAS1/LSR/TF/H4C5/ADAM8/PECAM1/INAVA/H4C9/TFF1/TLR4/NAPSA/TUB/CSF1/LAMA2/NANOS1/SH3GL2/CAPN3/RBP4/LTF/TFF2/OCLN/ITGB3/CTSH/LOX/TYRO3/ZNF36…	97
GO:0060021	roof of mouth development	24/3144	91/18866	0.0125499	0.0843411	0.0678898	CLDN5/ALX1/WNT11/FOXE1/COL2A1/PRRX1/IRF6/TGFB2/LOXL3/DLX5/PDGFRA/SHH/COL11A2/SNAI1/JAG2/CSRNP1/INHBA/TBX2/WFIKKN1/BCOR/TBX3/TGFB3/DHRS3/OSR2	24
GO:0030857	negative regulation of epithelial cell differentiation	16/3144	54/18866	0.012591	0.0843411	0.0678898	TP63/MMP9/GRHL2/DLL1/CDSN/HES5/ACVRL1/FRZB/HOXA7/JAG1/HES1/NOTCH4/STAT1/TBX3/MSX2/CAV1	16
GO:0002836	positive regulation of response to tumor cell	6/3144	13/18866	0.0126266	0.0843411	0.0678898	CD160/CD274/IL12A/MR1/CD226/NECTIN2	6
GO:0002839	positive regulation of immune response to tumor cell	6/3144	13/18866	0.0126266	0.0843411	0.0678898	CD160/CD274/IL12A/MR1/CD226/NECTIN2	6
GO:0006068	ethanol catabolic process	6/3144	13/18866	0.0126266	0.0843411	0.0678898	ALDH2/SULT1A1/SULT1B1/SULT1A2/ALDH3B1/SULT1A3	6
GO:0019336	phenol-containing compound catabolic process	6/3144	13/18866	0.0126266	0.0843411	0.0678898	MAOB/DIO2/DIO3/MOXD1/LRTOMT/SULT1A3	6
GO:0019755	one-carbon compound transport	6/3144	13/18866	0.0126266	0.0843411	0.0678898	AQP3/AQP5/RHAG/AQP1/SLC14A1/AQP7	6
GO:0030309	poly-N-acetyllactosamine metabolic process	6/3144	13/18866	0.0126266	0.0843411	0.0678898	GAL3ST3/B3GNT8/B3GNT3/B3GNT9/B3GNT2/B3GNT7	6
GO:0032352	positive regulation of hormone metabolic process	6/3144	13/18866	0.0126266	0.0843411	0.0678898	EGR1/RDH10/ADM/GATA3/PPARGC1A/WNT4	6
GO:0032536	regulation of cell projection size	6/3144	13/18866	0.0126266	0.0843411	0.0678898	CDHR5/CNTN2/CDHR2/XK/WNT7B/EZR	6
GO:0045741	positive regulation of epidermal growth factor-activated receptor activity	6/3144	13/18866	0.0126266	0.0843411	0.0678898	EPGN/EREG/NEURL1/HBEGF/TGFA/BTC	6
GO:0048934	peripheral nervous system neuron differentiation	6/3144	13/18866	0.0126266	0.0843411	0.0678898	NEFH/HOXD9/POU4F1/HOXD10/ISL2/RUNX1	6
GO:0048935	peripheral nervous system neuron development	6/3144	13/18866	0.0126266	0.0843411	0.0678898	NEFH/HOXD9/POU4F1/HOXD10/ISL2/RUNX1	6
GO:0061430	bone trabecula morphogenesis	6/3144	13/18866	0.0126266	0.0843411	0.0678898	GREM1/CHAD/COL1A1/SFRP1/FBN2/MSX2	6
GO:0097553	calcium ion transmembrane import into cytosol	34/3144	140/18866	0.0130211	0.086882	0.0699351	THY1/CYBA/TRPA1/LCK/F2RL3/GRIN1/JPH4/HTR2C/JPH3/TRPV2/SLC8A2/TRPV4/FKBP1B/P2RY6/PTPRC/GRIN2D/BDKRB1/JPH2/CXCL11/HTR2B/HAP1/JPH1/CAPN3/TMEM38A/RYR2/FGF2/PTK2B/TRPV3/FYN/SNCA/ERO1A/LIME1/UBASH3B/PTPN6	34
GO:0002251	organ or tissue specific immune response	13/3144	41/18866	0.0130697	0.0871127	0.0701208	PIGR/CD160/IL6/H2BC11/H2BC4/H2BC8/H2BC6/H2BC12/H2BC21/RAB17/H2BC7/GCNT3/LTF	13
GO:0071496	cellular response to external stimulus	70/3144	326/18866	0.0133534	0.0889078	0.0715658	DNAJC15/AQP3/CYBA/PTGS2/LCN2/WNT11/FOXA3/AQP2/ANKRD1/AVPR1A/FES/MAP1LC3A/ITGA4/CD40/COL1A1/SFRP1/CASP1/UCN2/FOS/ELAPOR1/PDK4/PTPRC/ENG/KIF26A/FAM107A/CYP24A1/CDKN1A/TNFRSF8/KCNJ2/TLR3/KRT20/AQP1/IL15/NUAK2/RNF152/TLR4/PCSK9/MAP1LC3B2/CTSV/RIPOR2/LRRK2/CNN2/CD68/CYP27B1/WNT4/NR4A2/GABARAPL1/BRSK1/MAP1LC3B/FAS/ATF3/CRADD/SESN3/WNT2B/MAP3K14/SCX/MYD88/HIGD1A/HABP4/PIK3C2B/STK26/UPP1/TFEB/ADORA2B/NUD…	70
GO:0021954	central nervous system neuron development	22/3144	82/18866	0.0134043	0.089055	0.0716842	FOXG1/NPY/CNTN2/ROBO2/GATA2/SLC4A10/EPHA4/EPHB6/NANOS1/DCLK1/NR4A2/MAP2/ATF5/C12orf57/ZEB2/PTEN/EPHB1/RAPGEF2/SLIT2/SPTBN4/LHX6/DCLK2	22
GO:0045652	regulation of megakaryocyte differentiation	22/3144	82/18866	0.0134043	0.089055	0.0716842	TESC/FAXDC2/H3C8/THBS1/H3C14/H3C15/H3C10/H4C8/H3C2/H3C13/H4C15/H3C6/MYL9/GATA2/H4C5/H4C9/NR4A3/SCIN/LOX/H4C14/AGO3/RUNX1	22
GO:0007218	neuropeptide signaling pathway	27/3144	106/18866	0.0135664	0.0899392	0.072396	POMC/SSTR1/NTSR2/KISS1R/NPFFR2/NPY/SORCS1/UTS2R/NPW/NMUR2/NMB/GALR2/NPB/SCG5/SSTR2/ADCYAP1/NTS/GPR83/PTGDR2/GAL/TYRO3/CPE/SORCS2/UCN/GPR37/RAPGEF2/LTB4R	27
GO:0032611	interleukin-1 beta production	27/3144	106/18866	0.0135664	0.0899392	0.072396	FFAR4/CD36/CARD16/CARD18/ACP5/SUCNR1/PYCARD/GBP5/AIM2/CASP1/TNFAIP3/IL6/SPHK1/NLRP1/NLRC4/NLRP12/EGR1/LGALS9/TMEM106A/INAVA/TLR4/MR1/ABCA1/FZD5/PANX1/SERPINB1/ZC3H12A	27
GO:0002711	positive regulation of T cell mediated immunity	15/3144	50/18866	0.0137136	0.0905271	0.0728692	IL6/PTPRC/RSAD2/IL12A/HLA-F/IL1R1/GATA3/IL23A/TNFSF4/HLA-B/MR1/FZD5/NECTIN2/HLA-A/HLA-E	15
GO:0045104	intermediate filament cytoskeleton organization	15/3144	50/18866	0.0137136	0.0905271	0.0728692	INA/NEFH/KRT17/NEFM/KRT14/EPPK1/GFAP/KRT9/DES/SHH/KRT20/DSP/PRPH/PKP2/FAM83H	15
GO:0046850	regulation of bone remodeling	15/3144	50/18866	0.0137136	0.0905271	0.0728692	GREM1/SFRP1/CLDN18/TNFRSF11B/TNFAIP3/IL6/PDK4/INPP5D/TF/ADAM8/ITGB3/GPR137/IL20RA/LTBP3/UBASH3B	15
GO:0048546	digestive tract morphogenesis	15/3144	50/18866	0.0137136	0.0905271	0.0728692	TP63/STRA6/WNT11/RBPMS2/SFRP1/IHH/OVOL2/PDGFRA/SHH/BMP4/HOXD13/SHOX2/GLI1/SIX2/DACT1	15
GO:0048008	platelet-derived growth factor receptor signaling pathway	17/3144	59/18866	0.0137473	0.0906534	0.0729708	PTGIR/SMPD3/F3/CSPG4/APOD/PDGFRA/PDGFB/TXNIP/NR4A3/PDGFA/RGS14/LOX/CBLB/CSRNP1/PLAT/PTEN/SNCA	17
GO:0002526	acute inflammatory response	28/3144	111/18866	0.0138075	0.0909535	0.0732124	EDNRB/PTGS2/VNN1/PIK3CG/F3/UGT1A1/IL6/SAA1/PTGER3/FCER1G/CD6/ADCYAP1/C2CD4A/BTK/ADAM8/FN1/C3/SERPINF2/GATA3/TNFSF4/SERPINA1/B4GALT1/PTGES/PRCP/MYLK3/APOL2/HLA-E/F12	28
GO:0008361	regulation of cell size	42/3144	181/18866	0.0140626	0.0925355	0.0744858	SLC12A3/ISLR2/NRCAM/RND2/VAV1/TRPV2/TRPV4/NTN1/NGF/ARHGAP4/EDN1/SEMA6B/SEMA4A/SEMA3G/SEMA3C/IL7R/FN1/AQP1/DRAXIN/BDNF/SLC12A5/SEMA5A/MAP2/L1CAM/XK/NKX6-1/EPHA7/PTEN/UCN/SEMA4G/APOE/RTN4R/CRABP2/SLC12A6/CDK5R1/SLC12A2/RDX/SEMA6C/CDKL3/SLC12A8/SEMA3B/AKT1S1	42
GO:0032612	interleukin-1 production	30/3144	121/18866	0.0141663	0.0931187	0.0749553	FFAR4/CD36/CARD16/CARD18/ACP5/SUCNR1/PYCARD/GBP5/AIM2/CASP1/TNFAIP3/IL6/SPHK1/SAA1/NLRP1/NLRC4/NLRP12/EGR1/CEACAM1/LGALS9/TMEM106A/INAVA/TLR4/NLRP10/MR1/ABCA1/FZD5/PANX1/SERPINB1/ZC3H12A	30
GO:0045582	positive regulation of T cell differentiation	24/3144	92/18866	0.0143649	0.0943238	0.0759253	CD74/ZAP70/VNN1/IHH/VSIR/PTPRC/RASGRP1/IL7R/SHH/RHOH/LGALS9/ADAM8/EGR3/IL12A/RAG1/GATA3/IL23A/TNFSF4/TNFSF9/CD86/SOCS1/DUSP10/NFKBID/RUNX1	24
GO:0034767	positive regulation of ion transmembrane transport	38/3144	161/18866	0.0144045	0.0944836	0.0760539	THY1/KCNE3/ABCB1/ACTN2/TESC/LRRC38/CFTR/F2RL3/PDZK1/TRPC6/S100A1/KCNH2/P2RY6/GALR2/BDKRB1/ARC/JPH2/ATP1B1/HSPA2/CXCL11/KCNJ2/HAP1/CTSS/NLGN3/RGS9/CAPN3/GAL/RYR2/GJC2/ATP2A1/WNK2/SNCA/PINK1/STAC/TMSB4X/CACNB3/NOS1AP/FGF14	38
GO:0006643	membrane lipid metabolic process	48/3144	212/18866	0.014426	0.0945243	0.0760868	HEXA/ST6GALNAC5/GAL3ST3/PSAPL1/FUT2/ENPP2/HACD4/SMPD3/ST8SIA1/GAL3ST2/AGMO/SPTSSB/SPHK1/ELOVL7/CERS1/ST3GAL5/SPNS2/ST6GALNAC6/DEGS2/A4GALT/GALC/B3GALT4/ALOX12B/FA2H/CYP1B1/GM2A/SGPP2/STS/SPTLC3/ELOVL3/B4GALT4/CCN1/GAL3ST4/ST8SIA4/SMPDL3B/ALDH3B1/GLA/UGCG/SERINC2/PPM1L/ESYT3/SGPP1/DPM3/SAMD8/SMPD1/PIGW/ASAH2/PLA2G15	48
GO:0007586	digestion	34/3144	141/18866	0.014482	0.0945913	0.0761406	CCK/CD36/AQP5/MUC2/SLC2A5/UCN2/GKN1/CAPN9/PTGER3/MUC4/MUC13/PTGER1/TYMP/AQP1/INAVA/TFF1/GCNT3/TLR4/CHRM5/RBP4/TFF2/PPARGC1A/TFF3/OXTR/UCN/NR1H3/UGCG/SLC22A5/LPCAT3/EZR/PBLD/SNX10/ASAH2/LIMA1	34
GO:0008584	male gonad development	34/3144	141/18866	0.014482	0.0945913	0.0761406	TEX11/SOX15/NR5A1/NR0B1/NKX2-1/REN/DMRT1/SFRP1/COL9A3/SOX8/TGFB2/ADAM21/REC8/PDGFRA/DHH/TLR3/INHA/RAD21L1/TNFSF10/AMHR2/BIK/CTSV/HOXA10/FSTL3/GATA3/WNT4/KITLG/NKX3-1/INHBA/WNT2B/SCX/GATA6/ACVR2A/SAFB2	34
GO:0009581	detection of external stimulus	34/3144	141/18866	0.014482	0.0945913	0.0761406	CNGB1/TRPA1/GUCA1A/COL11A1/CABP4/NGFR/LXN/GNAT1/CHRNA9/DRGX/ABCA4/TRPM8/PDE6G/JUP/GRIK2/PDZD7/PDE6A/LHFPL5/MMP24/CXCR4/ASIC3/BEST1/ANO3/GNAT2/EYS/PLEKHB1/REEP6/EPHB1/TMC1/FYN/CDS1/PPEF1/OPN3/CACNB3	34
GO:0046890	regulation of lipid biosynthetic process	47/3144	207/18866	0.0146067	0.0948157	0.0763213	PTGS2/ADGRF5/DKK3/CCDC3/NR5A1/NR0B1/FABP3/AVPR1A/AGAP2/CD74/SMPD3/HTR2C/RAB38/BMP2/APOC1/SPHK1/PDK4/EGR1/DHH/CEACAM1/PDGFB/GFI1/HTR2B/RDH10/ADM/PLIN5/FGF1/SNAI1/C3/PDGFA/MLXIPL/PPARGC1A/CYP27B1/WNT4/CCN1/DGAT2/SIRT4/APOE/NR1H3/TM7SF2/GPAM/LPCAT3/FGFR4/PRKAB2/ASXL3/SAMD8/SQLE	47
GO:0002483	antigen processing and presentation of endogenous peptide antigen	7/3144	17/18866	0.0146389	0.0948157	0.0763213	TAP1/HLA-F/HLA-B/ERAP1/TAPBP/HLA-A/HLA-E	7
GO:0002716	negative regulation of natural killer cell mediated immunity	7/3144	17/18866	0.0146389	0.0948157	0.0763213	CEACAM1/LGALS9/CD96/HLA-F/HLA-B/HLA-A/HLA-E	7
GO:0019885	antigen processing and presentation of endogenous peptide antigen via MHC class I	7/3144	17/18866	0.0146389	0.0948157	0.0763213	TAP1/HLA-F/HLA-B/ERAP1/TAPBP/HLA-A/HLA-E	7
GO:0030033	microvillus assembly	7/3144	17/18866	0.0146389	0.0948157	0.0763213	ESPN/ATP8B1/PODXL/RAPGEF2/STK26/RDX/EZR	7
GO:0033631	cell-cell adhesion mediated by integrin	7/3144	17/18866	0.0146389	0.0948157	0.0763213	ITGA4/FERMT3/NPNT/PODXL/ITGA5/SKAP1/SWAP70	7
GO:0048535	lymph node development	7/3144	17/18866	0.0146389	0.0948157	0.0763213	PDPN/LTB/SPNS2/IL7R/IL15/TOX/POLB	7
GO:0050665	hydrogen peroxide biosynthetic process	7/3144	17/18866	0.0146389	0.0948157	0.0763213	MAOB/CYBA/DUOX1/CYP1A1/DUOXA1/FYN/CTNS	7
GO:0010464	regulation of mesenchymal cell proliferation	11/3144	33/18866	0.0146938	0.0949729	0.0764478	WNT11/WNT2/IHH/PRRX1/SHH/BMP4/SHOX2/PDGFA/IRS2/STAT1/SIX1	11
GO:0021988	olfactory lobe development	11/3144	33/18866	0.0146938	0.0949729	0.0764478	ROBO2/DLX5/DLX2/EOMES/LRRK2/ATF5/FEZF1/LHX2/SLIT2/ERBB4/FUT1	11
GO:0035710	CD4-positive, alpha-beta T cell activation	25/3144	97/18866	0.0147466	0.0951156	0.0765627	CD160/IRF4/ARG2/CD274/IL6/SEMA4A/VSIR/RSAD2/LOXL3/RELB/LGALS9/CDH26/IL12A/GATA3/RORC/IL23A/TNFSF4/TOX/CD86/SOCS1/SMAD7/SH3RF1/NFKBID/ZC3H12A/RUNX1	25
GO:1902476	chloride transmembrane transport	25/3144	97/18866	0.0147466	0.0951156	0.0765627	SLC12A3/CFTR/BEST4/BEST2/CLCNKB/CLIC3/NMUR2/SLC17A7/FXYD3/ANO5/APOL1/GABRQ/SLC26A1/SLC12A5/ANO9/BEST1/BSND/ANO3/GABRA6/CLCA2/CLCN4/SLC12A6/SLC12A2/GABRE/SLC12A8	25
GO:0002066	columnar/cuboidal epithelial cell development	18/3144	64/18866	0.0147725	0.0951836	0.0766175	ROS1/DLL1/PRDM1/CDKN1A/PDZD7/BMP4/SLITRK6/LHFPL5/RIPOR2/LRTOMT/HNF4A/NKX6-1/SIDT2/MYO7A/TMC1/NKX3-2/HOXA5/TIGAR	18
GO:0042310	vasoconstriction	21/3144	78/18866	0.0148521	0.0954975	0.0768701	EDNRB/FGB/PTGS2/HTR1D/COMP/AVPR1A/HTR1B/FGG/EDN1/ADRA1D/HTR2B/ACTA2/ADM/GJA5/ADRA1B/ACE/AGTR1/OXTR/TBXA2R/HRH1/CAV1	21
GO:0043900	regulation of multi-organism process	21/3144	78/18866	0.0148521	0.0954975	0.0768701	EDNRB/SPINK1/NPPC/TCP11/SPINK13/PLA2G10/ACVR1C/PRDM9/RNASE10/BNC1/NOX5/TIMP1/PTGDR2/PDE5A/ARHGDIB/OXTR/INHBA/B4GALT1/PDE3A/NPR2/OVGP1	21
GO:0061028	establishment of endothelial barrier	14/3144	46/18866	0.014892	0.095655	0.0769969	CLDN5/PPP1R16B/TJP3/CLDN1/SOX18/ENG/PROC/PECAM1/WNT7B/RAPGEF2/RDX/EZR/S1PR2/RAPGEF3	14
GO:0048015	phosphatidylinositol-mediated signaling	44/3144	192/18866	0.0151131	0.0967786	0.0779013	PPP1R16B/HGF/NYAP2/DCN/PIK3CG/LTK/CD160/NGF/EDN1/FLT1/TGFB2/MYO16/MUC5AC/RASGRP1/HCLS1/PDGFRA/CEACAM1/PDGFB/HTR2B/IGF1R/PLCL1/PIK3AP1/PDGFA/NYAP1/TEK/PIK3CD/GATA3/ERBB2/TYRO3/PLCL2/ANGPT1/NKX3-1/PLCD3/PTEN/IRS2/FYN/PIK3IP1/PIP4K2C/IER3/LIME1/PIK3C2B/PTPN6/ERBB4/EZR	44
GO:0036151	phosphatidylcholine acyl-chain remodeling	10/3144	29/18866	0.0153036	0.0967786	0.0779013	PLBD1/LPCAT2/PLA2G10/PLA2G4A/PLA2G4C/NR1H3/MBOAT2/LPCAT3/TMEM86B/PLA2G4B	10
GO:0070997	neuron death	76/3144	360/18866	0.0153255	0.0967786	0.0779013	TP63/SERPINF1/FZD9/TFAP2B/PITX3/AGAP2/GRIN1/TNFRSF1B/NGFR/CD34/DIO3/POU4F1/CRLF1/NGF/PRKCG/GPNMB/FOS/TGFB2/NLRP1/ADORA2A/FOXQ1/EGR1/GRIK2/FGF20/EGLN3/ADAM8/EFNB2/GRIK5/NR4A3/TLDC2/SCN2A/DRAXIN/BDNF/TLR4/RETREG1/PCSK9/CSF1/DHCR24/HLA-F/LRRK2/GATA3/PPARGC1A/SARM1/TYRO3/NR4A2/ANGPT1/ITGB2/EPHA7/VSTM2L/UCN/LGMN/FAS/EPHB1/APOE/NDNF/PTK2B/RRAS2/FYN/SNCA/USP53/CDK5R1/EGLN1/CLU/SIX1/ITGA1/PINK1/TIGAR/CHR…	76
GO:0030148	sphingolipid biosynthetic process	27/3144	107/18866	0.0153389	0.0967786	0.0779013	ST6GALNAC5/HACD4/SMPD3/ST8SIA1/SPTSSB/SPHK1/ELOVL7/CERS1/ST3GAL5/ST6GALNAC6/DEGS2/A4GALT/B3GALT4/ALOX12B/FA2H/SGPP2/SPTLC3/ELOVL3/CCN1/ST8SIA4/ALDH3B1/UGCG/PPM1L/SGPP1/SAMD8/SMPD1/ASAH2	27
GO:0002524	hypersensitivity	5/3144	10/18866	0.0154292	0.0967786	0.0779013	FCER1G/BTK/C3/GATA3/HLA-E	5
GO:0003376	sphingosine-1-phosphate receptor signaling pathway	5/3144	10/18866	0.0154292	0.0967786	0.0779013	S1PR5/SPHK1/SPNS2/EZR/S1PR2	5
GO:0006547	histidine metabolic process	5/3144	10/18866	0.0154292	0.0967786	0.0779013	CARNS1/HAL/FTCD/HNMT/AMDHD1	5
GO:0008300	isoprenoid catabolic process	5/3144	10/18866	0.0154292	0.0967786	0.0779013	CRABP1/CYP26B1/CYP26C1/AKR1B10/BCO2	5
GO:0010749	regulation of nitric oxide mediated signal transduction	5/3144	10/18866	0.0154292	0.0967786	0.0779013	SPINK1/THBS1/GUCY1A1/PDE5A/NOS1AP	5
GO:0015696	ammonium transport	5/3144	10/18866	0.0154292	0.0967786	0.0779013	RHAG/RHCE/AQP1/SLC12A6/SLC12A2	5
GO:0033083	regulation of immature T cell proliferation	5/3144	10/18866	0.0154292	0.0967786	0.0779013	IHH/SHH/BMP4/ERBB2/TMEM131L	5
GO:0035581	sequestering of extracellular ligand from receptor	5/3144	10/18866	0.0154292	0.0967786	0.0779013	GREM1/GREM2/FBN2/NBL1/FBN1	5
GO:0048251	elastic fiber assembly	5/3144	10/18866	0.0154292	0.0967786	0.0779013	EFEMP2/MYH11/LOX/EMILIN1/LTBP3	5
GO:0072488	ammonium transmembrane transport	5/3144	10/18866	0.0154292	0.0967786	0.0779013	RHAG/RHCE/AQP1/SLC12A6/SLC12A2	5
GO:0140042	lipid droplet formation	5/3144	10/18866	0.0154292	0.0967786	0.0779013	BSCL2/PLA2G4C/CDS1/ZFYVE1/SQLE	5
GO:0001570	vasculogenesis	22/3144	83/18866	0.0154422	0.0967786	0.0779013	RAMP2/CD34/SOX18/RASIP1/ENG/EGFL7/CEACAM1/SHH/ADM/ACKR3/AMOT/TNNI3/HAS2/ASB4/JUNB/ITGAV/RRAS/HEY2/WNT7B/RAPGEF2/HEG1/CAV1	22
GO:0002693	positive regulation of cellular extravasation	8/3144	21/18866	0.0155046	0.0967786	0.0779013	THY1/ITGA4/XG/PLVAP/ADAM8/RIPOR2/IL1R1/FUT4	8
GO:0009713	catechol-containing compound biosynthetic process	8/3144	21/18866	0.0155046	0.0967786	0.0779013	PNMT/TGFB2/MOXD1/GATA3/NR4A2/GCH1/GPR37/SNCA	8
GO:0014821	phasic smooth muscle contraction	8/3144	21/18866	0.0155046	0.0967786	0.0779013	EDNRB/HTR1D/EDN1/PTGER3/SSTR2/HTR2B/P2RX3/TACR2	8
GO:0016540	protein autoprocessing	8/3144	21/18866	0.0155046	0.0967786	0.0779013	IHH/CASP1/KLK6/DHH/SHH/PCSK9/PIDD1/F12	8
GO:0032616	interleukin-13 production	8/3144	21/18866	0.0155046	0.0967786	0.0779013	TSLP/IRF4/IL33/LGALS9/GATA3/TNFSF4/IL1RAP/HLA-E	8
GO:0035813	regulation of renal sodium excretion	8/3144	21/18866	0.0155046	0.0967786	0.0779013	EDNRB/AVPR1A/NPR1/EDN1/ADORA2A/CORIN/AGTR1/SPX	8
GO:0042423	catecholamine biosynthetic process	8/3144	21/18866	0.0155046	0.0967786	0.0779013	PNMT/TGFB2/MOXD1/GATA3/NR4A2/GCH1/GPR37/SNCA	8
GO:0046641	positive regulation of alpha-beta T cell proliferation	8/3144	21/18866	0.0155046	0.0967786	0.0779013	ZAP70/EBI3/PTPRC/LGALS9/IL23A/TNFSF4/HLA-A/HLA-E	8
GO:0048305	immunoglobulin secretion	8/3144	21/18866	0.0155046	0.0967786	0.0779013	TNFRSF4/CD40/IL6/POU2F2/IL33/RBP4/TNFSF4/HLA-E	8
GO:0060716	labyrinthine layer blood vessel development	8/3144	21/18866	0.0155046	0.0967786	0.0779013	WNT2/OVOL2/HES1/JUNB/CCN1/PLCD3/FZD5/HEY2	8
GO:0072111	cell proliferation involved in kidney development	8/3144	21/18866	0.0155046	0.0967786	0.0779013	BMP2/EGR1/SHH/PDGFB/SERPINB7/BMP4/GATA3/STAT1	8
GO:1903055	positive regulation of extracellular matrix organization	8/3144	21/18866	0.0155046	0.0967786	0.0779013	PDPN/IL6/PHLDB2/CARMIL2/EMILIN1/COLGALT1/PHLDB1/RGCC	8
GO:0002053	positive regulation of mesenchymal cell proliferation	9/3144	25/18866	0.0156342	0.097001	0.0780803	WNT2/IHH/PRRX1/SHH/SHOX2/PDGFA/IRS2/STAT1/SIX1	9
GO:0021895	cerebral cortex neuron differentiation	9/3144	25/18866	0.0156342	0.097001	0.0780803	NKX2-1/ID4/CNTN2/DLX2/EOMES/TOX/CHD5/GDPD5/LHX6	9
GO:0060571	morphogenesis of an epithelial fold	9/3144	25/18866	0.0156342	0.097001	0.0780803	TP63/WNT2/OVOL2/SULF1/SHH/RDH10/BMP4/HOXD13/WNT2B	9
GO:0060575	intestinal epithelial cell differentiation	9/3144	25/18866	0.0156342	0.097001	0.0780803	NPY/PRDM1/CDKN1A/SAV1/GATA6/NKX3-2/HOXA5/TIGAR/PTK6	9
GO:0097205	renal filtration	9/3144	25/18866	0.0156342	0.097001	0.0780803	CYBA/ADGRF5/CD34/MCAM/TMEM63C/PTPRO/SULF1/PDGFB/GJA5	9
GO:1905809	negative regulation of synapse organization	9/3144	25/18866	0.0156342	0.097001	0.0780803	FZD9/CBLN1/ROBO2/SLIT1/TLR2/NLGN3/EPHA7/PTEN/FYN	9
GO:0035914	skeletal muscle cell differentiation	19/3144	69/18866	0.0156735	0.0971474	0.0781982	EGR2/ANKRD1/ANKRD33/DMRTA2/CYP26B1/ANKRD2/ASB2/FOS/SOX8/RBM24/EGR1/EOMES/PAX5/BCL9L/EPHB1/MAFF/ATF3/SCX/SIX1	19
GO:1904019	epithelial cell apoptotic process	29/3144	117/18866	0.0157347	0.0974292	0.078425	FGB/ANGPTL4/SFRP4/RAMP2/FGG/ITGA4/PIK3CG/CD40/THBS1/CD160/TNFAIP3/IL6/COL4A3/SCG2/GATA2/SIX3/SEMA5A/TEK/GATA3/PPARGC1A/JAG2/RYR2/ANGPT1/ZFP36/NDNF/E2F2/KRT8/PDX1/RGCC	29
GO:0044282	small molecule catabolic process	93/3144	452/18866	0.0158585	0.0980681	0.0789393	TKTL1/HEXA/MTMR7/PON3/PGAM2/CDO1/FUT2/PON1/GCK/HYAL1/IL4I1/ENTPD8/CYP4F12/ALDH1A1/ALDH1L2/CRABP1/APOBEC2/CYP26B1/QPRT/APOBEC3G/ARG2/IDO2/CYP26C1/NOS3/ALDH2/CARNS1/SULT1A1/HAL/PRODH/GLUD2/DHDH/ACOT4/GPT/SCARF1/KYNU/CYP1A1/PFKFB2/CYP24A1/ABAT/RENBP/SULT1B1/TYMP/ENTPD2/APOBEC3F/INPP5J/PLIN5/SULT1A2/ACTN3/AKR1B10/FTCD/LIPE/CPT1C/CDA/HPGD/PPM1K/PGM2L1/CYP27B1/RBKS/ABCB11/FGF2/HNMT/SLC27A2/OXCT2/AMDHD1…	93
GO:0006690	icosanoid metabolic process	30/3144	122/18866	0.0158695	0.0980681	0.0789393	PTGS2/ALOX12/PON3/PTGS1/AVPR1A/PON1/DPEP1/CD74/PTGDS/CYP4F12/ALOX15B/EDN1/PLA2G10/GSTM1/GGT1/CYP1A1/GGT7/TLR2/PLA2G4A/ALOX12B/PLA2G4C/GGT5/CYP1B1/HPGD/CYP2S1/EPHX1/PTGES/PTGR1/FAAH/PLA2G4B	30
GO:0046889	positive regulation of lipid biosynthetic process	23/3144	88/18866	0.0159502	0.0983874	0.0791963	PTGS2/ADGRF5/CCDC3/FABP3/AVPR1A/AGAP2/CD74/SMPD3/HTR2C/RAB38/HTR2B/RDH10/ADM/PLIN5/FGF1/MLXIPL/PPARGC1A/WNT4/CCN1/DGAT2/SIRT4/APOE/NR1H3	23
GO:0043271	negative regulation of ion transport	37/3144	157/18866	0.015953	0.0983874	0.0791963	MAOB/KCNE3/PTGS2/ACTN2/SYT11/MMP9/SFRP4/HTR1B/SPINK1/THBS1/RRAD/KCNH2/FKBP1B/NOS3/KCNE4/ADCYAP1/ABAT/ANO9/PCSK9/STC1/PTEN/HECW2/CBARP/PTK2B/SLC43A2/IRS2/WNK2/SNCA/FGF12/HECW1/DYSF/GABRE/CACNB3/RGS4/SLC30A1/CAV1/GEM	37
GO:0010595	positive regulation of endothelial cell migration	32/3144	132/18866	0.0160319	0.0985664	0.0793404	PTGS2/FOXC2/ALOX12/ATOH8/FGF16/CD40/THBS1/EDN1/NOS3/GATA2/PDGFB/FGF1/BMP4/PLK2/SPARC/SEMA5A/TEK/GATA3/ITGB3/HDAC9/ANGPT1/FGFBP1/FGF2/RRAS/LGMN/PTK2B/RHOB/MAP2K3/ZC3H12A/TMSB4X/MET/FUT1	32
GO:0044409	entry into host	35/3144	147/18866	0.0160543	0.0985664	0.0793404	TNFRSF4/CLDN6/TRIM31/KRT6A/CD74/HYAL1/ITGB6/CXADR/CDH1/ITGB7/CR2/CLDN1/IFITM1/VAMP8/LGALS9/EFNB2/CLDN9/CXCR4/TRIM21/TRIM34/ITGB3/TYRO3/ITGAV/CXCL8/ITGA5/CAV2/CD86/SELPLG/TRIM8/NECTIN2/VPS18/ITGB5/IFITM3/MET/CAV1	35
GO:0051592	response to calcium ion	35/3144	147/18866	0.0160543	0.0985664	0.0793404	AQP3/FGB/GUCA1A/SYT11/RASAL1/SUCNR1/SYT5/DPEP1/RASGRP2/CPNE5/FGG/SYT10/CPNE4/THBS1/TNNT2/EDN1/GIPR/SYT12/FOS/DUSP1/TXNIP/SPARC/FOSB/CAPN3/JUND/RASA4/JUNB/RYR2/DMTN/LGMN/SYT17/PTK2B/PTGES/AANAT/CAV1	35
GO:1904064	positive regulation of cation transmembrane transport	35/3144	147/18866	0.0160543	0.0985664	0.0793404	THY1/KCNE3/ACTN2/TESC/LRRC38/F2RL3/PDZK1/S100A1/KCNH2/P2RY6/GALR2/BDKRB1/ARC/JPH2/ATP1B1/HSPA2/CXCL11/KCNJ2/HAP1/CTSS/NLGN3/RGS9/CAPN3/GAL/RYR2/GJC2/ATP2A1/WNK2/SNCA/PINK1/STAC/TMSB4X/CACNB3/NOS1AP/FGF14	35
GO:0046546	development of primary male sexual characteristics	34/3144	142/18866	0.0160725	0.0985664	0.0793404	TEX11/SOX15/NR5A1/NR0B1/NKX2-1/REN/DMRT1/SFRP1/COL9A3/SOX8/TGFB2/ADAM21/REC8/PDGFRA/DHH/TLR3/INHA/RAD21L1/TNFSF10/AMHR2/BIK/CTSV/HOXA10/FSTL3/GATA3/WNT4/KITLG/NKX3-1/INHBA/WNT2B/SCX/GATA6/ACVR2A/SAFB2	34
GO:0021983	pituitary gland development	13/3144	42/18866	0.0161094	0.0985664	0.0793404	NR0B1/NKX2-1/BMP2/CDH1/OTP/ADCYAP1/GATA2/BMP4/SIX3/GLI1/HES1/WNT4/PITX1	13
GO:0098760	response to interleukin-7	13/3144	42/18866	0.0161094	0.0985664	0.0793404	IL2RG/TSLP/H3C8/H3C14/H3C15/H3C10/H3C2/H3C13/H3C6/IL7R/BTK/SOCS1/IRS2	13
GO:0098761	cellular response to interleukin-7	13/3144	42/18866	0.0161094	0.0985664	0.0793404	IL2RG/TSLP/H3C8/H3C14/H3C15/H3C10/H3C2/H3C13/H3C6/IL7R/BTK/SOCS1/IRS2	13
GO:0048747	muscle fiber development	17/3144	60/18866	0.0162796	0.0995096	0.0800996	COMP/CXADR/NEB/BMP4/SHOX2/MYORG/RIPOR2/MYH11/LOX/HDAC9/XK/CAV2/CACNA2D2/WFIKKN1/SIX1/CHRNB1/DYSF	17
GO:0021536	diencephalon development	20/3144	74/18866	0.0164586	0.100505	0.0809005	NR0B1/NKX2-1/BMP2/POU4F1/CDH1/OTP/PTCHD1/ADCYAP1/SHH/GATA2/HAP1/BMP4/SIX3/SEMA5A/GLI1/HES1/WNT4/NR4A2/PITX1/ZEB2	20
GO:0090102	cochlea development	15/3144	51/18866	0.0165088	0.100712	0.0810672	KCNK3/GRHL3/SLC17A8/CALB1/HOXA1/GATA2/FRZB/DCHS1/SLITRK6/EPHA4/HES1/GATA3/KCNK2/HEY2/SIX1	15
GO:0045833	negative regulation of lipid metabolic process	25/3144	98/18866	0.0167463	0.10206	0.0821529	UGT1A8/DKK3/CCDC3/NR0B1/HCAR2/PIK3CG/BMP2/APOC1/UGT1A1/SPHK1/BSCL2/APOD/CEACAM1/PDGFB/GFI1/PLIN5/SNAI1/PDGFA/CYP27B1/WNT4/DGAT2/SIRT4/APOE/PIK3IP1/ASXL3	25
GO:0001701	in utero embryonic development	80/3144	383/18866	0.0168996	0.102893	0.0828231	HORMAD1/RBM46/SOX15/MFNG/NRK/IGF2/PNLDC1/GJB5/GRHL2/HOPX/WNT2/NECAB1/BMP2/IHH/ACVRL1/PRDM1/SLC34A2/OVOL2/ST14/SALL4/EDN1/CSF2/NOS3/PTPRR/SPINT1/SOX8/SOX18/ARNT2/ACVR1C/ZNF568/PDGFRA/GATA2/PDGFB/EPAS1/RDH10/SLC25A34/ADM/GJB3/CHST11/EOMES/SNAI1/AMOT/ELF3/SKIL/HES1/GATA3/SPINT2/JUNB/JAG2/PCDH12/CCN1/TTPA/ETNK2/ANGPT1/PLPP4/SLC25A20/PLCD3/CCDC24/FZD5/MAFF/KPNA7/HEY2/WNT7B/FOXD3/CAMSAP3/EGLN1/GATA6/HE…	80
GO:0048709	oligodendrocyte differentiation	26/3144	103/18866	0.0170473	0.103691	0.083465	VTN/NRG1/NKX2-1/TNFRSF1B/ID4/CNTN2/HES5/TSPAN2/SOX8/TRPC4/SHH/TLR2/DLX2/FA2H/CXCR4/NLGN3/HES1/ERBB2/ZNF365/GPR17/NKX6-1/PTEN/CLU/DUSP10/CD9/ZNF488	26
GO:0099173	postsynapse organization	40/3144	173/18866	0.0171888	0.104448	0.084075	INA/NEFH/FZD9/LRRC4B/ACTBL2/NRCAM/MUSK/LRRC4/CBLN1/SRGN/ARC/IL1RAPL1/SRCIN1/IGF1R/EPHA4/NLGN3/PPFIA2/LRRK2/SHANK1/CDH2/ZNF365/NTNG2/NLGN4X/EPHA7/PTEN/LGMN/DGKB/EPHB1/APOE/FYN/TANC1/ABHD17C/CDK5R1/EGLN1/CHRNB1/LRFN4/DLG4/CHRNA7/IL1RAP/NOS1AP	40
GO:0032526	response to retinoic acid	27/3144	108/18866	0.0172913	0.104527	0.0841386	AQP3/SERPINF1/WNT11/TESC/WNT2/COL1A1/LTK/CYP26B1/DUSP1/WNT5B/CDKN2D/GJB3/AQP1/IGFBP2/WNT9A/RBP4/CTSH/FZD7/GJB2/ABCA1/MICB/BRINP2/PTK2B/PTGES/WNT7B/SLC10A3/PTK6	27
GO:0007588	excretion	18/3144	65/18866	0.0173306	0.104527	0.0841386	EDNRB/ABCG2/AVPR1A/NPR1/CLCNKB/UGT1A7/AMN/CHRNB4/EDN1/ATP6V0A4/CLDN16/ADORA2A/CORIN/TACR2/AGTR1/STC1/ADORA2B/SPX	18
GO:0032729	positive regulation of interferon-gamma production	18/3144	65/18866	0.0173306	0.104527	0.0841386	PYCARD/IL12RB2/EBI3/RASGRP1/PDE4B/TLR3/LGALS9/SLC11A1/TLR4/CD14/IL12A/IL1R1/IL23A/TNFSF4/TXK/CD226/FZD5/HLA-A	18
GO:0002385	mucosal immune response	12/3144	38/18866	0.0173368	0.104527	0.0841386	PIGR/CD160/H2BC11/H2BC4/H2BC8/H2BC6/H2BC12/H2BC21/RAB17/H2BC7/GCNT3/LTF	12
GO:0003156	regulation of animal organ formation	12/3144	38/18866	0.0173368	0.104527	0.0841386	WNT11/WNT2/BMP2/ROBO2/SULF1/SHH/FGF1/BMP4/HES1/WNT2B/SIX1/PIM1	12
GO:0045880	positive regulation of smoothened signaling pathway	12/3144	38/18866	0.0173368	0.104527	0.0841386	SFRP1/IHH/PRRX1/SHH/DCDC2/SHOX2/GLI1/SCUBE3/CIBAR1/WNT9A/SCUBE1/KIF7	12
GO:0086005	ventricular cardiac muscle cell action potential	12/3144	38/18866	0.0173368	0.104527	0.0841386	KCNE3/KCNJ8/KCNH2/KCNE4/JUP/GJA5/SCN3B/DSP/RYR2/PKP2/NOS1AP/CAV1	12
GO:1901186	positive regulation of ERBB signaling pathway	12/3144	38/18866	0.0173368	0.104527	0.0841386	EPGN/MMP9/EREG/AFAP1L2/PDE6G/NEURL1/HAP1/HBEGF/TGFA/BTC/DGKD/PTK6	12
GO:0007265	Ras protein signal transduction	73/3144	346/18866	0.0174248	0.104854	0.0844014	EPS8L1/GPR65/PDPN/RAB42/NRG1/COL1A2/RASGEF1A/F2RL3/RASAL1/RAB39A/RASGRP2/RASGRF2/NGFR/F2RL2/VAV1/NTN1/NGF/GRAP/RASGRP3/ARHGAP4/TGFB2/RASGRP1/CNKSR1/PSD/RASIP1/SYNPO2L/CDKN1A/RHOH/PECAM1/PLK2/LAT/AGTR1/CSF1/DHCR24/RIPOR2/ARHGAP6/TNK1/RASA4/DOK3/SHC2/RHOV/RERG/ARHGDIB/GPR17/FGF2/KITLG/MRAS/C15orf62/ABCA1/RRAS/CAVIN4/SH3BP1/APOE/IRS2/RHOB/RRAS2/RTN4R/COL3A1/GPR4/RHOD/RAPGEF2/MAPRE2/TAX1BP3/HEG1/NRAS…	73
GO:0048545	response to steroid hormone	73/3144	346/18866	0.0174248	0.104854	0.0844014	MAOB/TP63/SERPINF1/CYBA/PTGS2/LBH/NR0B1/CDO1/AVPR1A/HTR1B/RHOXF1/RAMP2/SOX30/COL1A1/SFRP1/THBS1/ALPL/IL1RN/PAPPA/EDN1/UGT1A1/IL6/CLDN1/FOS/TGFB2/SSTR2/ENG/FAM107A/DUSP1/ADCYAP1/CDKN1A/PTGER2/TXNIP/TLR2/ADM/GPR83/BMP4/AQP1/NR4A3/PMEPA1/ACOD1/SPARC/IGFBP2/HSD11B2/CTSV/STC1/FOSB/LOX/PAQR8/OXTR/HNMT/NKX3-1/GJB2/CCN2/ZFP36/CATSPERG/PTPRU/UCN/NR1H3/WNT7B/AANAT/ESR2/ADTRP/SLIT2/GPAM/PAM/ABHD2/PDX1/TGFB3…	73
GO:0002697	regulation of immune effector process	96/3144	470/18866	0.0174476	0.104889	0.0844294	FOXJ1/TNFRSF4/VTN/C4BPB/CD36/C4BPA/FES/UNC13D/PYCARD/CD74/TNFRSF1B/CD40/C8G/SPON2/VAV1/AIM2/MZB1/CD160/APOBEC3G/IRF4/TRIL/TNFAIP3/IL6/CR2/HPX/BIRC3/TGFB2/FCER1G/FGL2/CADM1/PTPRC/RASGRP1/RSAD2/KLK5/LOXL3/IL7R/CR1L/CFH/CEACAM1/GATA2/IL33/BLK/TLR3/VAMP8/BTK/LGALS9/CD96/GPRC5B/APOBEC3F/IL15/CXCL6/NR4A3/C3/TLR4/ADGRE2/C2/IL12A/IFIT1/RAET1G/HLA-F/RBP4/IL1R1/GATA3/ZDHHC1/IRAK3/RAET1E/IL23A/TNFSF4/C1S/LA…	96
GO:0060402	calcium ion transport into cytosol	37/3144	158/18866	0.0175761	0.105559	0.084969	THY1/CYBA/TRPA1/LCK/F2RL3/GRIN1/JPH4/HTR2C/JPH3/TRPV2/SLC8A2/TRPV4/FKBP1B/P2RY6/PTPRC/GRIN2D/BDKRB1/JPH2/CXCL11/HTR2B/P2RX3/HAP1/JPH1/CAPN3/TMEM38A/RYR2/FGF2/PTK2B/TRPV3/FYN/SNCA/ERO1A/LIME1/UBASH3B/PTPN6/CACNB3/CAV1	37
GO:0051604	protein maturation	63/3144	293/18866	0.0176225	0.105735	0.0851105	NNAT/FGB/NAA11/AEBP1/CARD16/TESC/CARD18/SPON1/IL1R2/COMP/REN/PYCARD/KLK2/FGG/F3/CNTN2/THBS1/IHH/CASP1/BIRC7/FKBP1B/NGF/PCSK1/BIRC3/VSIR/GGT1/NLRC4/SRGN/SCG5/KLK6/DHH/SHH/ADAM8/ACE/HGFAC/CTSS/SERPINF2/CORIN/PCSK9/SERPINH1/DHCR24/LRRK2/CPM/CTSH/MME/CPE/PLAT/LGMN/SIRT4/PRSS12/NKD2/AANAT/CLN5/ERO1A/YAE1/PSENEN/LPCAT3/FURIN/BOLA2/C1R/PIDD1/PCSK7/F12	63
GO:0002761	regulation of myeloid leukocyte differentiation	30/3144	123/18866	0.0177327	0.106293	0.0855599	TESC/FES/CD74/SFRP1/IL20/POU4F1/CLDN18/FOS/INPP5D/HCLS1/CEACAM1/GATA2/TLR3/HOXA7/INHA/TLR4/CSF1/IRF7/LRRC17/GPR68/FSTL3/LTF/IL23A/TMEM178A/KITLG/INHBA/GPR137/UBASH3B/FBN1/RUNX1	30
GO:0002833	positive regulation of response to biotic stimulus	55/3144	251/18866	0.0177781	0.106455	0.0856905	ICAM2/CYBA/MUC2/PYCARD/PSMA8/EREG/GBP5/MUC16/VAV1/AIM2/CD160/MUC12/CD274/MUC1/HPX/FCER1G/CADM1/MUC5AC/MUC4/NLRC4/RASGRP1/KLK5/MUC13/MUC3A/RELB/ADAM8/ACOD1/TLR4/MUC20/IL12A/IRF7/PSMB9/RAET1G/HLA-F/RAET1E/COCH/LY96/NLRP10/LAG3/OPTN/SH2D1B/MUC15/TXK/MR1/CARD9/CD226/NLRC5/FYN/PSMB8/NECTIN2/ICAM3/NRAS/HEXIM1/IRF3/HLA-E	55
GO:1903409	reactive oxygen species biosynthetic process	31/3144	128/18866	0.0177979	0.106455	0.0856905	MAOB/CYBA/PTGS2/CD36/ACP5/CCN6/DUOX1/GRIN1/CD34/EDN1/ARG2/ADGRB1/NOS3/CYP1A1/DUOXA1/INAVA/TLR4/CYP1B1/ITGB2/GCH1/GLA/PTK2B/FYN/CTNS/SNCA/CLU/SLC7A2/ZC3H12A/DDAH2/NOS1AP/CAV1	31
GO:0001508	action potential	33/3144	138/18866	0.0178285	0.106455	0.0856905	KCNE3/CD36/CHRNA1/NRCAM/HCN2/KCNJ8/GNA15/CHRNB4/KCNH2/SLC8A2/FKBP1B/CXADR/KCNE4/CACNA1G/JUP/ATP1B1/GRIK2/P2RX3/KCNJ2/GJA5/KCND2/SCN2A/SCN3B/DSP/SCN3A/RYR2/MYH14/FGF12/USP53/PKP2/CACNB3/NOS1AP/CAV1	33
GO:0098754	detoxification	33/3144	138/18866	0.0178285	0.106455	0.0856905	GPX2/GPX3/MT1E/PTGS2/HBA1/ABCG2/CD36/PTGS1/PDZK1/DUOX1/GPX7/HBA2/MT1M/NOS3/CYGB/GSTM1/AKR7A3/SLC15A2/MT1F/AKR1B10/SOD3/GSTO2/TP53INP1/IYD/GCH1/APOE/PXDNL/TXNDC17/SLC22A5/MTARC2/PIM1/RALBP1/SLC30A1	33
GO:0002712	regulation of B cell mediated immunity	16/3144	56/18866	0.0179268	0.106836	0.085997	FOXJ1/C4BPB/C4BPA/CD40/HPX/FCER1G/PTPRC/BTK/C3/TNFSF4/TNFSF13/CD226/SHLD1/NECTIN2/PTPN6/HLA-E	16
GO:0002889	regulation of immunoglobulin mediated immune response	16/3144	56/18866	0.0179268	0.106836	0.085997	FOXJ1/C4BPB/C4BPA/CD40/HPX/FCER1G/PTPRC/BTK/C3/TNFSF4/TNFSF13/CD226/SHLD1/NECTIN2/PTPN6/HLA-E	16
GO:0043300	regulation of leukocyte degranulation	14/3144	47/18866	0.018039	0.107401	0.0864519	FES/UNC13D/FCER1G/CEACAM1/GATA2/BLK/VAMP8/LGALS9/ADGRE2/HLA-F/ITGB2/IL13RA2/ADORA2B/CD177	14
GO:0007163	establishment or maintenance of cell polarity	49/3144	220/18866	0.0182024	0.108096	0.087011	FOXJ1/OOEP/WNT11/PARVG/HES5/DOCK2/RND2/CYP26B1/ALPK2/MISP/SHH/RHOH/AQP1/AMOT/LAMA1/LIN7A/CARMIL2/RIPOR2/RND1/HES1/TEK/GATA3/LRRC7/SPINT2/MPP7/MAP2/RND3/ANK1/PARD6B/RHOF/MAP7/BRSK1/FSCN2/FEZ1/EPHB1/SH3BP1/PTK2B/RHOB/PARD6A/WNT7B/LHX2/WWC1/RHOD/LIN7B/CAMSAP3/CYTH1/PARVA/AMOTL2/NEK3	49
GO:0061053	somite development	23/3144	89/18866	0.018208	0.108096	0.087011	FOXC2/DMRT2/WNT11/TBX18/DLL1/SFRP1/IHH/HES7/AXIN2/LOXL3/MESP2/SEMA3C/SHH/FRZB/MEOX1/WNT4/NKX3-1/ZEB2/SCX/NRARP/SIX1/TBX6/FOXC1	23
GO:1901019	regulation of calcium ion transmembrane transporter activity	23/3144	89/18866	0.018208	0.108096	0.087011	KCNE3/JPH4/JPH3/RRAD/S100A1/FKBP1B/P2RY6/PDE4B/JPH2/ATP1B1/HSPA2/HAP1/JPH1/RYR2/ATP2A1/CBARP/CACNB4/DYSF/STAC/CACNB3/NOS1AP/FGF14/GEM	23
GO:0007616	long-term memory	11/3144	34/18866	0.0185276	0.109678	0.0882842	LRRN4/GRIN1/SLC17A7/CALB1/ARC/PTCHD1/SLC2A4/RGS14/SHANK1/APOE/CTNS	11
GO:0045907	positive regulation of vasoconstriction	11/3144	34/18866	0.0185276	0.109678	0.0882842	FGB/PTGS2/AVPR1A/FGG/ADRA1D/GJA5/ADRA1B/OXTR/TBXA2R/HRH1/CAV1	11
GO:0055094	response to lipoprotein particle	11/3144	34/18866	0.0185276	0.109678	0.0882842	CD36/SMPD3/FCER1G/TLR4/CD68/ITGB2/ABCA1/APOE/MYD88/ADTRP/CD9	11
GO:0002573	myeloid leukocyte differentiation	47/3144	210/18866	0.0187655	0.11098	0.0893324	TESC/MMP9/FES/CD74/SFRP1/IL20/POU4F1/TSPAN2/CLDN18/IRF4/CSF2/FOS/FCER1G/INPP5D/HCLS1/CEACAM1/RELB/GATA2/TLR3/HOXA7/INHA/TF/TLR2/BMP4/IL15/TLR4/CSF1/IRF7/LRRC17/GPR68/PIK3CD/FSTL3/LTF/GATA3/BATF2/GAB3/IL23A/JUNB/TMEM178A/KITLG/INHBA/GPR137/UBASH3B/FBN1/RUNX1/SNX10/OSCAR	47
GO:0010469	regulation of signaling receptor activity	40/3144	174/18866	0.0188249	0.111225	0.0895299	GREM1/ACTN2/NPTX2/DLGAP1/DKK3/EPGN/GREM2/GRIN1/EREG/PSCA/LYPD1/DLGAP3/MUC4/ARC/NEURL1/GRIA4/LYNX1/GRIA3/GPRC5A/PCSK9/NLGN3/RGS9/SHANK1/PPARGC1A/HBEGF/LRRC7/CBLB/MAPK8IP2/PTEN/TGFA/BTC/PTK2B/WFIKKN1/ESR2/PINK1/DLG4/ZGPAT/LY6E/PHLDA2/BEGAIN	40
GO:0001910	regulation of leukocyte mediated cytotoxicity	20/3144	75/18866	0.0190229	0.111467	0.0897249	VAV1/CD160/CADM1/PTPRC/RASGRP1/IL7R/CEACAM1/LGALS9/CXCL6/IL12A/HLA-F/RAET1E/IL23A/LAG3/HLA-B/MR1/CD226/NECTIN2/HLA-A/HLA-E	20
GO:0045685	regulation of glial cell differentiation	20/3144	75/18866	0.0190229	0.111467	0.0897249	EGR2/TNFRSF1B/GPR37L1/ID4/CNTN2/BMP2/HES5/IL6/SPINT1/RNF112/SHH/TLR2/DLX2/EPHA4/CXCR4/HES1/ZNF365/NKX6-1/DUSP10/ZNF488	20
GO:0050805	negative regulation of synaptic transmission	20/3144	75/18866	0.0190229	0.111467	0.0897249	PTGS2/SYT11/HTR1B/CBLN1/ARC/GRIK2/ACHE/PLK2/BDNF/NLGN3/LRRK2/NLGN4X/PTEN/SORCS2/PTK2B/GNAI1/SNCA/TMEM25/S1PR2/SLC30A1	20
GO:0001886	endothelial cell morphogenesis	6/3144	14/18866	0.0190279	0.111467	0.0897249	COL15A1/PECAM1/STC1/NOTCH4/HEG1/MET	6
GO:0009111	vitamin catabolic process	6/3144	14/18866	0.0190279	0.111467	0.0897249	CYP4F12/CRABP1/CYP26B1/CYP26C1/CYP24A1/CYP27B1	6
GO:0045059	positive thymic T cell selection	6/3144	14/18866	0.0190279	0.111467	0.0897249	CD74/ZAP70/DOCK2/PTPRC/SHH/TOX	6
GO:0052803	imidazole-containing compound metabolic process	6/3144	14/18866	0.0190279	0.111467	0.0897249	CARNS1/HAL/FTCD/SLC29A4/HNMT/AMDHD1	6
GO:0055064	chloride ion homeostasis	6/3144	14/18866	0.0190279	0.111467	0.0897249	SLC12A3/SLC12A5/SLC12A6/SLC12A2/SLC12A8/CKB	6
GO:0097154	GABAergic neuron differentiation	6/3144	14/18866	0.0190279	0.111467	0.0897249	NKX2-1/CNTN2/GATA2/DLX2/INHBA/LHX6	6
GO:0006066	alcohol metabolic process	80/3144	385/18866	0.0190484	0.111482	0.0897365	MTMR7/DKK3/CFTR/PON1/AKR1B1/ALDH1A1/CYP27C1/BMP2/HMGCS2/APOC1/DHRS9/RDH16/SULT2B1/SPHK1/ALDH2/P2RY6/GALR2/SULT1A1/INPP5D/GPD1/RDH5/CYP3A5/SCARF1/CYP1A1/DEGS2/ISYNA1/SULT1B1/GFI1/RDH10/APOL1/APOBR/INPP5J/FGF1/SULT1A2/PLA2G4A/AKR1B10/LIPE/MOXD1/GDPD3/PCSK9/CYP1B1/SGPP2/DHCR24/SPTLC3/RBP4/DHRS13/CYP27B1/WNT4/PNPLA2/SDR16C5/FGF2/DGAT2/PLCD3/GCH1/ABCA1/PTEN/ALDH3B1/HRH1/APOE/PTK2B/CYP27A1/SNCA/CUBN/TM…	80
GO:0045071	negative regulation of viral genome replication	17/3144	61/18866	0.0191585	0.11202	0.09017	APOBEC3G/OAS1/IFITM1/RSAD2/MX1/APOBEC3F/SLPI/OAS3/OASL/IFIT1/ISG15/OAS2/LTF/FAM111A/ZC3H12A/IFITM3/ZC3HAV1	17
GO:0002456	T cell mediated immunity	26/3144	104/18866	0.0192249	0.112302	0.0903971	TNFRSF1B/MYO1G/IL6/PTPRC/RSAD2/IL7R/CEACAM1/SLC11A1/IL12A/JAG1/HLA-F/IL1R1/GATA3/CD8A/CTSH/IL23A/TNFSF4/HLA-B/MR1/SMAD7/FZD5/RFTN1/NECTIN2/HLA-A/GNL1/HLA-E	26
GO:0015849	organic acid transport	74/3144	353/18866	0.0193203	0.112698	0.0907158	SLC1A7/SLC16A5/MPC1L/CCK/SLC6A15/STRA6/PDPN/ABCG2/SLC13A3/CD36/FABP3/AVPR1A/HTR1B/SLC38A4/SLC16A4/SLC38A8/SLC6A20/SLC27A6/THBS1/SLC6A17/SLC51B/SLC7A7/SLC10A4/NMUR2/EDN1/SLC17A7/SLC17A8/TRPC4/NMB/SLC6A11/PLA2G10/ADORA2A/PRAF2/FABP4/SV2A/ABAT/CEACAM1/ABCB4/SLC25A18/PLA2G4A/SLC11A1/ACE/SLC3A1/SLC26A1/BDNF/SLC47A1/NFKBIE/PPFIA2/SLC29A4/RIMS1/SLC38A5/ABCB11/SLC27A3/ATP8B1/SLC27A2/SLC7A14/XK/SLC25A20/S…	74
GO:1902107	positive regulation of leukocyte differentiation	37/3144	159/18866	0.0193291	0.112698	0.0907158	TESC/FES/CD74/ZAP70/VNN1/IHH/IL20/POU4F1/FOS/VSIR/INPP5D/PTPRC/RASGRP1/HCLS1/IL7R/SHH/RHOH/BTK/LGALS9/ADAM8/EGR3/IL15/IL12A/CSF1/RAG1/GPR68/GATA3/IL23A/TNFSF4/TNFSF9/TOX/KITLG/CD86/SOCS1/DUSP10/NFKBID/RUNX1	37
GO:0051051	negative regulation of transport	98/3144	483/18866	0.0195312	0.113436	0.0913093	MAOB/KCNE3/TNFRSF4/PTGS2/FZD9/FFAR4/ACTN2/NRG1/CD36/OSTN/SYT11/MMP9/SFRP4/HTR1B/SPINK1/CD74/TNFRSF1B/CRYAB/SFRP1/THBS1/RRAD/KCNH2/APOC1/FKBP1B/EDN1/NOS3/PTGER3/NMB/KCNE4/PLA2G10/ACVR1C/SRGN/NLRP12/RSAD2/APOD/STXBP6/ADCYAP1/ABAT/CEACAM1/SHH/IL1RAPL1/SRCIN1/IL33/VAMP8/INHA/LGALS9/TLR2/FAM3D/TACR2/ANO9/PCSK9/IL12A/STC1/HLA-F/LRRK2/TFF2/ITGB3/STXBP5L/HDAC9/ITGAV/ANGPT1/OXTR/INHBA/PTEN/HECW2/DMTN/UCN/…	98
GO:1901136	carbohydrate derivative catabolic process	44/3144	195/18866	0.0195835	0.113436	0.0913093	HEXA/HYAL4/FBXO2/NCCRP1/BCAN/LUM/HYAL1/BGN/DCN/ADAMTS12/APOBEC2/CSPG4/APOBEC3G/PDE1A/SDC2/AOAH/NCAN/GPD1/PDE4B/RENBP/GALC/TYMP/APOBEC3F/VCAN/NEIL1/CDA/GM2A/HPSE/PDE5A/CSPG5/PDE4C/PDE4A/FGF2/FBXO6/OGA/GLA/NUDT9/SDC4/OVGP1/UPP1/GPC2/CEMIP2/NUDT15/GPC5	44
GO:0045939	negative regulation of steroid metabolic process	10/3144	30/18866	0.0196067	0.113436	0.0913093	UGT1A8/DKK3/NR0B1/BMP2/UGT1A1/GFI1/SNAI1/CYP27B1/WNT4/APOE	10
GO:0048265	response to pain	10/3144	30/18866	0.0196067	0.113436	0.0913093	EDNRB/TRPA1/THBS1/NMUR2/PRKCG/P2RX3/LPAR5/GCH1/UCN/VWA1	10
GO:0061082	myeloid leukocyte cytokine production	10/3144	30/18866	0.0196067	0.113436	0.0913093	CD36/CD74/SPON2/TGFB2/FCER1G/GPRC5B/NR4A3/TLR4/IRAK3/TGFB3	10
GO:0003009	skeletal muscle contraction	13/3144	43/18866	0.0196571	0.113436	0.0913093	CHRNA1/TNNC1/TNNC2/MB/KCNJ2/ACTN3/TNNI3/DMPK/C12orf57/ATP2A1/MYH14/CHRNB1/STAC	13
GO:0016339	calcium-dependent cell-cell adhesion via plasma membrane cell adhesion molecules	13/3144	43/18866	0.0196571	0.113436	0.0913093	PCDHGC3/PCDHB5/PCDHB3/CDH17/PCDHGB4/CDH18/CDH7/DCHS1/CDH2/PCDH12/PCDHB10/CDH24/AJUBA	13
GO:0040019	positive regulation of embryonic development	13/3144	43/18866	0.0196571	0.113436	0.0913093	DMRT2/WNT2/SHH/AMOT/PHLDB2/HES1/GATA3/WNT4/WNT2B/STOX1/SCX/SIX1/PHLDB1	13
GO:0045124	regulation of bone resorption	13/3144	43/18866	0.0196571	0.113436	0.0913093	CLDN18/TNFRSF11B/TNFAIP3/IL6/PDK4/INPP5D/TF/ADAM8/ITGB3/GPR137/IL20RA/LTBP3/UBASH3B	13
GO:0046717	acid secretion	13/3144	43/18866	0.0196571	0.113436	0.0913093	HTR1B/SLC51B/PTGER3/TRPC4/SV2A/ABAT/ABCB4/CHRM5/TFF2/ABCB11/OXTR/UCN/SNX10	13
GO:0060119	inner ear receptor cell development	13/3144	43/18866	0.0196571	0.113436	0.0913093	HES5/USH1G/PDZD7/SLITRK6/LHFPL5/RIPOR2/HES1/LRTOMT/ATP8B1/MYO7A/FAT4/TMC1/SDC4	13
GO:0046660	female sex differentiation	29/3144	119/18866	0.0197007	0.113487	0.0913504	PTPRN/TP63/STRA6/PCYT1B/NR5A1/FOXL2/EREG/SFRP1/COL9A3/NOS3/ROBO2/PDGFRA/ADCYAP1/MMP19/INHA/VGF/UMODL1/AMHR2/RBP4/TYRO3/WNT4/GAS2/KITLG/INHBA/AMH/SLIT2/BRCA2/TBX3/FOXC1	29
GO:0002704	negative regulation of leukocyte mediated immunity	15/3144	52/18866	0.0197209	0.113487	0.0913504	FOXJ1/C4BPB/C4BPA/PTPRC/IL7R/CEACAM1/LGALS9/CD96/HLA-F/HLA-B/SMAD7/IL13RA2/PTPN6/HLA-A/HLA-E	15
GO:0055078	sodium ion homeostasis	15/3144	52/18866	0.0197209	0.113487	0.0913504	EDNRB/SLC12A3/TFAP2B/AVPR1A/NPR1/CYP4F12/TMPRSS3/EDN1/ADORA2A/SCNN1A/ATP1B1/CORIN/AGTR1/SLC12A2/SPX	15
GO:0045995	regulation of embryonic development	32/3144	134/18866	0.0197824	0.113735	0.0915503	DMRT2/GRHL3/NRK/TBX18/DLL1/WNT2/SFRP1/HES5/IL1RN/SULF1/SHH/GATA2/BMP4/SNAI1/AMOT/LAMA1/PHLDB2/LAMA2/HES1/GATA3/HNF4A/WNT4/FZD7/TBX2/NOCT/WNT2B/STOX1/SCX/NRARP/SIX1/PHLDB1/PHLDA2	32
GO:0050922	negative regulation of chemotaxis	18/3144	66/18866	0.0202187	0.116136	0.0934827	GREM1/ANGPT2/THBS1/SEMA6B/SEMA4A/MMP28/ROBO2/SEMA3G/SEMA3C/PTPRO/DUSP1/SEMA5A/SEMA4G/NBL1/CCN3/SLIT2/SEMA6C/SEMA3B	18
GO:0006688	glycosphingolipid biosynthetic process	9/3144	26/18866	0.0204549	0.116289	0.0936063	ST6GALNAC5/ST8SIA1/ST3GAL5/ST6GALNAC6/A4GALT/B3GALT4/FA2H/ST8SIA4/UGCG	9
GO:0021952	central nervous system projection neuron axonogenesis	9/3144	26/18866	0.0204549	0.116289	0.0936063	EPHA4/EPHB6/DCLK1/NR4A2/C12orf57/ZEB2/EPHB1/SLIT2/SPTBN4	9
GO:0035902	response to immobilization stress	9/3144	26/18866	0.0204549	0.116289	0.0936063	NR0B1/PITX3/REN/FOS/CYP1A1/TFF1/GAL/HNMT/PTK2B	9
GO:0036152	phosphatidylethanolamine acyl-chain remodeling	9/3144	26/18866	0.0204549	0.116289	0.0936063	PLBD1/PLAAT2/PLA2G10/PLA2G4A/PLA2G4C/PLAAT4/MBOAT2/LPCAT3/PLA2G4B	9
GO:0042403	thyroid hormone metabolic process	9/3144	26/18866	0.0204549	0.116289	0.0936063	SLC5A5/DIO2/FOXE1/DUOX1/DIO3/SULT1B1/DUOXA1/GATA3/IYD	9
GO:0060219	camera-type eye photoreceptor cell differentiation	9/3144	26/18866	0.0204549	0.116289	0.0936063	THY1/CABP4/DIO3/IHH/SOX8/SDK2/GNAT2/ROM1/NRL	9
GO:0072273	metanephric nephron morphogenesis	9/3144	26/18866	0.0204549	0.116289	0.0936063	GREM1/HES5/SOX8/FMN1/BMP4/SIX2/HES1/WNT4/STAT1	9
GO:0090025	regulation of monocyte chemotaxis	9/3144	26/18866	0.0204549	0.116289	0.0936063	GREM1/S100A14/DUSP1/LGMN/NBL1/PLA2G7/CCN3/SLIT2/CREB3	9
GO:0035313	wound healing, spreading of epidermal cells	7/3144	18/18866	0.0205737	0.116289	0.0936063	ACVRL1/PHLDB2/HBEGF/ITGA5/PTEN/AJUBA/MSX2	7
GO:0043031	negative regulation of macrophage activation	7/3144	18/18866	0.0205737	0.116289	0.0936063	ADGRF5/SYT11/PTPRC/LRFN5/TAFA3/NR1H3/ZC3H12A	7
GO:0048557	embryonic digestive tract morphogenesis	7/3144	18/18866	0.0205737	0.116289	0.0936063	RBPMS2/IHH/OVOL2/PDGFRA/SHH/SHOX2/SIX2	7
GO:0051023	regulation of immunoglobulin secretion	7/3144	18/18866	0.0205737	0.116289	0.0936063	TNFRSF4/CD40/IL6/IL33/RBP4/TNFSF4/HLA-E	7
GO:0051923	sulfation	7/3144	18/18866	0.0205737	0.116289	0.0936063	SULT1C2/SULT1A1/SULT1B1/SULT1A2/TPST2/TPST1/SULT1A3	7
GO:0060080	inhibitory postsynaptic potential	7/3144	18/18866	0.0205737	0.116289	0.0936063	ADORA2A/GRIK2/ABAT/IGSF9B/BDNF/NLGN3/RIMS1	7
GO:2001185	regulation of CD8-positive, alpha-beta T cell activation	7/3144	18/18866	0.0205737	0.116289	0.0936063	CD274/VSIR/SOCS1/SH3RF1/HLA-A/RUNX1/HLA-E	7
GO:0042326	negative regulation of phosphorylation	98/3144	484/18866	0.0205783	0.116289	0.0936063	THY1/DNAJC15/GREM1/TESC/HGF/PYCARD/SPINK1/SFRP1/EPHA1/PSCA/MARVELD3/CHRNA9/TNFAIP3/DUSP21/PTPRR/PTPRC/ADORA2A/NLRP12/RASIP1/BDKRB1/C1QL4/ENG/PTPRO/FABP4/DUSP1/CEACAM1/CDKN1A/SRCIN1/PTPRB/CDKN2D/RHOH/INHA/IGF1R/GBP1/INPP5J/BMP4/ACTN3/GPRC5A/CAMK2N1/PMEPA1/TLR4/RGS14/DACT1/SH3GL2/MLXIPL/LRRK2/OCLN/PPARGC1A/IGFBP3/IRAK3/MVP/CBLB/EMILIN1/INKA1/ANGPT1/INHBA/SOCS1/PTEN/SMAD7/DMTN/APC/CAMK2N2/APOE/ATF3/…	98
GO:0048659	smooth muscle cell proliferation	40/3144	175/18866	0.0205835	0.116289	0.0936063	CYBA/PTGS2/PTGIR/ALOX12/RBPMS2/MMP9/HTR1B/SMPD3/NPR1/AKR1B1/NPPC/EREG/THBS1/HES5/TGM2/NOTCH3/EDN1/PDE1A/TNFAIP3/IL6/NOS3/P2RY6/APOD/CDKN1A/PDGFB/BMP4/IL15/NR4A3/ELN/SERPINF2/IL12A/HPGD/PPARGC1A/HBEGF/IGFBP3/FGF2/PTEN/CCN3/STAT1/TGFB3	40
GO:1901568	fatty acid derivative metabolic process	40/3144	175/18866	0.0205835	0.116289	0.0936063	PTGS2/ALOX12/PON3/TYRP1/PTGS1/AVPR1A/PON1/DPEP1/ACSS3/CD74/PTGDS/CYP4F12/HMGCS2/ALOX15B/EDN1/ELOVL7/PLA2G10/GSTM1/GGT1/ACSL6/CYP1A1/GGT7/TLR2/PLA2G4A/ALOX12B/PLA2G4C/GGT5/CYP1B1/HPGD/CYP2S1/ELOVL3/EPHX1/DGAT2/OXCT2/PTGES/OXCT1/PTGR1/FAAH/PLA2G4B/CBR4	40
GO:0098773	skin epidermis development	23/3144	90/18866	0.0207087	0.11689	0.0940897	KRT17/TP63/FOXE1/DLL1/NGFR/SOX18/TGFB2/WNT10A/FOXQ1/KDF1/APCDD1/SHH/FGF7/SNAI1/PDGFA/HPSE/GAL/INHBA/LHX2/SAV1/HOXC13/MSX2/SOX21	23
GO:0032635	interleukin-6 production	39/3144	170/18866	0.0208089	0.116901	0.0940984	FOXJ1/CYBA/CD36/TSLP/SYT11/HGF/PYCARD/CD74/EREG/SPON2/TNFAIP3/IL6/MAPK13/POU2F2/FCER1G/TLR1/AFAP1L2/IL17D/NLRP12/IFIH1/ADCYAP1/IL33/TLR3/LGALS9/TLR2/TMEM106A/INAVA/TLR4/IRAK3/TNFSF4/NLRP10/IL37/HLA-B/CARD9/UCN/MYD88/ADORA2B/PTPN6/ZC3H12A	39
GO:0001779	natural killer cell differentiation	8/3144	22/18866	0.0208805	0.116901	0.0940984	PRDM1/PTPRC/RASGRP1/IL15/PIK3CD/TYRO3/TOX/TUSC2	8
GO:0033005	positive regulation of mast cell activation	8/3144	22/18866	0.0208805	0.116901	0.0940984	TSLP/FCER1G/GATA2/VAMP8/NR4A3/CD226/NECTIN2/ADORA2B	8
GO:0042359	vitamin D metabolic process	8/3144	22/18866	0.0208805	0.116901	0.0940984	CYP1A1/CYP24A1/GFI1/SNAI1/CYP27B1/LGMN/CYP27A1/CUBN	8
GO:0042438	melanin biosynthetic process	8/3144	22/18866	0.0208805	0.116901	0.0940984	DCT/TYRP1/SLC45A2/ZEB2/MFSD12/CTNS/MC1R/RAPGEF2	8
GO:0045061	thymic T cell selection	8/3144	22/18866	0.0208805	0.116901	0.0940984	CD74/ZAP70/DOCK2/PTPRC/SHH/GATA3/JAG2/TOX	8
GO:0051900	regulation of mitochondrial depolarization	8/3144	22/18866	0.0208805	0.116901	0.0940984	CCK/FZD9/ALOX12/DCN/HSH2D/IFI6/MLLT11/LRRK2	8
GO:0055093	response to hyperoxia	8/3144	22/18866	0.0208805	0.116901	0.0940984	PDPN/COL1A1/CYP1A1/CDKN1A/FAS/DNMT3B/POLB/CAV1	8
GO:0090189	regulation of branching involved in ureteric bud morphogenesis	8/3144	22/18866	0.0208805	0.116901	0.0940984	GREM1/HOXB7/SOX8/TACSTD2/BMP4/SIX2/WNT2B/SIX1	8
GO:0060760	positive regulation of response to cytokine stimulus	16/3144	57/18866	0.0211719	0.118425	0.0953255	TSLP/CD74/CASP1/EDN1/HPX/IFIH1/GFI1/TLR2/TLR4/CXCR4/CSF1/IRF7/IL1R1/TXK/NLRC5/IRF3	16
GO:0007565	female pregnancy	44/3144	196/18866	0.0212898	0.118732	0.0955727	PTGS2/ANGPT2/MMP9/RAMP2/AKR1B1/COL16A1/IHH/PSG9/PRDM1/PSG1/PAPPA/PSG6/PGF/FOS/THBD/ACVR1C/ADCYAP1/LGALS9/ADM/PTHLH/TIMP1/ACOD1/IGFBP2/CORIN/HPGD/HSD11B2/CTSV/STS/STC1/FOSB/DDR1/CYP27B1/JUNB/WNT4/ARHGDIB/OXTR/GJB2/ITGA5/UCN/OVGP1/PAM/TEAD3/TGFB3/APOL2	44
GO:0007431	salivary gland development	12/3144	39/18866	0.0213419	0.118732	0.0955727	HGF/TGM2/TFCP2L1/TGFB2/SEMA3C/SHH/FGF7/LAMA1/PDGFA/NKX3-1/TGFB3/POLB	12
GO:0030049	muscle filament sliding	12/3144	39/18866	0.0213419	0.118732	0.0955727	ACTN2/MYBPC3/TPM2/TNNC1/TNNT2/DES/ACTC1/TNNC2/NEB/ACTN3/TNNI3/MYL4	12
GO:0033275	actin-myosin filament sliding	12/3144	39/18866	0.0213419	0.118732	0.0955727	ACTN2/MYBPC3/TPM2/TNNC1/TNNT2/DES/ACTC1/TNNC2/NEB/ACTN3/TNNI3/MYL4	12
GO:1901021	positive regulation of calcium ion transmembrane transporter activity	12/3144	39/18866	0.0213419	0.118732	0.0955727	KCNE3/S100A1/P2RY6/JPH2/ATP1B1/HSPA2/HAP1/RYR2/ATP2A1/STAC/CACNB3/FGF14	12
GO:2000249	regulation of actin cytoskeleton reorganization	12/3144	39/18866	0.0213419	0.118732	0.0955727	FES/BAIAP2L2/ESAM/HCLS1/PDGFRA/IQGAP2/TEK/ARHGDIB/BAIAP2L1/PTK2B/RHOD/RAPGEF3	12
GO:0030219	megakaryocyte differentiation	25/3144	100/18866	0.0213849	0.118865	0.0956796	TESC/FAXDC2/H3C8/THBS1/H3C14/H3C15/H3C10/H4C8/H3C2/H3C13/H4C15/H3C6/MYL9/GATA2/H4C5/H4C9/NR4A3/SCIN/LOX/IL11/H4C14/AGO3/PTPN6/RUNX1/ZNF385A	25
GO:0060041	retina development in camera-type eye	35/3144	150/18866	0.0215605	0.119734	0.0963788	THY1/SERPINF1/IGFN1/TFAP2B/CABP4/DLL1/DIO3/IHH/ACVRL1/VSX1/GNAT1/SLC17A7/SLC17A8/DLL4/SOX8/TGFB2/CALB1/RAB11FIP4/ACHE/PDGFRA/PDE6A/DLX2/SDK2/LAMA1/SIX3/CYP1B1/TUB/GNAT2/RBP4/LHX2/ROM1/GPM6A/SLC4A5/NRL/IRX5	35
GO:0031532	actin cytoskeleton reorganization	26/3144	105/18866	0.0216152	0.119809	0.0964394	GPR65/NRK/FES/BAIAP2L2/PARVG/TRPV4/CASS4/CXADR/ESAM/HCLS1/CDC42BPG/PDGFRA/NEDD9/FGF7/IQGAP2/TEK/ARHGDIB/DMTN/BAIAP2L1/PTK2B/RHOD/WHAMM/PARVA/EZR/S1PR2/RAPGEF3	26
GO:0070169	positive regulation of biomineral tissue development	14/3144	48/18866	0.0216656	0.119809	0.0964394	FZD9/KL/ENAM/BMP2/AMTN/BMP4/ISG15/FBN2/LTF/WNT4/CCN1/ACVR2A/TGFB3/OSR2	14
GO:0110151	positive regulation of biomineralization	14/3144	48/18866	0.0216656	0.119809	0.0964394	FZD9/KL/ENAM/BMP2/AMTN/BMP4/ISG15/FBN2/LTF/WNT4/CCN1/ACVR2A/TGFB3/OSR2	14
GO:1900271	regulation of long-term synaptic potentiation	14/3144	48/18866	0.0216656	0.119809	0.0964394	CALB1/ADORA2A/ARC/IGSF11/FAM107A/NSG1/EPHA4/NLGN3/MME/AKAP5/LGMN/APOE/NRGN/CHRNA7	14
GO:0050769	positive regulation of neurogenesis	98/3144	485/18866	0.0216709	0.119809	0.0964394	FOXG1/SERPINF1/STMN2/DCT/EGR2/SLITRK1/ANKRD1/RASAL1/HGF/ISLR2/FES/NRCAM/CPNE5/TNFRSF1B/DMRTA2/WNT2/NGFR/TRPC6/LTK/BMP2/RND2/PARP6/TRPV2/NTN1/FKBP1B/NGF/UNC13A/IL6/SPINT1/SOX8/FOXO6/RNF112/ROBO2/CNTN1/OTP/NEURL1/SCARF1/ADCYAP1/SHH/FGF20/IL1RAPL1/GATA2/TLR2/GPRC5B/HAP1/DLX2/DUOXA1/BMP4/FN1/SERPINI1/SHOX2/BDNF/EPHA4/CXCR4/SEMA5A/ELL3/RGS14/CSF1/SKIL/HES1/SHANK1/RIMS1/MME/LRRC7/TOX/ZNF365/GJC2/PLXNC1…	98
GO:0038127	ERBB signaling pathway	34/3144	145/18866	0.0217	0.119863	0.096483	NRG1/FAM83A/EFEMP1/EPGN/MMP9/MATK/FAM83B/EREG/PIGR/PTPRR/AFAP1L2/PDE6G/GRB7/NEURL1/IFI6/CEACAM1/HAP1/GPRC5A/NRG4/SH3GL2/HBEGF/MVP/ERBB2/CBLB/LGMN/TGFA/BTC/GAREM1/PTK2B/DGKD/ITGA1/ERBB4/ZGPAT/PTK6	34
GO:0003281	ventricular septum development	20/3144	76/18866	0.0218862	0.120623	0.097095	STRA6/WNT11/PRDM1/SALL4/NOS3/TGFB2/ROBO2/XIRP2/BMP4/GJA5/HES1/GATA3/CCN1/SMAD7/HEY2/SAV1/SLIT2/EGLN1/HEG1/TBX3	20
GO:0072091	regulation of stem cell proliferation	20/3144	76/18866	0.0218862	0.120623	0.097095	FOXG1/DCT/DMRTA2/OVOL2/SOX18/PTPRC/KDF1/OTP/SHH/ACE/TAFA3/BDNF/SIX3/LRRK2/KITLG/LTBP3/AGO3/PIM1/CCNE1/TBX3	20
GO:0031623	receptor internalization	28/3144	115/18866	0.0218961	0.120623	0.097095	GREM1/CD36/SFRP4/HTR1B/RAMP2/CNTN2/FCER1G/ARC/ACHE/CEACAM1/HTR2B/ADM/MX1/MX2/ACKR3/EFNB2/PCSK9/SH3GL2/ITGB3/CXCL8/ANGPT1/ITGB2/SNCA/EZR/DLG4/RAB31/CD9/CAV1	28
GO:0009266	response to temperature stimulus	51/3144	233/18866	0.0221982	0.122179	0.0983473	DNAJA4/TRPA1/PTGS2/PLAC8/TCIM/HTR1B/FGF16/ST8SIA1/CRYAB/NGFR/CD34/LXN/THBS1/TRPV2/TRPV4/DRGX/NOS3/FOS/TRPM8/GRIK2/HSPA2/CDKN1A/SLC52A3/HTR2B/P2RX3/VGF/ADM/FGF1/HSPA1L/SLC12A5/ACOT11/MMP24/CD14/CXCR4/ASIC3/DNAJB4/ANO3/TP53INP1/PPARGC1A/MICB/EPHB1/UCP2/TRPV3/ERO1A/TFEC/ADRB1/STAC/CHORDC1/AKT1S1/HSPB8/METRNL	51
GO:0046942	carboxylic acid transport	73/3144	350/18866	0.0223316	0.122593	0.0986808	SLC1A7/SLC16A5/MPC1L/CCK/SLC6A15/STRA6/PDPN/ABCG2/SLC13A3/CD36/FABP3/AVPR1A/HTR1B/SLC38A4/SLC16A4/SLC38A8/SLC6A20/SLC27A6/THBS1/SLC6A17/SLC51B/SLC7A7/SLC10A4/NMUR2/EDN1/SLC17A7/SLC17A8/TRPC4/NMB/SLC6A11/PLA2G10/ADORA2A/PRAF2/FABP4/SV2A/ABAT/CEACAM1/ABCB4/SLC25A18/PLA2G4A/SLC11A1/ACE/SLC3A1/SLC26A1/BDNF/SLC47A1/NFKBIE/PPFIA2/RIMS1/SLC38A5/ABCB11/SLC27A3/ATP8B1/SLC27A2/SLC7A14/XK/SLC25A20/SLC25A21/…	73
GO:0030888	regulation of B cell proliferation	17/3144	62/18866	0.0224121	0.122593	0.0986808	CTLA4/TNFRSF4/CD74/CD40/MZB1/BST1/INPP5D/PTPRC/CDKN1A/BLK/BTK/TLR4/SLC39A10/PAWR/IRS2/AHR/PELI1	17
GO:0032233	positive regulation of actin filament bundle assembly	17/3144	62/18866	0.0224121	0.122593	0.0986808	GPR65/WNT11/SFRP1/EPHA1/SYNPO2/SYNPO2L/SERPINF2/ARHGEF5/WNT4/CCN2/SYNPO/SDC4/LIMCH1/TGFB3/RGCC/RAPGEF3/SWAP70	17
GO:0048488	synaptic vesicle endocytosis	17/3144	62/18866	0.0224121	0.122593	0.0986808	SYT11/SYT5/SLC17A7/SYP/MX1/MX2/SNAP91/SLC2A4/NLGN3/SH3GL2/STON2/LRRK2/NLGN4X/DNAJC6/SNCA/PACSIN1/SYNJ1	17
GO:0060393	regulation of pathway-restricted SMAD protein phosphorylation	17/3144	62/18866	0.0224121	0.122593	0.0986808	GREM1/BMPER/LEFTY1/BMP2/ACVRL1/TGFB2/ENG/INHA/BMP4/PMEPA1/EMILIN1/INHBA/SMAD7/GDF15/PBLD/ACVR2A/TGFB3	17
GO:0140238	presynaptic endocytosis	17/3144	62/18866	0.0224121	0.122593	0.0986808	SYT11/SYT5/SLC17A7/SYP/MX1/MX2/SNAP91/SLC2A4/NLGN3/SH3GL2/STON2/LRRK2/NLGN4X/DNAJC6/SNCA/PACSIN1/SYNJ1	17
GO:2000351	regulation of endothelial cell apoptotic process	17/3144	62/18866	0.0224121	0.122593	0.0986808	FGB/ANGPTL4/RAMP2/FGG/ITGA4/CD40/THBS1/CD160/TNFAIP3/SCG2/GATA2/SEMA5A/TEK/GATA3/ANGPT1/NDNF/RGCC	17
GO:0007249	I-kappaB kinase/NF-kappaB signaling	61/3144	286/18866	0.0225279	0.123118	0.0991031	CD36/CARD16/PYCARD/CD74/CD40/TGM2/TRAF1/CASP1/TNFAIP3/PPM1N/BIRC3/NLRP12/RELB/HTR2B/RHOH/TLR3/BTK/LGALS9/TLR2/GPRC5B/TMEM106A/INAVA/PLK2/TNFSF10/TLR4/CD14/CAPN3/TRIM21/LTF/TRIM34/OTUD7A/S100A4/LY96/OPTN/ANGPT1/PELI2/APOL3/CARD9/SHISA5/MAP3K14/CTH/FYN/C18orf32/MYD88/STAT1/TRIM8/TLE1/LIME1/AJUBA/NFKBID/NKIRAS1/WLS/PINK1/TRAF4/IRAK2/ZC3H12A/TBKBP1/PIDD1/IRF3/CACTIN/PELI1	61
GO:0006919	activation of cysteine-type endopeptidase activity involved in apoptotic process	22/3144	86/18866	0.0230462	0.125446	0.100977	CCK/BCL2L10/LCK/PYCARD/F3/NGFR/KHDC1L/NGF/COL4A3/NLRP1/NLRC4/NLRP12/ATP2A3/EGLN3/TNFSF15/TNFSF10/CTSH/NKX3-1/FAS/CRADD/SNCA/PIDD1	22
GO:0001914	regulation of T cell mediated cytotoxicity	11/3144	35/18866	0.0230552	0.125446	0.100977	PTPRC/IL7R/CEACAM1/IL12A/HLA-F/IL23A/HLA-B/MR1/NECTIN2/HLA-A/HLA-E	11
GO:0003203	endocardial cushion morphogenesis	11/3144	35/18866	0.0230552	0.125446	0.100977	BMP2/ACVRL1/NOS3/TGFB2/ROBO2/ENG/SNAI1/DCHS1/TBX2/HEY2/MSX2	11
GO:0007435	salivary gland morphogenesis	11/3144	35/18866	0.0230552	0.125446	0.100977	HGF/TGM2/TGFB2/SEMA3C/SHH/FGF7/LAMA1/PDGFA/NKX3-1/TGFB3/POLB	11
GO:1905606	regulation of presynapse assembly	11/3144	35/18866	0.0230552	0.125446	0.100977	LRRC4B/SLITRK1/MDGA1/CBLN1/IL1RAPL1/LRFN5/SLITRK6/NTNG2/SNCA/LRFN4/IL1RAP	11
GO:0050867	positive regulation of cell activation	86/3144	421/18866	0.0233091	0.126717	0.102	THY1/CTLA4/TNFRSF4/LCK/PDPN/SOX15/TSLP/IGF2/PYCARD/CD74/ZAP70/VNN1/CD40/EBI3/THBS1/IHH/VAV1/CD160/CD274/VTCN1/IL6/FCER1G/VSIR/BST1/INPP5D/PTPRC/RASGRP1/CD6/IL7R/HHLA2/SHH/CDKN1A/GATA2/IL33/RHOH/VAMP8/BTK/LGALS9/ADAM8/MPL/EGR3/PLA2G4A/IL15/EFNB2/NR4A3/TAFA3/CCDC88B/TLR4/IGFBP2/IL12A/PDCD1LG2/RAG1/HLA-F/HES1/CAPN3/LRRK2/GATA3/IL23A/TNFSF4/TNFSF9/TOX/SLC39A10/CCN2/ITGB2/CD86/SOCS1/TNFSF13/CD226/DMTN…	86
GO:0043949	regulation of cAMP-mediated signaling	15/3144	53/18866	0.0233854	0.127019	0.102243	FFAR4/GIPR/TCP11/MRAP2/ADCYAP1/RASD2/PDE4A/UCN/PDE11A/APLP1/GNAI1/PDE3A/RAPGEF2/PEX5L/CDC34	15
GO:0045123	cellular extravasation	18/3144	67/18866	0.023462	0.127101	0.102309	THY1/ITGA4/PIK3CG/XG/PLVAP/ITGB7/BST1/ADAM8/PECAM1/RIPOR2/PIK3CD/IL1R1/CCL28/ITGB2/FUT4/SELPLG/ITGA1/CD177	18
GO:0045670	regulation of osteoclast differentiation	18/3144	67/18866	0.023462	0.127101	0.102309	SFRP1/IL20/POU4F1/CLDN18/FOS/INPP5D/TLR3/TLR4/CSF1/LRRC17/GPR68/FSTL3/LTF/IL23A/TMEM178A/GPR137/UBASH3B/FBN1	18
GO:0046513	ceramide biosynthetic process	18/3144	67/18866	0.023462	0.127101	0.102309	ST6GALNAC5/SMPD3/SPTSSB/SPHK1/CERS1/ST3GAL5/ST6GALNAC6/DEGS2/B3GALT4/ALOX12B/FA2H/SPTLC3/CCN1/ST8SIA4/UGCG/SAMD8/SMPD1/ASAH2	18
GO:1901861	regulation of muscle tissue development	36/3144	156/18866	0.0234832	0.127105	0.102312	GREM1/NRG1/SOX15/DLL1/WNT2/BMP2/CYP26B1/CXADR/EDN1/TLL2/RBM24/JPH2/SHH/FGF20/BMP4/ACTN3/EFNB2/SHOX2/GLI1/RBP4/PPARGC1A/LOX/HDAC9/FZD7/KCNK2/FGF2/TBX2/PTEN/EPHB1/HEY2/SAV1/GATA6/SIX1/ERBB4/PIM1/RGS4	36
GO:0016331	morphogenesis of embryonic epithelium	35/3144	151/18866	0.0236959	0.128032	0.103059	TP63/GREM1/ALX1/GRHL3/TBX18/GRHL2/WNT2/SFRP1/HES5/OVOL2/ST14/SALL4/TRIM71/SPINT1/SOX8/TGFB2/KDF1/SULF1/SHH/RDH10/ADM/BMP4/GATA3/SPINT2/JAG2/WNT4/SHROOM3/ZEB2/WNT2B/SDC4/WNT7B/LHX2/VASP/SIX1/PDX1	35
GO:2001056	positive regulation of cysteine-type endopeptidase activity	35/3144	151/18866	0.0236959	0.128032	0.103059	CCK/BCL2L10/LCK/ALOX12/PYCARD/GRIN1/FOXL2/F3/NGFR/KHDC1L/AIM2/CASP1/NGF/COL4A3/NLRP1/ACVR1C/NLRC4/NLRP12/ATP2A3/EGLN3/LGALS9/TNFSF15/TNFSF10/CTSH/CCN1/NKX3-1/CCN2/CARD9/LGMN/FAS/CRADD/FYN/SNCA/CTSD/PIDD1	35
GO:0042088	T-helper 1 type immune response	13/3144	44/18866	0.0237595	0.128041	0.103066	EBI3/SEMA4A/RELB/IL33/PLA2G4A/SLC11A1/TLR4/IL12A/IL1R1/IL23A/TNFSF4/NLRP10/IL1RL1	13
GO:0044060	regulation of endocrine process	13/3144	44/18866	0.0237595	0.128041	0.103066	KISS1/POMC/HCAR2/REN/FOXL2/INHA/GJA5/TACR2/AGTR1/GAL/NKX3-1/INHBA/UCN	13
GO:0044091	membrane biogenesis	13/3144	44/18866	0.0237595	0.128041	0.103066	SYT11/CLIP3/IL1RAPL1/NLGN3/CDH2/NLGN4X/CAV2/DMKN/PTEN/RFTN1/UGCG/PEX11A/CAV1	13
GO:0045089	positive regulation of innate immune response	47/3144	213/18866	0.0238298	0.128308	0.103281	ICAM2/MUC2/PYCARD/PSMA8/EREG/GBP5/MUC16/VAV1/AIM2/CD160/MUC12/MUC1/HPX/FCER1G/CADM1/MUC5AC/MUC4/NLRC4/RASGRP1/MUC13/MUC3A/RELB/ADAM8/TLR4/MUC20/IL12A/IRF7/PSMB9/RAET1G/HLA-F/RAET1E/COCH/LAG3/SH2D1B/MUC15/TXK/CARD9/CD226/NLRC5/FYN/PSMB8/NECTIN2/ICAM3/NRAS/HEXIM1/IRF3/HLA-E	47
GO:0042542	response to hydrogen peroxide	34/3144	146/18866	0.0238876	0.128508	0.103441	TRPA1/HBA1/LCN2/HGF/MAP1LC3A/SMPD3/GPR37L1/CRYAB/HBA2/COL1A1/TRPC6/FKBP1B/TNFAIP3/IL6/SPHK1/MAPK13/RNF112/MB/DUSP1/TXNIP/AQP1/NR4A3/CYP1B1/LRRK2/PAWR/PTK2B/RHOB/GPR37/FYN/STAT1/STK26/PINK1/KDM6B/MET	34
GO:0007215	glutamate receptor signaling pathway	25/3144	101/18866	0.0240513	0.128783	0.103663	ACTN2/SSTR1/GRM5/GRIN3B/GRIN1/UNC13A/GRIN2D/ARC/GRIK2/GRIA4/GRIA3/GRIK5/NLGN3/RGS9/SHANK1/PPARGC1A/LRRC7/MAPK8IP2/GRM1/PTK2B/FYN/CDK5R1/PINK1/DLG4/SULT1A3	25
GO:0042102	positive regulation of T cell proliferation	25/3144	101/18866	0.0240513	0.128783	0.103663	IGF2/PYCARD/ZAP70/EBI3/CD274/VTCN1/IL6/PTPRC/CD6/HHLA2/SHH/LGALS9/IL15/CCDC88B/IGFBP2/IL12A/PDCD1LG2/HES1/IL23A/TNFSF4/TNFSF9/CD86/GPAM/HLA-A/HLA-E	25
GO:0006493	protein O-linked glycosylation	26/3144	106/18866	0.024231	0.128783	0.103663	GALNT5/MUC2/B3GNT8/C1GALT1C1L/MUC16/MUC12/MUC1/MUC5AC/MUC4/MUC13/MUC3A/GALNT9/B3GNT3/IL15/GCNT3/MUC20/MUC15/CRPPA/OGA/GALNT1/B3GNT2/B3GNT7/DPM3/LARGE2/SLC35C1/EOGT	26
GO:0009636	response to toxic substance	54/3144	250/18866	0.0242642	0.128783	0.103663	GPX2/GPX3/MAOB/MT1E/PTGS2/HBA1/LCN2/ABCG2/CD36/PON3/PTGS1/PDZK1/PON1/DUOX1/GPX7/HBA2/MT1M/CDH1/NOS3/CLDN1/FOS/CYGB/CERS1/GSTM1/AKR7A3/TRPM6/CYP1A1/SLC15A2/MT1F/CDKN1A/TLR2/AKR1B10/SOD3/GSTO2/CYP1B1/TP53INP1/IYD/GJC2/TTPA/EPHX1/GCH1/APOE/PXDNL/TXNDC17/SLC30A4/AHR/SLC22A5/PINK1/MTARC2/PIM1/KDM6B/RALBP1/DNMT3B/SLC30A1	54
GO:0046887	positive regulation of hormone secretion	31/3144	131/18866	0.0243057	0.128783	0.103663	KISS1/NNAT/FGB/FFAR4/SLC30A8/CFTR/HCAR2/GCK/FGG/FOXL2/ILDR1/EDN1/GIPR/NMB/PFKFB2/ADCYAP1/ABAT/BLK/VAMP8/INHA/RBP4/GPR68/GAL/NKX3-1/NKX6-1/INHBA/UCN/IRS2/OXCT1/C2CD2L/PDX1	31
GO:1904427	positive regulation of calcium ion transmembrane transport	19/3144	72/18866	0.0243415	0.128783	0.103663	THY1/KCNE3/F2RL3/S100A1/P2RY6/BDKRB1/JPH2/ATP1B1/HSPA2/CXCL11/HAP1/CAPN3/RYR2/GJC2/ATP2A1/SNCA/STAC/CACNB3/FGF14	19
GO:0061387	regulation of extent of cell growth	27/3144	111/18866	0.024347	0.128783	0.103663	ISLR2/NRCAM/RND2/TRPV2/NTN1/NGF/ARHGAP4/SEMA6B/SEMA4A/SEMA3G/SEMA3C/FN1/DRAXIN/BDNF/SEMA5A/MAP2/L1CAM/NKX6-1/EPHA7/SEMA4G/APOE/RTN4R/CRABP2/CDK5R1/SEMA6C/CDKL3/SEMA3B	27
GO:0002604	regulation of dendritic cell antigen processing and presentation	5/3144	11/18866	0.0244588	0.128783	0.103663	CD74/THBS1/FGL2/SLC11A1/CD68	5
GO:0007614	short-term memory	5/3144	11/18866	0.0244588	0.128783	0.103663	SERPINF1/CALB1/PTCHD1/SLC2A4/CHRNA7	5
GO:0018401	peptidyl-proline hydroxylation to 4-hydroxy-L-proline	5/3144	11/18866	0.0244588	0.128783	0.103663	EGLN3/P4HA3/ERO1A/P4HA2/EGLN1	5
GO:0032276	regulation of gonadotropin secretion	5/3144	11/18866	0.0244588	0.128783	0.103663	KISS1/FOXL2/INHA/TACR2/INHBA	5
GO:0032754	positive regulation of interleukin-5 production	5/3144	11/18866	0.0244588	0.128783	0.103663	TSLP/IL33/GATA3/IL1RL1/IL1RAP	5
GO:0035090	maintenance of apical/basal cell polarity	5/3144	11/18866	0.0244588	0.128783	0.103663	WNT11/LIN7A/ANK1/LHX2/LIN7B	5
GO:0042135	neurotransmitter catabolic process	5/3144	11/18866	0.0244588	0.128783	0.103663	MAOB/ACHE/ABAT/LRTOMT/HNMT	5
GO:0045060	negative thymic T cell selection	5/3144	11/18866	0.0244588	0.128783	0.103663	CD74/ZAP70/DOCK2/PTPRC/SHH	5
GO:0045199	maintenance of epithelial cell apical/basal polarity	5/3144	11/18866	0.0244588	0.128783	0.103663	WNT11/LIN7A/ANK1/LHX2/LIN7B	5
GO:0048875	chemical homeostasis within a tissue	5/3144	11/18866	0.0244588	0.128783	0.103663	ADGRF5/RCN3/EPAS1/NAPSA/CTSH	5
GO:0060272	embryonic skeletal joint morphogenesis	5/3144	11/18866	0.0244588	0.128783	0.103663	HYAL1/COL2A1/BMP4/SHOX2/OSR2	5
GO:0060281	regulation of oocyte development	5/3144	11/18866	0.0244588	0.128783	0.103663	NPPC/BNC1/PDE5A/PDE3A/NPR2	5
GO:0060439	trachea morphogenesis	5/3144	11/18866	0.0244588	0.128783	0.103663	RSPO2/SHH/BMP4/WNT7B/HOXA5	5
GO:0070757	interleukin-35-mediated signaling pathway	5/3144	11/18866	0.0244588	0.128783	0.103663	IL12RB2/EBI3/IL12A/STAT4/STAT1	5
GO:0097090	presynaptic membrane organization	5/3144	11/18866	0.0244588	0.128783	0.103663	CNTN2/IL1RAPL1/NLGN3/NLGN4X/PTEN	5
GO:0150104	transport across blood-brain barrier	5/3144	11/18866	0.0244588	0.128783	0.103663	ABCB1/ABCG2/CD36/SLC22A1/APOE	5
GO:1903011	negative regulation of bone development	5/3144	11/18866	0.0244588	0.128783	0.103663	GREM1/CLDN18/RFLNB/LTF/FBN1	5
GO:1905879	regulation of oogenesis	5/3144	11/18866	0.0244588	0.128783	0.103663	NPPC/BNC1/PDE5A/PDE3A/NPR2	5
GO:0008045	motor neuron axon guidance	10/3144	31/18866	0.0247312	0.129776	0.104462	EGR2/NTN1/SLIT1/RHOH/EPHA4/TMEFF1/ERBB2/SLIT2/LAMC2/KIF5C	10
GO:0050974	detection of mechanical stimulus involved in sensory perception	10/3144	31/18866	0.0247312	0.129776	0.104462	TRPA1/COL11A1/CHRNA9/PDZD7/LHFPL5/CXCR4/ASIC3/TMC1/FYN/CACNB3	10
GO:0070229	negative regulation of lymphocyte apoptotic process	10/3144	31/18866	0.0247312	0.129776	0.104462	CD74/HSH2D/ARG2/IL7R/BMP4/RAG1/SLC39A10/TSC22D3/IRS2/GPAM	10
GO:0099068	postsynapse assembly	10/3144	31/18866	0.0247312	0.129776	0.104462	LRRC4B/CBLN1/NLGN3/SHANK1/CDH2/NTNG2/NLGN4X/PTEN/LRFN4/IL1RAP	10
GO:0002886	regulation of myeloid leukocyte mediated immunity	16/3144	58/18866	0.0248436	0.130255	0.104848	FES/UNC13D/FCER1G/GATA2/BLK/VAMP8/BTK/LGALS9/CXCL6/C3/ADGRE2/ITGB2/IL13RA2/ADORA2B/HLA-E/CD177	16
GO:0098739	import across plasma membrane	36/3144	157/18866	0.0257236	0.134755	0.10847	SLC12A3/KCNJ9/HCN2/SLC6A20/KCNJ8/SLC2A5/THBS1/KCNH2/TRPV2/SLC8A2/TRPV4/ATP1B1/SLC15A2/KCNJ2/KCNJ12/KCNK9/SLC12A5/ABCC9/SLC47A1/SLC39A10/SLC9A5/SLC43A2/IRS2/TRPV3/FYN/WNK2/SLC5A2/KCNJ14/SLC12A6/SLC7A2/SLC39A8/SLC12A2/SLC1A6/SLC12A8/RGS4/SLC30A1	36
GO:0003254	regulation of membrane depolarization	14/3144	49/18866	0.025812	0.134876	0.108567	CCK/FZD9/ALOX12/DCN/HSH2D/CACNA1G/IFI6/MLLT11/GJA5/SCN3B/LRRK2/FHL1/SMAD7/FGF12	14
GO:0030850	prostate gland development	14/3144	49/18866	0.025812	0.134876	0.108567	TP63/SERPINF1/PSAPL1/ID4/SFRP1/ALOX15B/CRIP1/SULF1/SHH/BMP4/HOXD13/GLI1/NKX3-1/PTEN	14
GO:2000107	negative regulation of leukocyte apoptotic process	14/3144	49/18866	0.025812	0.134876	0.108567	CD74/HSH2D/ARG2/FCER1G/HCLS1/IL7R/BMP4/IRF7/RAG1/SLC39A10/KITLG/TSC22D3/IRS2/GPAM	14
GO:0032147	activation of protein kinase activity	69/3144	331/18866	0.02599	0.135021	0.108684	GREM1/NRG1/WNT11/SBK2/NRK/EPGN/HGF/AGAP2/CD74/THBS1/BMP2/BIRC7/CSPG4/NGF/SAA1/TGFB2/PTPRC/PDE6G/PDGFB/TLR3/TF/TNFSF15/GPRC5B/FGF1/BMP4/INAVA/SLC11A1/GPRC5A/TLR4/CXCR4/MUC20/AVPI1/LRRK2/ITGB3/SHC2/IL23A/IGFBP6/CARD14/ANGPT1/MAP3K6/GRM1/FGF2/DYNAP/CD86/SOCS1/UCN/TGFA/MAP3K21/PTK2B/GDF15/MAP3K14/WNT7B/GHR/CDK5R1/PAK6/DUSP5/ITGA1/MAP2K3/PINK1/ADORA2B/TRAF4/IRAK2/S1PR2/CHRNA7/TGFB3/RGCC/MAP3K9/MAP3K2/…	69
GO:0000183	rDNA heterochromatin assembly	12/3144	40/18866	0.0259923	0.135021	0.108684	H3C8/H3C14/H3C15/H3C10/H4C8/H3C2/H3C13/H4C15/H3C6/H4C5/H4C9/H4C14	12
GO:0002714	positive regulation of B cell mediated immunity	12/3144	40/18866	0.0259923	0.135021	0.108684	CD40/HPX/FCER1G/PTPRC/BTK/C3/TNFSF4/TNFSF13/CD226/SHLD1/NECTIN2/HLA-E	12
GO:0002891	positive regulation of immunoglobulin mediated immune response	12/3144	40/18866	0.0259923	0.135021	0.108684	CD40/HPX/FCER1G/PTPRC/BTK/C3/TNFSF4/TNFSF13/CD226/SHLD1/NECTIN2/HLA-E	12
GO:0030501	positive regulation of bone mineralization	12/3144	40/18866	0.0259923	0.135021	0.108684	FZD9/KL/BMP2/BMP4/ISG15/FBN2/LTF/WNT4/CCN1/ACVR2A/TGFB3/OSR2	12
GO:0034142	toll-like receptor 4 signaling pathway	12/3144	40/18866	0.0259923	0.135021	0.108684	S100A14/TRIL/TNFAIP3/PIK3AP1/ACOD1/TLR4/CD14/LTF/LY96/ITGB2/NR1H3/PELI1	12
GO:0042417	dopamine metabolic process	12/3144	40/18866	0.0259923	0.135021	0.108684	MAOB/NPR1/TGFB2/ABAT/MOXD1/LRTOMT/NR4A2/ITGB2/GCH1/GPR37/SNCA/SULT1A3	12
GO:2000514	regulation of CD4-positive, alpha-beta T cell activation	17/3144	63/18866	0.0260681	0.135273	0.108887	CD160/IRF4/ARG2/CD274/VSIR/LOXL3/LGALS9/GATA3/IL23A/TNFSF4/CD86/SOCS1/SMAD7/SH3RF1/NFKBID/ZC3H12A/RUNX1	17
GO:0051781	positive regulation of cell division	22/3144	87/18866	0.0261353	0.135273	0.108887	CENPV/LBH/IGF2/MAP10/EREG/GKN1/PGF/TGFB2/SHH/PDGFB/HTR2B/FGF1/FGF7/AURKC/PDGFA/FGF2/NKX3-1/TGFA/BTC/GAREM1/CDC14A/TGFB3	22
GO:0060291	long-term synaptic potentiation	22/3144	87/18866	0.0261353	0.135273	0.108887	SLC8A2/SYT12/CALB1/ADORA2A/GRIN2D/ARC/IGSF11/FAM107A/NSG1/PLK2/EPHA4/RGS14/NLGN3/SHANK1/MME/AKAP5/PTEN/LGMN/APOE/PTK2B/NRGN/CHRNA7	22
GO:2001057	reactive nitrogen species metabolic process	22/3144	87/18866	0.0261353	0.135273	0.108887	PTGS2/CD36/ACP5/CD34/EDN1/ARG2/NOS3/TLR2/TMEM106A/TLR4/CYP1B1/ITGB2/GCH1/GLA/PTK2B/CLU/SLC7A2/MTARC2/ZC3H12A/DDAH2/NOS1AP/CAV1	22
GO:0001556	oocyte maturation	9/3144	27/18866	0.0262593	0.135273	0.108887	DAZL/NPPC/EREG/REC8/BNC1/PTK2B/PDE3A/NPR2/BRCA2	9
GO:0001562	response to protozoan	9/3144	27/18866	0.0262593	0.135273	0.108887	CD40/IRF4/VTCN1/SLC11A1/CCDC88B/IL12A/GBP4/BATF2/MYD88	9
GO:0003148	outflow tract septum morphogenesis	9/3144	27/18866	0.0262593	0.135273	0.108887	TGFB2/ROBO2/ENG/SEMA3C/BMP4/TBX2/GATA6/PARVA/MSX2	9
GO:0034389	lipid droplet organization	9/3144	27/18866	0.0262593	0.135273	0.108887	PTGFRN/CIDEC/BSCL2/PLIN5/PLA2G4C/PNPLA2/CDS1/ZFYVE1/SQLE	9
GO:0036037	CD8-positive, alpha-beta T cell activation	9/3144	27/18866	0.0262593	0.135273	0.108887	CD274/VSIR/EOMES/TOX/SOCS1/SH3RF1/HLA-A/RUNX1/HLA-E	9
GO:0048799	animal organ maturation	9/3144	27/18866	0.0262593	0.135273	0.108887	GREM1/FGFR3/BMP2/PHOSPHO1/RFLNB/DCHS1/LTF/GATA3/FAT4	9
GO:0002687	positive regulation of leukocyte migration	33/3144	142/18866	0.0264722	0.136256	0.109679	THY1/CCL20/TNFSF18/PYCARD/CD74/ITGA4/S100A14/THBS1/XG/TRPV4/EDN1/PLVAP/PGF/IL6/BDKRB1/LGALS9/ADAM8/IL12A/CSF1/RIPOR2/IL1R1/GPSM3/IL23A/CXCL8/KITLG/FUT4/LGMN/PLA2G7/PTK2B/TMEM102/DYSF/CREB3/SWAP70	33
GO:0031341	regulation of cell killing	23/3144	92/18866	0.0265027	0.1363	0.109714	KRT6A/VAV1/CD160/CADM1/PTPRC/RASGRP1/IL7R/CR1L/CFH/CEACAM1/LGALS9/CXCL6/IL12A/HLA-F/RAET1E/IL23A/LAG3/HLA-B/MR1/CD226/NECTIN2/HLA-A/HLA-E	23
GO:0060401	cytosolic calcium ion transport	40/3144	178/18866	0.0266547	0.136967	0.110251	THY1/CYBA/TRPA1/LCK/F2RL3/GRIN1/JPH4/HTR2C/JPH3/TRPV2/SLC8A2/TRPV4/FKBP1B/P2RY6/PTPRC/GRIN2D/BDKRB1/ATP2A3/JPH2/CXCL11/HTR2B/P2RX3/HAP1/JPH1/RGS9/CAPN3/TMEM38A/RYR2/FGF2/CCN2/PTK2B/TRPV3/FYN/SNCA/ERO1A/LIME1/UBASH3B/PTPN6/CACNB3/CAV1	40
GO:0050764	regulation of phagocytosis	24/3144	97/18866	0.0267765	0.137479	0.110663	CYBA/IL2RG/C4BPB/CD36/C4BPA/SYT11/PYCARD/DOCK2/PRKCG/SPHK1/FCER1G/PTPRC/GATA2/TLR2/IL15/SLC11A1/C3/C2/TUB/MFGE8/ITGAV/PTEN/DYSF/RAB31	24
GO:0033209	tumor necrosis factor-mediated signaling pathway	39/3144	173/18866	0.0270388	0.138315	0.111336	TNFRSF4/CARD16/TNFSF18/CCDC3/PYCARD/LTB/PSMA8/TNFRSF1B/CD40/AIM2/TRAF1/CASP1/CLDN18/TNFRSF11B/PLVAP/TNFAIP3/SPHK1/TNFRSF6B/BIRC3/H2BC11/CLIP3/TNFRSF8/TNFSF15/PSMB9/TNFRSF9/TNFSF4/TNFSF9/CARD14/TNFSF13/FAS/PTK2B/MAP3K14/PSMB8/TXNDC17/STAT1/KRT8/TAX1BP1/TRAF4/TMSB4X	39
GO:0048660	regulation of smooth muscle cell proliferation	39/3144	173/18866	0.0270388	0.138315	0.111336	CYBA/PTGS2/PTGIR/ALOX12/RBPMS2/MMP9/HTR1B/SMPD3/NPR1/AKR1B1/NPPC/EREG/THBS1/HES5/TGM2/NOTCH3/EDN1/PDE1A/TNFAIP3/IL6/NOS3/P2RY6/APOD/CDKN1A/PDGFB/BMP4/IL15/NR4A3/ELN/SERPINF2/IL12A/HPGD/PPARGC1A/HBEGF/IGFBP3/FGF2/PTEN/STAT1/TGFB3	39
GO:0051928	positive regulation of calcium ion transport	29/3144	122/18866	0.0270807	0.138315	0.111336	THY1/KCNE3/F2RL3/GRIN1/TRPC6/S100A1/TRPV2/P2RY6/BDKRB1/JPH2/ATP1B1/HSPA2/CXCL11/PDGFB/P2RX3/HAP1/STC1/CAPN3/RYR2/GJC2/ATP2A1/UCN/TRPV3/SNCA/ORAI1/STAC/CACNB3/FGF14/CAV1	29
GO:0050905	neuromuscular process	26/3144	107/18866	0.0270853	0.138315	0.111336	STRA6/FOXS1/COMP/CHRNA1/GRIN1/JPH4/JPH3/POU4F1/USH1G/HOXD10/ADORA2A/GRIN2D/HOXC10/HOXA1/CSMD1/NR4A3/SLITRK6/GM2A/SHANK1/MYO7A/GCH1/PTEN/UCN/FGF12/PRRT2/DLG4	26
GO:0072577	endothelial cell apoptotic process	18/3144	68/18866	0.0270853	0.138315	0.111336	FGB/ANGPTL4/RAMP2/FGG/ITGA4/CD40/THBS1/CD160/TNFAIP3/COL4A3/SCG2/GATA2/SEMA5A/TEK/GATA3/ANGPT1/NDNF/RGCC	18
GO:0014902	myotube differentiation	28/3144	117/18866	0.0271347	0.138315	0.111336	AVPR1A/PTGFRN/PLPP7/CYP26B1/ANKRD2/ADGRB1/RBM24/SHH/BARX2/SHOX2/MYORG/BDNF/RIPOR2/PLEKHO1/DMPK/HDAC9/MAMSTR/EHD2/ERVW-1/XK/CAV2/GDF15/CCN3/TANC1/SIX1/RBM38/BHLHE41/CD9	28
GO:1901214	regulation of neuron death	67/3144	321/18866	0.0272041	0.138315	0.111336	SERPINF1/FZD9/TFAP2B/PITX3/AGAP2/GRIN1/TNFRSF1B/CD34/POU4F1/CRLF1/NGF/PRKCG/GPNMB/FOS/TGFB2/ADORA2A/FOXQ1/EGR1/GRIK2/FGF20/EGLN3/ADAM8/EFNB2/GRIK5/NR4A3/TLDC2/DRAXIN/BDNF/TLR4/RETREG1/PCSK9/CSF1/DHCR24/HLA-F/LRRK2/GATA3/PPARGC1A/SARM1/TYRO3/NR4A2/ANGPT1/ITGB2/EPHA7/VSTM2L/UCN/LGMN/EPHB1/APOE/NDNF/PTK2B/RRAS2/FYN/SNCA/CDK5R1/EGLN1/CLU/SIX1/ITGA1/PINK1/TIGAR/CHRNA7/AKT1S1/TGFB3/NSMF/CDC34/SULT1A3/Z…	67
GO:0034134	toll-like receptor 2 signaling pathway	6/3144	15/18866	0.027328	0.138315	0.111336	CYBA/TNFAIP3/TLR1/TLR2/PIK3AP1/ACOD1	6
GO:0035635	entry of bacterium into host cell	6/3144	15/18866	0.027328	0.138315	0.111336	KRT6A/CDH1/ITGAV/CXCL8/MET/CAV1	6
GO:0038065	collagen-activated signaling pathway	6/3144	15/18866	0.027328	0.138315	0.111336	MUSK/COL1A1/COL4A3/DDR1/UBASH3B/OSCAR	6
GO:0042574	retinal metabolic process	6/3144	15/18866	0.027328	0.138315	0.111336	CYP27C1/RDH10/CYP1B1/DHRS13/SDR16C5/BCO2	6
GO:0051608	histamine transport	6/3144	15/18866	0.027328	0.138315	0.111336	EDN1/CSF2/ADCYAP1/VAMP8/BTK/SLC29A4	6
GO:2001028	positive regulation of endothelial cell chemotaxis	6/3144	15/18866	0.027328	0.138315	0.111336	FGF16/SEMA5A/FGF2/LGMN/TMSB4X/MET	6
GO:2001044	regulation of integrin-mediated signaling pathway	6/3144	15/18866	0.027328	0.138315	0.111336	BST1/LOXL3/TIMP1/DMTN/CD177/LIMS2	6
GO:0006582	melanin metabolic process	8/3144	23/18866	0.027453	0.138315	0.111336	DCT/TYRP1/SLC45A2/ZEB2/MFSD12/CTNS/MC1R/RAPGEF2	8
GO:0006590	thyroid hormone generation	8/3144	23/18866	0.027453	0.138315	0.111336	SLC5A5/DIO2/FOXE1/DUOX1/DIO3/DUOXA1/GATA3/IYD	8
GO:0035812	renal sodium excretion	8/3144	23/18866	0.027453	0.138315	0.111336	EDNRB/AVPR1A/NPR1/EDN1/ADORA2A/CORIN/AGTR1/SPX	8
GO:0050860	negative regulation of T cell receptor signaling pathway	8/3144	23/18866	0.027453	0.138315	0.111336	THY1/CD160/CEACAM1/GBP1/UBASH3A/PAWR/PTPN6/EZR	8
GO:0050951	sensory perception of temperature stimulus	8/3144	23/18866	0.027453	0.138315	0.111336	TRPA1/LXN/TRPM8/GRIK2/MMP24/CXCR4/ASIC3/EPHB1	8
GO:0070977	bone maturation	8/3144	23/18866	0.027453	0.138315	0.111336	GREM1/FGFR3/BMP2/PHOSPHO1/RFLNB/DCHS1/LTF/FAT4	8
GO:0072170	metanephric tubule development	8/3144	23/18866	0.027453	0.138315	0.111336	HES5/SOX8/CALB1/HES1/WNT4/FAT4/WNT7B/STAT1	8
GO:0097150	neuronal stem cell population maintenance	8/3144	23/18866	0.027453	0.138315	0.111336	DLL1/HES5/IGF2BP1/PRRX1/MMP24/JAG1/HES1/CDH2	8
GO:1900017	positive regulation of cytokine production involved in inflammatory response	8/3144	23/18866	0.027453	0.138315	0.111336	IL17B/GBP5/IL6/IL17D/CD6/TLR4/GPSM3/MYD88	8
GO:0030834	regulation of actin filament depolymerization	15/3144	54/18866	0.027537	0.138625	0.111586	ACTN2/VILL/SPTBN5/SEMA5A/CARMIL2/SCIN/IQANK1/DMTN/SH3BP1/CAPG/SPTB/SPTBN4/RDX/SWAP70/LIMA1	15
GO:0002709	regulation of T cell mediated immunity	19/3144	73/18866	0.0279195	0.139903	0.112614	TNFRSF1B/IL6/PTPRC/RSAD2/IL7R/CEACAM1/IL12A/HLA-F/IL1R1/GATA3/IL23A/TNFSF4/HLA-B/MR1/SMAD7/FZD5/NECTIN2/HLA-A/HLA-E	19
GO:0070227	lymphocyte apoptotic process	19/3144	73/18866	0.0279195	0.139903	0.112614	CD74/HSH2D/BIRC7/ARG2/CD274/IL7R/BLK/BTK/LGALS9/ADAM8/BMP4/RAG1/SLC39A10/PTEN/FAS/TSC22D3/IRS2/GPAM/NFKBID	19
GO:0010744	positive regulation of macrophage derived foam cell differentiation	7/3144	19/18866	0.0279942	0.139903	0.112614	CD36/MSR1/ALOX15B/CSF2/PLA2G10/AGTR1/CSF1	7
GO:0032026	response to magnesium ion	7/3144	19/18866	0.0279942	0.139903	0.112614	SMPD3/THBS1/TNFRSF11B/CD14/SNCA/SLC41A1/FBP1	7
GO:0046485	ether lipid metabolic process	7/3144	19/18866	0.0279942	0.139903	0.112614	LPCAT2/AGMO/PLA2G4A/LIPE/PLA2G4C/PLA2G7/TMEM86B	7
GO:0061081	positive regulation of myeloid leukocyte cytokine production involved in immune response	7/3144	19/18866	0.0279942	0.139903	0.112614	CD36/CD74/SPON2/FCER1G/GPRC5B/NR4A3/TLR4	7
GO:0072077	renal vesicle morphogenesis	7/3144	19/18866	0.0279942	0.139903	0.112614	GREM1/SOX8/FMN1/BMP4/SIX2/WNT4/STAT1	7
GO:0098543	detection of other organism	7/3144	19/18866	0.0279942	0.139903	0.112614	SSC5D/TLR1/NLRC4/TLR2/TLR4/HLA-B/HLA-A	7
GO:0098911	regulation of ventricular cardiac muscle cell action potential	7/3144	19/18866	0.0279942	0.139903	0.112614	KCNE3/JUP/DSP/RYR2/PKP2/NOS1AP/CAV1	7
GO:0007369	gastrulation	42/3144	189/18866	0.0280524	0.140081	0.112757	VTN/FOXC2/WNT11/ATOH8/COL11A1/MMP9/ITGA4/SFRP1/ITGA7/MMP15/IL1RN/MESP2/DUSP1/BMP4/FN1/COL7A1/EOMES/SNAI1/NR4A3/AMOT/PHLDB2/SIX2/ETS2/LAMB3/HNF4A/ITGB3/ITGAV/FZD7/ITGA5/INHBA/ITGB2/SCX/COL8A1/GATA6/DUSP5/TBX6/WLS/PHLDB1/ACVR2A/KDM6B/ITGB5/FOXC1	42
GO:0002755	MyD88-dependent toll-like receptor signaling pathway	11/3144	36/18866	0.0283392	0.140832	0.113362	CD36/TLR1/BTK/TLR2/TLR4/CD14/IRF7/IRAK3/LY96/MYD88/IRAK2	11
GO:0003382	epithelial cell morphogenesis	11/3144	36/18866	0.0283392	0.140832	0.113362	GRHL2/IHH/ST14/COL15A1/PECAM1/STC1/SPINT2/NOTCH4/FRMD6/HEG1/MET	11
GO:0033280	response to vitamin D	11/3144	36/18866	0.0283392	0.140832	0.113362	AQP3/PTGS2/FES/SFRP1/ALPL/CYP24A1/CDKN2D/IL15/STC1/CYP27B1/PIM1	11
GO:0071402	cellular response to lipoprotein particle stimulus	11/3144	36/18866	0.0283392	0.140832	0.113362	CD36/SMPD3/FCER1G/TLR4/CD68/ITGB2/ABCA1/APOE/MYD88/ADTRP/CD9	11
GO:0097484	dendrite extension	11/3144	36/18866	0.0283392	0.140832	0.113362	OSTN/RASAL1/CPNE5/UNC13A/BDNF/CXCR4/SH3GL2/RIMS1/SYT17/CDKL3/LLPH	11
GO:1905332	positive regulation of morphogenesis of an epithelium	11/3144	36/18866	0.0283392	0.140832	0.113362	GREM1/ALOX12/HOXB7/WNT2/SOX8/BMP4/GATA3/WNT4/WNT2B/STOX1/SIX1	11
GO:0001974	blood vessel remodeling	13/3144	45/18866	0.028462	0.140879	0.1134	FOXC2/BGN/TGM2/ACVRL1/DLL4/NOS3/SEMA3C/CEACAM1/EPAS1/ACE/JAG1/TMBIM1/FOXC1	13
GO:0045214	sarcomere organization	13/3144	45/18866	0.028462	0.140879	0.1134	ACTN2/ANKRD1/MYOZ1/LDB3/TNNT2/EDN1/CAPN9/MYPN/SYNPO2L/CAPN3/MYLK3/KRT8/CSRP2	13
GO:0052372	modulation by symbiont of entry into host	13/3144	45/18866	0.028462	0.140879	0.1134	TRIM31/KRT6A/CD74/IFITM1/LGALS9/TRIM21/TRIM34/ITGAV/CXCL8/TRIM8/NECTIN2/IFITM3/CAV1	13
GO:0060412	ventricular septum morphogenesis	13/3144	45/18866	0.028462	0.140879	0.1134	WNT11/NOS3/TGFB2/ROBO2/BMP4/GJA5/HES1/SMAD7/HEY2/SAV1/SLIT2/EGLN1/TBX3	13
GO:0016202	regulation of striated muscle tissue development	35/3144	153/18866	0.0284625	0.140879	0.1134	GREM1/NRG1/SOX15/DLL1/WNT2/BMP2/CYP26B1/CXADR/EDN1/TLL2/RBM24/JPH2/SHH/FGF20/BMP4/ACTN3/EFNB2/SHOX2/GLI1/RBP4/LOX/HDAC9/FZD7/KCNK2/FGF2/TBX2/PTEN/EPHB1/HEY2/SAV1/GATA6/SIX1/ERBB4/PIM1/RGS4	35
GO:0009615	response to virus	72/3144	349/18866	0.0289709	0.143174	0.115247	LCN2/UNC13D/PYCARD/HYAL1/CD40/IFI27/SPON2/AIM2/APOBEC3G/TNFAIP3/IL6/POU2F2/BIRC3/FGL2/PLA2G10/OAS1/IFITM1/PTPRC/RSAD2/IFIH1/VWCE/CYP1A1/IFI44L/IFI6/IL33/ACTA2/TLR3/GBP1/LGALS9/RTP4/MX1/APOBEC3F/MX2/IL15/OAS3/OASL/ACOD1/CXCR4/IL12A/IFIT1/ISG15/IRF7/ABCC9/OAS2/GATA3/ZDHHC1/TRIM34/IRAK3/IL23A/DCLK1/TNFSF4/IFI44/IFNGR1/CARD9/MICB/NLRC5/IFIT2/HERC5/IRF9/MAP3K14/FAM111A/STAT1/GPAM/CLU/CREBZF/NPC2/ZC3H1…	72
GO:0019731	antibacterial humoral response	16/3144	59/18866	0.0289725	0.143174	0.115247	FGB/PI3/SPON2/H2BC11/H2BC4/KLK5/H2BC8/H2BC6/H2BC12/H2BC21/TF/SLPI/H2BC7/LTF/HLA-A/HLA-E	16
GO:0014855	striated muscle cell proliferation	21/3144	83/18866	0.0291236	0.143807	0.115756	FOXC2/WNT2/CXADR/TGFB2/SHH/FGF20/GLI1/RBP4/ANGPT1/KCNK2/FGF2/TBX2/PTEN/EPHB1/HEY2/SAV1/GATA6/SIX1/ERBB4/PIM1/FOXC1	21
GO:0035725	sodium ion transmembrane transport	39/3144	174/18866	0.0294116	0.145113	0.116808	SLC12A3/SLC6A15/TESC/HCN2/SLC24A3/SLC6A20/SLC6A17/SLC8A2/SLC34A2/SLC17A7/FXYD3/SLC4A4/SLC6A11/CACNA1G/SCNN1A/ATP1B1/STOM/SLC4A10/FGF11/SCN2A/SCN3B/PCSK9/ASIC3/SCN3A/ABCB11/SLC9A5/SLC4A11/HECW2/WNK2/SLC5A2/FGF12/KCNK1/SLC41A1/SLC6A16/SLC12A2/HECW1/SLC4A5/HCN3/FGF14	39
GO:0048588	developmental cell growth	51/3144	237/18866	0.0297062	0.14645	0.117884	OSTN/RASAL1/ISLR2/NRCAM/CPNE5/FOXL2/ITGA4/NDN/RND2/TRPV2/NTN1/NGF/ARHGAP4/EDN1/UNC13A/SEMA6B/SEMA4A/FLRT3/SEMA3G/SEMA3C/SLIT1/FN1/DRAXIN/BDNF/CXCR4/SEMA5A/NLGN3/SH3GL2/RIMS1/DDR1/DCLK1/MAP2/L1CAM/NKX6-1/EPHA7/ZEB2/SMAD7/SEMA4G/APOE/SYT17/RTN4R/LHX2/CRABP2/SLIT2/CDK5R1/PAK6/SEMA6C/CDKL3/SEMA3B/RGS4/LLPH	51
GO:0045132	meiotic chromosome segregation	23/3144	93/18866	0.0298279	0.146933	0.118273	MAEL/HORMAD1/MEIOB/SYCE1/TEX11/TERB1/MAJIN/SPATA22/STAG3/IHO1/TEX15/SYCP2/SHOC1/RNF212/PRDM9/MEI1/REC8/MEIOC/RAD21L1/SYCE1L/MAPK15/CCNE1/SIRT7	23
GO:0055002	striated muscle cell development	38/3144	169/18866	0.0298521	0.146935	0.118274	ACTN2/COMP/ANKRD1/MYOZ1/BVES/LDB3/TNNT2/ACTC1/CXADR/EDN1/CAPN9/ALPK2/ALPK3/NEB/MYPN/SYNPO2L/PDGFRA/BMP4/SHOX2/MYORG/RIPOR2/MYH11/CAPN3/LOX/HDAC9/XK/CAV2/CACNA2D2/HEY2/MYLK3/WFIKKN1/SIX1/CHRNB1/KRT8/DYSF/TBX3/CSRP2/RGS4	38
GO:0048675	axon extension	29/3144	123/18866	0.0299646	0.147372	0.118626	ISLR2/NRCAM/NDN/TRPV2/NTN1/ARHGAP4/SEMA6B/SEMA4A/SEMA3G/SEMA3C/SLIT1/FN1/DRAXIN/BDNF/SEMA5A/NLGN3/DCLK1/MAP2/L1CAM/NKX6-1/SEMA4G/APOE/RTN4R/LHX2/SLIT2/CDK5R1/SEMA6C/CDKL3/SEMA3B	29
GO:0006885	regulation of pH	25/3144	103/18866	0.030147	0.147832	0.118997	EDNRB/ATP6V1C2/CFTR/AVPR1A/RAB39A/CA7/RAB38/EDN1/ATP6V0A4/SLC4A4/PDK4/SLC4A10/SLC11A1/LRRK2/TTPA/LACC1/SLC9A5/CLN5/RAB20/ATP6V0C/SLC4A5/ATP6V0A2/ATP6V1G2/ATP6V0E1/ATP6V1D	25
GO:0048661	positive regulation of smooth muscle cell proliferation	25/3144	103/18866	0.030147	0.147832	0.118997	CYBA/PTGS2/ALOX12/RBPMS2/MMP9/HTR1B/SMPD3/AKR1B1/EREG/THBS1/HES5/TGM2/NOTCH3/EDN1/IL6/P2RY6/PDGFB/BMP4/NR4A3/SERPINF2/HPGD/PPARGC1A/HBEGF/FGF2/STAT1	25
GO:0045453	bone resorption	17/3144	64/18866	0.0301538	0.147832	0.118997	ACP5/IHH/CLDN18/TNFRSF11B/TNFAIP3/IL6/PDK4/INPP5D/TF/ADAM8/ITGB3/GPR137/PTK2B/IL20RA/LTBP3/UBASH3B/SNX10	17
GO:0046637	regulation of alpha-beta T cell differentiation	17/3144	64/18866	0.0301538	0.147832	0.118997	ZAP70/IHH/PRDM1/IRF4/LOXL3/SHH/LGALS9/GATA3/IL23A/TNFSF4/CD86/SOCS1/SMAD7/SH3RF1/NFKBID/ZC3H12A/RUNX1	17
GO:0001909	leukocyte mediated cytotoxicity	26/3144	108/18866	0.0301907	0.147896	0.119048	UNC13D/VAV1/CD160/CADM1/PTPRC/RASGRP1/IL7R/CEACAM1/LGALS9/CXCL6/IL12A/RAET1G/HLA-F/CTSH/RAET1E/IL23A/LAG3/HLA-B/MR1/CD226/NECTIN2/TUSC2/PTPN6/HLA-A/ULBP2/HLA-E	26
GO:0009100	glycoprotein metabolic process	84/3144	415/18866	0.030302	0.148324	0.119392	EGFLAM/GALNT5/HEXA/HYAL4/FBXO2/NCCRP1/BCAN/MUC2/COL11A1/ST6GALNAC5/GAL3ST3/FUT2/B3GNT8/MGAT3/HYAL1/BGN/DCN/SERP2/COL2A1/ST8SIA1/C1GALT1C1L/GAL3ST2/NECAB1/BMP2/IHH/SLC51B/ADAMTS12/MUC16/MUC12/CSPG4/MUC1/SPOCK2/CSGALNACT1/ST6GALNAC1/MUC5AC/NCAN/MUC4/ST3GAL5/MUC13/MUC3A/ST6GALNAC6/SULF1/B4GALNT2/GALNT9/B3GNT3/B3GALT4/CHST11/IL15/ST6GAL2/TMEM106A/VCAN/GCNT3/DSE/MUC20/HPSE/RNF103/HBEGF/CSPG5/SPOCK3/B4…	84
GO:0008038	neuron recognition	14/3144	50/18866	0.0305169	0.14914	0.12005	FOXG1/NRCAM/CNTN2/NDN/MYPN/ROBO2/BDNF/EPHA4/CXCR4/SEMA5A/IGSF9/PCDH12/VSTM2L/CDK5R1	14
GO:1903727	positive regulation of phospholipid metabolic process	14/3144	50/18866	0.0305169	0.14914	0.12005	ADGRF5/FABP3/AGAP2/FGFR3/HTR2C/RAB38/FLT1/PDGFRA/PDGFB/HTR2B/TNFAIP8L3/TEK/FGF2/PTK2B	14
GO:0002724	regulation of T cell cytokine production	10/3144	32/18866	0.0307506	0.14934	0.12021	TNFRSF1B/IL6/RSAD2/HLA-F/IL1R1/GATA3/TNFSF4/SMAD7/FZD5/HLA-A	10
GO:0032350	regulation of hormone metabolic process	10/3144	32/18866	0.0307506	0.14934	0.12021	DKK3/BMP2/EGR1/RDH10/ADM/DUOXA1/GATA3/PPARGC1A/GAL/WNT4	10
GO:0042219	cellular modified amino acid catabolic process	10/3144	32/18866	0.0307506	0.14934	0.12021	DIO2/DPEP1/DIO3/ALDH1L2/ABHD12B/GGT1/PRODH/GGT7/GGT5/SARDH	10
GO:0043304	regulation of mast cell degranulation	10/3144	32/18866	0.0307506	0.14934	0.12021	FES/UNC13D/FCER1G/GATA2/BLK/VAMP8/LGALS9/ADGRE2/IL13RA2/ADORA2B	10
GO:0046475	glycerophospholipid catabolic process	10/3144	32/18866	0.0307506	0.14934	0.12021	ENPP2/APOC1/ABHD12B/PLA2G10/PLA2G4A/PLA2G4C/GDPD3/PLA2G7/PLA2G4B/PLA2G15	10
GO:0048730	epidermis morphogenesis	10/3144	32/18866	0.0307506	0.14934	0.12021	KRT17/TP63/FOXE1/NGFR/TGFB2/WNT10A/FOXQ1/SHH/FGF7/SNAI1	10
GO:0050869	negative regulation of B cell activation	10/3144	32/18866	0.0307506	0.14934	0.12021	FOXJ1/CTLA4/SFRP1/TNFAIP3/INPP5D/BLK/INHA/BTK/PAWR/INHBA	10
GO:0051385	response to mineralocorticoid	10/3144	32/18866	0.0307506	0.14934	0.12021	MAOB/CYBA/AVPR1A/HTR1B/EDN1/FOS/CDKN1A/FOSB/CCN2/AANAT	10
GO:0061351	neural precursor cell proliferation	35/3144	154/18866	0.0311089	0.150863	0.121436	FOXG1/FZD9/DCT/PITX3/GPR37L1/DMRTA2/WNT2/ID4/IGF2BP1/TRIM71/DLL4/SPINT1/CEND1/OTP/ADCYAP1/SHH/GATA2/TAFA3/BDNF/SIX3/ELL3/GLI1/LRRK2/CDH2/SPINT2/TOX/GJC2/ATF5/ZEB2/EPHB1/LHX2/ARTN/TEAD3/LIMS2/HHIP	35
GO:0050854	regulation of antigen receptor-mediated signaling pathway	18/3144	69/18866	0.031113	0.150863	0.121436	THY1/LCK/GCSAML/CD160/PTPRC/CEACAM1/BLK/GBP1/UBASH3A/PAX5/PLCL2/SLC39A10/PAWR/CD226/NECTIN2/PTPN6/EZR/RUNX1	18
GO:0017157	regulation of exocytosis	48/3144	222/18866	0.0315687	0.152953	0.123118	FGB/SYN1/CFTR/SYT11/SYT5/FES/UNC13D/HTR1B/SMPD3/FGG/SYT10/PRKCG/SYT12/SYP/FCER1G/RAB3B/ADORA2A/CACNA1G/STXBP6/CEACAM1/IL1RAPL1/GATA2/BLK/VAMP8/LGALS9/HAP1/GRIK5/ADGRE2/PPFIA2/HLA-F/LRRK2/RIMS1/STXBP5L/CSPG5/ITGB2/CBARP/SYT17/IL13RA2/SDC4/EXPH5/SNCA/PRRT2/RSC1A1/SEPTIN4/ADORA2B/VPS18/MICAL1/CD177	48
GO:0010594	regulation of endothelial cell migration	51/3144	238/18866	0.0318637	0.154213	0.124133	DNAJA4/SERPINF1/PTGS2/ANGPT2/FOXC2/BMPER/ALOX12/ATOH8/FGF16/DCN/CD40/THBS1/ACVRL1/EDN1/ADGRB1/DLL4/NOS3/SEMA4A/JUP/CEACAM1/GATA2/PDGFB/FGF1/BMP4/PLK2/SPARC/SEMA5A/STC1/TEK/GATA3/ITGB3/HDAC9/ANGPT1/FGFBP1/FGF2/TBXA2R/RRAS/LGMN/SH3BP1/APOE/PTK2B/RHOB/PRCP/SVBP/SLIT2/MAP2K3/ZC3H12A/RGCC/TMSB4X/MET/FUT1	51
GO:2001259	positive regulation of cation channel activity	19/3144	74/18866	0.0318787	0.154213	0.124133	KCNE3/ACTN2/LRRC38/S100A1/P2RY6/GALR2/ARC/JPH2/HAP1/CTSS/NLGN3/RGS9/GAL/PINK1/STAC/TMSB4X/CACNB3/NOS1AP/FGF14	19
GO:0032720	negative regulation of tumor necrosis factor production	15/3144	55/18866	0.0322095	0.155571	0.125226	POMC/ACP5/CD34/ARG2/TNFAIP3/GPNMB/VSIR/LGALS9/TLR4/IRAK3/MC1R/PTPN6/ZC3H12A/CHRNA7/CACTIN	15
GO:0051452	intracellular pH reduction	15/3144	55/18866	0.0322095	0.155571	0.125226	ATP6V1C2/AVPR1A/RAB39A/CA7/RAB38/ATP6V0A4/SLC11A1/TTPA/CLN5/RAB20/ATP6V0C/ATP6V0A2/ATP6V1G2/ATP6V0E1/ATP6V1D	15
GO:0060759	regulation of response to cytokine stimulus	43/3144	196/18866	0.0322649	0.155716	0.125343	CARD16/IL1R2/CCDC3/TSLP/PYCARD/CD74/TRAF1/CASP1/IL1RN/EDN1/TNFAIP3/IL6/SPHK1/HPX/BIRC3/H2BC11/PTPRC/IFIH1/CLIP3/GFI1/TLR2/TLR4/CXCR4/CSF1/IRF7/IL1R1/IRAK3/IFNGR1/ANGPT1/TXK/SOCS1/NLRC5/NR1H3/STAT1/SLIT2/TAX1BP1/PTPN6/USP18/IRAK2/RUNX1/IRF3/CACTIN/CAV1	43
GO:0006826	iron ion transport	20/3144	79/18866	0.0324757	0.156247	0.12577	FTHL17/ATP6V1C2/LCN2/SLC22A17/CP/HPX/ATP6V0A4/HEPHL1/TF/NOX5/SLC11A1/ASIC3/LTF/FTL/SLC39A8/ATP6V0C/ATP6V0A2/ATP6V1G2/ATP6V0E1/ATP6V1D	20
GO:0021675	nerve development	20/3144	79/18866	0.0324757	0.156247	0.12577	EGR2/ITGA4/HOXB2/NGFR/POU4F1/NGF/PRKCG/UNC13A/DRGX/SULF1/LRIG1/HOXA1/SLITRK6/BDNF/CTSV/HES1/ATP8B1/EPHB1/HOXB3/SIX1	20
GO:0042246	tissue regeneration	20/3144	79/18866	0.0324757	0.156247	0.12577	FZD9/NINJ2/SOX15/LGR6/EPPK1/MYOZ1/PTGFRN/SPAAR/APOD/KLK6/CDKN1A/CAPN3/EYS/FZD7/TXK/CCN3/DUSP10/ERBB4/DYSF/CD9	20
GO:0099601	regulation of neurotransmitter receptor activity	20/3144	79/18866	0.0324757	0.156247	0.12577	ACTN2/NPTX2/DLGAP1/GRIN1/PSCA/DLGAP3/ARC/GRIA4/LYNX1/GRIA3/NLGN3/RGS9/SHANK1/PPARGC1A/LRRC7/MAPK8IP2/PTK2B/PINK1/DLG4/BEGAIN	20
GO:0043280	positive regulation of cysteine-type endopeptidase activity involved in apoptotic process	31/3144	134/18866	0.0325359	0.156293	0.125807	CCK/BCL2L10/LCK/ALOX12/PYCARD/FOXL2/F3/NGFR/KHDC1L/CASP1/NGF/COL4A3/NLRP1/ACVR1C/NLRC4/NLRP12/ATP2A3/EGLN3/LGALS9/TNFSF15/TNFSF10/CTSH/CCN1/NKX3-1/CCN2/CARD9/FAS/CRADD/SNCA/CTSD/PIDD1	31
GO:0046718	viral entry into host cell	31/3144	134/18866	0.0325359	0.156293	0.125807	TNFRSF4/CLDN6/TRIM31/CD74/HYAL1/ITGB6/CXADR/ITGB7/CR2/CLDN1/IFITM1/VAMP8/LGALS9/EFNB2/CLDN9/CXCR4/TRIM21/TRIM34/ITGB3/TYRO3/ITGAV/ITGA5/CAV2/CD86/SELPLG/TRIM8/NECTIN2/VPS18/ITGB5/IFITM3/CAV1	31
GO:0046209	nitric oxide metabolic process	21/3144	84/18866	0.0329259	0.158044	0.127217	PTGS2/CD36/ACP5/CD34/EDN1/ARG2/NOS3/TLR2/TMEM106A/TLR4/CYP1B1/ITGB2/GCH1/GLA/PTK2B/CLU/SLC7A2/ZC3H12A/DDAH2/NOS1AP/CAV1	21
GO:0006644	phospholipid metabolic process	91/3144	455/18866	0.0330056	0.158304	0.127426	GPAT2/MTMR7/ADGRF5/PCYT1B/FABP3/NKX2-1/ENPP2/AGAP2/FGFR3/PON1/PLAAT5/SMPD3/PLPPR4/PLBD1/PIK3CG/LPCAT2/HTR2C/RAB38/SLC44A4/HMGCS2/ALOX15B/APOC1/ABHD12B/PLEKHA4/FLT1/ETNPPL/LIPH/PLAAT2/GALR2/PLA2G10/INPP5D/BMX/GPD1/PHOSPHO1/ISYNA1/ACHE/PDGFRA/PDGFB/HTR2B/TNFAIP8L3/INPP5J/PLA2G4A/PDGFA/PLA2G4C/GDPD3/PCSK9/SERINC4/CHRM5/TEK/LIPG/PIK3CD/SLC44A3/PLAAT4/ETNK2/PITPNM3/FGF2/PLPP4/DGKH/SMPDL3B/SOCS1/PTEN/C…	91
GO:0002688	regulation of leukocyte chemotaxis	29/3144	124/18866	0.033078	0.158435	0.127531	GREM1/CD74/S100A14/THBS1/TRPV4/EDN1/PGF/IL6/MMP28/BST1/DUSP1/LGALS9/IL12A/CSF1/RIPOR2/GPSM3/IL23A/CXCL8/LGMN/NBL1/PLA2G7/PTK2B/MTUS1/TMEM102/CCN3/SLIT2/DYSF/CREB3/SWAP70	29
GO:0001916	positive regulation of T cell mediated cytotoxicity	9/3144	28/18866	0.0331352	0.158435	0.127531	PTPRC/IL12A/HLA-F/IL23A/HLA-B/MR1/NECTIN2/HLA-A/HLA-E	9
GO:0007205	protein kinase C-activating G protein-coupled receptor signaling pathway	9/3144	28/18866	0.0331352	0.158435	0.127531	CCK/HTR1B/EDN1/ADORA2A/BDKRB1/HTR2B/DGKH/DGKB/DGKD	9
GO:0060512	prostate gland morphogenesis	9/3144	28/18866	0.0331352	0.158435	0.127531	TP63/ID4/SFRP1/CRIP1/SULF1/SHH/BMP4/HOXD13/NKX3-1	9
GO:0022404	molting cycle process	22/3144	89/18866	0.0332482	0.15873	0.127769	KRT17/TP63/FOXE1/NGFR/SOX18/TGFB2/WNT10A/FOXQ1/APCDD1/LRIG1/SHH/FGF7/SNAI1/PDGFA/HPSE/GAL/INHBA/LHX2/SAV1/HOXC13/MSX2/SOX21	22
GO:0022405	hair cycle process	22/3144	89/18866	0.0332482	0.15873	0.127769	KRT17/TP63/FOXE1/NGFR/SOX18/TGFB2/WNT10A/FOXQ1/APCDD1/LRIG1/SHH/FGF7/SNAI1/PDGFA/HPSE/GAL/INHBA/LHX2/SAV1/HOXC13/MSX2/SOX21	22
GO:0030004	cellular monovalent inorganic cation homeostasis	27/3144	114/18866	0.0334523	0.159581	0.128454	ATP6V1C2/TFAP2B/CFTR/AVPR1A/RAB39A/CA7/RAB38/TMPRSS3/ATP6V0A4/SLC4A4/ATP1B1/KCNJ2/SLC4A10/SLC11A1/LRRK2/TTPA/LACC1/SLC9A5/CLN5/RAB20/SLC12A2/ATP6V0C/SLC4A5/ATP6V0A2/ATP6V1G2/ATP6V0E1/ATP6V1D	27
GO:0006939	smooth muscle contraction	26/3144	109/18866	0.0335597	0.15986	0.128678	EDNRB/PTGS2/HTR1D/COMP/CHRNB4/FKBP1B/NMUR2/EDN1/SPHK1/PTGER3/SSTR2/SULF1/GUCY1A1/ABAT/HTR2B/P2RX3/ACTA2/TACR2/TNNI3/MYH11/OXTR/NPNT/TBXA2R/ADORA2B/SPX/CAV1	26
GO:0062207	regulation of pattern recognition receptor signaling pathway	24/3144	99/18866	0.0335735	0.15986	0.128678	CYBA/CD36/IRF4/TNFAIP3/BIRC3/TLR1/RSAD2/GFI1/TLR3/TLR2/ACOD1/TLR4/CD14/IRF7/LTF/IRAK3/SARM1/TYRO3/LY96/SMPDL3B/NR1H3/CACTIN/PELI1/CAV1	24
GO:0060042	retina morphogenesis in camera-type eye	16/3144	60/18866	0.0335881	0.15986	0.128678	THY1/IGFN1/TFAP2B/CABP4/DLL1/DIO3/IHH/VSX1/SOX8/CALB1/SDK2/GNAT2/RBP4/ROM1/NRL/IRX5	16
GO:0001754	eye photoreceptor cell differentiation	13/3144	46/18866	0.0338077	0.160781	0.12942	THY1/CABP4/DIO3/IHH/PRDM1/GNAT1/SOX8/SDK2/GNAT2/MYO7A/FSCN2/ROM1/NRL	13
GO:0030212	hyaluronan metabolic process	11/3144	37/18866	0.0344383	0.163529	0.131632	HEXA/HGF/HYAL1/SMPD3/PDGFB/IL15/ITIH3/HAS2/FGF2/CEMIP2/PIM1	11
GO:2000273	positive regulation of signaling receptor activity	11/3144	37/18866	0.0344383	0.163529	0.131632	GREM1/EPGN/EREG/ARC/NEURL1/NLGN3/RGS9/HBEGF/TGFA/BTC/PINK1	11
GO:0006687	glycosphingolipid metabolic process	17/3144	65/18866	0.0346953	0.164371	0.13231	HEXA/ST6GALNAC5/SMPD3/ST8SIA1/ST3GAL5/ST6GALNAC6/A4GALT/GALC/B3GALT4/FA2H/GM2A/STS/ST8SIA4/GLA/UGCG/ESYT3/SMPD1	17
GO:0048645	animal organ formation	17/3144	65/18866	0.0346953	0.164371	0.13231	TP63/WNT11/WNT2/BMP2/AXIN2/ROBO2/SULF1/SHH/RDH10/FGF1/BMP4/HES1/WNT2B/GATA6/NKX3-2/SIX1/PIM1	17
GO:0060389	pathway-restricted SMAD protein phosphorylation	17/3144	65/18866	0.0346953	0.164371	0.13231	GREM1/BMPER/LEFTY1/BMP2/ACVRL1/TGFB2/ENG/INHA/BMP4/PMEPA1/EMILIN1/INHBA/SMAD7/GDF15/PBLD/ACVR2A/TGFB3	17
GO:0007266	Rho protein signal transduction	32/3144	140/18866	0.0352972	0.165849	0.133499	EPS8L1/GPR65/PDPN/COL1A2/F2RL3/RASGRF2/NGFR/F2RL2/NTN1/ARHGAP4/CNKSR1/RASIP1/SYNPO2L/PECAM1/AGTR1/RIPOR2/ARHGAP6/RHOV/ARHGDIB/GPR17/C15orf62/ABCA1/CAVIN4/APOE/RHOB/RTN4R/COL3A1/GPR4/RHOD/TAX1BP3/HEG1/MET	32
GO:0001759	organ induction	8/3144	24/18866	0.0353286	0.165849	0.133499	WNT11/WNT2/BMP2/ROBO2/FGF1/BMP4/WNT2B/SIX1	8
GO:0010528	regulation of transposition	8/3144	24/18866	0.0353286	0.165849	0.133499	TDRD9/BTBD18/PIWIL2/APOBEC3G/PIWIL4/DDX4/APOBEC3F/SIRT7	8
GO:0010529	negative regulation of transposition	8/3144	24/18866	0.0353286	0.165849	0.133499	TDRD9/BTBD18/PIWIL2/APOBEC3G/PIWIL4/DDX4/APOBEC3F/SIRT7	8
GO:0019883	antigen processing and presentation of endogenous antigen	8/3144	24/18866	0.0353286	0.165849	0.133499	CD74/TAP1/HLA-F/HLA-B/ERAP1/TAPBP/HLA-A/HLA-E	8
GO:0030325	adrenal gland development	8/3144	24/18866	0.0353286	0.165849	0.133499	STRA6/WNT11/DKK3/NR5A1/NR0B1/PDGFRA/FSTL3/WNT4	8
GO:0032753	positive regulation of interleukin-4 production	8/3144	24/18866	0.0353286	0.165849	0.133499	IRF4/FCER1G/IL33/LGALS9/GATA3/TNFSF4/CD86/HLA-E	8
GO:0044550	secondary metabolite biosynthetic process	8/3144	24/18866	0.0353286	0.165849	0.133499	DCT/TYRP1/SLC45A2/ZEB2/MFSD12/CTNS/MC1R/RAPGEF2	8
GO:0051446	positive regulation of meiotic cell cycle	8/3144	24/18866	0.0353286	0.165849	0.133499	DAZL/PIWIL2/PRDM9/MEIOC/ZNF711/WNT4/MAPK15/MSX2	8
GO:0051882	mitochondrial depolarization	8/3144	24/18866	0.0353286	0.165849	0.133499	CCK/FZD9/ALOX12/DCN/HSH2D/IFI6/MLLT11/LRRK2	8
GO:0090335	regulation of brown fat cell differentiation	8/3144	24/18866	0.0353286	0.165849	0.133499	PTGS2/FFAR4/TRPV4/FNDC5/DUSP10/SIX1/PIM1/METRNL	8
GO:0098581	detection of external biotic stimulus	8/3144	24/18866	0.0353286	0.165849	0.133499	SSC5D/TLR1/NLRC4/TLR2/TLR4/LY96/HLA-B/HLA-A	8
GO:0043277	apoptotic cell clearance	14/3144	51/18866	0.0358173	0.167175	0.134566	CD36/THBS1/TGM2/ADGRB1/RHOH/C3/C2/MFGE8/ITGB3/XKR9/TYRO3/ITGAV/NR1H3/XKR6	14
GO:0048255	mRNA stabilization	14/3144	51/18866	0.0358173	0.167175	0.134566	DAZL/RBM46/BOLL/IGF2BP1/TENT5B/DND1/AXIN2/RBM24/MEIOC/SLC11A1/TENT5A/ZFP36/NOCT/MYD88	14
GO:0098656	anion transmembrane transport	65/3144	315/18866	0.0362266	0.167175	0.134566	SLC1A7/MPC1L/ABCB1/SLC5A5/SLC12A3/SLC6A15/STRA6/PDPN/SLC13A3/GRM5/CFTR/SLC13A4/BEST4/SLC38A4/SLC38A8/SLC24A3/SLC6A20/BEST2/CLCNKB/CLIC3/SLC44A4/THBS1/SLC7A7/NMUR2/SLC17A7/SLC17A8/FXYD3/SLC4A4/ANO5/PRAF2/APOL1/SLC25A18/SLC4A10/GABRQ/SLC3A1/SLC26A1/SLC12A5/ANO9/BEST1/BSND/SLC47A1/ANO3/SLC38A5/GABRA6/CLCA2/MFSD10/SLC7A14/SLC25A20/SLC9A5/SLC4A11/SLC43A2/IRS2/CLCN4/SLC12A6/SLC37A1/SLC7A2/SLC39A8/SLC12…	65
GO:0032418	lysosome localization	19/3144	75/18866	0.0362405	0.167175	0.134566	FES/UNC13D/PIK3CG/LAT2/FCER1G/RASGRP1/GATA2/BLK/VAMP8/BTK/LGALS9/NR4A3/LAT/ADGRE2/PIK3CD/IL13RA2/TFEB/ADORA2B/BORCS6	19
GO:0001821	histamine secretion	5/3144	12/18866	0.036286	0.167175	0.134566	EDN1/CSF2/ADCYAP1/VAMP8/BTK	5
GO:0002468	dendritic cell antigen processing and presentation	5/3144	12/18866	0.036286	0.167175	0.134566	CD74/THBS1/FGL2/SLC11A1/CD68	5
GO:0006534	cysteine metabolic process	5/3144	12/18866	0.036286	0.167175	0.134566	CDO1/GGT1/CTH/TST/CSAD	5
GO:0010232	vascular transport	5/3144	12/18866	0.036286	0.167175	0.134566	ABCB1/ABCG2/CD36/SLC22A1/APOE	5
GO:0021889	olfactory bulb interneuron differentiation	5/3144	12/18866	0.036286	0.167175	0.134566	ROBO2/DLX5/ATF5/SLIT2/ERBB4	5
GO:0030311	poly-N-acetyllactosamine biosynthetic process	5/3144	12/18866	0.036286	0.167175	0.134566	B3GNT8/B3GNT3/B3GNT9/B3GNT2/B3GNT7	5
GO:0032490	detection of molecule of bacterial origin	5/3144	12/18866	0.036286	0.167175	0.134566	SSC5D/TLR1/TLR2/TLR4/LY96	5
GO:0035630	bone mineralization involved in bone maturation	5/3144	12/18866	0.036286	0.167175	0.134566	GREM1/BMP2/PHOSPHO1/RFLNB/LTF	5
GO:0038063	collagen-activated tyrosine kinase receptor signaling pathway	5/3144	12/18866	0.036286	0.167175	0.134566	MUSK/COL1A1/COL4A3/DDR1/UBASH3B	5
GO:0042416	dopamine biosynthetic process	5/3144	12/18866	0.036286	0.167175	0.134566	TGFB2/NR4A2/GCH1/GPR37/SNCA	5
GO:0043383	negative T cell selection	5/3144	12/18866	0.036286	0.167175	0.134566	CD74/ZAP70/DOCK2/PTPRC/SHH	5
GO:0051798	positive regulation of hair follicle development	5/3144	12/18866	0.036286	0.167175	0.134566	KRT17/TGFB2/HPSE/GAL/MSX2	5
GO:0060394	negative regulation of pathway-restricted SMAD protein phosphorylation	5/3144	12/18866	0.036286	0.167175	0.134566	GREM1/PMEPA1/EMILIN1/SMAD7/PBLD	5
GO:0060442	branching involved in prostate gland morphogenesis	5/3144	12/18866	0.036286	0.167175	0.134566	SFRP1/SHH/BMP4/HOXD13/NKX3-1	5
GO:0060536	cartilage morphogenesis	5/3144	12/18866	0.036286	0.167175	0.134566	RSPO2/SNAI1/STC1/WNT7B/HOXA5	5
GO:0071257	cellular response to electrical stimulus	5/3144	12/18866	0.036286	0.167175	0.134566	GNAT1/GRM1/PTEN/ADSS1/NSMF	5
GO:0072178	nephric duct morphogenesis	5/3144	12/18866	0.036286	0.167175	0.134566	BMP4/EFNB2/EPHA4/GATA3/EPHA7	5
GO:1900115	extracellular regulation of signal transduction	5/3144	12/18866	0.036286	0.167175	0.134566	GREM1/GREM2/FBN2/NBL1/FBN1	5
GO:1900116	extracellular negative regulation of signal transduction	5/3144	12/18866	0.036286	0.167175	0.134566	GREM1/GREM2/FBN2/NBL1/FBN1	5
GO:1902224	ketone body metabolic process	5/3144	12/18866	0.036286	0.167175	0.134566	TYRP1/ACSS3/HMGCS2/OXCT2/OXCT1	5
GO:1905668	positive regulation of protein localization to endosome	5/3144	12/18866	0.036286	0.167175	0.134566	MGAT3/ZDHHC1/ABHD17C/RDX/EZR	5
GO:0030111	regulation of Wnt signaling pathway	76/3144	375/18866	0.0367693	0.168864	0.135926	TMEM88/GREM1/ATP6V1C2/FZD9/WNT11/DKK3/LGR6/ZBED2/TBX18/WIF1/SFRP4/PSMA8/SOX30/COL1A1/SFRP1/BMP2/PLEKHA4/TNFAIP3/ALPK2/PPM1N/AXIN2/RSPO2/CXXC4/HIC1/JUP/DLX5/EGR1/PTPRO/SULF1/APCDD1/SHH/WNT5B/TMEM198/DCDC2/FRZB/KREMEN2/TLR2/GPRC5B/BAMBI/DRAXIN/SIX3/IGFBP2/SEMA5A/TRABD2A/GLI1/DACT1/PSMB9/RNF43/LRRK2/CDH2/ZNF703/FZD7/IGFBP6/SHISA2/ZEB2/PTPRU/DACT3/APC/APOE/KREMEN1/NKD2/WNK2/PSMB8/BICC1/TLE4/TLE1/NRAR…	76
GO:0071346	cellular response to interferon-gamma	40/3144	182/18866	0.0368324	0.168864	0.135926	CCL20/TRIM31/GBP5/CASP1/IRF6/IRF4/EDN1/CLDN1/HPX/OAS1/IFI30/TLR3/GBP1/LGALS9/TLR2/OAS3/CCL26/OASL/ACOD1/TLR4/IRF7/OAS2/GBP4/HLA-F/TRIM21/TRIM34/IFNGR1/HLA-B/TXK/SOCS1/NLRC5/NR1H3/IRF9/RAB43/STAT1/RAB20/TRIM8/HLA-A/IRF3/HLA-E	40
GO:0051261	protein depolymerization	27/3144	115/18866	0.0369979	0.168864	0.135926	STMN2/ACTN2/TRIM54/VILL/TRPV4/SPTBN5/SEMA5A/CARMIL2/SCIN/SH3GL2/NCKAP5/IQANK1/DMTN/APC/SH3BP1/MICAL2/DNAJC6/CAPG/CAMSAP3/SPTB/SPTBN4/RDX/SYNJ1/MICAL1/MAP6D1/SWAP70/LIMA1	27
GO:0002726	positive regulation of T cell cytokine production	7/3144	20/18866	0.0370345	0.168864	0.135926	IL6/RSAD2/IL1R1/GATA3/TNFSF4/FZD5/HLA-A	7
GO:0002902	regulation of B cell apoptotic process	7/3144	20/18866	0.0370345	0.168864	0.135926	CD74/HSH2D/BLK/BTK/SLC39A10/PTEN/IRS2	7
GO:0015669	gas transport	7/3144	20/18866	0.0370345	0.168864	0.135926	HBA1/AQP5/HBA2/RHAG/CYGB/MB/AQP1	7
GO:0043931	ossification involved in bone maturation	7/3144	20/18866	0.0370345	0.168864	0.135926	GREM1/BMP2/PHOSPHO1/RFLNB/DCHS1/LTF/FAT4	7
GO:0045618	positive regulation of keratinocyte differentiation	7/3144	20/18866	0.0370345	0.168864	0.135926	ZBED2/ALOX15B/IL20/OVOL2/CYP27B1/PLAAT4/FOXC1	7
GO:0051767	nitric-oxide synthase biosynthetic process	7/3144	20/18866	0.0370345	0.168864	0.135926	EDN1/IL33/TLR2/TLR4/LRRK2/AKAP12/STAT1	7
GO:0051769	regulation of nitric-oxide synthase biosynthetic process	7/3144	20/18866	0.0370345	0.168864	0.135926	EDN1/IL33/TLR2/TLR4/LRRK2/AKAP12/STAT1	7
GO:0072087	renal vesicle development	7/3144	20/18866	0.0370345	0.168864	0.135926	GREM1/SOX8/FMN1/BMP4/SIX2/WNT4/STAT1	7
GO:0072234	metanephric nephron tubule development	7/3144	20/18866	0.0370345	0.168864	0.135926	HES5/SOX8/CALB1/HES1/FAT4/WNT7B/STAT1	7
GO:0072311	glomerular epithelial cell differentiation	7/3144	20/18866	0.0370345	0.168864	0.135926	FOXJ1/FOXC2/PTPRO/BMP4/JAG1/BASP1/PODXL	7
GO:0097503	sialylation	7/3144	20/18866	0.0370345	0.168864	0.135926	ST6GALNAC5/ST8SIA1/ST6GALNAC1/ST3GAL5/ST6GALNAC6/ST6GAL2/ST8SIA4	7
GO:0030178	negative regulation of Wnt signaling pathway	47/3144	219/18866	0.0371726	0.169369	0.136333	TMEM88/GREM1/WNT11/DKK3/TBX18/WIF1/SFRP4/PSMA8/SOX30/SFRP1/BMP2/ALPK2/AXIN2/CXXC4/HIC1/EGR1/PTPRO/APCDD1/SHH/WNT5B/FRZB/KREMEN2/DRAXIN/SIX3/IGFBP2/TRABD2A/GLI1/DACT1/PSMB9/RNF43/CDH2/IGFBP6/SHISA2/PTPRU/DACT3/APC/APOE/KREMEN1/NKD2/PSMB8/BICC1/TLE4/TLE1/TAX1BP3/HECW1/TMEM131L/CAV1	47
GO:0008585	female gonad development	24/3144	100/18866	0.0374225	0.169793	0.136674	PTPRN/PCYT1B/NR5A1/FOXL2/EREG/SFRP1/COL9A3/NOS3/ROBO2/PDGFRA/ADCYAP1/MMP19/INHA/VGF/UMODL1/AMHR2/WNT4/GAS2/KITLG/INHBA/AMH/SLIT2/BRCA2/FOXC1	24
GO:0071470	cellular response to osmotic stress	12/3144	42/18866	0.0374317	0.169793	0.136674	PTGS2/AQP5/AKR1B1/EFHD1/TRPV4/RELB/AQP1/SCN2A/SLC2A4/CAPN3/SLC12A6/DYSF	12
GO:1902622	regulation of neutrophil migration	12/3144	42/18866	0.0374317	0.169793	0.136674	CD74/XG/EDN1/BST1/RHOH/ADAM8/RIPOR2/IL1R1/IL23A/CXCL8/SLIT2/DYSF	12
GO:0086002	cardiac muscle cell action potential involved in contraction	15/3144	56/18866	0.0374349	0.169793	0.136674	KCNE3/KCNJ8/KCNH2/KCNE4/CACNA1G/JUP/KCNJ2/GJA5/SCN3B/DSP/RYR2/FGF12/PKP2/NOS1AP/CAV1	15
GO:0001977	renal system process involved in regulation of blood volume	6/3144	16/18866	0.0377056	0.169793	0.136674	CYBA/CYP4F12/PTPRO/PDGFB/GJA5/HSD11B2	6
GO:0002070	epithelial cell maturation	6/3144	16/18866	0.0377056	0.169793	0.136674	AKR1B1/TFCP2L1/CDKN1A/SIX3/NKX6-1/HOXA5	6
GO:0003222	ventricular trabecula myocardium morphogenesis	6/3144	16/18866	0.0377056	0.169793	0.136674	NRG1/DLL4/TGFB2/ENG/HEY2/HEG1	6
GO:0019511	peptidyl-proline hydroxylation	6/3144	16/18866	0.0377056	0.169793	0.136674	P3H2/EGLN3/P4HA3/ERO1A/P4HA2/EGLN1	6
GO:0034116	positive regulation of heterotypic cell-cell adhesion	6/3144	16/18866	0.0377056	0.169793	0.136674	THY1/FGB/LCK/CEACAM6/FGG/SKAP1	6
GO:0045953	negative regulation of natural killer cell mediated cytotoxicity	6/3144	16/18866	0.0377056	0.169793	0.136674	CEACAM1/LGALS9/HLA-F/HLA-B/HLA-A/HLA-E	6
GO:0051770	positive regulation of nitric-oxide synthase biosynthetic process	6/3144	16/18866	0.0377056	0.169793	0.136674	IL33/TLR2/TLR4/LRRK2/AKAP12/STAT1	6
GO:0072176	nephric duct development	6/3144	16/18866	0.0377056	0.169793	0.136674	WNT11/BMP4/EFNB2/EPHA4/GATA3/EPHA7	6
GO:0097091	synaptic vesicle clustering	6/3144	16/18866	0.0377056	0.169793	0.136674	SYN1/NLGN3/CDH2/SYN2/BRSK1/PTEN	6
GO:0002691	regulation of cellular extravasation	10/3144	33/18866	0.0377319	0.169793	0.136674	THY1/ITGA4/XG/PLVAP/BST1/ADAM8/RIPOR2/IL1R1/CCL28/FUT4	10
GO:0030149	sphingolipid catabolic process	10/3144	33/18866	0.0377319	0.169793	0.136674	HEXA/ENPP2/SMPD3/SPHK1/GALC/GM2A/SMPDL3B/GLA/SMPD1/ASAH2	10
GO:0033006	regulation of mast cell activation involved in immune response	10/3144	33/18866	0.0377319	0.169793	0.136674	FES/UNC13D/FCER1G/GATA2/BLK/VAMP8/LGALS9/ADGRE2/IL13RA2/ADORA2B	10
GO:0120255	olefinic compound biosynthetic process	10/3144	33/18866	0.0377319	0.169793	0.136674	ALOX12/DKK3/BMP2/ALOX15B/GSTM1/EGR1/ADM/ALOX12B/PPARGC1A/WNT4	10
GO:0044344	cellular response to fibroblast growth factor stimulus	33/3144	146/18866	0.0380701	0.171191	0.137799	KL/FGFR3/FGF16/HYAL1/NGFR/COL1A1/SFRP1/THBS1/TRIM71/DLL4/ANOS1/FLRT3/SULF1/FGF20/EGR3/FGF1/FGF7/NR4A1/GATA3/WNT4/CXCL8/FGFBP1/FGF2/CCN2/ZFP36/SHISA2/CREB3L1/FAT4/FGF12/FGFR4/RUNX2/FLRT2/HHIP	33
GO:0032355	response to estradiol	32/3144	141/18866	0.0385976	0.173437	0.139607	PTGS2/SSTR1/RAMP2/CRYAB/COL1A1/SFRP1/IHH/POU4F1/MMP15/UGT1A1/ARNT2/GGT1/SSTR2/DUSP1/DHH/GGT7/TXNIP/IGFBP2/GGT5/HPGD/RGS9/PPARGC1A/ZNF703/OXTR/GJB2/CCN2/PTEN/UCN/ESR2/PAM/MSX2/DNMT3B	32
GO:0031343	positive regulation of cell killing	16/3144	61/18866	0.0387186	0.173729	0.139842	VAV1/CD160/CADM1/PTPRC/RASGRP1/IL12A/HLA-F/RAET1E/IL23A/LAG3/HLA-B/MR1/CD226/NECTIN2/HLA-A/HLA-E	16
GO:0046888	negative regulation of hormone secretion	16/3144	61/18866	0.0387186	0.173729	0.139842	FFAR4/SFRP1/FKBP1B/EDN1/NMB/ACVR1C/INHA/FAM3D/TACR2/STXBP5L/INHBA/UCN/IL11/SIRT4/CCN3/KLF7	16
GO:0031345	negative regulation of cell projection organization	41/3144	188/18866	0.0390296	0.174997	0.140863	THY1/STMN2/OSTN/CRMP1/NGFR/TRPC6/TRPV4/NTN1/ARHGAP4/SEMA6B/SEMA4A/SEMA3G/SEMA3C/PTPRO/GFI1/TACSTD2/INPP5J/EFNB2/PLK2/DRAXIN/EPHA4/SEMA5A/NLGN3/LRRK2/MAP2/ZNF365/EPHA7/PTEN/SEMA4G/APOE/KREMEN1/RTN4R/FYN/RAPGEF2/SLIT2/CDK5R1/TBX6/SEMA6C/CDKL3/SEMA3B/ITM2C	41
GO:0001818	negative regulation of cytokine production	73/3144	360/18866	0.0395533	0.177217	0.14265	FOXJ1/POMC/TNFRSF4/FFAR4/CARD16/WNT11/CARD18/IL1R2/ACP5/SYT11/HGF/PYCARD/DLL1/CD34/THBS1/RNF128/SSC5D/ARG2/CD274/TNFAIP3/GPNMB/TGFB2/VSIR/PTPRC/SRGN/NLRP12/IFIH1/APOD/CEACAM1/RELB/IL33/INHA/BTK/GBP1/LGALS9/CD96/SLC11A1/ACOD1/TLR4/IL12A/ISG15/PDCD1LG2/HLA-F/LTF/GATA3/IRAK3/UBE2L6/IL23A/TNFSF4/HDAC9/IL37/ZFP36/INHBA/SMAD7/IL1RL1/NLRC5/HERC5/MC1R/GATA6/SERPINB1/TUSC2/TAX1BP1/PTPN6/FURIN/EZR/ZC3H12A/…	73
GO:0001959	regulation of cytokine-mediated signaling pathway	40/3144	183/18866	0.0397889	0.177893	0.143194	CARD16/IL1R2/CCDC3/TSLP/PYCARD/CD74/TRAF1/CASP1/IL1RN/EDN1/TNFAIP3/IL6/SPHK1/HPX/BIRC3/H2BC11/PTPRC/CLIP3/GFI1/CXCR4/CSF1/IRF7/IL1R1/IRAK3/IFNGR1/ANGPT1/TXK/SOCS1/NLRC5/NR1H3/STAT1/SLIT2/TAX1BP1/PTPN6/USP18/IRAK2/RUNX1/IRF3/CACTIN/CAV1	40
GO:0007157	heterophilic cell-cell adhesion via plasma membrane cell adhesion molecules	13/3144	47/18866	0.039837	0.177893	0.143194	AMIGO3/CEACAM6/CXADR/CADM1/CBLN1/CD6/IL1RAPL1/DCHS1/CDH2/ITGA5/FAT4/AMIGO2/SCARF2	13
GO:0045933	positive regulation of muscle contraction	13/3144	47/18866	0.039837	0.177893	0.143194	PTGS2/EDN1/SPHK1/ABAT/TACR2/ATP2A1/OXTR/NPNT/CCN2/TBXA2R/UCN/SPX/NOS1AP	13
GO:0099003	vesicle-mediated transport in synapse	47/3144	220/18866	0.0398669	0.177893	0.143194	SYN1/SYT11/SYT5/HTR1B/SYT10/PRKCG/UNC13A/SLC17A7/SYT12/SLC17A8/SYP/RAB3B/ADORA2A/ARC/SV2A/NSG1/MX1/MX2/EFNB2/GRIK5/SNAP91/SLC2A4/STX11/NLGN3/PPFIA2/SH3GL2/STON2/LRRK2/ITGB3/RIMS1/STXBP5L/CSPG5/CDH2/SYN2/NLGN4X/BRSK1/PTEN/DNAJC6/SYT17/SNCA/PACSIN1/PRRT2/CDK5R1/SYNJ1/ADORA2B/VPS18/FGF14	47
GO:0043122	regulation of I-kappaB kinase/NF-kappaB signaling	53/3144	252/18866	0.0398766	0.177893	0.143194	CD36/CARD16/PYCARD/CD74/CD40/TGM2/TRAF1/CASP1/TNFAIP3/PPM1N/BIRC3/NLRP12/HTR2B/RHOH/TLR3/LGALS9/GPRC5B/TMEM106A/INAVA/PLK2/TNFSF10/TLR4/CAPN3/TRIM21/LTF/TRIM34/OTUD7A/S100A4/OPTN/ANGPT1/PELI2/APOL3/CARD9/SHISA5/MAP3K14/CTH/FYN/C18orf32/MYD88/STAT1/TRIM8/TLE1/LIME1/AJUBA/NFKBID/WLS/PINK1/TRAF4/ZC3H12A/PIDD1/IRF3/CACTIN/PELI1	53
GO:0071560	cellular response to transforming growth factor beta stimulus	53/3144	252/18866	0.0398766	0.177893	0.143194	CLDN5/LRG1/LEFTY1/COL1A2/DKK3/NKX2-1/ANKRD1/DUSP15/WNT2/COL1A1/SFRP1/THBS1/ACVRL1/OVOL2/EDN1/CLDN1/FOS/TGFB2/WNT10A/ENG/CHST11/BAMBI/PMEPA1/AMHR2/HPGD/SKIL/FBN2/PPARGC1A/LOX/ZNF703/SMAD9/WNT4/EMILIN1/NPNT/CAV2/VASN/SMAD7/BCL9L/GDF15/PARD6A/FYN/COL3A1/WFIKKN1/PDE3A/SCX/LTBP3/LTBP4/FURIN/PBLD/ITGB5/FBN1/TGFB3/CAV1	53
GO:0048634	regulation of muscle organ development	35/3144	157/18866	0.0401911	0.179167	0.144219	GREM1/NRG1/SOX15/DLL1/WNT2/BMP2/CYP26B1/CXADR/EDN1/TLL2/RBM24/JPH2/SHH/FGF20/BMP4/ACTN3/EFNB2/SHOX2/GLI1/RBP4/LOX/HDAC9/FZD7/KCNK2/FGF2/TBX2/PTEN/EPHB1/HEY2/SAV1/GATA6/SIX1/ERBB4/PIM1/RGS4	35
GO:0099504	synaptic vesicle cycle	43/3144	199/18866	0.0403954	0.179948	0.144848	SYN1/SYT11/SYT5/HTR1B/SYT10/PRKCG/UNC13A/SLC17A7/SYT12/SLC17A8/SYP/RAB3B/ADORA2A/SV2A/MX1/MX2/GRIK5/SNAP91/SLC2A4/STX11/NLGN3/PPFIA2/SH3GL2/STON2/LRRK2/RIMS1/STXBP5L/CSPG5/CDH2/SYN2/NLGN4X/BRSK1/PTEN/DNAJC6/SYT17/SNCA/PACSIN1/PRRT2/CDK5R1/SYNJ1/ADORA2B/VPS18/FGF14	43
GO:0051282	regulation of sequestering of calcium ion	28/3144	121/18866	0.0404473	0.180043	0.144925	THY1/CYBA/TRPA1/LCK/F2RL3/JPH4/HTR2C/JPH3/FKBP1B/P2RY6/PTPRC/BDKRB1/JPH2/CXCL11/HTR2B/HAP1/JPH1/CAPN3/TMEM38A/RYR2/FGF2/PTK2B/SNCA/ERO1A/MTLN/LIME1/UBASH3B/PTPN6	28
GO:0051785	positive regulation of nuclear division	18/3144	71/18866	0.0404748	0.180043	0.144925	DAZL/PIWIL2/IGF2/EPGN/SMPD3/DMRT1/EREG/EDN1/SPHK1/PRDM9/PDGFB/ZNF711/WNT4/TGFA/BTC/MAPK15/MSX2/RGCC	18
GO:0032196	transposition	9/3144	29/18866	0.0411594	0.182303	0.146743	TDRD9/BTBD18/PIWIL2/L1TD1/APOBEC3G/PIWIL4/DDX4/APOBEC3F/SIRT7	9
GO:0035116	embryonic hindlimb morphogenesis	9/3144	29/18866	0.0411594	0.182303	0.146743	TP63/TBX4/RSPO2/SHH/BMP4/PITX1/TBX3/MSX2/OSR2	9
GO:0036296	response to increased oxygen levels	9/3144	29/18866	0.0411594	0.182303	0.146743	PDPN/COL1A1/CYP1A1/CDKN1A/FAS/ATP6V0A2/DNMT3B/POLB/CAV1	9
GO:0055075	potassium ion homeostasis	9/3144	29/18866	0.0411594	0.182303	0.146743	SLC12A3/TFAP2B/KCNH2/ATP1B1/KCNJ2/SLC12A5/SLC12A6/SLC12A2/SLC12A8	9
GO:0061099	negative regulation of protein tyrosine kinase activity	9/3144	29/18866	0.0411594	0.182303	0.146743	THY1/PTPRC/SRCIN1/GPRC5A/MVP/CBLB/ZGPAT/PTK6/CAV1	9
GO:2000108	positive regulation of leukocyte apoptotic process	9/3144	29/18866	0.0411594	0.182303	0.146743	HCAR2/CD274/BLK/LGALS9/ADAM8/NR4A3/PIK3CD/RAPGEF2/NFKBID	9
GO:0045927	positive regulation of growth	57/3144	274/18866	0.0412224	0.182451	0.146863	KRT17/CYBA/SOX15/FOXS1/IGF2/RASAL1/AVPR1A/ISLR2/CPNE5/HYAL1/DLL1/WNT2/SLC44A4/SFRP1/DIO3/RND2/TRPV2/NTN1/NGF/EDN1/UNC13A/TFCP2L1/SPHK1/TGFB2/CXCL16/FN1/ACTN3/BDNF/CXCR4/SEMA5A/GLI1/CSF1/BASP1/CAPN3/HBEGF/RIMS1/ERBB2/FGF2/L1CAM/TBX2/SMAD7/UCN/CACNA2D2/RFTN1/SYT17/PTK2B/HEY2/CRABP2/GHR/GPAM/GATA6/SPTBN4/ERBB4/EZR/PIM1/EXOSC4/ZPR1	57
GO:0051279	regulation of release of sequestered calcium ion into cytosol	20/3144	81/18866	0.0413993	0.183	0.147305	THY1/CYBA/F2RL3/JPH4/JPH3/FKBP1B/P2RY6/BDKRB1/JPH2/CXCL11/HAP1/JPH1/CAPN3/TMEM38A/RYR2/PTK2B/SNCA/LIME1/UBASH3B/PTPN6	20
GO:0046466	membrane lipid catabolic process	11/3144	38/18866	0.0414056	0.183	0.147305	HEXA/ENPP2/SMPD3/SPHK1/GALC/CYP1B1/GM2A/SMPDL3B/GLA/SMPD1/ASAH2	11
GO:0051607	defense response to virus	54/3144	258/18866	0.0415436	0.183305	0.14755	UNC13D/PYCARD/CD40/IFI27/SPON2/AIM2/APOBEC3G/TNFAIP3/IL6/BIRC3/FGL2/PLA2G10/OAS1/IFITM1/PTPRC/RSAD2/IFIH1/IFI44L/IFI6/IL33/TLR3/GBP1/RTP4/MX1/APOBEC3F/MX2/IL15/OAS3/OASL/ACOD1/IFIT1/ISG15/IRF7/ABCC9/OAS2/ZDHHC1/TRIM34/IL23A/CARD9/MICB/NLRC5/IFIT2/HERC5/IRF9/MAP3K14/FAM111A/STAT1/GPAM/ZC3H12A/IFITM3/ZC3HAV1/EXOSC4/UNC93B1/IRF3	54
GO:0071559	response to transforming growth factor beta	54/3144	258/18866	0.0415436	0.183305	0.14755	CLDN5/LRG1/LEFTY1/COL1A2/DKK3/NKX2-1/ANKRD1/DUSP15/WNT2/COL1A1/SFRP1/THBS1/ACVRL1/OVOL2/EDN1/CLDN1/FOS/TGFB2/WNT10A/ENG/CHST11/BAMBI/PMEPA1/FNDC4/AMHR2/HPGD/SKIL/FBN2/PPARGC1A/LOX/ZNF703/SMAD9/WNT4/EMILIN1/NPNT/CAV2/VASN/SMAD7/BCL9L/GDF15/PARD6A/FYN/COL3A1/WFIKKN1/PDE3A/SCX/LTBP3/LTBP4/FURIN/PBLD/ITGB5/FBN1/TGFB3/CAV1	54
GO:0010522	regulation of calcium ion transport into cytosol	24/3144	101/18866	0.0415902	0.183305	0.14755	THY1/CYBA/F2RL3/GRIN1/JPH4/JPH3/FKBP1B/P2RY6/BDKRB1/JPH2/CXCL11/P2RX3/HAP1/JPH1/CAPN3/TMEM38A/RYR2/PTK2B/FYN/SNCA/LIME1/UBASH3B/PTPN6/CAV1	24
GO:0009791	post-embryonic development	21/3144	86/18866	0.0416226	0.183305	0.14755	EFEMP1/NPPC/NDN/PRDM1/SEMA3C/SLC4A10/BMP4/CHST11/GATA3/SCUBE1/CSRNP1/NR4A2/ATF5/ETNK2/C12orf57/MFAP2/MYO7A/FZD5/HEG1/PPP1R13L/FBN1	21
GO:0097756	negative regulation of blood vessel diameter	21/3144	86/18866	0.0416226	0.183305	0.14755	EDNRB/FGB/PTGS2/HTR1D/COMP/AVPR1A/HTR1B/FGG/EDN1/ADRA1D/HTR2B/ACTA2/ADM/GJA5/ADRA1B/ACE/AGTR1/OXTR/TBXA2R/HRH1/CAV1	21
GO:0042475	odontogenesis of dentin-containing tooth	22/3144	91/18866	0.0417169	0.183464	0.147678	TP63/WDR72/SMPD3/ENAM/NGFR/BMP2/TNFRSF11B/RSPO2/WNT10A/KLK5/APCDD1/PDGFRA/AMTN/SHH/ADM/DLX2/BMP4/CSF1/JAG2/RUNX2/MSX2/FOXC1	22
GO:0051496	positive regulation of stress fiber assembly	14/3144	52/18866	0.0417476	0.183464	0.147678	GPR65/WNT11/SFRP1/EPHA1/SYNPO2L/SERPINF2/ARHGEF5/WNT4/CCN2/SDC4/LIMCH1/TGFB3/RGCC/RAPGEF3	14
GO:0060425	lung morphogenesis	14/3144	52/18866	0.0417476	0.183464	0.147678	NKX2-1/GRHL2/WNT2/RSPO2/SHH/RDH10/FGF7/BMP4/LAMA1/CTSH/WNT2B/WNT7B/HOXA5/HHIP	14
GO:0007224	smoothened signaling pathway	32/3144	142/18866	0.0421249	0.184991	0.148908	ZIC1/EVC2/GPR37L1/SFRP1/HES5/IHH/PRRX1/PTCHD1/DHH/SHH/DCDC2/SHOX2/GLI1/SCUBE3/DZIP1/DISP2/CIBAR1/HES1/WNT9A/SCUBE1/PTCH2/KIF7/NKX6-1/IQUB/HERC4/DZIP1L/GPC2/RUNX2/BOC/RO60/PDX1/HHIP	32
GO:0021537	telencephalon development	54/3144	259/18866	0.0442384	0.193909	0.156086	FOXG1/NRG1/BCAN/NKX2-1/HTR6/AVPR1A/NPY/GRIN1/DMRTA2/ID4/CNTN2/BMP2/HES5/IGF2BP1/ROBO2/DLX5/SHH/DLX2/BMP4/AQP1/EOMES/NR4A3/DNAH5/SIX3/PAX5/CXCR4/HES1/LRRK2/CDH2/KIRREL3/ATF5/C12orf57/OXTR/INHBA/ZEB2/PTEN/FAT4/FEZ1/NOTCH2NLC/MBOAT7/FEZF1/RTN4R/LHX2/COL3A1/NRGN/NOTCH2NLB/SLIT2/CDK5R1/ERBB4/LHX6/KDM6B/DCLK2/NOTCH2NLA/FUT1	54
GO:0002696	positive regulation of leukocyte activation	81/3144	406/18866	0.0442834	0.193909	0.156086	THY1/CTLA4/TNFRSF4/LCK/TSLP/IGF2/PYCARD/CD74/ZAP70/VNN1/CD40/EBI3/THBS1/IHH/VAV1/CD160/CD274/VTCN1/IL6/FCER1G/VSIR/BST1/INPP5D/PTPRC/RASGRP1/CD6/IL7R/HHLA2/SHH/CDKN1A/GATA2/IL33/RHOH/VAMP8/BTK/LGALS9/ADAM8/MPL/EGR3/PLA2G4A/IL15/EFNB2/NR4A3/TAFA3/CCDC88B/TLR4/IGFBP2/IL12A/PDCD1LG2/RAG1/HLA-F/HES1/LRRK2/GATA3/IL23A/TNFSF4/TNFSF9/TOX/SLC39A10/ITGB2/CD86/SOCS1/TNFSF13/CD226/IL1RL1/SHLD1/IRS2/FYN/GPAM…	81
GO:0002369	T cell cytokine production	12/3144	43/18866	0.0443123	0.193909	0.156086	TNFRSF1B/IL6/RSAD2/SLC11A1/IL12A/HLA-F/IL1R1/GATA3/TNFSF4/SMAD7/FZD5/HLA-A	12
GO:0086004	regulation of cardiac muscle cell contraction	12/3144	43/18866	0.0443123	0.193909	0.156086	KCNE3/PDE4B/JUP/KCNJ2/GJA5/DSP/STC1/RYR2/ATP2A1/PKP2/NOS1AP/CAV1	12
GO:1901031	regulation of response to reactive oxygen species	12/3144	43/18866	0.0443123	0.193909	0.156086	CD36/HGF/GPR37L1/NR4A3/LRRK2/PAWR/GCH1/SESN3/GPR37/STK26/PINK1/MET	12
GO:0010518	positive regulation of phospholipase activity	16/3144	62/18866	0.0443904	0.193977	0.15614	AVPR1A/FGFR3/GNA15/NMUR2/FLT1/P2RY6/PDGFRA/HTR2B/BDNF/AGTR1/ARHGAP6/CCN1/FGF2/TXK/CD86/LPAR2	16
GO:0045824	negative regulation of innate immune response	16/3144	62/18866	0.0443904	0.193977	0.15614	TNFAIP3/CEACAM1/LGALS9/CD96/ACOD1/HLA-F/IRAK3/TYRO3/HLA-B/NLRC5/NR1H3/TRAFD1/DUSP10/HLA-A/CACTIN/HLA-E	16
GO:0045471	response to ethanol	28/3144	122/18866	0.0444288	0.194008	0.156165	MAOB/CDO1/HTR1B/GRIN1/CA3/NPPC/CLDN18/CLDN7/ACTC1/UGT1A1/CLDN1/ADCYAP1/ABAT/SPARC/CD14/HPGD/SLC2A4/RBP4/TP53INP1/GATA3/TBXA2R/PTEN/UNC79/PTK2B/FYN/OXCT1/POLB/RGS4	28
GO:0046339	diacylglycerol metabolic process	8/3144	25/18866	0.0445965	0.194193	0.156314	LIPE/PNPLA2/DGAT2/DGKH/DGKB/DGKD/GPAM/PLA2G15	8
GO:0046639	negative regulation of alpha-beta T cell differentiation	8/3144	25/18866	0.0445965	0.194193	0.156314	IHH/LOXL3/SHH/TNFSF4/SOCS1/SMAD7/ZC3H12A/RUNX1	8
GO:0062149	detection of stimulus involved in sensory perception of pain	8/3144	25/18866	0.0445965	0.194193	0.156314	TRPA1/LXN/MMP24/CXCR4/ASIC3/EPHB1/FYN/CACNB3	8
GO:2001026	regulation of endothelial cell chemotaxis	8/3144	25/18866	0.0445965	0.194193	0.156314	FGF16/THBS1/FGF1/SEMA5A/FGF2/LGMN/TMSB4X/MET	8
GO:0043393	regulation of protein binding	45/3144	211/18866	0.0446305	0.194204	0.156323	CLDN5/VTN/CARD16/CARD18/SPON1/MFNG/MMP9/GREM2/CRMP1/RAMP2/ITGA4/TEX14/TMC8/BMP2/ATP2A3/CDKN1A/PDGFB/PLCL1/SLPI/BMP4/BAMBI/ACE/PLK2/BDNF/EPHA4/PCSK9/IFIT1/DZIP1/RIPOR2/DACT1/LRRK2/LOX/PLCL2/MAP2/ANGPT1/NKX3-1/IFIT2/APOE/WFIKKN1/RAPGEF2/UBASH3B/PHLDA2/MET/CAV1/TFIP11	45
GO:0030239	myofibril assembly	17/3144	67/18866	0.0452448	0.196463	0.158141	ACTN2/ANKRD1/MYOZ1/LDB3/TNNT2/ACTC1/EDN1/CAPN9/NEB/MYPN/SYNPO2L/PDGFRA/MYH11/CAPN3/MYLK3/KRT8/CSRP2	17
GO:0071300	cellular response to retinoic acid	17/3144	67/18866	0.0452448	0.196463	0.158141	SERPINF1/WNT11/TESC/WNT2/COL1A1/LTK/CYP26B1/WNT5B/GJB3/AQP1/WNT9A/FZD7/ABCA1/BRINP2/PTK2B/WNT7B/PTK6	17
GO:0072678	T cell migration	17/3144	67/18866	0.0452448	0.196463	0.158141	CCL20/PYCARD/ZAP70/ITGA4/PIK3CG/MYO1G/XG/ITGB7/APOD/CXCL16/CXCL11/ADAM8/CCL26/RIPOR2/PIK3CD/TMEM102/SLC12A2	17
GO:0090092	regulation of transmembrane receptor protein serine/threonine kinase signaling pathway	53/3144	254/18866	0.0452917	0.196529	0.158194	GREM1/LRG1/BMPER/LEFTY1/TFAP2B/DKK3/RBPMS2/NKX2-1/SFRP4/GREM2/DMRT1/SFRP1/THBS1/BMP2/HES5/ACVRL1/OVOL2/TGFB2/ENG/SULF1/SHH/INHA/BMP4/CHST11/BAMBI/PMEPA1/SKIL/HES1/FSTL3/FBN2/LOX/ZNF703/EMILIN1/CCN1/NPNT/CAV2/INHBA/VASN/SMAD7/BCL9L/NBL1/FBXL15/GDF15/CCN3/WFIKKN1/LTBP4/PBLD/ACVR2A/FBN1/MSX2/TGFB3/CAV1/FOXD1	53
GO:0036474	cell death in response to hydrogen peroxide	10/3144	34/18866	0.0457336	0.197615	0.159069	HGF/GPR37L1/RNF112/NR4A3/LRRK2/PAWR/GPR37/STK26/PINK1/MET	10
GO:0046685	response to arsenic-containing substance	10/3144	34/18866	0.0457336	0.197615	0.159069	SERPINF1/TNFRSF11B/MAPK13/CYP1A1/CDKN1A/GSTO2/PTEN/ATF3/ZFAND2A/ZC3H12A	10
GO:0048566	embryonic digestive tract development	10/3144	34/18866	0.0457336	0.197615	0.159069	STRA6/RBPMS2/IHH/OVOL2/TGFB2/PDGFRA/SHH/SHOX2/SIX2/CXCL8	10
GO:0048665	neuron fate specification	10/3144	34/18866	0.0457336	0.197615	0.159069	DLL1/DMRTA2/POU4F1/EVX1/HOXD10/HOXC10/MYT1L/NKX6-1/ISL2/SIX1	10
GO:0061384	heart trabecula morphogenesis	10/3144	34/18866	0.0457336	0.197615	0.159069	NRG1/OVOL2/DLL4/TGFB2/ENG/RBP4/TEK/HEY2/EGLN1/HEG1	10
GO:0070232	regulation of T cell apoptotic process	10/3144	34/18866	0.0457336	0.197615	0.159069	ARG2/CD274/IL7R/LGALS9/ADAM8/BMP4/RAG1/TSC22D3/GPAM/NFKBID	10
GO:0055024	regulation of cardiac muscle tissue development	24/3144	102/18866	0.0460895	0.199014	0.160195	GREM1/NRG1/DLL1/WNT2/BMP2/CXADR/EDN1/JPH2/FGF20/BMP4/EFNB2/GLI1/RBP4/FZD7/KCNK2/FGF2/TBX2/PTEN/HEY2/SAV1/GATA6/ERBB4/PIM1/RGS4	24
GO:0001942	hair follicle development	21/3144	87/18866	0.0465503	0.200202	0.161151	KRT17/TP63/FOXE1/NGFR/SOX18/TGFB2/WNT10A/FOXQ1/APCDD1/SHH/FGF7/SNAI1/PDGFA/HPSE/GAL/INHBA/LHX2/SAV1/HOXC13/MSX2/SOX21	21
GO:0051453	regulation of intracellular pH	21/3144	87/18866	0.0465503	0.200202	0.161151	ATP6V1C2/CFTR/AVPR1A/RAB39A/CA7/RAB38/ATP6V0A4/SLC4A4/SLC4A10/SLC11A1/LRRK2/TTPA/SLC9A5/CLN5/RAB20/ATP6V0C/SLC4A5/ATP6V0A2/ATP6V1G2/ATP6V0E1/ATP6V1D	21
GO:0009409	response to cold	13/3144	48/18866	0.0465863	0.200202	0.161151	TRPA1/PLAC8/FOS/TRPM8/HSPA2/P2RX3/VGF/ADM/ACOT11/PPARGC1A/UCP2/ADRB1/METRNL	13
GO:0043370	regulation of CD4-positive, alpha-beta T cell differentiation	13/3144	48/18866	0.0465863	0.200202	0.161151	IRF4/LOXL3/LGALS9/GATA3/IL23A/TNFSF4/CD86/SOCS1/SMAD7/SH3RF1/NFKBID/ZC3H12A/RUNX1	13
GO:0060324	face development	13/3144	48/18866	0.0465863	0.200202	0.161151	CLDN5/STRA6/GRHL2/COL1A1/DLX5/PDGFRA/CRISPLD1/CRISPLD2/CSRNP1/RRAS/HOXB3/SCX/TGFB3	13
GO:1904036	negative regulation of epithelial cell apoptotic process	13/3144	48/18866	0.0465863	0.200202	0.161151	FGB/ANGPTL4/RAMP2/FGG/TNFAIP3/SCG2/GATA2/SEMA5A/TEK/GATA3/ANGPT1/NDNF/PDX1	13
GO:0002221	pattern recognition receptor signaling pathway	43/3144	201/18866	0.0466233	0.200202	0.161151	CYBA/FGB/CD36/FGG/CD40/S100A14/S100A1/IRF4/TRIL/TNFAIP3/BIRC3/TLR1/RSAD2/IFIH1/GFI1/TLR3/BTK/TLR2/INAVA/PIK3AP1/ACOD1/TLR4/CTSS/CD14/IRF7/LTF/IRAK3/SARM1/TYRO3/LY96/LACC1/ITGB2/SMPDL3B/LGMN/RFTN1/NR1H3/MYD88/IRAK2/UNC93B1/IRF3/CACTIN/PELI1/CAV1	43
GO:0031099	regeneration	43/3144	201/18866	0.0466233	0.200202	0.161151	THY1/ANGPT2/VTN/FZD9/NINJ2/SOX15/LGR6/EPPK1/HGF/MYOZ1/PTGFRN/IHH/PRRX1/FKBP1B/UGT1A1/PGF/IL6/CLDN1/SPAAR/APOD/KLK6/SCARF1/CDKN1A/ADM/NR4A3/EPHA4/GLI1/MATN2/CAPN3/EYS/FZD7/LCP1/TXK/PTPRU/PTEN/KREMEN1/RTN4R/CCN3/DUSP10/ERBB4/DYSF/PDX1/CD9	43
GO:0045666	positive regulation of neuron differentiation	76/3144	380/18866	0.0476654	0.203839	0.164079	FOXG1/SERPINF1/STMN2/SLITRK1/ANKRD1/RASAL1/HGF/ISLR2/FES/NRCAM/CPNE5/NGFR/TRPC6/LTK/BMP2/RND2/PARP6/TRPV2/NTN1/FKBP1B/NGF/UNC13A/FOXO6/RNF112/ROBO2/CNTN1/NEURL1/SCARF1/ADCYAP1/FGF20/IL1RAPL1/GATA2/GPRC5B/DLX2/DUOXA1/BMP4/FN1/SERPINI1/SHOX2/BDNF/EPHA4/CXCR4/SEMA5A/SKIL/SHANK1/RIMS1/LRRC7/TOX/PLXNC1/L1CAM/NKX6-1/ZEB2/PTEN/FEZ1/NBL1/BRINP2/TUBB2B/APOE/NDNF/SYT17/PTK2B/FEZF1/FYN/CRABP2/GDPD5/PACSIN1/…	76
GO:0006662	glycerol ether metabolic process	7/3144	21/18866	0.0477995	0.203839	0.164079	LPCAT2/AGMO/PLA2G4A/LIPE/PLA2G4C/PLA2G7/TMEM86B	7
GO:0006837	serotonin transport	7/3144	21/18866	0.0477995	0.203839	0.164079	MAOB/HTR1B/SLC22A1/FCER1G/SLC29A4/ITGB3/SNCA	7
GO:0030728	ovulation	7/3144	21/18866	0.0477995	0.203839	0.164079	PTGS2/EREG/NOS3/MMP19/HPGD/GAS2/INHBA	7
GO:0035455	response to interferon-alpha	7/3144	21/18866	0.0477995	0.203839	0.164079	IFITM1/MX2/GATA3/LAMP3/IFIT2/RO60/IFITM3	7
GO:0035929	steroid hormone secretion	7/3144	21/18866	0.0477995	0.203839	0.164079	POMC/REN/SELENOM/AGTR1/GAL/NKX3-1/INHBA	7
GO:0042402	cellular biogenic amine catabolic process	7/3144	21/18866	0.0477995	0.203839	0.164079	IDO2/KYNU/SAT1/SMOX/HNMT/SARDH/PAOX	7
GO:0060117	auditory receptor cell development	7/3144	21/18866	0.0477995	0.203839	0.164079	PDZD7/SLITRK6/LHFPL5/RIPOR2/LRTOMT/MYO7A/TMC1	7
GO:0061213	positive regulation of mesonephros development	7/3144	21/18866	0.0477995	0.203839	0.164079	GREM1/HOXB7/SOX8/BASP1/GATA3/WNT2B/SIX1	7
GO:0098698	postsynaptic specialization assembly	7/3144	21/18866	0.0477995	0.203839	0.164079	LRRC4B/CBLN1/SHANK1/NTNG2/PTEN/LRFN4/IL1RAP	7
GO:0071709	membrane assembly	11/3144	39/18866	0.0492877	0.209896	0.168955	SYT11/IL1RAPL1/NLGN3/CDH2/NLGN4X/CAV2/DMKN/PTEN/RFTN1/UGCG/CAV1	11
GO:0086091	regulation of heart rate by cardiac conduction	11/3144	39/18866	0.0492877	0.209896	0.168955	KCNE3/KCNH2/KCNE4/CACNA1G/JUP/KCNJ2/GJA5/SCN3B/DSP/PKP2/CAV1	11
GO:0051209	release of sequestered calcium ion into cytosol	27/3144	118/18866	0.049323	0.209902	0.16896	THY1/CYBA/TRPA1/LCK/F2RL3/JPH4/HTR2C/JPH3/FKBP1B/P2RY6/PTPRC/BDKRB1/JPH2/CXCL11/HTR2B/HAP1/JPH1/CAPN3/TMEM38A/RYR2/FGF2/PTK2B/SNCA/ERO1A/LIME1/UBASH3B/PTPN6	27
GO:0045851	pH reduction	15/3144	58/18866	0.0496616	0.211053	0.169886	ATP6V1C2/AVPR1A/RAB39A/CA7/RAB38/ATP6V0A4/SLC11A1/TTPA/CLN5/RAB20/ATP6V0C/ATP6V0A2/ATP6V1G2/ATP6V0E1/ATP6V1D	15
GO:0051055	negative regulation of lipid biosynthetic process	15/3144	58/18866	0.0496616	0.211053	0.169886	DKK3/CCDC3/NR0B1/BMP2/APOC1/SPHK1/CEACAM1/PDGFB/GFI1/SNAI1/PDGFA/CYP27B1/WNT4/APOE/ASXL3	15
MF
ID	Description	GeneRatio	BgRatio	pvalue	p.adjust	qvalue	geneID	Count
GO:0005201	extracellular matrix structural constituent	72/3212	169/18352	1.78762e-14	2.02895e-11	1.76692e-11	FGB/AEBP1/VTN/MGP/FBLN2/COL1A2/SPON1/LUM/COMP/EFEMP1/COL11A1/COL14A1/TGFBI/BGN/FGG/DCN/ENAM/COL5A3/COL2A1/COL1A1/COL24A1/THBS1/COL16A1/COL9A3/COL9A2/VWF/TFPI2/EFEMP2/COL4A3/FGL2/MUC5AC/ANOS1/COL21A1/MUC4/NID2/COL28A1/COL15A1/MUC3A/THBS2/COL9A1/TINAGL1/COL11A2/UMODL1/FN1/COL7A1/VCAN/LAMA1/ELN/SPARC/TUFT1/MATN2/COL8A2/LAMA2/LAMB3/IMPG2/FBN2/MFGE8/ZPLD1/EMILIN1/CCN1/COL6A3/MATN3/NPNT/MFAP2/CHADL/COL…	72
GO:0048018	receptor ligand activity	135/3212	487/18352	9.74855e-09	5.5323e-06	4.81783e-06	CXCL5/POMC/GREM1/CCK/CCL20/KL/NRG1/OSTN/LEFTY1/WNT11/CHGB/TNFSF18/IL17B/TSLP/EFEMP1/IGF2/EPGN/HGF/CCN6/NPY/GREM2/FGF16/LTB/INSL4/RLN3/EBI3/WNT2/UTS2/NPPC/EREG/BMP2/IL20/UCN2/CRLF1/TNFRSF11B/IL1RN/INSL6/NGF/IL32/EDN1/CSF2/GPNMB/FNDC5/PGF/IL6/IL24/CXCL1/TGFB2/SEMA6B/SEMA4A/NMB/CTF1/FLRT3/SCG2/WNT10A/IL17D/SEMA3G/SEMA3C/CXCL16/ADCYAP1/SHH/CXCL11/FGF20/PDGFB/WNT5B/IL33/TYMP/INHA/NTS/VGF/TNFSF15/ADM/P…	135
GO:0030546	signaling receptor activator activity	135/3212	492/18352	1.92915e-08	7.29863e-06	6.35606e-06	CXCL5/POMC/GREM1/CCK/CCL20/KL/NRG1/OSTN/LEFTY1/WNT11/CHGB/TNFSF18/IL17B/TSLP/EFEMP1/IGF2/EPGN/HGF/CCN6/NPY/GREM2/FGF16/LTB/INSL4/RLN3/EBI3/WNT2/UTS2/NPPC/EREG/BMP2/IL20/UCN2/CRLF1/TNFRSF11B/IL1RN/INSL6/NGF/IL32/EDN1/CSF2/GPNMB/FNDC5/PGF/IL6/IL24/CXCL1/TGFB2/SEMA6B/SEMA4A/NMB/CTF1/FLRT3/SCG2/WNT10A/IL17D/SEMA3G/SEMA3C/CXCL16/ADCYAP1/SHH/CXCL11/FGF20/PDGFB/WNT5B/IL33/TYMP/INHA/NTS/VGF/TNFSF15/ADM/P…	135
GO:0015267	channel activity	131/3212	479/18352	3.86281e-08	8.34596e-06	7.26813e-06	KCNS1/KCNV2/AQP3/CNGB1/KCNE3/TRPA1/CALHM3/OTOP2/LRRC38/AQP5/KCNK3/CHRNE/AQP2/KCNN1/CFTR/KCNJ9/GJB7/GJB5/KCNQ2/CHRNA1/BEST4/HTR1B/GRIN3B/HCN2/GRIN1/SLC24A3/OTOP3/BEST2/CLCNKB/CLIC3/TMC8/TRPC6/CALHM5/KCNJ8/GJB4/CHRNB4/KCNH2/RHAG/KCNH3/TRPV2/TRPV4/KCNG2/CACNG6/KCND1/FKBP1B/NMUR2/CHRNA9/SLC17A7/FXYD3/TRPC4/TRPM8/CALHM1/KCNE4/ANO5/TMEM63C/GRIN2D/KCNK13/CACNA1G/TRPM6/SCNN1A/GRIK2/TMC4/KCNQ4/GRIA4/P2RX6…	131
GO:0005518	collagen binding	32/3212	70/18352	4.28065e-08	8.34596e-06	7.26813e-06	AEBP1/VTN/LUM/COMP/COL14A1/MMP9/TGFBI/DCN/COL5A3/MUSK/THBS1/VWF/NID2/USH2A/ACHE/LRRC15/PDGFB/FN1/MRC2/PDGFA/CTSS/SPARC/RELL2/SERPINH1/MMP13/DDR1/LOX/COCH/ECM2/SMAD7/CHADL/ITGA1	32
GO:0022803	passive transmembrane transporter activity	131/3212	480/18352	4.41196e-08	8.34596e-06	7.26813e-06	KCNS1/KCNV2/AQP3/CNGB1/KCNE3/TRPA1/CALHM3/OTOP2/LRRC38/AQP5/KCNK3/CHRNE/AQP2/KCNN1/CFTR/KCNJ9/GJB7/GJB5/KCNQ2/CHRNA1/BEST4/HTR1B/GRIN3B/HCN2/GRIN1/SLC24A3/OTOP3/BEST2/CLCNKB/CLIC3/TMC8/TRPC6/CALHM5/KCNJ8/GJB4/CHRNB4/KCNH2/RHAG/KCNH3/TRPV2/TRPV4/KCNG2/CACNG6/KCND1/FKBP1B/NMUR2/CHRNA9/SLC17A7/FXYD3/TRPC4/TRPM8/CALHM1/KCNE4/ANO5/TMEM63C/GRIN2D/KCNK13/CACNA1G/TRPM6/SCNN1A/GRIK2/TMC4/KCNQ4/GRIA4/P2RX6…	131
GO:0005178	integrin binding	52/3212	144/18352	6.80875e-08	1.10399e-05	9.61416e-06	THY1/ICAM2/VTN/ACTN2/NRG1/CIB2/COMP/IGF2/TGFBI/CCN6/CCN5/ITGA4/THBS1/COL16A1/ICAM4/ITGB6/CDH17/VWF/CXADR/GPNMB/ITGB7/FERMT3/COL4A3/ADAMTS5/FGF1/FN1/ACTN3/CDH26/ISG15/ICAM5/MFGE8/ITGB3/EMILIN1/CCN1/ITGAV/LCP1/NPNT/FGF2/ITGA5/CCN2/ITGB2/ECM2/CD226/COL3A1/CCN3/ICAM3/LTBP4/S1PR2/ITGB5/FBN1/CD9/CD177	52
GO:0019838	growth factor binding	49/3212	136/18352	1.74323e-07	2.47321e-05	2.15381e-05	FGFBP2/IL2RG/KL/CD36/COL1A2/IL1R2/FGFR3/CCN6/CCN5/COL2A1/NGFR/COL1A1/THBS1/ACVRL1/IL1RN/FLT1/ACVR1C/ENG/DUSP1/PDGFRA/PDGFB/IGF1R/HAP1/PDGFA/IGFBP2/TEK/IL1R1/IGFBP3/ITGB3/ERBB2/CCN1/ITGAV/IGFBP6/FGFBP1/CCN2/VASN/NKD2/COL3A1/CCN3/WFIKKN1/LTBP3/GHR/FGFR4/LTBP4/FURIN/ACVR2A/IGFBPL1/CRIM1/TGFB3	49
GO:0046873	metal ion transmembrane transporter activity	116/3212	428/18352	3.81344e-07	4.80917e-05	4.18809e-05	KCNS1/KCNV2/KCNE3/TRPA1/SLC5A5/SLC12A3/SLC6A15/SLC13A3/LRRC38/KCNK3/SLC30A8/KCNN1/KCNJ9/SLC13A4/KCNQ2/SLC5A11/HTR1B/GRIN3B/HCN2/GRIN1/SLC24A3/SLC6A20/TRPC6/ATP2B2/KCNJ8/KCNH2/KCNH3/TRPV2/SLC8A2/TRPV4/KCNG2/CACNG6/SLC34A2/SLC28A2/KCND1/SLC10A4/FKBP1B/SLC22A1/CHRNA9/SLC17A7/CLDN16/TRPC4/TRPM8/CALHM1/SLC4A4/KCNE4/SLC6A11/GRIN2D/KCNK13/CACNA1G/ATP2A3/TRPM6/SCNN1A/ATP1B1/GRIK2/KCNQ4/KCNJ2/KCNV1/KCNQ3/…	116
GO:0005216	ion channel activity	116/3212	431/18352	5.60983e-07	6.36715e-05	5.54487e-05	KCNS1/KCNV2/CNGB1/KCNE3/TRPA1/CALHM3/OTOP2/LRRC38/KCNK3/CHRNE/KCNN1/CFTR/KCNJ9/KCNQ2/CHRNA1/BEST4/HTR1B/GRIN3B/HCN2/GRIN1/SLC24A3/OTOP3/BEST2/CLCNKB/CLIC3/TMC8/TRPC6/CALHM5/KCNJ8/CHRNB4/KCNH2/KCNH3/TRPV2/TRPV4/KCNG2/CACNG6/KCND1/FKBP1B/NMUR2/CHRNA9/SLC17A7/FXYD3/TRPC4/TRPM8/CALHM1/KCNE4/ANO5/TMEM63C/GRIN2D/KCNK13/CACNA1G/TRPM6/SCNN1A/GRIK2/TMC4/KCNQ4/GRIA4/P2RX6/P2RX3/KCNJ2/KCNV1/KCNQ3/APOL1/TMC6…	116
GO:0005539	glycosaminoglycan binding	71/3212	232/18352	6.48327e-07	6.68956e-05	5.82564e-05	EGFLAM/VTN/BCAN/LGR6/COMP/COL11A1/SUSD5/CCN6/CCN5/GREM2/BGN/DCN/COL5A3/STAB1/LXN/SFRP1/THBS1/LAYN/HAPLN3/GPNMB/PGF/SPOCK2/SAA1/LIPH/RSPO2/ANOS1/NCAN/PTPRC/ADAMTS5/ENG/SULF1/THBS2/CFH/SHH/CXCL11/SLIT1/HAPLN4/TLR2/FGF1/FGF7/BMP4/FN1/VCAN/CXCL6/SOD3/ADGRE2/SEMA5A/LIPG/IMPG2/LTF/HBEGF/CRISPLD2/SPOCK3/CCN1/FGFBP1/FGF2/CCN2/ECM2/CCDC80/APOE/NDNF/APLP1/RTN4R/CCN3/SLIT2/FGFR4/LTBP4/ADAMTSL5/LAMC2/FBN1/SE…	71
[truncated: 238 more rows]
