# Supplementary material for: The Simultaneous Treatment of PC-3 Cells with the DNA-Demethylating Agent Decitabine and S-Adenosylmethionine Leads to Synergistic Anticancer Effects
Source: Genes (Basel). 2024 Dec 20;15(12):1634. doi: 10.3390/genes15121634 (PMC11675482; doi:10.3390/genes15121634)
Supplement: Supplementary file 1 [file genes-15-01634-s001.zip › ZIP Kopie/Supplementary Table 7.xls]

## Sheet: Sheet0
© 2000-2024 QIAGEN. All rights reserved.
Upstream Regulator	Expr Fold Change	Molecule Type	Predicted Activation State	Activation z-score	Flags	p-value of overlap	Target Molecules in Dataset	Mechanistic Network
TNF		cytokine	Activated	6,509	bias	2,32E-20	A4GALT,ACTA2,ADAM8,ADAMTS4,ADM,AGTR1,ALDH2,ALOX15B,ARHGEF40,BAMBI,BDNF,BIK,BIRC3,BMP2,C3,CASP1,CCK,CCL20,CCR4,CD274,CD40,CD74,CDH1,CDKN1A,CFH,CLDN1,CLDN23,CLDN5,COL16A1,COL1A2,CSF1,CSF2,CXCL1,CXCL11,CXCL16,CXCL5,CXCL6,CXCR4,CYBA,DUSP1,EBI3,EDN1,EDNRB,EGR1,EHF,ELF3,F3,FGG,FLT1,FN1,FOS,FOXJ1,GFAP,GNAT1,H19,HCAR3,HEXA,HIVEP1,HPGD,IFI27,IFIT1,IGF2,IGFBP2,IL15,IL1RN,IL32,IL33,IL4I1,IL6,IL7R,ITGA4,ITGB…	282 (11)
SMARCA4		transcription regulator	Activated	6,984	bias	2,87E-19	ABCB1,AGR2,AIM2,ALDH2,ANGPTL2,ANXA10,APOBEC3G,ARHGAP30,ASNS,AXIN2,BAMBI,BEX5,BIRC7,BTG4,C2CD6,CARD16,CASP1,CCDC9B,CD74,CDH1,CDKN1A,CEACAM1,CEACAM6,CLDN1,COL7A1,CORO6,CP,CXCL1,CXCR6,DGKG,DHRS9,DLL1,DLX2,DUSP13B,EGR1,EHF,EPHA1,EPHA4,EREG,ESPNL,F3,FAM167A,FCGR2A,FGG,FN1,FOS,GJB5,GPR83,HAPLN3,HCLS1,HCP5,HENMT1,HIF1A-AS1,HPGD,ICAM2,IFI30,IFIT1,IFITM1,IGFBP4,IL1RAPL1,IRF6,ITGA7,KCNJ2,KCNQ3,LINC00589,LO…
ELF3-AS1	1,698	other	Inhibited	-4,985	bias	4,27E-13	H1-2,H1-6,H2AC11,H2AC13,H2AC20,H2AC8,H2BC11,H2BC12,H2BC15,H2BC18,H2BC21,H2BC26,H2BC4,H2BC5,H2BC6,H2BC7,H2BC8,H3C10,H3C13,H3C14,H3C15,H3C2,H3C6,H3C8,H4C15,H4C5,H4C8,H4C9
TMPRSS2-ERG		fusion gene/product	Activated	2,747		7,05E-12	ADAMTS12,B3GNT3,C15orf48,CDH1,CSAG2,CYBA,DDIT3,DNAJA4,EREG,FRY,GPRC5B,HCAR1,HOXC9,IGF1R,KREMEN2,KRT23,LINC02901,LONRF2,LTB,LURAP1L,MMP9,MSLN,MYEOV,NUPR1,OASL,PSAT1,PSG1,PSG6,PSG9,SAMD9,SAMD9L,SFRP1,SIGLEC15,SLC7A11,TCEA3,TGFBI,THBS1,TLR2,TNNC1,TRIB3,TSPAN2,WNT5B	209 (6)
NTRK1		kinase		-1,516		1,13E-11	A1BG,ABI3BP,ADAMTS5,ADGRL3,ADM2,ALDH1L2,AQP1,ASNS,BAMBI,BEST1,CCDC88B,CDKN1A,CHGB,COL16A1,COL1A1,COL1A2,CPA4,DDIT3,DEPDC7,DGKG,EGLN3,EGR1,FBXO2,FGF7,FGFBP2,FILIP1L,FOS,FOSB,GPNMB,GREM2,GRIA4,HERPUD1,HSPA5,HSPB7,HYOU1,ID4,IGF2,IGFBP4,KCNQ3,LAYN,MAOB,MATN2,MGP,MYL9,NPR1,NR4A1,OLFML3,PDE4B,PGAM2,PHGDH,PHLDB2,PTPRR,SCG5,SDCBP2,SEMA3C,SERPINH1,SFRP1,SHMT2,SLC6A9,SPTBN5,SSTR2,STEAP3,SYT5,TEX15,TGFB2,TH…
CBX5		transcription regulator	Inhibited	-5,840	bias	1,20E-11	ABCB1,AGR2,AXIN2,C15orf48,CDH17,CEACAM1,CPA4,CXCL5,CYP1B1,FOXQ1,GALC,GCNT3,GDPD3,GRHL3,H1-2,HENMT1,ICAM2,KRT20,KRT80,LCN2,LTB,MAP1LC3A,MUC13,MUC20,OAS1,OLR1,QPCT,QPRT,S100P,SCG5,SERP2,SLC7A7,TACSTD2,TGFBI,TIMP4,TNFRSF6B,TRIM31,TXNIP
IL1B		cytokine	Activated	4,624		2,72E-11	A4GALT,ACP3,ACTA2,ADAMTS5,AGTR1,AKR1B1,BMF,C3,CCL20,CD40,CDH1,COL1A1,CSF2,CXCL1,CXCL11,CXCL5,CXCL6,CXCR4,DANCR,DUSP1,EDN1,EGR1,EHF,ELF3,F3,FGG,FLT1,FOXJ1,HEXA,IL15,IL1RN,IL24,IL32,IL6,JUP,KLK2,MMP13,MMP9,MUC1,MUC2,MUC3A,MUC4,MUC5AC,MUC5B,NEAT1,NOS3,NR4A1,NR4A3,OIP5-AS1,PCSK1,PLA2G4A,PTGDS,PTGS2,RSAD2,SAA1,SCNN1A,SERPINB2,SERPINH1,SHH,SRGN,ST6GAL1,STMN2,THBS1,TLR2,TLR3,TLR4,TNFAIP3,TP63,TSLP	277 (14)
STAT5A		transcription regulator				1,26E-10	ABCB1,AGR2,AXIN2,C15orf48,CDH1,CDH17,CEACAM1,CPA4,CXCL5,CYP1B1,EGLN3,FOXQ1,GALC,GCNT3,GDPD3,GRHL3,H1-2,HENMT1,ICAM2,KRT20,KRT80,LCN2,MAP1LC3A,MUC13,MUC20,OAS1,OLR1,QPCT,QPRT,S100P,SCG5,SERP2,SLC7A7,TACSTD2,TGFBI,TIMP4,TNFRSF6B,TRIM31,TXNIP
TREX1		enzyme	Inhibited	-5,602	bias	5,54E-10	CASP1,CFH,CSF1,EPSTI1,GBP5,IFI27,IFI44L,IFIH1,IFIT1,IFITM1,IL12A,IL15,IL33,IRF4,IRF7,ISG15,MX1,MX2,OAS1,OAS2,OAS3,OASL,PLA2G4A,RSAD2,SAMD9,SAMD9L,SP110,TAP1,TLR4,TNFAIP3,TXNIP,XAF1
RELA		transcription regulator	Activated	4,914	bias	5,67E-10	ABCG2,ALPK2,ANKRD1,BIRC3,CCL20,CCR4,CD274,CDKN1A,COL1A1,CR2,CSF2,CXCL1,CXCL11,CXCL5,CXCR4,DUSP1,EDN1,EGR1,EHF,ELF3,FN1,FOSB,HSD11B2,IGFBP2,IL1RN,IL20,IL6,IRF4,LINC00665,LTB,MGMT,MMP9,MUC5AC,NEFH,NGFR,NR4A1,NR4A3,PDE4B,PI3,PTGS2,RELB,SCN2A,SERPINB2,SHH,SLC2A4,SLC2A5,SNAI1,TAP1,TFPI2,TGM2,TLR2,TNFAIP3,TNFRSF4,TP63,TRAF1,TRPC6,TSLP,UGT1A1	403 (18)
RNASEH2B		other	Inhibited	-5,550	bias	9,97E-10	CFH,CSF1,EPSTI1,IFI27,IFI44L,IFIT1,IFITM1,IGF1R,IL12A,IL15,IL17B,IL17D,IL6,IRF4,IRF7,ISG15,MX1,MX2,OAS1,OAS2,OAS3,PTGS2,PYCARD,RIGI,SAMD9,SAMD9L,SP110,TLR4,TNFAIP3,TXNIP,XAF1
AHR		ligand-dependent nuclear receptor		-0,857		1,09E-09	A4GALT,ACTA2,ADM,ARHGEF16,ARNT2,BAMBI,BASP1,BDNF,CCN5,CDH1,COL1A1,CPA4,CYP1A1,CYP1B1,CYP24A1,DIRAS3,ELF3,EREG,F3,IDO2,IL6,IL7R,IQGAP2,JAG1,LRIG1,MGP,MUC5AC,NEDD9,NOS3,PTGS1,PTGS2,QPCT,SAA1,SCG2,SERPINB2,SFRP1,SLC7A11,SNAI1,TFF1,TFPI2,TGFB2,TGFBI,THBS1,THBS2,UGT1A10,UGT1A8	352 (16)
RRAS2		enzyme	Activated	6,325	bias	1,16E-09	ACVRL1,ADAMTS12,ADAMTS5,ADRA1B,BVES,CCL20,CD14,CD36,CD74,CFH,CLDN1,CLDN14,CLDN16,CLDN6,CSF1,CTLA4,EGR1,EGR3,ETS2,FGB,IFI44L,IFITM1,ITGA7,JAG1,MSLN,MUC4,NR4A3,OASL,PDGFRA,PGF,PLK2,PTGER2,ROS1,RSAD2,RTP4,SDC2,THY1,TMT1B,TNFAIP3,VCAN
NPM1		transcription regulator	Activated	5,056	bias	4,05E-09	ACTA2,ADAM8,BAMBI,BMP2,CADM1,CAMK1D,CEACAM1,COL16A1,COL7A1,CSF1,CXCL1,DLL1,EBI3,EGFL7,EGLN3,EGR1,EGR3,F3,FN1,FOXC2,HSPA5,IGF2,IL31RA,IL6,JAG1,MAPT,MMP9,MTSS1,MYO16,NR4A1,P3H2,PDGFB,PGF,PMEPA1,PTHLH,RPS6KA2,SEMA5A,SERPINF2,STC1,TGFBI,TNFAIP3	336 (18)
SORL1		transporter	Activated	4,621	bias	5,19E-09	ACVRL1,ADCYAP1,AQP1,BGN,BMP2,C3,CDH7,COL11A1,COL13A1,COL1A1,COL1A2,COL2A1,DCN,EFEMP2,ENG,EPHA1,EPHA4,F3,FGF7,FGFR3,FGG,FLT1,FN1,HGF,IFITM1,ITGA4,KCND1,LAMA2,MRC2,NGF,NGFR,NID2,NPR1,NPY,NTS,PDGFRA,PGF,SEMA3G,SFRP1,SSTR1,TGM2,TLR4,TNC,TNFRSF11B,WNT2
STING1		ion channel	Activated	5,248	bias	6,19E-09	ADGRE2,BLK,BTK,CASP1,CCL20,CCL26,CXCL1,CXCL11,CXCL5,CYP1A1,DDIT3,HSPA5,IFI27,IFI44L,IFIT1,IFITM1,IL12A,IL6,IRF7,ISG15,MGMT,MMP13,MX1,MX2,OAS1,OAS2,OAS3,OASL,RIGI,RSAD2,SLC11A1,SPANXD (includes others),THBS1,TNFRSF11B,XAF1	172 (9)
ZIC2		transcription regulator	Activated	2,144	bias	1,03E-08	ACSS3,ALDH1A1,ALPK2,AXIN2,CACNG6,CILP2,CRLF1,EFHD1,HOXC9,IGF2BP1,IGFN1,KLHL4,KRT7,LIN28B,MAGEB2,MMP9,MUC16,PHYHIPL,PI15,PI3,RAB42,RNF128,RPRM,S100A1,SRGN,TFCP2L1,TXNIP,UNC13D,WNT10A,ZFP3,ZNF560
WNT5A		growth factor		-0,118	bias	1,92E-08	ABCB1,ADGRL3,AXIN2,BAIAP2L2,CD34,CD36,COL17A1,COL1A1,CXCL1,EREG,FABP4,FN1,IL15,IL1RAPL1,IL6,ITGA4,KISS1,LAT,LIN28B,LONRF2,MANCR,MMP13,MMP9,NRK,PECAM1,PTGS2,SERPINB2,SNAI1,TLR4	284 (17)
ARID1A		transcription regulator		1,738		2,37E-08	ABCG2,ACTA2,ALDH1A1,BAMBI,C3,CA9,CAVIN2,CCN5,CD274,CDH1,CDKN1A,CEACAM1,CEACAM6,CLIC3,COL16A1,COL1A1,COL1A2,COL7A1,CSF1,CSPG4,CXADR,CXCL1,CYBA,DSP,EDN1,EGR1,EREG,FN1,FOXC2,FOXJ1,GNA15,GREB1,HSPA5,IGF2,ITGA7,JUP,KRT14,KRT17,KRT4,KRT6A,KRT7,LGR6,LSR,MSLN,NREP,NRG1,OLR1,P3H2,PAPPA,PMEPA1,PPA2,PTGFRN,PTGS1,RAMP2,SERPINF1,SNAI1,STEAP4,TAGLN,TERT,TFF1,THBS1,THY1,TNC,TNFAIP3,TNNT2,TP63,TUBB2A,VWF,WIF1,WN…	430 (15)
ZNF750		transcription regulator	Inhibited	-5,080	bias	2,57E-08	AIM2,APOBEC3F,APOBEC3G,IFI44L,IFI6,IFIH1,IFIT1,IL15,IL6,IRF4,IRF6,IRF7,ISG15,MX1,MX2,NLRP1,OAS1,OAS2,OAS3,OASL,RIGI,RSAD2,RTP4,TLR2,TLR3,XAF1	225 (8)
IFNG		cytokine	Activated	5,172	bias	2,72E-08	ACE,AGTR1,AIM2,APOL1,ASNS,BMF,C3,CASP1,CD274,CD40,CDKN1A,CEACAM1,CELSR1,CFTR,CP,CSF2,CXCL1,CXCL11,CXCL16,CXCL5,CXCR4,DDIT3,EBI3,FCER1G,H6PD,HERPUD1,IFI27,IFI30,IFI44L,IFI6,IFIH1,IFIT1,IFITM1,IGFBP4,IL12A,IL15,IL1RN,IL32,IL6,IRF7,ISG15,MMP13,MMP9,MUC1,MX1,MX2,OAS1,OAS2,OAS3,OASL,PARVG,PCSK1,PIGR,PRKN,PSAT1,PTGS2,RARRES1,RIGI,RSAD2,RTP4,SAMD9,SDC1,SLC15A3,SLC2A4,SMC1B,SNAI1,SP110,TACR2,TAP1,THBS1,T…	256 (12)
TREM1		transmembrane receptor	Activated	3,121	bias	2,74E-08	ACKR3,ASNS,ATP1B1,CCL20,CD274,CSF1,CSF2,CXCL1,CXCL5,CXCR4,DTNBP1,EBI3,EDN1,EGR1,EGR2,EGR3,ELOVL7,ETS2,F3,FABP3,GIPR,GPRC5A,GREM1,HES4,IL6,ISG15,KCNJ2,MMP19,MT1E,MT1F,MT1M,NRIP3,OASL,PLAC8,PTGS2,RRAD,SCG5,SERPINB2,SPINK1,TFPI2,THBD,THBS1,TNFSF15	371 (17)
TK1		kinase	Activated	3,745	bias	3,35E-08	ABCC9,AC022415.2,ADGRE1,AGR2,ALOX12,ARHGEF9,ATP2A3,CALB1,CBLN1,CCN6,CD74,CDH18,CDKN1A,CRIP1,DIO2,FN1,FYB1,H1-2,HEPHL1,IGF2BP1,KRT14,KRT17,LRRC38,LVRN,LY75,MARCHF4,NALCN,NDN,NEFH,NRCAM,NTN1,RELL2,RNASEK-C17orf49,RP11_297P164,SERPINB2,SPANXD (includes others),SRGN,STOM,STRA6,TGM2,THY1,TNFAIP3,TRBC2,UNC13A,ZSCAN18
PDLIM2	1,558	other		-0,756		6,01E-08	ALX1,BST1,C4orf19,CCL20,CDH1,CSF2,DNAJC15,ENPP2,F2RL2,GSTM1,HACD4,HHIPL2,KYNU,MYEOV,MYL9,NR0B1,OAS3,PDLIM2,PHLDA3,PPP1R14A,RASGEF1A,RNF128,SLC10A4,SPOCD1,SV2A,TAGLN,TXNIP,ZNF300
STAT1		transcription regulator	Activated	3,775	bias	6,72E-08	ALPK1,APOBEC3G,APOL1,CD14,CD274,CD40,CDKN1A,CXCL11,EPSTI1,FCER1G,FGF7,GBP5,HAPLN3,IFI27,IFI30,IFI44L,IFI6,IFIH1,IFIT1,IFITM1,IL12A,IL31RA,IRF7,ISG15,MMP9,MUC1,MX1,OAS1,OAS2,OAS3,RTP4,SAMD9L,SLC51B,TAP1,TLR3,XAF1	37 (2)
NEUROG1		transcription regulator	Inhibited	-2,132		7,28E-08	C3,CAVIN2,CFH,CXCL1,DSP,EPAS1,F2RL2,FABP3,FN1,GREM1,IL6,LRIG1,LRRN3,MMP9,NOG,PAPPA,PLK2,RIPOR2,SCG2,SERPINF1,SULF1,THBS1
PPARG		ligand-dependent nuclear receptor		0,586		7,85E-08	ABCG2,ACTA2,AIM2,ALOX15B,ANGPTL4,CD36,CDH1,CDKN1A,CIDEC,COL1A1,COL1A2,EPAS1,FABP4,FN1,GPT,IL6,KRT20,MMP9,MUC1,MUC5AC,PDK4,PLIN1,PLIN5,PRODH,PTGS2,REN,SDC1,TSLP	377 (20)
TWIST1		transcription regulator	Activated	2,897	bias	8,47E-08	ACTA2,ALDH1A1,C3,CDH1,CDKN1A,COL1A1,DCN,DPPA2,FGFR3,FN1,HOXD10,IFI27,IFI6,IFITM1,IL6,ISG15,MX1,MX2,OAS1,OAS2,OAS3,OASL,RELB,RSAD2,SNAI1,XAF1
INTERFERON ALPHA (family)		group	Activated	4,614	bias	9,29E-08	A4GALT,AIM2,APOBEC3F,APOBEC3G,APOL1,AQP3,CASP1,CD274,CDKN1A,CELSR1,CXCL11,ENPP2,EPSTI1,FOS,GBP5,GNA15,GVINP1,IFI27,IFI44L,IFI6,IFIH1,IFIT1,IFITM1,IGFBP4,IL12RB2,IL15,IRF4,IRF7,ISG15,MX1,MX2,OAS1,OAS2,OAS3,PARVG,RIGI,RNF103,RSAD2,RTP4,SAMD9,SAMD9L,SAT1,SMC1B,SP110,TAP1,TLR1,TLR2,TLR3,TLR4,TMEM140,TRIL,TYMP,ZBED2	235 (12)
NGEF	-1,591	other		-1,347		1,08E-07	CAMK1D,COL2A1,CXCR4,CYP26B1,FGFR3,GPNMB,GRM5,IFI44L,IL12RB2,KCNJ8,MX1,MYL9,PECAM1,PEG3,PROC,RRAD,SCARF1,SLC12A3,SLC6A15,SLC6A9,SNAP91,TAGLN,TERT,TMT1A,TNNI3,UPK3B,YBX2
RIPK2		kinase	Activated	4,899	bias	1,54E-07	CXCL1,CXCL6,IFI44L,IFIH1,IFIT1,IFITM1,IL7R,IRF7,ISG15,MAP3K7CL,MX1,MX2,OAS1,OAS2,OAS3,OASL,RIGI,RSAD2,SAMD9,SAMD9L,TNFAIP2,TNFAIP3,TNFSF15,XAF1	128 (7)
IFNL4		cytokine	Activated	2,974	bias	2,53E-07	CXCL11,IFIH1,IFIT1,ISG15,MX1,OAS1,OAS2,OASL,RIGI	39 (3)
MACROH2A1		other		-1,682	bias	2,58E-07	ASB2,CDKN1A,EDN1,EGR1,FGF1,FN1,HIF3A,IL6,IRF7,LIN28B,LTB,MAP2K6,PTPRO,RTBDN,SERPINB2,SNAI1,SPARC,TERT,TFF1,TMPRSS3,VXN	295 (11)
ACSS2		enzyme	Activated	3,900	bias	2,93E-07	BIRC7,COL1A1,CRIP1,CRLF1,GATM,GIPR,ITGA7,MTCL3,NDRG1,NHSL2,PLEKHG6,PRKCG,PTGER1,RASAL1,SAT1,SYNGR3,SYT12,TMC8,UPK2
ESTROGEN RECEPTOR (family)		group		1,129		3,77E-07	ABCG2,C3,CDH1,CLDN23,CNKSR1,COL13A1,COL7A1,COL9A2,CXCL1,CXCR4,DCHS1,DSP,EDN1,EREG,FGF1,FGFR3,FN1,FOS,GJB3,GREB1,ICAM2,IL6,JAG1,JPH3,JUP,KRT7,MAPT,MMP15,MMP24,MMP9,MUC1,NEDD9,NOTCH3,PDGFA,PDZK1,SAT1,SPARC,TERT,TFF1,TGFB2,TIMP1,TIMP4,TJP3,TMEFF1,TNC,WNT5B	275 (13)
IRGM		enzyme	Inhibited	-5,119	bias	3,90E-07	APOBEC3F,APOBEC3G,CXCL1,CXCL6,IFI44L,IFIH1,IFIT1,IFITM1,IL7R,IRF7,ISG15,MAP3K7CL,MX1,MX2,OAS1,OAS2,OAS3,OASL,RIGI,RSAD2,SAMD9,SAMD9L,TLR3,TNFAIP2,TNFAIP3,TNFSF15,XAF1
FTO		enzyme		1,270		4,68E-07	ALDH1A1,AMOT,BICDL1,C3,CDH1,CDKN1A,CLDN7,DACT1,ENTPD2,ENTPD8,FAM83G,FN1,GPRC5A,GPX3,HOXA1,HOXA10,HOXA7,IGF2BP1,IGFBP2,LBH,MOXD1,NID2,PNMA2,PPP1R14A,RNF152,SERPINF1,SLC22A17,SLC52A3,SNAI1,STC1,THBS2,TNFAIP2,TRIM29,UPK1B,VCAN	163 (7)
IL1RN	3,372	cytokine	Inhibited	-4,097	bias	4,80E-07	ACTA2,CCL20,CXCL11,H6PD,IFI27,IFI44L,IFI6,IFIH1,IL32,IL6,IRF7,MX1,MX2,OAS1,OAS2,OAS3,OASL,PTGS2,RARRES1,RIGI,RSAD2,RTP4,SAMD9,SLC15A3	288 (19)
IFNL1		cytokine	Activated	4,711	bias	4,97E-07	CXCL11,GBP5,IFI27,IFI44L,IFI6,IFIH1,IFIT1,IFITM1,IL6,ISG15,MX1,OAS1,OAS2,OAS3,OASL,RIGI,RSAD2,RTP4,SAMD9,SLC15A3,SP110,TMEM140,XAF1	44 (3)
TP63	7,088	transcription regulator	Activated	3,135	bias	5,22E-07	ADM,ATG10,ATOH8,BMP4,CDH1,CDKN1A,COL17A1,CTSV,CXCR4,CYGB,CYP26B1,DLL1,EDN1,EGR1,ENG,EPPK1,F3,FAT2,FGF1,FGFR3,FMN1,FN1,FOS,FOXQ1,GPNMB,GPX2,GPX3,GRHL2,GRHL3,HAS3,IGFBP2,IL6,IRF6,ISG15,ITGA4,JAG1,KRT14,KRT17,KRT32,KRT36,KRT6A,LCN2,MMP13,NEDD9,NOTCH3,NRCAM,PHGDH,PI3,PSAT1,PTGS2,PTHLH,S100A2,SERPINB2,SERPINF1,SESN2,SLC7A11,SNAI1,STC1,TAGLN,TAP1,TGFB2,THBS1,THBS2,THSD1,THY1,TINAGL1,TJP3,TNC,TP63,TRIM2…	375 (20)
IGG (complex)		complex	Inhibited	-3,785	bias	5,72E-07	ADM,ATP1B1,CDKN1A,CKM,DDIT3,DSP,DUSP1,EDN1,EGLN3,ETS2,FLT1,GPRC5A,HSPA5,HTR2B,IFITM1,IL1RN,IL6,INPP5D,ISG15,KLK6,KRT13,PRSS8,PTGS2,RND2,SERPINB2,SERPINB7,SERPINF1,SPINT1,ST14,STAB1,TACSTD2,THBS1,TLR4,TNFAIP3,TNFSF15,TRIM29,TUBB2A	374 (20)
ETV3		transcription regulator	Inhibited	-4,359	bias	5,98E-07	CIMAP1B,IFI44L,IFI6,IFIH1,IFIT1,IRF7,MX1,MX2,OAS1,OAS2,OAS3,OASL,RIGI,RSAD2,SAMD9,SAMD9L,SP110,TYMP,XAF1
TLR3	2,115	transmembrane receptor	Activated	3,539	bias	6,31E-07	AIM2,C3,CCL20,CSF2,CXCL11,FOS,IFI44L,IFI6,IFIH1,IFIT1,IL15,IL6,IRF7,ISG15,JAG1,MX1,MX2,NOTCH3,OAS1,OASL,RIGI,RSAD2,SLPI,TLR3,TP63,TSLP,ZBTB32	247 (14)
HMOX1		enzyme		-0,277		6,35E-07	ANGPT2,CD274,CXCL1,CXCL5,ENG,FGF1,FLT1,HGF,IL1RN,IL6,MAPT,MMP9,PECAM1,TGFB2,THBS1,THBS2,TYMP	149 (7)
ETV6		transcription regulator	Inhibited	-4,331	bias	6,47E-07	ACTA2,CIMAP1B,DPEP1,IFI44L,IFIT1,IFITM1,ISG15,MX1,MX2,OAS1,OAS2,OAS3,OASL,RIGI,RSAD2,SAMD9,SAMD9L,SP110,TYMP,XAF1
LRRFIP2		other				6,97E-07	AKR1B1,ALPK2,ANPEP,AQP1,C4BPB,CD74,DNAJA4,DNAJC15,EDNRB,F3,FDCSP,IGFN1,IL7R,KL,LOXL4,LUM,MAGEC1,NCAN,OR51B5,PMEPA1,SEMA3C,SEMA5A,SOHLH2,TCIM,TGFB2,TNC
HNRNPA2B1		other				8,16E-07	ABCB1,ABCC6,ALX1,CADM1,CDH1,CIDEC,CLDN1,CP,CRIP1,DSE,ELOVL7,FN1,GPRC5B,H19,HYAL1,IGFBP2,JUP,KRT4,MUC13,NRCAM,NTS,OAS1,PAPPA,PCSK9,PDE1A,RIMKLB,SNAI1,STOM,SULT1A1,SULT1A2,SVEP1,TFPI2,TGFB2,TM4SF18,TRIM31,VCAN	201 (7)
SP1		transcription regulator	Activated	2,711	bias	8,43E-07	ABCB1,ACVRL1,ADRA1B,ADRA1D,ALOX15B,ASNS,ATP2A3,BMP4,CBS,CCL20,CD274,CD79B,CDC42BPG,CDH1,CDKN1A,CDKN2D,CEACAM1,CHRNB4,COL1A1,COL2A1,CR2,EGR1,ENG,F3,FES,FLT1,FN1,GRIN1,HGF,HPSE,HSD11B2,HSD17B1,HSPA5,ID4,IGF1R,IGF2,IL15,IRF4,KCNQ2,KCNQ3,KISS1,LRG1,LTB,MAOB,MUC2,MUC4,MUC5AC,MUC5B,NGFR,NOS3,PDGFA,PLAC1,PTGS2,SLC19A1,SNAI1,TERT,TFF1,TFPI2,TGFB2,THBS1,TLR2,UGT1A8	363 (18)
RNY3		other	Activated	3,606	bias	8,95E-07	EPSTI1,HES4,IFI44L,IFIT1,ISG15,MX1,OAS1,OAS2,OAS3,OASL,RSAD2,RTP4,XAF1
RC3H1		enzyme	Inhibited	-3,638	bias	9,33E-07	CLDN1,EDN1,IFI27,IFI30,IFI44L,IFI6,IFIT1,IFITM1,ISG15,MX1,OAS1,OAS2,OAS3,RIGI,RSAD2,SHMT2,TNFAIP3
IL13		cytokine		0,702		9,62E-07	ACKR3,C3,CASP1,CCL20,CCL26,CD14,CD36,COL1A1,COL1A2,CXCL1,CXCL5,CXCR4,DHCR24,ENPP2,EPAS1,FABP4,FOXJ1,GPNMB,GPX3,HPSE,IFFO1,IL1R2,IL1RN,IL32,JAG1,JAKMIP2,MAP3K7CL,MTSS1,MUC2,MUC5AC,MUC5B,PDLIM2,PRSS8,RPS6KA2,SERPINF1,SLC7A7,SPINT1,ST14,TGM2,THBS1,TIMP4,TLR1,TMC6,TP63,TSLP	377 (18)
TWF1		kinase	Inhibited	-3,545	bias	1,47E-06	ANPEP,ATG10,BMF,CDH1,DUSP1,EGR1,FOS,FOSB,GIPR,GLI1,GRIN3B,JUP,MAP1LC3A,MAP1LC3B2,MAPT,MROH6,MYL9,NPR1,NR4A1,PCSK9,PTGER2,SUCNR1,THSD1
STK11		kinase	Inhibited	-3,318	bias	1,52E-06	BMP2,CD274,CDH1,CLDN1,CXCL1,CXCL5,FN1,GLI1,IL32,IL6,LYPD3,NUAK2,PLK2,SHH,SNAI1,TFF1,TFPI2,TNFAIP3	157 (7)
FOXC1		transcription regulator	Activated	2,921	bias	1,55E-06	CALML5,DMRTA2,EGR1,ELF3,FOS,FOSB,GATA2,GFI1,IFI27,IFI30,IFI6,IFIT1,IFITM1,IRF6,ISG15,KLK5,KRT12,KRT79,MUC1,MUC16,MUC4,MX1,OAS1,OAS2,OAS3,OASL,SPINK6,XAF1,ZNF506,ZSCAN18	223 (6)
PELP1		other		-0,378	bias	1,64E-06	ACTG2,ANGPTL4,ARMCX1,ASNS,BMP2,CDKN1A,CLIC3,CXCL1,CYGB,CYSRT1,DYNLT2B,FGFR3,FOXQ1,KCNE4,KRT34,KYNU,L1TD1,LOXL4,MGMT,NDRG1,NIBAN1,P3H2,PI3,PSAT1,PTGS2,RBP1,SAA1,SESN2,SLPI,SRSF12,TAGLN,TGM2	156 (7)
CTNNB1		transcription regulator	Activated	2,125	bias	1,95E-06	ABCB1,ALDH1A1,APOD,AXIN2,BMP4,CA9,CD274,CDH1,CDKN1A,CEACAM1,CXCL1,CYP24A1,CYP4F12,DDIT3,DIO2,DPEP1,EDN1,EOMES,EREG,FN1,FOXQ1,GPNMB,GPX2,IFIT1,IFITM1,IHH,IL6,KLK2,LBH,MAOB,MAPT,MMP9,MT1L,NKX2-1,NR4A1,NRCAM,NRG1,PDE4B,PTGS2,QPCT,SAA1,SEMA3C,SERPINB2,SNAI1,SULT1C2,SUSD2,TERT,TIMP1,TNFAIP3,TRAF1,VCAN,WNT11,ZMAT4	211 (13)
NFKB1		transcription regulator	Activated	3,207	bias	1,98E-06	ANKRD1,BAMBI,CCL20,COL1A1,CR2,CXCL1,CXCL11,DLL4,DUSP1,EHF,ELF3,EPAS1,FN1,FOSB,IL1RN,IL20,IL6,IRF4,LINC00665,LTB,MMP9,MUC5AC,NR4A1,NR4A3,PECAM1,PI3,PTGER3,PTGS2,RELB,TERT,TP63,TSLP	201 (10)
QKI		other		0,961		1,99E-06	ACTN2,ANKRD1,CD274,CDH1,CDKN1A,FN1,IFI44L,IFIH1,RIGI,RSAD2,SAMD9,SAMD9L,TAGLN,TNNI3,TNNT2
ERN1		kinase				2,11E-06	AP1M2,CDH1,CLDN7,CNTN1,CYP1B1,GPT,IFITM1,ITGB6,LAD1,LPCAT2,OAS2,SERPINB2,SPARC,ST14,SYT11,TINAGL1,TSPAN2,TXNIP
ALOX5		enzyme		-0,965		2,15E-06	ACKR3,ADGRL3,ADGRL4,ALPP,APOBEC3F,APOBEC3G,COL5A3,CPA4,CRYAB,CST6,CTB_111H141,DES,DNAH2,DRAXIN,EGLN3,EPPK1,GPR132,H19,H2BC11,HES7,HSPB2,IFI44L,INPP5J,LINC00326,LINC00665,LIPH,LY6K,LYPLAL1-AS1,MAP2K6,MISP,MUC4,NINJ2,PDE4B,PDGFA,PICSAR,PLAC1,PLAC8,PPP1R3B-DT,PROC,RIPOR2,RP11_172H244,SERPINF1,SFTA1P,SLC14A1,SLC6A17,SLITRK6,SMIM10L2B,SPANXD (includes others),SRGN,ST6GAL1,SULT1A1,TGFB2,TNNT2,TRBC2,UNC…
TNFSF14		cytokine	Activated	2,655	bias	2,19E-06	ADAM8,BIRC3,CCL20,CD40,CDH1,CSF2,CXCL1,CXCL11,CXCL5,IL6,MMP9	161 (6)
CNOT7		transcription regulator		-1,982	bias	2,28E-06	CEACAM6,CLDN1,IFI27,IFI44L,IFI6,IFITM1,ISG15,OAS1,OAS2,OAS3,SLC14A1,SLC7A11,SP110,TAP1	42 (3)
ISG15	1,563	other		1,207		2,43E-06	ALDH2,COL14A1,COL15A1,COL1A1,COL1A2,COL7A1,CYP1B1,FBLN2,GPX7,IFI6,IFIT1,MX1,OAS1,TGM2,TIMP1,VCAN
RC3H2		enzyme	Inhibited	-3,048	bias	2,47E-06	ANPEP,CXCL1,CXCL5,EDN1,ENG,FGF1,FGFR3,HPSE,IL6,PDGFA,PECAM1,PGF,TGFB2
NONO		transcription regulator	Activated	5,105	bias	2,83E-06	CXCL11,EPSTI1,EREG,GATA2,GBP5,HCAR2,HSH2D,IFI27,IFI44L,IFI6,IFIH1,IFIT1,IFITM1,ISG15,MX1,MX2,NUPR1,OAS1,OAS2,OAS3,OASL,PDE4B,RIGI,RSAD2,RTP4,SAMD9,SAMD9L,SP110,TLR3,TNFSF15,TNFSF18,VAMP5,XAF1
TGFB1		growth factor	Activated	5,017	bias	2,85E-06	ACTA2,ANGPTL4,ANKRD1,ARHGAP24,ATP1B1,BGN,CADM1,CALML3,CASP1,CCR10,CD274,CD40,CDH1,CDKN1A,CGB3 (includes others),CLDN1,COL1A1,COL1A2,COL2A1,COL5A3,COL7A1,CTLA4,CXCR4,DDIT3,EDN1,ENG,F3,FCER1G,FLT1,FN1,FOS,FOXJ1,GLI1,HAS3,HEXA,HSPA5,ID4,IGF1R,IL32,IL6,ITGA4,JAG1,KRT7,LCN2,LINC00707,MAPK13,MMP13,MMP9,MRC2,MTA1,MUC5B,NEDD9,NOG,PDGFA,PDGFB,PDGFRA,PECAM1,PMEPA1,PRIM1,PTCHD1,PTGS2,PTHLH,PYCARD,RXFP1,SCG5…	316 (17)
OLFM4-RET		fusion gene/product	Activated	5,000	bias	3,15E-06	ARB2BP,ARC,C1orf94,CCK,CCR4,CPA2,EGR1,EGR2,EGR3,FOS,FOSB,GALNT9,IL24,KLK6,KRT14,KRT17,KRT79,LINC01215,LINC02957,MMP13,MYT1L,RP11_280G91,SERPINB2,SPINK1,TRBV30	182 (7)
NFKB (complex)		complex	Activated	4,487	bias	3,24E-06	ABCB1,ADGRE1,BAMBI,BIRC3,BMP2,C3,CCL20,CD40,CDKN1A,CFTR,COL2A1,CSF2,CXCL1,CXCL11,CXCL6,CXCR4,EDN1,EDNRB,EHF,ELF3,EREG,F3,HES5,IL15,IL24,IL6,IRF7,JAG1,KRT17,KYNU,LCN2,LTB,MMP13,MMP9,MTA1,MUC5AC,PTGS2,RELB,SERPINB2,SHH,SLC2A5,TAP1,TFPI2,TGM2,TNFAIP3,TNFRSF4,TRAF1,TRIB3,TRPC6,TSLP	420 (16)
ERK (family)		group	Activated	3,700	bias	3,27E-06	ACTA2,APOBEC3G,BMF,CDKN1A,COL1A1,CXCL1,DIO2,DUSP1,EGR1,EPAS1,EREG,FOS,HAS3,HOXA1,IL6,LCN2,MMP13,MMP9,MUC1,MUC5AC,NDRG1,PDK4,PRDM1,PTGS2,SERPINB2,TGM2,THBS1,VCAN,VTCN1	281 (17)
MAVS		other	Activated	4,478	bias	3,56E-06	ADGRE2,BLK,BTK,CASP1,CCL20,CCL26,CXCL11,HERPUD1,IFI27,IFIH1,IFIT1,IFITM1,IL12A,IL6,IRF7,ISG15,MX1,OAS3,RELB,RIGI,RSAD2,SLC11A1,SPANXD (includes others),THBS1	212 (11)
USP18		peptidase	Inhibited	-3,835	bias	4,35E-06	AIM2,CASP1,CCR4,CXCL1,IFI6,IFIT1,IL1RN,IL6,IRF7,MX1,OAS1,OASL,PLK2,RIGI,TNFAIP2
LINC02574		other	Activated	2,828	bias	4,94E-06	IFI6,IFIH1,IFITM1,ISG15,MX1,OAS1,RIGI,TLR3	76 (5)
BMP7		growth factor		0,154		5,59E-06	ACTA2,BMP2,CAMK2N1,CDH1,DLX5,DSP,FN1,FOXC2,IGF1R,IGF2,IGFBP4,IL1RN,IL6,JAG1,MMP13,MMP9,NOG,STS,TIMP1,VCAN,WNT11,WNT5B	179 (7)
IRF9		transcription regulator	Activated	2,236	bias	6,10E-06	CD274,IFI27,IFIT1,IFITM1,IL12A,IL6,IRF7,ISG15,MX1,OAS2
LACTB		peptidase	Inhibited	-3,575	bias	6,14E-06	ALDH1A1,BDNF,CDH1,COL7A1,FN1,GREM1,IL6,PMEPA1,TGFBI,TGM2,THBS1,TNFRSF11B,VCAN
FBXO44		other	Inhibited	-4,359	bias	7,01E-06	CABYR,CD274,COX6B2,GPAT2,HORMAD1,IFIH1,LY6K,MAEL,MAGEC1,MAGEC2,MAGEC3,MX1,PAGE5,PIWIL2,RIGI,SPAG17,SPANXD (includes others),SSX1,TEX14
IL17A		cytokine	Activated	3,045	bias	7,49E-06	ACOD1,ACTA2,CCL20,CD14,CD274,CD40,CDH1,COL1A1,COL2A1,CXCL1,CXCL11,CXCL16,CXCL5,CXCL6,CXCR4,FN1,GBP5,IL15,IL1RN,IL2RG,IL32,IL6,KRT13,KRT17,KRT4,LCN2,LRRN3,MMP9,MUC5B,PLCL1,PTGS2,SCNN1A,SNAI1,TIMP1,TNFRSF1B,TNFRSF8,ZNF541	342 (16)
RIGI	1,887	enzyme	Activated	4,905	bias	7,83E-06	ADGRE2,BLK,BTK,CASP1,CCL20,CCL26,CXCL11,CXCL5,IFI27,IFIH1,IFIT1,IFITM1,IL12A,IL6,IRF7,ISG15,MX1,OAS3,PTGS2,RELB,RIGI,SLC11A1,SPANXD (includes others),THBS1,TNFAIP3,TNFRSF11B	199 (10)
SP3		transcription regulator		0,883	bias	7,83E-06	ABCB1,ALOX15B,ASNS,CBS,CCL20,CDKN1A,COL1A1,COL1A2,COL2A1,EGR1,FLT1,HGF,HSD11B2,HSD17B1,HSPA5,IGF1R,IGF2,LRG1,MAOB,MUC2,MUC4,MUC5AC,PTGS2,SLC19A1,TERT,TFF1	359 (14)
HBB		enzyme				7,85E-06	C3,CCL20,CSF1,CSF2,CXCL1,CXCL5,CXCL6,DLX4,FLT1,IL1RN,IL24,IL6,MMP9,OAS2,OASL,PLA2G4A,PTGS2,RELB,TGFB2,TLR4,TNFAIP3	306 (13)
PGR		ligand-dependent nuclear receptor		-0,719	bias	8,66E-06	ABCG2,ATP1B1,BIRC3,CDKN1A,EDN1,EPHA1,F3,FN1,FOS,GREB1,HSD11B2,IFI27,IFI44L,IFIT1,IRF7,ISG15,MATK,MUC1,MX1,MX2,NDRG1,NEDD9,OAS1,OAS2,OAS3,OASL,PCDHGC3,PNMT,PRRX1,PSG9,PTGS2,RSAD2,S100P,SDC1,TNC,VCAN,XAF1	216 (12)
IL36G		cytokine				9,62E-06	CCL20,CSF2,CXCL1,CXCL11,CXCR4,DUSP1,EDN1,IL12RB2,IL17D,IL1RN,IL32,IL33,IL6,MMP9,PIK3CG,S100A14,TLR4,TNFSF15	255 (12)
EZH2		transcription regulator	Activated	2,525		9,66E-06	ACKR3,AXIN2,BIRC3,BMP4,C15orf48,C3,C4BPB,CDH1,CDKN1A,CGB3 (includes others),CSF2,CXCL1,CXCL11,CXCR4,CYP1B1,DMRTA2,DNAH2,EGR1,EPHA1,FLT1,FN1,GPR132,HCP5,HOXA1,HOXA7,HOXD10,HSD11B2,IL24,IL6,JPH3,LCN2,LIN28B,LTB,MMP9,MYEOV,NGFR,NIBAN1,NKX2-4,PCDHB5,PDGFB,PDGFRA,PLA2G4A,PTGS2,RASSF9,RPS6KA2,SAA1,SHH,SLC22A18AS,SNAI1,SPARC,SULF1,TCAM1P,TERT,TGFB2	333 (14)
PRL		other	Activated	3,950	bias	9,89E-06	CCL20,CDH1,CDKN1A,CXCL11,EPSTI1,FILIP1L,FOS,IFI44L,IFI6,IFIH1,IFIT1,IFITM1,IRF7,ISG15,KRT14,MX2,NEDD9,OAS1,OAS2,OAS3,REC8,RIGI,RSAD2,SAMD9,SAMD9L,SP110,TMEM140,TXNIP,XAF1	299 (16)
PTPN3		phosphatase	Activated	3,156	bias	1,10E-05	ANGPTL4,CDKN1A,COL1A1,FN1,JAG1,MMP9,PDGFB,TAGLN,TGFBI,TGM2	160 (7)
KMT2D		transcription regulator		0,381		1,27E-05	CD274,CDH1,CRIP1,CSPG4,FABP3,GRHL3,HOPX,IRF6,KRT17,KRT23,KRT6A,MEOX1,MMP9,SNAI1,TFF1,TNNC1,TNNT2,VTN	296 (13)
EHF	2,222	transcription regulator		1,791	bias	1,40E-05	ACTA2,ANGPTL4,ANPEP,BMP4,CCL20,CYP1A1,EHF,EREG,GRHL3,H4C8,HOPX,IL1RN,JAG1,KLK5,KLK6,MUC1,NOTCH3,SAA1,THBD,THY1,TNC,VNN1
EHMT1		enzyme	Activated	3,668	bias	1,41E-05	A4GALT,ALDH2,ANPEP,BEST1,BEST2,C3,CDH1,CP,CYP4F12,HES2,HSD11B2,LCN2,MAPT,MMP28,MSLN,MUC1,PIGR,PLA2G10,PRODH,RARRES1,RRAD,SAT1,SCAMP4,SCNN1A,SLC7A7,STRA6,TJP3,TLE2
CDX2		transcription regulator		1,612	bias	1,54E-05	AXIN2,CDH1,CDH17,CDKN1A,CDKN2D,DLL1,FGF1,FOXQ1,FUT2,HOXB4,MEP1A,MUC2,MUC4,PRDM1,S100G,SALL4,SNAI1,UGT1A10,UGT1A8
FOSL1		transcription regulator		1,490	bias	1,62E-05	ANKRD1,CD274,EDN1,HPGD,IFIH1,IL6,LY6K,MMP13,MMP9,RIGI,SERPINB2,SNAI1,SPARC,THBS1
TNFRSF1B	4,196	transmembrane receptor		-0,095		1,65E-05	CDKN1A,CFH,EGR1,FCGR2A,FN1,GP1BB,MGAT3,MUC1,PTPRC,SLC7A11,TAP1,TYMP
HDAC (family)		group	Inhibited	-3,392	bias	1,66E-05	ADGRL3,ARC,CYP24A1,DDIT3,EGR1,EGR3,FOS,IL6,JUP,KCNH2,LIN28B,MT1E,MT1F,NR4A1,SMPD3,TP63,TRPC6,TXNIP	294 (12)
PI3K (family)		group	Activated	2,654	bias	1,69E-05	ACTA2,AKR1B10,BIRC3,CD274,CDH1,CXCL1,CXCL11,CXCR4,DDIT3,FOS,GLI1,HSPA5,IFIT1,IL6,ISG15,MMP9,PDGFB,PTGS1,PTGS2,RDH10,SHH,SKIL,TGM2,THBS1,TNC,TXNIP	348 (20)
SOCS1		other	Inhibited	-2,258	bias	1,74E-05	GBP5,IFI27,IFIH1,IFIT1,IRF7,ISG15,MX1,OAS1,OAS2,PTGS2,RIGI,RSAD2,SNAI1,TGM2,TLR3	205 (9)
CGAS		enzyme	Activated	3,125	bias	1,91E-05	CD274,CDKN1A,CSF2,IFI27,IFI44L,IFIT1,IL6,ISG15,OAS1,RSAD2	76 (5)
CTR9		other		0,000		1,91E-05	CYP1A1,EGR3,EPAS1,GREB1,IGFBP4,PLAAT2,RASGRP1,SDC1,TFF1,TRIM29	208 (7)
FGFR3	4,621	kinase		-0,707		1,91E-05	CD274,CDH1,CDKN1A,CLDN5,CR2,FN1,LTB,MMP9,PECAM1,SNAI1	191 (12)
IFNA2		cytokine	Activated	3,558	bias	1,95E-05	CD274,FCER1G,HSH2D,IFI27,IFI44L,IFI6,IFIH1,IFIT1,IFITM1,IL6,IRF7,ISG15,MMP9,MX1,MX2,OAS1,OAS2,OAS3,OASL,RIGI,RSAD2,SP110,TNFRSF10D,XAF1	140 (8)
STAG2		other	Inhibited	-3,726	bias	2,28E-05	CD274,CXCL11,IFI27,IFI44L,IFIH1,IFITM1,IRF7,ISG15,OAS1,OASL,RSAD2,SAMD9,SAMD9L,SP110
IRF3		transcription regulator	Activated	3,264	bias	2,39E-05	FN1,IFI44L,IFI6,IFIH1,IFIT1,IL12A,IL6,IRF7,ISG15,MMP9,OAS1,RIGI,RSAD2,TLR3,TSLP	320 (15)
CIP2A		other	Inhibited	-2,556	bias	2,52E-05	ACTG2,C4BPA,CALHM3,COL15A1,CORO6,CRLF1,CRYAB,CYSRT1,DCN,EBI3,ELAPOR1,GPNMB,H2BC12,LUM,LXN,PDK4,PTPRB,SAT1,SCIN
BANF1		other	Inhibited	-4,451	bias	2,83E-05	CASP1,IFI27,IFI30,IFI6,IFIH1,IFIT1,IFITM1,IL15,IL6,IL7R,IRF7,ISG15,MX2,OAS1,OAS2,OASL,RIGI,RSAD2,TIMP1,TLR3	81 (4)
IL1A		cytokine	Activated	4,337	bias	2,87E-05	ALDH1A1,BIRC3,CCL20,CD274,CDKN1A,CSF1,CSF2,CXCL1,CXCL5,CXCL6,FOS,FOSB,IL32,IL6,LCN2,MCAM,MMP13,PDGFA,PI3,PTGS2,SAA1,TLR2,TLR4,TNFAIP3	319 (19)
ITGA11		other	Activated	2,137	bias	3,09E-05	ACTA2,COL1A1,DES,FN1,MAPT,SPARC,THBS1,TIMP1,TNC
MAP3K21		kinase	Activated	2,449	bias	3,11E-05	CXCL1,CXCL6,IL12A,IL6,SNAI1,TNFSF15	162 (6)
MAP4K1		kinase	Inhibited	-3,500	bias	3,17E-05	ACKR3,BMP2,BMP4,CCL20,CSF2,CXCL11,CXCR4,IL24,IL32,IL6,IL7R,INHBA-AS1,NGF,NGFR,TNFSF15,TNFSF18
SNAI1	1,861	transcription regulator		0,398		3,17E-05	CDH1,CLDN11,CLDN7,COL1A1,COL1A2,CXADR,ELF3-AS1,FN1,HPGD,KRT17,MMP9,PRKCG,PTGS2,SPARC,TP63,WNT5B	335 (15)
ARNT		transcription regulator		0,375		3,24E-05	AHRR,ANGPTL4,BAMBI,BLK,CA9,CD274,CLDN1,CYP1A1,CYP1B1,EPAS1,IL17D,IL1R2,MTMR7,NOS3,STC1
JUN		transcription regulator	Activated	2,962	bias	3,36E-05	ABCB1,ACTA2,ADAMTS6,ALOX12,ANKRD1,ASNS,BIRC3,CCL20,CD274,CDH1,CDKN1A,CSF2,CXCL1,CXCL5,CYGB,DIO2,DUSP1,EDN1,EPAS1,EREG,EVX1,FN1,FOSB,GPT,HPGD,IL6,IL7R,MMP13,MMP9,NDRG1,NR4A1,NR5A2,NUPR1,PTGS2,SAA1,SDC1,SPHK1,SULF2,THBS1,VSX1	351 (18)
P38 MAPK (family)		group	Activated	3,958	bias	3,47E-05	CCL26,CD36,CD40,CDKN1A,CXCL11,CXCR4,CYP1A1,DIO2,EGR1,EGR2,F3,FABP4,FN1,FOS,HSPA5,IL32,IL6,IRF6,IRF7,MMP13,MMP9,MUC5AC,NR4A3,PLA2G4A,PTGS2,RBP1,RRAD,SCNN1A,SNAI1,TERT,TIMP1,TLR2,TSLP	347 (16)
IMMT		other	Inhibited	-4,231	bias	3,56E-05	CCL20,CCL26,CD36,CIDEC,CXCL1,CXCL6,ETS2,IFIT1,IL15,IL6,ISG15,MMP13,MX1,MX2,OAS2,OAS3,SERPINB2,XAF1
USP37		peptidase		1,800		4,15E-05	ADM2,ALX1,ASNS,CTC_573N181,DES,DHRS9,EID3,FGF1,GOLGA8IP,HAPLN3,IL6,IL7R,LOC105371795,LRG1,LUZP2,NUPR1,OR2B6,PLAC1,RP1_86C117,S1PR5,SCIRT,SEMA3G,SLC5A5,SLC7A11,TRIB3
SETX		enzyme	Activated	2,714	bias	4,44E-05	CTSV,CYP26B1,FOXQ1,GRHL3,KRT17,KRT32,KRT36,KRT6A,OAS1,PI3,SNAI1
MAPK1		kinase		-1,576		4,54E-05	CDKN1A,COL7A1,CRYL1,CXCL11,DSE,DUSP1,FN1,FOS,HBA2,IFI27,IFI6,IFIH1,IFIT1,IFITM1,IRF7,ISG15,KRT13,KRT17,KRT34,KRT6A,MAPK13,MMP28,MUC5AC,MX2,NOX5,OAS1,OAS2,OAS3,OASL,PLA2G4A,PLAAT2,PLXDC1,PTGS2,RIGI,SP110,TAP1,TFF1,TLR3	237 (13)
NTRK3		kinase	Activated	2,156	bias	5,32E-05	ABCB1,ABCG2,BIRC3,BIRC7,CDKN1A,EGR2,FOXC2,PMEPA1,SNAI1,TAP1,THY1,TNFAIP3	109 (4)
POSTN		other	Activated	2,949	bias	5,33E-05	ACTA2,ADAMTS4,EGR1,FN1,IL6,MMP13,MMP9,PDGFA,PDGFB	217 (14)
PIK3CA		kinase				5,64E-05	ACTN2,ADAMTS5,ANXA2R,ARG2,ATOH8,BIRC3,CCDC8,CCL20,CD14,CDH1,CLDN1,COL1A2,CXCL6,CXCR4,DIRAS3,EPN3,F3,IGF2,IL33,IL6,LUM,NGFR,NUAK2,OASL,PDGFB,PTGS2,RSAD2,SPINK1,SULF1,THBD,TP63,WNT2	309 (15)
AR		ligand-dependent nuclear receptor		0,922		6,42E-05	AL450345.2,ALOX15B,AQP3,ARG2,ARLNC1,ASB9,BCAN,BMF,CAVIN2,CDH1,CDKN1A,CEND1,CHRM4,CLDN11,DANCR,DHCR24,EGR1,EGR2,EGR3,EPAS1,ETS2,FCMR,FGF7,FOSB,GFAP,GNG7,GUCY1A1,HGF,IFIH1,IGF1R,IL6,KLK2,LINC01503,LRIG1,MMP9,MT1M,MUC1,MUSK,MYOM1,NDRG1,NOTCH3,NR4A1,NUPR1,PFKFB2,PIGR,PMEPA1,PTHLH,RASAL1,RIGI,SLC7A11,SVEP1,TGFB2,THBS1,TLR4,UCN2,VCAN,XAF1	380 (19)
INS		other		-0,895		6,69E-05	ACTA2,ACTN2,ANKRD1,AQP3,CBS,CD36,CDH1,CIDEC,EGR1,HGF,IL6,PSAT1,RDH10,RDH16,SLC7A11,SNAI1,SYP,TFPI2,TNFRSF11B,WNT2	332 (17)
ZBTB7B		transcription regulator		0,281	bias	7,00E-05	COL1A1,COL1A2,COL2A1,EOMES,RPS6KA2
GDF2		growth factor		0,500	bias	7,04E-05	ACP3,ACTC1,ANOS1,BAMBI,CLYBL,CXCR4,DAZL,DLX2,DOK4,HHIPL2,HTR1D,JAG1,NOG,NTS,SLC12A3,TRIM55
FOS	2,938	transcription regulator	Activated	2,628	bias	7,89E-05	CCL20,DIO2,EPAS1,EREG,EVX1,FN1,FOS,HPGD,IRF4,LY6K,MMP13,MMP9,MYCL,NEAT1,NR4A1,NR5A2,NUPR1,PRDM1,PTGS2,PTPRO,SERPINB2,SNAI1,SULF2,TET1,TSLP,VSX1	197 (8)
IL1R (family)		group	Activated	3,040	bias	7,96E-05	CCL20,CSF2,CXCL1,CXCL11,CXCL5,EREG,HGF,IGFBP4,IL6,SERPINB2,TIMP1,TNFRSF11B,TNFRSF1B	163 (6)
KAT5		enzyme		0,310	bias	8,17E-05	ARC,CFTR,EFNB2,EOMES,EPHA1-AS1,EREG,EZHIP,FGF20,FOXJ1,GRIA4,IL6,LINC01091,MAPT,NGFR,NPTX2,PCDH9,PCDHA10,PCDHGB5,SCN2A,SLC19A1,STEAP3,TFF1,TKTL2,TP63,VGF
LCOR		transcription regulator		-1,488	bias	8,50E-05	CDH1,CDKN1A,CYP26B1,IGFBP4,MUC1,TFPI2
PRKAA1		kinase		1,012		9,03E-05	ACKR3,BIRC3,CDKN1A,DDIT3,EGLN3,FN1,H2BC21,HSPA5,IGF1R,IL6,MAGEA4,MAGEC2,MATN2,PMEPA1,PTPRR,TNFSF15	265 (10)
CD274	3,162	transmembrane receptor		1,683	bias	9,03E-05	ACTA2,AOC3,AXIN2,CD274,CDH1,CDKN1A,COL1A1,FN1,FOS,IFIT1,IL6,MX1,OAS1,OAS2,PTGS2,SNAI1	285 (19)
COP1		enzyme	Activated	3,357	bias	9,86E-05	ABAT,CCN5,CLIC3,CYP26B1,EGR3,FOS,GREB1,IGFBP4,KLK10,KRT13,OLFML3,OVOL2,SULT2B1,SYT12,TMPRSS3
YBX1		transcription regulator	Activated	3,217	bias	1,02E-04	ABCB1,ACTA2,CCL20,CCL26,COL1A2,CXCL1,EFEMP1,EREG,FGF7,FOS,HGF,IL6,MUC1,MUC13,MYCL,NRG1,PFKL,PLAC1,PTGS2,RIN1,USP2	169 (6)
IFN BETA (family)		group	Activated	2,599	bias	1,05E-04	CD274,CD74,CDKN1A,FN1,IFI6,IFIH1,IFIT1,IL24,IL6,MX1,OAS1,OAS2,RSAD2,TSLP	103 (7)
NFATC2		transcription regulator		1,877	bias	1,08E-04	AQP5,CD274,CDKN1A,CTLA4,ENPP2,GPNMB,IL6,IRF4,NGFR,PTGS2,S100A3,SNAI1,TERT
MRTFB		transcription regulator	Activated	3,322	bias	1,11E-04	ADM,ANKRD1,COL25A1,EDN1,EGR3,EPPK1,FILIP1L,HPGD,NREP,PDGFRA,PTGS2,PTPRO,SDC2,SULF1,SYNPO2,TAGLN,TGFB2,THBS1
PRKCD		kinase	Activated	3,661	bias	1,12E-04	BIRC3,CCL20,CDKN1A,COL1A1,COL1A2,ETS2,GLI1,GPRC5A,GRHL2,IL1RN,IL2RG,IL32,IL6,KRT20,LBH,MMP13,MMP9,MUC5AC,MUC5B,OAS1,RELB,SERPINB2,SLC22A1,SPHK1,TFF1,TLR2,TNFRSF11B,TRAF1	267 (15)
STAT3		transcription regulator	Activated	3,473	bias	1,15E-04	ACTA2,ADM,ANGPTL4,CA9,CCL20,CD274,CD40,CDH1,CDKN1A,CEACAM1,COL1A1,COL1A2,CXCL6,DANCR,DDIT3,EDN1,EGR2,EGR3,EPAS1,FGG,FN1,FOS,H19,HES5,IL1RN,IL6,JAG1,LINC00501,MMP9,MUC1,NDRG1,PCSK9,PDGFB,PRDM1,PTGS2,SALL4,SLC2A5,SNAI1,TAGLN,TERT,TIMP1,TMC8,TNFRSF1B,VCAN,WAS,XAF1	430 (20)
PTH		other	Activated	2,216	bias	1,36E-04	ALPL,BMP2,CSF1,DDIT3,FOS,HSPA5,IL6	228 (11)
NFIC		transcription regulator	Activated	3,153	bias	1,37E-04	ALDH2,ALX1,C2,COL2A1,EFHD1,GFAP,GPX7,H6PD,HLF,IL1RN,MRC2,PLAC8,PNMA2,RASSF9,STXBP6,TBX15,THBD,TMEM140
MAP3K7		kinase		-0,273		1,38E-04	BIRC3,CCL20,IFIH1,IFIT1,IFITM1,IL6,IRF7,MMP13,MUC5AC,OAS2,OASL,RIGI,SAA1,XAF1	393 (20)
CEACAM1	2,242	other	Activated	2,138	bias	1,39E-04	ALDH1A1,CAPN9,CD36,CDH1,CXCR4,DLL1,GFAP,NOTCH3,RELB
KRT17	7,841	other		-0,730		1,45E-04	CDH1,COL1A1,COL1A2,COL4A3,COMP,EREG,FGF1,IL6,LAMA2,NGF,PGF,THBS2,TLR4
PDE4 (family)		group		-0,657		1,49E-04	CD14,CD40,CDH1,CDKN1A,COL1A1,CXCL5,FN1,IL6	135 (5)
HGF	4,655	growth factor		1,741	bias	1,61E-04	ABCB4,ABCC6,BIRC3,CA9,CD40,CDH1,CDKN1A,EGR1,ELF3,FGF7,FN1,FOS,ISG15,KRT17,MMP9,PDGFA,PTGS2,RIN1,RNF103,SKIL,SNAI1,ST14,THBS1,TNFAIP2	351 (20)
TAB1		enzyme	Inhibited	-2,373	bias	1,75E-04	BIRC3,CCL20,IFIH1,IFIT1,IL6,IRF7,MMP13,MMP9,SAA1,XAF1	261 (15)
IRF2BP1		transcription regulator				1,92E-04	ARL14,DUSP1,EGR2,EPGN,FAM83G,FOS,HOXD10,IDI2-AS1,IL6,SBK3,TMEM88,TNFAIP3,TNFRSF11B
EIF5A2		translation regulator	Activated	2,335		1,92E-04	ASNS,CDH1,DDIT3,HERPUD1,HSPA5,NEDD9,PCDHGC3,RHOXF1,RP11_1035H133,RTL1,SESN2,TMEFF1,TXNIP
ATAD3A		other	Inhibited	-2,423	bias	1,93E-04	CDH1,IFI27,IFI44L,IFIT1,ISG15,RSAD2	76 (4)
LY6K	4,411	other		1,664	bias	1,93E-04	ABCG2,CD274,CD34,FGF7,LY6K,PSCA
FOXO1		transcription regulator	Activated	2,975	bias	1,96E-04	CCL20,CDKN1A,CDKN2D,COL1A1,COL2A1,COMP,DIO2,EDN1,EGR1,EGR2,GPX3,HYOU1,IGF1R,IL6,ITGB6,JAG1,KLK2,MMP9,MPL,MSRA,PAX5,PRDM1,PTPRC,SERPINB2,THBS1,TXNIP	420 (18)
MRTFA		transcription regulator	Activated	2,526	bias	2,06E-04	ANKRD1,CCN5,COL25A1,EDN1,EGR3,EPPK1,HPGD,MMP9,MYL9,NREP,OSTN,PDGFRA,PTGS2,SLC7A11,SYNPO2,TFF1,TGFB2,WAS
BTK	2,089	kinase	Activated	3,850	bias	2,07E-04	CD274,CD40,CDKN1A,CXCR4,IFI44L,IFIT1,IFITM1,IL4I1,IL6,IRF4,ISG15,MX1,MX2,OAS2,OAS3	364 (19)
ERK1/2 (family)		group	Activated	2,866	bias	2,07E-04	ABCC6,ALPL,C3,CCL26,CD40,CSF2,CXCR4,DDIT3,EGR1,FN1,FOS,FOSB,H19,HPGD,HSPA5,IFIT1,IGF1R,IL6,KCNH2,MUC5AC,NR4A3,PTGS2,SKIL,SNAI1,TAP1,TERT,TIMP1,TSLP,VNN1	317 (18)
JAK (family)		group	Activated	2,449	bias	2,14E-04	CD40,IFI6,IFIH1,IFIT1,IL6,ISG15,PTGS2,RIGI,RSAD2	163 (9)
HISTONE H3 (family)		group				2,24E-04	ABCG2,ACKR3,ADGRB1,ANKRD1,CA9,CDH1,CDKN1A,CEACAM1,COX7A1,COX7B2,CSPG4,CTLA4,CXCL1,CYP3A5,DDIT3,DLX5,DMAC2L,EGR1,EOMES,ERMAP,FMN1,FOS,GFI1,GREB1,HERPUD1,HOXA10,HPSE,HSPA5,IFI6,IGF1R,IL6,KLK2,LINC00501,MGMT,MUC4,MX1,NDUFA7,NEAT1,NOG,NOS3,PDGFB,PTGS2,RPRM,RSAD2,SFRP1,SPHK1,SPINK4,STOM,TERT,TFF1,TLR2,TM4SF18,TNFAIP3,TXNIP,UQCRC2,VAMP8,ZNF793	304 (14)
AKT (family)		group		1,428		2,30E-04	ACTA2,AMOT,ANKRD1,BMF,CD274,CDH1,CXCR4,DLL4,F3,FOS,IGF1R,IL6,LCN2,MCAM,MMP9,MUC1,PDK4,PTGS2,RASD1,RDH10,SNAI1,TNC,UQCRC2	356 (18)
SIX1		transcription regulator	Inhibited	-4,379	bias	2,30E-04	ACTC1,ACTN2,ANKRD2,CD36,CHRNA1,CKM,CRYAB,CTF1,DES,FABP3,FN1,GPX3,ITGA7,KCNH2,LDB3,MYOM1,MYOM3,MYOZ1,TAGLN,TNNC1,TNNC2,TNNT2,TPM2
ARID2		transcription regulator	Inhibited	-3,208	bias	2,31E-04	ADAMTS12,BLK,CD274,CHST11,COL1A1,EFNB2,FOS,NREP,PCDHB3,PTPRN,SCG2,SNAI1,SSC5D,THBS1
TGFA		growth factor	Activated	2,116	bias	2,47E-04	CSF2,GFAP,HSD17B1,IL6,MUC2,MUC5AC,PTGS2	136 (7)
CBX7		other	Inhibited	-3,138	bias	2,53E-04	AKR1B10,ANKRD1,BMP2,CLDN1,CYP1B1,FER1L6,KYNU,MMP9,PAPPA,PRDM1
GLIS1		transcription regulator	Activated	2,530	bias	2,53E-04	APOD,BMP2,COL16A1,COL1A2,COL8A2,CYP1B1,EFEMP1,LOXL3,LOXL4,SPARC
BMP4	1,941	growth factor	Activated	3,382	bias	2,55E-04	ABCG2,ACTA2,CDKN1A,COL1A1,DLX4,ELF3,GATA2,HOPX,INSL4,ITGA4,ITGB6,KRT23,KRT7,LEFTY1,NUPR1,PFKL,PGF,S100P,SLC13A4,SPNS2,TGM2,TNNT2,TRPV2,VTCN1	28 (2)
EGR1	2,421	transcription regulator		1,383	bias	2,61E-04	ACTA2,CDH1,CDKN1A,COL1A2,EREG,F3,FN1,GLI1,HPGD,HPSE,IGF2,NDRG1,PDGFA,SHH,THBS1	143 (7)
DUSP1	2,309	phosphatase		1,320	bias	2,67E-04	ACVR1C,BMP2,CCN5,DUSP1,FOS,LUM,NR4A1,PTGS2,SERPINB2,THBD,TLR2	302 (16)
HLX		transcription regulator	Inhibited	-2,985	bias	3,19E-04	ANKRD1,BMP2,CLDN1,CYP1B1,EGR1,FER1L6,KYNU,PAPPA,PRDM1
CD36	5,589	transmembrane receptor	Activated	3,040	bias	3,25E-04	CCL20,CSF2,CXCL1,CXCL5,CXCL6,GPR78,IGFBP4,IL15,IL6,MMP13,PDGFB,SERPINB2,TNFRSF11B	226 (7)
TCF7L2		transcription regulator	Activated	2,328	bias	3,48E-04	AQP3,AXIN2,CAMK2N1,CCN5,CDH17,CDKN1A,EDN1,EPAS1,FGF1,GLI1,IGF2BP1,JAG1,NKX2-1,SDC2,TERT,VCAN	207 (9)
TGFB2-AS1	2,773	other	Inhibited	-4,302	bias	3,62E-04	ALDH1A1,ANGPTL2,CDH1,CP,EREG,FOS,GPR83,HOXC9,LINC00589,LUM,MGP,NMRAL2P,NRIP3,PMEPA1,SPANXD (includes others),SPOCD1,TAGLN,TBX15,TGFB2	123 (2)
PRKCE		kinase		1,748	bias	3,63E-04	ABCB1,BIRC3,CDH1,CDKN1A,EGR1,IL6,MMP9,PDGFA,PTGER3,PTGS2,SYP	349 (17)
USP8		peptidase	Inhibited	-3,317	bias	3,63E-04	CASP1,CCL20,IFIT1,IFITM1,IL6,IRF7,ISG15,OAS1,OAS2,OAS3,TAP1	183 (7)
DNMT3A		enzyme		-0,426		3,65E-04	BTK,CDH1,CXCL1,CXCL5,CYBA,FCER1G,HOXA1,MUC4,PIK3CG,POMC,PRSS21,PTGS2,SPARC,SPHK1,TLR3,TLR4,TNFRSF4,USP2	298 (14)
ATF4		transcription regulator		-1,302	bias	3,65E-04	ASNS,CA9,CXCL1,DDIT3,FN1,HSPA5,IL6,IRAK1BP1,KL,LINC01714,PHGDH,PSAT1,PTGS2,SESN2,SLC7A11,TBL1X,TGFB2,TRIB3	82 (4)
NFE2L2		transcription regulator		1,447	bias	3,68E-04	AKR1B10,CBS,CDH1,CLDN1,CSF1,DCT,DDIT3,GPX2,IL1RN,MMP9,NMRAL2P,NR0B1,NUPR1,PHGDH,PSAT1,S100P,SESN2,SHMT2,SLC7A11,SRGN,TFB1M,UGT1A1,UGT1A10,UGT1A8,XAF1
ETV6-RUNX1		fusion gene/product	Inhibited	-3,079	bias	3,72E-04	ADM,APOLD1,ARHGAP24,ARHGAP4,BLK,BMP2,BSPRY,CD40,CD79A,CDKN2D,CYBA,DCHS1,DLL1,ENG,GNA15,GREB1,HCP5,IFI6,IFITM1,IRF7,ITGA4,KCNJ2,KLC3,LAT2,LTB,MGMT,NPY,PDE4B,PECAM1,POU2F2,PPM1F,PTPRC,RASGRP2,RELB,SDK2,SNAP91,TNFRSF10D,VAV1
SNAI2		transcription regulator	Inhibited	-2,723	bias	3,73E-04	CDH1,CDKN1A,CLDN1,CXCL1,CXCL5,ELF3,ELF3-AS1,HES6,JUP,MYOM3,TNNC1,TNNC2,TNNT2,TP63
PNO1		other		0,815	bias	3,83E-04	CDH1,CDKN1A,DLL1,JAG1,NOTCH3,NSG1,PTGS2,SNAI1
SSTR2	2,447	G-protein coupled receptor	Inhibited	-2,685	bias	3,84E-04	ACHE,ADM,BEST1,BMP2,CDH1,CSF2,EDN1,MMP9,OLR1,PMEPA1,RELB,SAMD9,SAT1,SCG2,SHH,SLIT1,SLPI,THBS1,THBS2,TLR2,TXNIP,XAF1
CBFB		transcription regulator		0,816		3,88E-04	CDH1,DSP,FOXC2,ITGB6,MMP13,MMP9
EHMT2		enzyme		1,961		4,18E-04	CDH1,CDKN1A,CP,EPAS1,GREB1,HOXA1,HSD11B2,LINC00342,NDRG1,PTGS2,SCNN1A,TFF1,ZNF135	368 (16)
MGP	6,171	other		1,230	bias	4,21E-04	CCR10,CD274,CXCR4,IL15,IL6,ITGB7,TGFBI	137 (5)
MUC1	3,018	other		1,948		4,22E-04	ALDH1A1,C2CD4C,CCDC152,CD40,CDA,CDH1,CNGB1,DDIT3,EGLN3,HSPA5,IFIH1,IFITM1,IL6,ISG15,MUC1,MYCL,PDGFA,RIGI,SSTR5-AS1,TEKT4P2,TERT,TRPM8,TSPAN2,TYMP,UPRT	305 (14)
GLI1	1,586	transcription regulator		-1,366		4,23E-04	ABCG2,ADGRE2,ARC,ARL14,ATP6V1C2,BIRC3,C11orf96,C1orf116,C1QTNF3,CCL26,CDH1,CDKN1A,CEACAM6,COL1A1,CST6,DIO2,EGR1,EGR3,EPHB6,FAM131B,FGF1,FOS,FOXQ1,FOXS1,GDA,GPRC5A,GREM2,GRIA3,H1-0,HENMT1,HPGD,HPSE,HSD17B6,IFITM1,IGF1R,IL1R2,IL33,IQGAP2,ITGB6,KCNJ8,KLK10,KLK2,KLK6,KRT20,KRT80,MMP9,MT1F,NREP,NRG1,PDGFA,PDGFRA,PDK4,PLXDC1,PSTPIP2,PTGDR2,PTGS2,RGS14,S100A14,S100A2,SAT1,SCG5,SLC16A5,SNAI1,SPINK4,TERT,…	288 (10)
CEBPB		transcription regulator	Activated	3,297	bias	4,46E-04	ABCB1,ACTA2,AEBP1,ALDH1A1,ANPEP,ASNS,BASP1,C3,CCL20,CFTR,COL1A1,COL1A2,CXCR4,DDIT3,FN1,IL24,IL6,IRF4,PI3,PLAC1,PRDM1,PTGS2,PTHLH,THBS1,TNC,TRIB3	241 (11)
YTHDC2		enzyme		1,667		4,63E-04	CD22,DIO3,MX2,OAS1,OAS2,RSAD2,SMCO2,TAS1R3,XAF1
EP300		transcription regulator	Activated	2,802	bias	4,66E-04	ACTA2,AXIN2,CD274,CD36,CDKN1A,CXCR4,CYP1A1,DUSP1,EGR2,FABP4,FN1,FOS,GFI1,GREB1,H6PD,IL6,KLK2,LIN28B,MGMT,PFKL,PLA2G4A,PTGS2,SMPD3,SPHK1,TERT,TFF1,TLR2	363 (17)
TGF BETA (family)		group		-1,715	bias	4,71E-04	ARNT2,ATOH8,BSCL2,CDH1,COL1A1,COL1A2,EID3,EPAS1,FGG,HES6,HIF3A,HORMAD1,ID4,IL6,MESP2,NID2,NPAS2,PDGFB,PLIN5,SIM1,TSLP
TLR4	1,709	transmembrane receptor	Activated	2,663	bias	4,71E-04	C3,CCL20,CD274,CDH1,CSF2,DLL4,IL12A,IL15,IL6,IRF7,MMP9,MUC5AC,MX1,NLRP12,NR4A1,NR4A3,PTGS2,RELB,SLC7A11,TLR4,TSLP	272 (10)
SIN3A		transcription regulator		-0,816	bias	4,93E-04	CD274,COL1A1,COL1A2,CYP1A1,DDIT3,MMP9,PTGS2,TERT,TFF1,TXNIP
SBDS		other				4,93E-04	CALB1,COL14A1,CRABP1,CRMP1,DDIT3,EGR1,FA2H,FOS,HES5,HOXA1,HOXC10,HSPA5,NEFM,NTS,PCDHA9,PCDHB5,PTPRO,SORCS1,TNC,TRIB3
PRMT1		enzyme		1,720	bias	5,22E-04	ACTA2,ALOX12,APCDD1,ARG2,AXIN2,CDH1,CDKN1A,CLDN1,COL1A1,CXCL11,FN1,FOS,KLK2,PDK4,SLC7A11,SNAI1,SPINK1,TFF1	404 (15)
ZFP36		transcription regulator	Inhibited	-2,224	bias	5,44E-04	CDKN1A,FOS,IL12A,PTGS2,TFF1
RBM3	-1,526	other		1,960	bias	5,58E-04	ACTA2,DDIT3,TAGLN,TNFAIP3	135 (7)
FOSB	1,509	transcription regulator				5,58E-04	F3,HPGD,MMP9,SERPINB2
SPI1		transcription regulator	Activated	3,382	bias	5,61E-04	ACTA2,CDKN1A,FES,HOTAIRM1,IFI27,IFI44L,IFI6,IFIT1,IFITM1,IL1RN,IL24,IRF7,ISG15,MT1E,MT1F,MX1,OASL,PRDM1,RSAD2,SP110,TLR4,TUBA3C,VAV1	223 (7)
FOXA2		transcription regulator		0,145		5,67E-04	ABCA4,ABCB1,ABCG2,ACSL6,ACTA2,ACTC1,AGR2,ANGPTL4,APOBR,AQP1,BMP4,BMPER,CD36,CDH1,CDKN1A,COL11A1,COL15A1,COL17A1,COL1A1,COL1A2,CXCR4,DCN,EDNRB,FABP3,FGB,FOXA3,HOXA1,IL6,LEFTY1,MT1E,MUC4,OAS1,ONECUT3,PIK3CG,PTPRN,SFRP1,SHH,SLC51B,TGFB2,THBS1,TRIB3	117 (4)
LGALS1		other	Activated	2,765	bias	5,80E-04	ACTA2,ADAMTS4,CDKN1A,COL1A1,FN1,GLI1,MMP13,SNAI1	334 (21)
LY6E		other		0,647		5,80E-04	ABCG2,CD14,CD274,CD34,FGF7,IL6,PSCA,RELB
EOMES	1,870	transcription regulator		-1,387		5,83E-04	ACTA2,ACTC1,ADM,EGFLAM,EOMES,FRZB,H19,HOXA10,MEOX1,PDPN,PRDM1,RAB17,TFPI2,TGFBI
GPR15LG		cytokine		1,732		5,93E-04	ALOX15B,CSF1,CSF2,CXCL1,IFIT1,IL20,IL24,IL6,IL7R,RELB,SULT2B1,TSLP
CDKN1A	2,224	kinase	Activated	2,464		5,97E-04	ADAP1,AP1M2,CD274,CDH1,CDKN1A,CYP1B1,DUSP1,EGLN3,EPS8L1,FN1,GRHL2,IRF6,JAG1,MMP13,MMP9,PDGFA,PRSS22,S100A14,SH2D3A,SLPI,SPARC,THBS1,TJP3,TMC6,TNC,TYMP,UTS2	282 (10)
HOTAIR		other		-1,432		6,43E-04	ACTA2,CDH1,CDKN1A,IFITM1,IL6,MEG3,MMP9,MX1,OAS1,PCDHB5,SNAI1	319 (21)
BLM		enzyme		0,378	bias	6,43E-04	CADM1,COL1A2,EGLN3,FLT1,IFI44L,IFIT1,MX1,OAS1,SAMD11,SDC1,THBS2
MIR31HG		other		1,584	bias	6,56E-04	CDKN1A,CXCL1,CXCL5,EREG,HGF,IL6,NRG1,TIMP1,TNFRSF11B	68 (3)
HDAC1		enzyme		-0,769		6,92E-04	AXIN2,CDH1,CDKN1A,CEACAM1,CEACAM6,COL1A1,COL1A2,COL2A1,COL9A1,CXCL1,FN1,GFI1,IL6,KLK2,LCN2,MMP9,MTA1,MUC4,PTGS2,SERPINB2,SNAI1,TERT	354 (14)
ELF3	1,615	transcription regulator		0,463	bias	7,06E-04	CCL20,CLDN7,COL2A1,EHF,ELF3,MMP13
L2HGDH		enzyme	Activated	2,449	bias	7,06E-04	ADM2,ASNS,PHGDH,PSAT1,SLC7A11,TRIB3
SRA1		transcription regulator		0,766	bias	7,06E-04	CCL20,DIO2,MMP9,TBL1X,TGFB2,THBS1
OGDH		enzyme	Activated	2,449	bias	7,06E-04	ADM2,ASNS,PHGDH,PSAT1,SLC7A11,TRIB3
SMAD1		transcription regulator		1,455	bias	7,06E-04	ACTA2,COL1A1,COL1A2,GFAP,ID4,PDGFA
HOXD-AS2		other	Activated	2,449	bias	7,06E-04	HAGLR,HOXD1,HOXD10,HOXD13,HOXD8,HOXD9
FZD4		G-protein coupled receptor		0,945	bias	7,06E-04	ALDH1A1,CD34,CDH1,MMP9,PECAM1,SNAI1
ESR1		ligand-dependent nuclear receptor		0,314	bias	7,15E-04	ABCB1,ABCG2,ACKR3,ACTA2,BMP2,BMP4,C3,CCL20,CCN5,CDH1,CDKN1A,CEACAM6,CIMAP1B,CLIC3,CP,CSF2,CYP1A1,CYP1B1,DLL1,EDN1,EFEMP1,EGR3,EREG,FMN1,FOS,GJB3,GJB5,GREB1,HCP5,IFI44L,IFITM1,IGF1R,IGFBP2,IL6,JAG1,KISS1,KLK5,KRT13,KRT14,KRT17,KRT20,KRT4,KRT6A,LINC00342,LTB,LYPD1,MUC20,MUC5AC,NGFR,NOTCH3,NPY,NRCAM,PDZK1,PICSAR,PLAC1,PTGS2,RPRM,RSAD2,RTP4,S100P,SAMD11,SAMD9,SLC7A11,SNAI1,SP110,TAGLN,TCIM,TERT,TFF1,…	369 (19)
F3	3,974	transmembrane receptor	Inhibited	-2,722	bias	7,58E-04	CSF1,EFEMP1,EPSTI1,F3,IFI44L,IFIH1,IFIT1,IRF7,ISG15,MX1,OAS1,RSAD2,RTP4,SAMD9,SAMD9L,SP110
TLR9		transmembrane receptor	Activated	3,348	bias	7,58E-04	CD274,CD40,FCMR,IFI44L,IFIT1,IFITM1,IL4I1,IL6,IRF4,ISG15,MX1,MX2,OAS2,OAS3,PRDM1,ZAP70	267 (18)
MAPK14		kinase		1,023	bias	7,59E-04	AXIN2,CD40,CDH1,CXCL1,CXCL5,CXCL6,EFEMP1,GREM1,MMP13,PTGS2,TLR2,WIF1	377 (18)
IL4		cytokine		1,107	bias	7,75E-04	ACP5,CCL20,CCL26,CD14,CD79B,CDKN1A,COL1A1,CSF2,CXCR4,FOXJ1,IL12RB2,IL32,IL6,IRF4,ITGA4,MMP9,MUC1,MUC5B,PDE4B,PHGDH,PIGR,PRDM1,PRSS8,PSAT1,ST14,TNFRSF4,TP63,TSLP	370 (19)
ADGRE2	1,676	other		-1,508		8,39E-04	CA9,CD274,CD34,CDKN1A,DOCK2,FLT1,FOS,GPNMB,TGFB2,THBS2,TLR4
EGOT		other	Activated	2,138	bias	8,51E-04	IGF1R,IL6,ISG15,MX1,OAS2,RIGI,RSAD2,TGFB2
TIMP1	1,734	cytokine	Activated	2,180	bias	8,51E-04	A4GALT,CCL20,CD40,CSF2,CXCL1,CXCL5,IGFBP2,IL6	177 (12)
HIF1A		transcription regulator	Activated	3,004	bias	8,72E-04	ABCB1,ACADL,ADM,ANGPTL4,CA9,CD274,CD36,CDH1,CDKN1A,CLDN1,COL1A2,CXCR4,EDN1,EDNRB,EGLN3,ELF3,EPAS1,FN1,FOS,H2AC20,H2BC12,H4C15,HGF,HIF1A-AS3,IL15,IL6,MB,MMP9,MUC1,NDRG1,NOTCH3,PFKL,PHGDH,PLAC8,PRKN,PSAT1,PTGS2,RAB11FIP4,SAT1,SESN2,SHH,SLC16A4,SNAI1,SPHK1,SULF1,TERT,THBS1,TLR2	302 (16)
RAG2		enzyme		0,728	bias	8,93E-04	ANKRD1,CCDC152,CCDC8,CPA4,CTSW,EPAS1,EPHA4,FMN1,H4C9,IL32,LINC01980,PCDHA10,PHETA2,PPP1R16B,SMPD3,TNFRSF1B,ZNF300
LUCAT1		other	Activated	2,109	bias	8,96E-04	BIRC7,CDKN1A,FGB,FN1,GPX2,IL15,NOTCH3,PDK4,PTGS2,SAT1	73 (3)
RRP15		other				9,11E-04	AXIN2,CCL26,CD79B,CXXC4,FRZB,FZD9,WNT11,WNT5B,YBX2
SETDB1		enzyme		-1,783		9,11E-04	ACTA2,CDH1,EBI3,FN1,IFI27,IFI44L,IL6,RIGI,SNAI1	170 (7)
GLI2		transcription regulator	Activated	2,588	bias	9,11E-04	ACTA2,COL1A1,GLI1,HSD11B2,IL6,JAG1,KLK2,TERT,TGFB2
ETV5		transcription regulator				9,62E-04	CDH1,CLDN1,CLDN16,CLDN7,FN1,ICAM2,KRT13,KRT23,KRT7,KRT80,NRCAM,TJP3
CG (complex)		complex	Activated	4,701	bias	1,00E-03	ACP3,ALDH1A1,ANGPTL2,ANGPTL4,BAMBI,BDNF,BEST1,BMP2,BMP4,C2,CADM1,CCL20,CD34,CLDN11,CRYAB,CSF1,CYP1B1,DUSP1,EGR1,EPHB6,EPSTI1,EREG,F3,FGF7,FILIP1L,FOS,GNA15,HPCAL4,HSD17B6,IL1R2,IL20,IL33,ITGA4,KRT34,LMCD1,LRRN3,MCAM,NIBAN1,PRICKLE2,PTGS2,RASD1,SLC4A4,SLC5A5,SRGN,STC1,TFPI2,TNFAIP2,TNFRSF1B,TRIB3,WNT2	290 (16)
CTCF		transcription regulator	Inhibited	-2,000		1,04E-03	CD274,CDH1,CTAG1B,H19,IL6,MUC2,MUC5AC,MUC5B,PCDHGA10,PCDHGB2,PCDHGB5,PCDHGB7,PCDHGC3
TAFAZZIN		enzyme		1,890	bias	1,05E-03	ALDH1A1,ANGPTL4,ANKRD1,EDN1,IFIT1,TAGLN,TBC1D2
KRT14	5,839	other				1,08E-03	ARHGEF9,CXCL1,CXCL11,GJB4,KLK10,KLK5,KLK6,KRT17,MMP13,MMP19,MMP9
RBPJ		transcription regulator		-0,632	bias	1,08E-03	CDKN1A,CR2,CSF1,FGF11,FOS,MMP13,MUC2,PDGFB,PIK3CG,SDC1,TNC	243 (9)
NOTCH1		transcription regulator		1,797		1,08E-03	ACTA2,CDH1,CDKN1A,DLL4,EFNB2,IGF1R,IL6,MUC2,MUC5AC,NRG1,PDGFB,SNAI1,SYP,TGFB2,TP63,TSLP	274 (17)
EIF2AK2		kinase	Activated	3,142	bias	1,10E-03	DDIT3,FOS,IFI27,IFI6,IFIT1,IFITM1,IL6,ISG15,MT1M,NEDD9,OAS1,OAS3,REC8,RIGI,TNFAIP3	237 (9)
HDAC7		transcription regulator		-0,908		1,12E-03	CDH1,CDKN1A,NR4A1,RPRM,SNAI1	227 (10)
IL17F		cytokine		1,705		1,12E-03	ACOD1,CCL20,CXCL1,CXCL11,CXCL16,CXCL5,CXCR4,GBP5,GSTM1,IL15,IL2RG,IL32,IL6,LRRN3,PLCL1,TNFRSF1B,TNFRSF8,UTS2,ZNF541	192 (8)
TELO2		other				1,16E-03	IFIT1,IRF7,OAS1
EN1		transcription regulator				1,16E-03	ACTA2,COL1A1,COL1A2
UBE2K		transcription regulator				1,16E-03	ACTA2,COL1A1,TGFB2
PRODH	2,624	enzyme				1,16E-03	CD274,PRODH,PTGS2	190 (11)
TSG101		transcription regulator				1,16E-03	CDKN1A,IFI27,IFIT1
TGFB2	2,849	growth factor		0,302	bias	1,17E-03	ABCG2,ACTA2,ASNS,COL1A1,CXCL16,EGR1,FN1,FOS,GNG4,ID4,JAG1,LCN2,MEP1A,NOTCH3,PECAM1,PHGDH,PSAT1,SEMA6B,SLC6A11,TAGLN,TBL1X,TRIB3,TUBB2A,TXNIP,VCAN	176 (8)
LINC01116		other	Activated	2,449	bias	1,20E-03	HAGLR,HOXD1,HOXD10,HOXD13,HOXD8,HOXD9
FZD8		G-protein coupled receptor	Activated	2,415	bias	1,20E-03	ACTA2,CDH1,COL1A1,CSF1,FN1,VCAN
MED16		transcription regulator		-0,709	bias	1,20E-03	ANGPTL4,CDH1,MMP13,MMP9,SLC5A5,TAGLN
INSR		kinase	Inhibited	-2,274		1,22E-03	ALPL,BMP4,DPPA4,EGR1,EOMES,EVX1,FOS,HOXA1,HOXA7,HOXB2,HOXB7,HOXC10,HOXC9,IGF1R,LIN28B,MYCL,NOG,NR5A2,SALL4,TERT	189 (7)
NR1H (family)		group		-0,537		1,24E-03	C3,CSF2,CXCL1,ELOVL7,IL6,LIPE,PLIN1,PTGS2,TLR4	62 (3)
RARB		ligand-dependent nuclear receptor	Activated	2,138	bias	1,24E-03	ARHGAP4,CDKN1A,CTAG1B,IFI27,IFIT1,IFITM1,RIGI,SAA1,THBD	42 (3)
PAX3-FOXO1		fusion gene/product		-0,366		1,29E-03	ABAT,ACTC1,ACTN2,ADRA1D,AKR1B1,CADM1,CDKN1A,CKM,CXCR4,GREM1,IGF1R,KCNN3,MCAM,MEOX1,MYOM1,MYOM3,NGFR,NRCAM,PDE4B,PRRX1,ST3GAL5,TMEM47,TNNC1,TNNT2
EGF		growth factor	Activated	2,221	bias	1,30E-03	CD274,CDH1,CDKN1A,CGB3 (includes others),DUSP1,EGR1,FOS,FUT2,HSD17B1,IL6,MB,MMP9,MUC2,MUC5AC,NGF,PTGS2,SNAI1,TERT,TFPI2	281 (17)
ESR2		ligand-dependent nuclear receptor		1,183		1,34E-03	ACKR3,BMP4,C3,CCL20,CDH1,CDKN1A,CSF1,DHCR24,EREG,FN1,FOS,GPNMB,H1-0,HERC3,IFITM1,IGF1R,IQGAP2,MYPN,NDRG1,NRG1,PMEPA1,RIGI,SNAI1,STC1,STEAP4,SULF1,TERT,TFF1,TGFB2,THBS1	373 (19)
IFNB1		cytokine	Activated	2,660	bias	1,38E-03	CASP1,EBI3,IFI27,IFIH1,IFIT1,IL24,ISG15,MMP9,MX1,OAS2,TLR3	79 (5)
NEDD9	2,233	other	Activated	2,327	bias	1,38E-03	ADM,AOAH,BMP2,CA9,CDH1,ELF3,FOS,MMP9,PLAC8,STC1,TXNIP	233 (7)
MAP2K1		kinase		1,903	bias	1,50E-03	APOBEC3G,CD274,CDKN1A,DUSP1,F3,FOS,GPRC5B,HSPA5,MMP9,NOX5,PLA2G4A,RAB38	371 (20)
NCF1		enzyme		1,982	bias	1,53E-03	CDKN1A,EDN1,F3,FN1
RUNX1-IT1		other	Activated	2,000	bias	1,53E-03	BDNF,CCL20,CSF2,IL6
TNFRSF8	2,171	transmembrane receptor		1,067	bias	1,53E-03	CDKN1A,IRF4,RELB,TNFRSF8	161 (6)
SAP30		transcription regulator		0,849	bias	1,53E-03	ADM2,CLDN1,NOTCH3,PDGFB
KLF7		transcription regulator		1,994	bias	1,53E-03	IFI6,IFIT1,MX1,TLR4
CHD1		enzyme	Activated	2,646	bias	1,57E-03	BMP2,CCL20,CSF2,CXCL1,CXCL6,IL6,PTGS2
NPC2		transporter	Inhibited	-2,607	bias	1,57E-03	BMP2,PLA2G4A,PTGDS,PTGER2,PTGS1,PTGS2,TLR4
IRF1		transcription regulator	Activated	2,994	bias	1,57E-03	ACTA2,CASP1,CD274,CDKN1A,CEACAM1,CXCL11,FN1,IFIH1,IFIT1,IL12A,KL,MX1,PIGR,RIGI,TAP1	48 (4)
SMARCB1		transcription regulator	Activated	2,242	bias	1,57E-03	ABCB1,BMP2,BMP4,CDKN1A,CSF1,FABP4,GFI1,HOXA1,IFITM1,MX1,NOG,OAS1,OAS3,PDGFB,ZIC1	196 (5)
HDAC3		transcription regulator		-1,257		1,57E-03	BIRC3,CDH1,CDKN1A,COL1A2,DANCR,IL6,JUP,KLK2,MMP9,MUC4,PFKL,PTGS2,TFF1	166 (7)
RUNX2		transcription regulator		0,345		1,59E-03	ACTA2,ADAMTS5,CDH1,CDHR5,CDKN1A,COL11A1,COL24A1,EDN1,GAMT,JAG1,LUM,MMP13,SNAI1,TAGLN	154 (7)
RNF31		enzyme	Activated	2,333	bias	1,66E-03	ACE,CXCL1,CXCR4,EGR3,GREB1,IGFBP4,NR5A2,PDZK1,TFF1	206 (7)
STAT2		transcription regulator				1,66E-03	IFI27,IFI6,IFITM1,IL12A,ISG15,MX1,OAS1,OAS2,RSAD2	37 (2)
SND1		transcription regulator		-1,313		1,69E-03	ANGPTL4,APOBEC3G,ATOH8,CDH1,CLDN1,CRYBG2,EPS8L1,EREG,HSD17B6,JAG1,KISS1,KYNU,LAPTM5,MAFA,PMEPA1,PTGS2,QPCT,RAB3B,SIX2,ST6GAL1,TMC6
KDM6A		enzyme		-1,890	bias	1,69E-03	CD274,CDH1,COL1A1,CSPG4,DCN,FN1,LUM,SNAI1	235 (7)
METTL3		enzyme		0,989	bias	1,75E-03	ACTA2,ADGRG5,B3GALT5-AS1,BDNF,CD274,CDH1,CDKN1A,CSPG4,DES,IL6,MGMT,OAS1,OAS2,OAS3,PDGFRA,PTPRC,SLC7A11,SNAI1,STAG3,STEAP4,TIMP1,VGF	200 (11)
PI3K (complex)		complex	Activated	2,985	bias	1,79E-03	COL1A1,DAPP1,DLL4,H19,HAS3,IFIT1,IGF1R,IGFBP2,IL6,LCN2,MUC4,PRDM1,PTGS2,SKIL,TLR4,TNFAIP3	310 (19)
LDL (complex)		complex		1,236	bias	1,86E-03	ACTA2,C3,CD36,CYBA,DDIT3,DUSP1,FABP4,HSPA5,HYOU1,IL6,NOS3,OLR1,PECAM1,SPHK1,VNN1	355 (17)
TGFBR2		kinase	Activated	2,425		1,86E-03	ACTA2,ALOX12,ANGPTL4,BDNF,CASP1,CHRNB4,COL1A1,GATM,HPGD,JUP,PDGFB,PDPN,POU4F1,PTHLH,SVEP1,TIMP1,TTC22,TXNIP	242 (7)
FABP5		transporter		0,434		1,90E-03	BARX2,CDH17,CDH18,CXCL1,EGR2,EGR3,FOSB,HGF,HSPB6,KLK6,MUC13,PRSS21,SEMA4A,SFRP1
HDAC2		transcription regulator		-1,940	bias	1,91E-03	CDH1,CDKN1A,COL11A1,COL1A2,COL2A1,COMP,MMP13,MMP9,PTGS2,TERT,TFF1,TP63,TRPC6	375 (13)
GALNT6		enzyme		-0,128		1,91E-03	ANPEP,CDH1,FN1,MUC5B,TERT,TFF1
GAPDH		enzyme		-1,569	bias	1,98E-03	C2,CCL20,CXCL1,DUSP1,FCER1G,IFI6,IFITM1,OAS1,OAS2,OAS3	138 (5)
PRKCSH		enzyme	Activated	2,065	bias	1,99E-03	B4GALNT2,CADM1,CD274,CDHR17P,CSF2,ESAM,FLJ16779,H19,HGF,IL6,ITGA4,JPH2,KRT34,KRT4,MARCHF4,MMP19,NTS,NUDT16L2P,VCAN
IL11		cytokine		0,468		2,04E-03	CCL20,IL6,MMP13,SNAI1,TIMP1	160 (10)
TBX3		transcription regulator		1,342	bias	2,04E-03	CD274,COL7A1,HCN2,SHOX2,TBX18
IL1RAP		transmembrane receptor		0,447	bias	2,04E-03	CCL20,CD14,CD40,CSF2,CXCL1	161 (6)
IFNA1/IFNA13		cytokine	Activated	2,156	bias	2,04E-03	IFI6,ISG15,MX1,OAS2,RSAD2	37 (3)
BRD4		kinase	Activated	3,366	bias	2,17E-03	ACTA2,BTN3A2,CD274,CDKN1A,COL1A1,COL1A2,CXCL5,CXCR4,DDIT3,FN1,FOS,GFI1,GLI1,HGF,ICAM2,IL6,IRF4,ITGA4,LAPTM5,LCK,LIN28B,MTSS1,PDGFA,PDGFB,PRDM1,SERPINB2,SESN2,SLC19A1,SUSD2,TGM2,THBS1,THBS2,TIMP1,TNFRSF10D	238 (7)
F2		peptidase		1,812	bias	2,26E-03	CXCR4,EGR1,FN1,IL6,MMP9,PTGS2,TFPI2	382 (18)
SAFB		other	Inhibited	-2,720	bias	2,30E-03	CD74,CDH1,CXCL11,FOS,HEXA,LTB,NEDD9,NUPR1,S100P,TCIM,TFF1,TNFRSF11B,UQCRC2	125 (4)
EWSR1-FLI1		fusion gene/product	Inhibited	-2,694	bias	2,30E-03	ADM,COL25A1,DPPA2,EDN1,EGR3,EPPK1,FILIP1L,HPGD,IGF1R,NREP,PDGFRA,PTPRO,SDC2,SULF1,SYNPO2,TAGLN,THBS1
JUND		transcription regulator		0,594	bias	2,31E-03	CDH1,F3,HPGD,LY6K,MMP13,MMP9,SAT1,SERPINB2
LYN		kinase		-0,104		2,31E-03	BGN,CD274,CXCL5,IFIT1,IL7R,LRRC15,PDPN,THBS1
FOXP1		transcription regulator		-1,093		2,31E-03	CD274,CDKN1A,HCG11,IRF4,NR5A2,PRDM1,SFRP4,SLC2A4
PPARD		ligand-dependent nuclear receptor	Activated	3,023	bias	2,47E-03	ANGPTL4,CCL20,CXCL1,EGR1,FABP3,FLT1,GLI1,HMGCS2,IGFBP2,IL6,MSR1,NR4A1,NR4A3,OLR1,PDK4,PTGS2,RASGRP1,TNFAIP3	236 (13)
PDGF-BB (complex)		complex	Activated	3,998	bias	2,60E-03	COL1A1,COL1A2,CSF2,DUSP1,EDN1,EGR1,EGR2,EGR3,F3,FOS,FOSB,FOXC2,IL6,NR4A1,NR4A3,PLK2,THBS1,TNFAIP3,TNFRSF11B	343 (21)
SRF		transcription regulator				2,60E-03	ACTA2,ACTG2,APOLD1,CDKN1A,CT55,EGR1,EGR2,FGF1,FILIP1L,FOS,FOSB,LMCD1,MMP9,MYL9,NLRP1,NR4A1,PTGS2,RAI2,TAGLN
KRAS		enzyme		0,147	bias	2,64E-03	ADAMTS5,ANXA2R,ARG2,ATOH8,CBS,CCDC8,CDKN1A,COL1A2,CXCR4,DIRAS3,EPN3,EREG,F3,FOXC2,GLI1,IGF1R,IGF2,IL33,LUM,MUC5AC,MUC5B,MX2,NGFR,NUAK2,PDE4B,SLC7A11,SPINK1,SULF1,THBD,TP63	272 (9)
PTGS2	6,626	enzyme	Activated	2,282	bias	2,69E-03	BIRC3,CD274,CDH1,CXCL5,EGR1,FLT1,IL6,MMP9,MSR1,NEB,PTGS2,TET1,TRAF1,VNN1	393 (17)
KDM1A		enzyme	Inhibited	-2,533		2,75E-03	ADM,BMP2,C1orf116,CD274,CDH1,CDKN1A,CLDN7,COL1A1,COL1A2,CSGALNACT1,CXADR,ELOVL7,EOMES,GFAP,GNMT,GREB1,HAS3,IGF1R,IQGAP2,LCK,OVOL2,PHLDB2,SFRP1,SFRP4,SNAI1,ST6GALNAC1,TERT,TJP3	289 (13)
MAP2K1/2 (family)		group		0,716	bias	2,76E-03	C3,CDH1,DDIT3,DUSP1,EGR1,EGR2,ELN,FOS,HERPUD1,HSPA5,JAG1,MMP9,PDGFA	290 (15)
CEBPA		transcription regulator		0,614	bias	2,83E-03	ACTA2,AKR1B1,ANPEP,ASNS,BIK,C3,CD7,CDKN1A,CXCR4,GATA2,HCAR3,ICAM2,IFI27,IFI6,IL1RN,ISG15,OAS2,PTGS2,PTPRC,RIN1,SERPINF1,SERPINI1,TAGLN,TBXAS1,THBD,TUBB2A
NRG1	5,640	growth factor		1,153	bias	2,83E-03	CDH1,CDKN1A,FN1,FOS,MSR1,MUC5AC,NRG1,SNAI1,TFF1	313 (18)
TEAD4		transcription regulator		1,232	bias	3,03E-03	ADM,CDH1,CDKN1A,CGB3 (includes others),EDN1,FILIP1L,MMP9,PTPRO,SDC2,SESN2,SNAI1,SULF1,TAGLN,THBS1,TP63	361 (16)
NR3C1		ligand-dependent nuclear receptor	Activated	2,019		3,04E-03	ACTA2,ACTN2,AIFM3,ANGPTL4,ATP1B1,BIRC3,BMF,BTK,CAVIN2,CD274,CDKN1A,CIDEC,COL1A1,CSF2,CXCR4,DDIT3,DNAJC15,FN1,GPR65,GRIN1,H6PD,HUS1B,IFI6,IFIH1,IGF1R,IL12A,IL15,IL24,IL6,IL7R,ITGB6,LAD1,LEFTY1,LTB,MT1L,MZB1,NAIP,NGFR,NLRC4,NME5,NRG2,OLR1,PDE4B,PLA2G4A,PLK2,PPP1R14C,PTGS2,S100P,SCNN1A,STOM,THBD,TIMP1,TLR1,TLR2,TNFAIP2,TNFAIP3,TNFRSF11B,TNFRSF1B,TNFRSF8,TRAF1,TRIB3,TUBA3E	242 (9)
RPSA		translation regulator	Inhibited	-2,121	bias	3,08E-03	DUSP1,IFIT1,ISG15,OAS1,OAS3,OASL,RIGI,TAP1
HAND2		transcription regulator		1,869	bias	3,15E-03	ACTC1,ACTN2,COL1A1,COL1A2,DES,GJA5,HSPB7,PTPRB,TNNC1,TNNT2
WBP2		transcription regulator		1,095		3,17E-03	ALPK1,ALPK2,AQP3,AXIN2,BMF,BMP4,COLGALT2,CSPG4,CTF1,CXCL1,CYP24A1,EGR1,FCMR,FOXQ1,GGT5,ISYNA1,LINC00324,PTGS2,RASGRP3,SLC7A11,SLCO4A1-AS1,TAGLN,TLR3,TRAF1,UCN2
E2F3		transcription regulator	Activated	2,429	bias	3,17E-03	CCL20,CXCL1,EDN1,ELF3,H1-2,H2BC11,H2BC15,H2BC8,H3C4,H3C6,IGF2,INSL4,KRT80,L3MBTL4,MT1F,NEAT1,PTGER3,SERPINH1,TERT,THBD,THBS1,TNFAIP2
TLR7		transmembrane receptor	Activated	3,591	bias	3,24E-03	CCL20,CD274,CD40,CPA4,CXCL1,FCMR,IFI44L,IFIT1,IFITM1,IL4I1,IL6,ISG15,MX1,MX2,OAS2,OAS3,PTCHD1,ZAP70	300 (15)
FOXA1		transcription regulator		-1,606	bias	3,25E-03	ACKR3,AGR2,AQP1,AQP3,ARHGEF9,BARX2,CDH1,CDKN1A,COL9A2,DSE,DUSP1,EFHD1,FMN1,FOXA3,GREB1,JAG1,KLK2,LEFTY1,MGP,MUC4,PFKL,RPRM,S100A2,SDC2,SLPI,STC1,TF,TFF1,TNFAIP3	339 (11)
CPXM1		peptidase				3,28E-03	COL14A1,COL15A1,COL16A1,MAPT
ATP6V1C2	6,622	transporter		1,000	bias	3,28E-03	AXIN2,CDH1,FN1,SFRP1
NUDT16L1		other		-1,964	bias	3,28E-03	ANKRD1,CDKN1A,EDN1,IL6
BICD2		other	Activated	2,000	bias	3,28E-03	OAS1,OAS2,OAS3,SLC7A11
NORAD		other		0,659	bias	3,31E-03	BASP1,CHST11,DDIT3,HSPA5,IGFBP4,IL32,LMCD1,PDGFA,SDC1,TAGLN,THBS1
FGF2		growth factor		-0,127	bias	3,31E-03	ACTA2,BGN,CYGB,DCN,EGR1,FUT2,GFAP,MAFA,MGMT,MMP9,SDC1	319 (15)
LRP4		other		-1,231		3,42E-03	ADAMTS4,ADAMTS5,COL2A1,MMP13,PTGS2
ARL13B		other		-0,130	bias	3,42E-03	CDKN1A,CXCL1,GLI1,IL6,SHH
GPBAR1		G-protein coupled receptor		0,152	bias	3,42E-03	CD40,DIO2,IL6,NOX5,PCSK1
mir-22 (includes others)		microRNA		-1,206	bias	3,42E-03	ACTA2,ADRA1B,CDH1,IL6,SNAI1
RLN2		other		-1,009	bias	3,42E-03	ACTA2,CASP1,EDNRB,PYCARD,TLR4
LTBP2		other		0,447	bias	3,42E-03	CCL20,CD36,FABP4,IL6,SLC2A4	135 (5)
IKZF1		transcription regulator	Inhibited	-3,198	bias	3,51E-03	ANOS1,CALHM5,CD34,CD79B,DOK4,EPSTI1,FN1,FOS,GAS6-DT,IFI27,IFI6,IGSF11,IL6,IRF4,JUP,MYCL,NEAT1,PRDM1,RTP4,SEMA5A,SERPINH1,SLC19A1,TET1,THY1,TLR4
CLIC1		ion channel				3,55E-03	BGN,CA7,CFH,CNTN1,EFEMP1,FN1,GPNMB,GREM1,H1-2,IGFBP2,IL17D,ISG15,LCN2,NRG1,OAS1,PCSK9,PRKCG,RSPO2,SFRP1,STC1,TNFRSF10D,VSIR
EGFR		kinase		1,751	bias	3,55E-03	ABCG2,ACTA2,CDH1,CRMP1,CSF2,DDIT3,EGR1,F3,FOS,HERPUD1,HSPA5,IL6,JAG1,KRT17,LCN2,MUC5AC,PTGS2,SLC7A11,SPHK1,TERT,TGM2,UQCRC2,VSIR	379 (19)
NRXN1		transmembrane receptor				3,62E-03	CLDN6,DLX5,GFAP,ITGA7,MGP,NCAN,OTP,THBS1,TNC
DAB2IP		other		-0,398	bias	4,23E-03	CDH1,CDKN1A,CXCL1,EGR1,EPAS1,IL32	196 (11)
SLIT2		other		1,701	bias	4,23E-03	CDH1,IL12A,NGFR,NR0B1,PAPPA,SNAI1
PTAFR		G-protein coupled receptor		1,708	bias	4,23E-03	CDH1,IL6,MCAM,MMP9,PTGS2,SNAI1	330 (18)
FASN		enzyme		-0,970	bias	4,23E-03	CDH1,DDIT3,DHCR24,IL6,PTGS2,SLC7A11	323 (10)
SYK/ZAP (family)		group				4,27E-03	IL6,PTGS2,TIMP1	247 (11)
MEDAG		other				4,27E-03	CD274,CDH1,SNAI1
MINDY1		peptidase				4,27E-03	GREB1,PDZK1,TFF1
ASCL2		transcription regulator				4,27E-03	ATG9B,DPEP1,TFF1
MKRN1		enzyme				4,27E-03	CDH1,SNAI1,SRCIN1
LRPAP1		other				4,27E-03	ACTA2,CDH1,IL6
NKX2-3		transcription regulator				4,27E-03	ACTA2,AOC3,SHOX2
EBF1		transcription regulator				4,27E-03	CD79A,CD79B,PTPRC
FGF19		growth factor				4,27E-03	EGR1,PON1,ST6GAL1
ATXN3		peptidase				4,27E-03	CD274,IFIT1,ISG15	37 (3)
EPRS1		enzyme				4,27E-03	COL1A1,COL1A2,FN1
FOXF2		transcription regulator				4,27E-03	CDH1,FN1,FOXQ1	150 (7)
ELK3		transcription regulator				4,27E-03	CDH1,FOS,ID4
IGKC		other				4,27E-03	ACTA2,CDH1,IL6
EIF4A1		translation regulator				4,27E-03	CD274,DDIT3,MUC1
LEF1		transcription regulator				4,32E-03	AXIN2,CD274,CDH1,CXCR4,IL6,NKX2-1,PTGS2	272 (11)
FOSL2		transcription regulator		1,981	bias	4,32E-03	COL1A2,F3,FN1,HPGD,LUM,LY6K,SERPINB2
PKC (family)		group	Activated	2,406	bias	4,37E-03	CDKN1A,CYP24A1,DDIT3,F3,FOS,GRHL3,HPGD,IGF2,IL6,IRF6,MMP9,MUC5AC,NR4A3,PTGS2	311 (18)
IFNAR1		transmembrane receptor	Activated	3,207	bias	4,37E-03	CSF1,EPSTI1,IFI44L,IFIH1,IFIT1,IRF7,ISG15,MX1,OAS1,RSAD2,RTP4,SAMD9,SAMD9L,SP110	40 (3)
ERBB3		kinase		0,707	bias	4,58E-03	CDH1,CXCR4,FN1,NDRG1,PHGDH,PTGS2,SNAI1,TGM2,TNNT2	348 (20)
AREG		growth factor	Inhibited	-2,182		4,74E-03	C3,CDKN1A,ELF3,H2BC12,H2BC21,H2BC4,H2BC5,H2BC8,HCAR2,IFI6,MMP15,PCDHGA11,PCDHGB5,PTGS2,TMC6	91 (3)
HCAR1	2,395	G-protein coupled receptor	Activated	2,354	bias	4,79E-03	CD36,CXCR4,DLL4,EPHB6,NEDD9,PCDHA10,SEMA5A,SNAI1,SPANXD (includes others),SPARC,TGFB2,TXNIP
CSF1	1,554	cytokine		1,369	bias	4,83E-03	ACP5,CD274,CDKN1A,FN1,HSPA5,IDO2,IL12A,IL6,TNFAIP3,TNFRSF1B	326 (14)
TBX5		transcription regulator		1,869	bias	4,83E-03	ACTC1,ACTN2,COL1A1,COL1A2,DES,GJA5,HSPB7,PTPRB,TNNC1,TNNT2
ELK1		transcription regulator		1,342	bias	4,83E-03	BMP2,CDKN1A,ITGB6,MMP13,NUPR1,PRKN,SLC7A11,SNAI1,SOX18,THBS1
USF1		transcription regulator		1,103	bias	4,88E-03	CBS,CEACAM1,CR2,NR5A1,PFKL,PIGR,POMC,SLC19A1,SPHK1,TERT,TXNIP
FUS-DDIT3		fusion gene/product		0,404		4,88E-03	ASNS,CAMK2N1,EFEMP1,FLT1,FN1,IL24,IL6,LCN2,NPAS2,SERPINB2,SOX30	67 (4)
SNCA		enzyme				4,92E-03	GRIN2D,JPH2,KCNN3,MAP1LC3A,NPTX2,NTN1,PCDHA6,PCDHGB2,PCDHGC5,PTPRB,RCN3,SLC17A9,SLC37A4,SLC6A11,SLC6A20,SLITRK1,SORCS1,SPOCK2,TC2N,TMBIM4,UGT1A1
IL10		cytokine		1,367		5,23E-03	CD14,CD274,CD36,CD40,CSF2,DCN,HPGD,IL1RN,IL24,IL6,MUC1,PDE4B,TIMP1,TLR3,TLR4,TNFRSF1B,VCAN	349 (20)
SALL4	3,365	transcription regulator		-0,435		5,24E-03	ANGPTL4,ATP1B1,CCN5,CCNB3,CD74,COL13A1,CXCL1,DANCR,DCT,EFNB2,FGF1,FLT1,FN1,FYB1,GJA5,H1-6,ICAM4,IFI6,IL12A,IRF7,MMP13,NGFR,PDE6G,PLA2G4C,SDC2,SEMA3C,SFRP1,TLR3
WWC1		transcription regulator		-0,651	bias	5,37E-03	ABCG2,BMP2,CDH1,FGF1,PDGFB
DPP4		peptidase		0,245		5,37E-03	ACTA2,DHCR24,EGR2,IL1RN,THBS1
ANGPTL3		growth factor				5,37E-03	COL9A1,FN1,FRZB,MATN4,TNFRSF11B
PAEP		other	Inhibited	-2,219	bias	5,37E-03	CD274,CXCL1,CXCL16,CXCL5,EDN1
EEF1A1		translation regulator		1,342	bias	5,37E-03	CDH1,FN1,HGF,PAPPA,SNAI1	323 (21)
SMAD3		transcription regulator	Activated	3,071	bias	5,49E-03	ABCG2,ACTA2,ACVR1C,ALPL,ANKRD1,ARHGAP24,C3,CDH1,CDKN1A,COL1A1,COL1A2,FN1,GLI1,MMP13,PTGS2,SLC51B,SNAI1,SPARC,SPON1,TERT	335 (20)
AURK (family)		group	Inhibited	-2,331	bias	5,67E-03	CDKN1A,CRACR2B,CYP26B1,PSTPIP2,RP5_1148A213,RRAD,SESN2,SPATA18,STOM,SULF2,TCEA3,VWCE
ANLN		other	Inhibited	-2,309	bias	5,67E-03	CDKN1A,CRACR2B,CYP26B1,PSTPIP2,RP5_1148A213,RRAD,SESN2,SPATA18,STOM,SULF2,TCEA3,VWCE
CYGB	2,810	transporter		0,378		5,77E-03	CASP1,CD74,CDH1,CXCR4,MGAT3,OR51B5,TNFAIP3
CXCR4	1,677	G-protein coupled receptor	Activated	2,611	bias	5,77E-03	CXCL1,CXCR4,F3,IL6,MMP13,SHH,TFF1	392 (23)
NFYC		transcription regulator	Inhibited	-2,449	bias	5,77E-03	ACTC1,ACTN2,CKM,COL5A3,MYOM1,MYOM3,TNNC1
NRP1		transmembrane receptor		0,239	bias	5,77E-03	ACVRL1,CCL20,FN1,GPX3,LAT,NLGN3,TNC
EPHA2		kinase		1,673	bias	5,77E-03	CD274,DUSP1,EDN1,EGR1,FOS,FOSB,NR4A1
IKBKE		kinase		0,461	bias	5,85E-03	BIRC3,GLI1,IFIT1,IL6,IRF7,MMP9,PDK4,PFKL,PHGDH,PSAT1,PTGS2	311 (17)
FAS		transmembrane receptor		0,353		5,85E-03	BIRC3,CXCL1,CXCL11,IL6,JAG1,LTB,MMP13,MMP9,NUAK2,RND1,TNFAIP3	334 (16)
DHX9		enzyme		0,897	bias	5,89E-03	ABCB1,AGR2,CDKN1A,EGR1,FN1,IL6,KLK2,MMP9,NDRG1,XAF1	248 (10)
NCOR1		transcription regulator				5,96E-03	CDH1,CDKN1A,FOXQ1,MMP9,PTGS2,TFF1	203 (7)
IFIH1	2,540	enzyme				5,96E-03	IFI27,IFI44L,IFIT1,IL6,ISG15,RSAD2	38 (3)
MAILR		other		0,000	bias	5,96E-03	HGFAC,MYCL,PLK2,RFLNB,SLC25A34,SPOCD1
TERC		other		-1,455		5,96E-03	CASP1,CDH1,CDKN1A,COL24A1,GFAP,MMP9	151 (7)
CTBP1		enzyme		-0,600		5,96E-03	ACKR3,CDH1,CDKN1A,CYP26B1,MUC1,TFF1
SFTPA2		other				6,02E-03	ADM,DDIT3,EGLN3,HSPA5
ZNF714		other		0,152		6,02E-03	ARNT2,EFEMP2,ITGA7,STRA6
WDR73		other		0,000		6,02E-03	FLT1,FN1,PGF,THBS1
MLLT11	2,183	other		-1,067		6,02E-03	ACTA2,CDKN1A,MMP9,TGFB2
GRHL2	4,289	transcription regulator		0,849	bias	6,02E-03	BMP2,EFEMP1,LYPD3,TP63
SLC4A1		transporter				6,02E-03	AQP1,ICAM4,RHAG,RHCE
DDB1		other				6,02E-03	AXIN2,CDH1,CDKN1A,PRKN	196 (5)
CREB (family)		group	Activated	2,219	bias	6,26E-03	BDNF,CDKN1A,CGB3 (includes others),DUSP1,EGR1,FOS,HPGD,IL6,MCAM,MUC5AC,NEDD9,NOX5,PTGS2,SKIL,TFF1	261 (12)
IGF1		growth factor	Activated	2,189	bias	6,31E-03	BMP2,BMP4,CDKN1A,DDIT3,EFNB2,ELN,F3,FN1,FOS,GFAP,IGF1R,IGF2,SYN1	367 (22)
IKZF3		transcription regulator	Inhibited	-3,606	bias	6,31E-03	ANOS1,CALHM5,DOK4,FN1,GAS6-DT,IFI27,IFI6,IGSF11,IRF7,RIGI,RTP4,SEMA5A,TLR4
EPAS1	2,127	transcription regulator	Activated	2,299	bias	6,65E-03	ACP5,ADM,ANGPTL4,APOL1,CA9,CCN5,CD274,CDKN1A,CKM,CKMT2,CLDN1,EDN1,EGLN3,FBLN2,FOS,GALR2,GFI1,MB,NDRG1,NEAT1,NOS3,PDGFB,PECAM1,SOX15,SPACA6,SPHK1
HYAL1	4,322	enzyme		1,732		6,69E-03	ADAMTS5,CARD16,CASP1,IGFBP4,ITGA7,NLRP1,PAPPA,SCG5,SERPINB7,SPANXD (includes others),STXBP6,TAGLN
WNT3A		cytokine	Activated	2,701	bias	6,98E-03	ALPK2,AQP3,AXIN2,BMP4,CD274,CYP24A1,FCMR,FOXQ1,GGT5,RASGRP3,SLC7A11	202 (13)
TP53		transcription regulator	Activated	3,321		7,24E-03	ABCB1,ABCB4,ACTA2,ALDH1A1,AQP3,BIK,BIRC3,BMF,BMX,CASP1,CBS,CD274,CDH1,CDKN1A,COL13A1,COL1A1,COL7A1,CRACR2B,CRYAB,CSF1,CSF2,CTSW,CXCL1,CXCL5,CYP26B1,DCN,DDIT3,DLGAP1,EGR1,EGR3,ENG,EREG,FKBP1B,FN1,FOS,H2BC5,HSPA1L,IFI30,IFI44L,IFIH1,IFIT1,IGF1R,IL12A,IL1RN,IL6,IRF7,ISG15,ITGB6,JAG1,LCN2,MAGEB1,MAP2K6,MEOX1,MMP9,MT1L,MTA1,MX1,NDRG1,NINJ2,NLRC4,NR4A3,NTN1,OAS1,OASL,OVOL2,PAPPA,PDE4B,PDE6A,PHGDH,PHLDA…	362 (18)
IL6	3,051	cytokine		1,807	bias	7,27E-03	ABCG2,ACTA2,ADGRB1,ALDH1A1,C3,CDH1,CDKN1A,DCN,ETS2,FGB,FGG,FOS,H19,HSPA5,IL1RN,IL6,KISS1,MMP13,PCSK1,PDGFA,PDGFB,PTGS2,SAA1,TGM2,THBS1,TIMP1	302 (17)
PPARA		ligand-dependent nuclear receptor		1,370	bias	7,33E-03	AQP3,C3,CD274,CYP1A1,DIO2,GPT,HMGCS2,IGFBP2,PDK4,SLC2A4,TERT,TP63,VNN1
DDX5		enzyme	Inhibited	-3,882		7,37E-03	ACTA2,CCL20,CDKN1A,CSF2,CXCL1,CXCL11,CXCR4,DUSP1,EDN1,IL12RB2,IL17D,IL1RN,IL32,IL33,IL6,LCN2,MMP9,PIK3CG,S100A14,TIMP1,TLR4,TNFSF15	278 (12)
TCF (family)		group				7,40E-03	ALDH1A1,APOD,BMP4,CEACAM1,CYP24A1,DIO2,DPEP1,GPX2,IFITM1,IHH,KLK2,MT1L,NRCAM,QPCT,SAA1,SEMA3C	153 (7)
HSP70 (family)		group		-1,504		7,55E-03	CP,IL6,MAP1LC3A,MAP1LC3B2,SAT1,SLC7A11,TF
MSI2		other		-0,744	bias	7,55E-03	CDH1,CDKN1A,CLDN5,CLDN7,DLL1,FN1,SNAI1	83 (5)
NCOR2		transcription regulator				7,55E-03	AXIN2,BIRC3,C3,CDKN1A,FOS,PTGS2,TFF1	203 (7)
CCN2		growth factor		-0,174	bias	7,55E-03	ADAMTS4,ADAMTS5,EGLN3,FN1,MMP13,MMP9,TIMP1	180 (7)
GATA4		transcription regulator	Activated	2,302	bias	7,81E-03	ACTC1,ACTN2,COL1A1,COL1A2,DES,GJA5,HSPB7,MUC4,MYBPC3,NR5A2,PTPRB,TNNC1,TNNI3,TNNT2
HIVEP1	1,643	transcription regulator	Inhibited	-3,434	bias	7,83E-03	CD40,FCER1G,IL1R2,IL1RN,IL33,MAPK13,RELB,TLR1,TLR4,TNFAIP3,TNFRSF1B,TRAF1	256 (9)
SOX11		transcription regulator	Activated	2,670	bias	7,93E-03	ADAM21,CCL26,CDH26,CP,CXCR4,DIPK2B,EGR1,FCMR,FGFR3,FGG,GRIN1,GRM5,IFIH1,IL6,ITGA4,KLK6,LCK,NREP,NTN1,PAX5,PDGFA,PRDM1,TYRP1
SAA (family)		group	Activated	2,177	bias	7,97E-03	F3,IL1RN,IL33,IRF4,MMP13	279 (12)
ZC3H12A		enzyme	Inhibited	-2,200	bias	7,97E-03	CSF2,CXCL1,IL6,LCN2,MMP9
CALR		transcription regulator		1,457		7,97E-03	CDKN1A,COL1A2,DDIT3,FN1,HSPA5	136 (7)
PINK1		kinase	Inhibited	-2,213	bias	7,97E-03	ACTA2,CASP1,FN1,PRKN,PYCARD
IL1 (family)		group	Activated	2,401	bias	8,15E-03	FOS,IL6,MMP13,MMP9,PTGS2,TNFRSF11B	302 (17)
IDH1		enzyme				8,15E-03	CDH1,CLDN7,EGR1,FN1,MX1,TGFB2	191 (5)
NCR2		transmembrane receptor	Activated	2,433	bias	8,15E-03	CCL20,CSF2,NR4A1,NR4A3,PTGS2,THBS1
NFAT5		transcription regulator	Activated	2,575	bias	8,37E-03	CLIC3,EDN1,EREG,F3,LCN2,MUC2,NRG1,TNFRSF11B
TNFSF12		cytokine		0,558	bias	8,37E-03	ACTC1,CDH1,CLDN11,CLDN23,CLDN5,IL6,MMP9,THY1
mir-15 (includes others)		microRNA		1,141		8,37E-03	CDH1,FMNL1,IFIT1,IL6,ISG15,MX1,OAS1,SNAI1
SELPLG		other	Activated	2,828	bias	8,37E-03	BST1,CDKN1A,CXCR4,CYP1B1,FOS,HCAR3,IL1R2,THBD
HOXA5		transcription regulator		-0,616		8,37E-03	BIRC3,CCL20,CDH1,CDKN1A,CLDN1,CXCL6,IL6,PTGS2	140 (7)
ZEB1		transcription regulator	Activated	2,134	bias	8,48E-03	ANKRD1,CDH1,COL1A1,COL1A2,EDN1,FN1,FOSB,GRHL2,SNAI1,TF,TGFBI,THBS1,TP63	297 (15)
NR4A1	1,820	ligand-dependent nuclear receptor		0,150		8,56E-03	ACTA2,CD274,COL1A1,COL1A2,CSF2,FN1,GREM1,IL6,MUC5AC,SESN2	231 (11)
REL		transcription regulator				8,64E-03	CDKN1A,CR2,CSF2,IL6,IRF4,LINC00665,MMP9,RELB,TNFRSF4
mir-155		microRNA		-0,633		8,64E-03	ABCB1,ACOT12,IL6,INPP5D,IRF4,IRF7,ISYNA1,MX1,PTGS2	210 (10)
VDR		transcription regulator		1,710	bias	8,64E-03	CD14,CDKN1A,COL1A1,CYP24A1,IFI44L,MEG3,PDLIM2,THBD,TP63	166 (7)
TCR (complex)		complex		0,669	bias	9,19E-03	ADM,AIM2,ALOX12,APOD,BIRC3,CD6,CTLA4,CXCL11,CXCR4,CYTIP,FOS,GLUD2,GRIA3,IFI44L,IFI6,IFIH1,IFIT1,IL7R,IRF4,IRF7,ISG15,ITGB7,MX1,MX2,NR4A1,OAS1,OASL,PTPRC,RELB,RIGI,RSAD2,TLR3,TLR4,TNFAIP3,UNC13D,ZBTB32	299 (17)
KDM3B		enzyme	Inhibited	-2,309	bias	9,26E-03	APOD,ARG2,AXIN2,CDH26,DDX53,DEGS2,EFNB2,FN1,GATA2,MB,NOTCH3,PAPPA,SDCBP2,ZIK1,ZSCAN18
NOTCH3	3,351	transcription regulator	Activated	2,389	bias	9,71E-03	CDH1,CDKN1A,IL6,MMP9,MSR1,MUC2,MUC5AC	230 (15)
JUNB		transcription regulator		1,913	bias	9,73E-03	CCL20,CD274,COL1A2,EPAS1,FN1,HPGD,MMP13,MMP9,SERPINB2,SNAI1,TGFB2
RXRA		ligand-dependent nuclear receptor		1,664	bias	9,77E-03	ABCG2,CXCL1,CYP24A1,ENG,FOXA3,HMGCS2,HOXD10,HSD11B2,MAOB,NEDD9,REN,SDC1,THBD
IFN ALPHA/BETA (family)		group				9,85E-03	TLR1,TLR2,TLR3
KPNA2		other				9,85E-03	IFIT1,ISG15,SNAI1	77 (4)
PTPRB	2,184	transmembrane receptor				9,85E-03	ANGPT2,EDN1,PDGFB
LPAR5	2,065	G-protein coupled receptor				9,85E-03	MMP9,PTGS2,SNAI1
AGO1		translation regulator				9,85E-03	CD274,GREB1,TFF1	203 (7)
MFN2		enzyme				9,85E-03	CXCL1,IL6,PRKN
FFAR1		G-protein coupled receptor				9,85E-03	CD36,CYP1A1,FABP4
VCAN	1,873	other				9,85E-03	EBI3,HAS3,IL6
HDAC10		transcription regulator				9,85E-03	MMP9,NR4A1,TYRP1
SETD2		enzyme				9,85E-03	COL1A1,COL1A2,FN1	104 (4)
GLS		enzyme				9,85E-03	ACTA2,COL1A1,FN1
GLI3		transcription regulator				9,85E-03	ACTA2,COL1A1,TGFB2
MED14		transcription regulator				9,85E-03	DUSP1,LAD1,TFF1
NGLY1		enzyme				9,85E-03	IFI27,IFI44L,IFIT1
CTNND1		other				9,85E-03	CD274,CDH1,SNAI1
GNAS		enzyme				9,85E-03	ALPL,PLA2G4A,PTHLH
GNE		kinase				9,85E-03	ASNS,DDIT3,TRIB3
CHRNA5		transmembrane receptor				9,85E-03	CD274,CDH1,TP63
PLA2G4A	1,905	enzyme				9,85E-03	IL6,NOX5,PTGS2
ICAM2	7,697	other				9,85E-03	CDH1,CLDN1,SNAI1
IL18RAP		transmembrane receptor				9,85E-03	IL32,IL6,PTGS2	166 (7)
CH25H		enzyme				9,85E-03	CXCL1,CXCL5,IL6
BTG1		transcription regulator				9,85E-03	DDIT3,PTGS2,TRIB3
PAX3		transcription regulator				9,85E-03	CDH1,CXCR4,LY6K
GPR37		G-protein coupled receptor				9,85E-03	ANKRD1,CXCL1,CXCL5
PLAA		other				9,85E-03	IL32,IL6,PTGS2	182 (8)
APOC1	3,611	transporter				9,85E-03	CDH1,SNAI1,TGFB2	105 (4)
SIK1		kinase				9,85E-03	CDH1,FN1,SNAI1	135 (7)
INTS11		enzyme				9,93E-03	EGR1,FOSB,NR4A1,SCG2
AAMDC		other	Inhibited	-2,000	bias	9,93E-03	ASNS,CBS,PHGDH,SHMT2
NAALADL2		other		-1,000	bias	9,93E-03	AGR2,HSPA5,SPON2,XAGE1B
GAB2		other		0,218	bias	9,93E-03	CDH1,MUC2,MUC5AC,MUC5B
LGALS8		other	Activated	2,000	bias	9,93E-03	CSF2,CXCL1,IL6,VWF	212 (9)
LPAR1		G-protein coupled receptor		1,980	bias	9,93E-03	IL6,MMP9,PTGS2,SPHK1	228 (11)
OTUD7B		peptidase		1,290		9,93E-03	ACTA2,GREB1,PDZK1,TFF1
TRRAP		transcription regulator		-1,982		9,93E-03	IFIT1,IRF7,OAS1,TERT
ZMYND8		transcription regulator		1,000	bias	9,93E-03	BMP4,CDKN1A,HOXD1,VASH1
LDHA		enzyme	Activated	2,309		1,02E-02	COL1A2,FN1,GNG7,GPI,IL6,ITGA7,LPAR5,NGFR,NOS3,PDGFA,PDGFB,PGF,THBS2,VWF
WWTR1		transcription regulator	Inhibited	-2,577		1,02E-02	CDKN1A,FN1,IFIH1,IL6,IRF7,MX1,OAS1,RIGI,THY1,TP63
STK26		kinase		0,579		1,04E-02	AXIN2,CDH1,FN1,MMP9,SNAI1,TGFB2,TIMP1,VCAN
ATG7		enzyme		-0,488	bias	1,05E-02	ACTA2,AGR2,BMF,COL1A1,COL1A2,FN1,IL6,PECAM1,TET1
ZNF217		transcription regulator	Inhibited	-2,121	bias	1,05E-02	ADM,AGR2,ATL1,CXXC4,EOMES,EVX1,GPRC5A,KLHL4,LYPD1,NRK,SIX6,SLC6A15,ST6GAL1,STRA6,WNT5B
TEAD1		transcription regulator		1,913	bias	1,06E-02	ADM,CDKN1A,EDN1,FILIP1L,MSLN,NEFH,PTPRO,SDC2,SULF1,TAGLN,THBS1,TP63
TP73		transcription regulator	Activated	3,288	bias	1,08E-02	ABCB1,ACTA2,BGN,CADM1,CDH1,CDKN1A,CLDN1,COL1A1,CRYAB,CXCL1,DDIT3,EDN1,ENG,FGFR3,FKBP1B,FOXJ1,HIVEP1,IGFBP4,INPP5D,MT1L,NLRC4,PDGFB,PLK2,S100A2,SAT1,SNAI1,TBL1X,TERT,THBS1,TNFRSF1B
TRAF3		enzyme		0,243		1,09E-02	BIRC3,CASP1,ISG15,PYCARD,RELB,TNFAIP3
HDAC4		transcription regulator		-0,849		1,09E-02	CDKN1A,ISG15,NEDD9,NR4A1,PTGS2,RSAD2
TBK1		kinase		1,633	bias	1,09E-02	ACTA2,CDKN1A,CXCL11,IFIT1,IL6,IRF7
STEROID 5 ALPHA-REDUCTASE (family)		group				1,10E-02	CDH1,PTGS2
PDGFR (family)		group				1,10E-02	ACTA2,EGR1
COLGALT1		enzyme				1,10E-02	COL1A1,COLGALT2
RETREG3		other				1,10E-02	COL1A1,COL1A2
SGF29		other				1,10E-02	DDIT3,HSPA5
CPA1		peptidase				1,10E-02	DDIT3,HSPA5
GSDME		transporter				1,10E-02	MUC1,MUC13
TSIX		other				1,10E-02	COL1A1,COL1A2
MSR1	4,295	transmembrane receptor				1,10E-02	IFIT1,ISG15
ACSL1		enzyme				1,10E-02	IL6,MMP9
STEAP1B-AS1	4,086	other				1,10E-02	CXCR4,JAG1
FGF12		other				1,10E-02	ACTA2,TAGLN
MAPK11		kinase				1,10E-02	PTGS2,SLC5A5
PDE4A		enzyme				1,10E-02	CDH1,FN1
POLDIP3		other				1,10E-02	CDKN1A,ISG15
ING4		transcription regulator				1,10E-02	CDKN1A,IL6
PEBP1		other				1,10E-02	CCL20,IL6
EFNB3	-1,592	kinase				1,10E-02	ACTA2,TNC
SNCG		other				1,10E-02	IGF1R,MMP9
EFNB1		other				1,10E-02	ACTA2,TNC
ZNF423		transcription regulator				1,10E-02	CD79A,CD79B
UACA		other				1,10E-02	DDIT3,HSPA5
GAB3		other				1,10E-02	IFIT1,OAS1
EDNRA		transmembrane receptor				1,10E-02	PTGS1,PTGS2
CRAC CHANNEL (complex)		complex				1,10E-02	IL6,TSLP
HEY1-NCOA2		fusion gene/product				1,10E-02	PDGFB,PDGFRA
PADI2		enzyme	Activated	2,236	bias	1,13E-02	ACTA2,COL1A1,FN1,IL6,SNAI1
NFATC3		transcription regulator	Activated	2,207	bias	1,13E-02	F3,FOSB,MUC2,NR4A1,PTGS2
HOXA13		transcription regulator				1,13E-02	ALDH1A1,BMP2,IGF1R,KRT34,MAB21L1
LINC00963		other		0,447	bias	1,13E-02	CXCR4,DDIT3,IL2RG,IL4I1,TRIB3
mir-148 (includes others)		microRNA		-1,318	bias	1,13E-02	CDH1,EGR1,IGF1R,IL6,MMP9
LIPG		enzyme		-0,156		1,13E-02	CD36,CSF1,FABP4,IL6,MSR1
JNK (family)		group	Activated	2,848	bias	1,19E-02	ACTA2,BIRC3,CD40,DUSP1,EDN1,FOSB,HSPA5,IL12A,IL6,MMP13,MMP9,NR4A1,PTGS2,TERT,TGM2,TIMP1,VCAN
PTEN		phosphatase		-1,777	bias	1,19E-02	CD274,CDKN1A,CLDN1,FGF1,FGF20,FGF7,FGFR3,GATA2,IL6,MCAM,MEOX1,NDN,PPM1F,PRDM1,PTGS2,SNAI1
FOXL2	4,228	transcription regulator	Activated	3,288	bias	1,22E-02	ACVR1C,CCL20,FOS,GPRC5B,IL12A,NR4A3,NR5A2,PTGS2,PTHLH,SERPINB2,SSX2/SSX2B,TNFAIP3
MYOCD		transcription regulator	Activated	2,286	bias	1,22E-02	ACTC1,ACTN2,COL1A1,COL1A2,DES,GJA5,HSPB7,PTPRB,SNAI1,TAGLN,TNNC1,TNNT2
SLC15A4		transporter	Activated	2,646	bias	1,23E-02	CD274,EPSTI1,GBP5,IFIT1,IL6,OASL,RIGI
TASL		enzyme	Activated	2,646	bias	1,23E-02	CD274,EPSTI1,GBP5,IFIT1,IL6,OASL,RIGI
CSF2	3,190	cytokine	Activated	3,355	bias	1,25E-02	ACP5,CD14,CD40,CDKN1A,CEACAM1,EGR2,EGR3,FLT1,HCAR3,IL6,IRF4,ITGA4,LTB,MMP9,PTGS2,RBM3,RIPOR2,TERT,TLR2,TLR4
JAG2		growth factor	Inhibited	-2,138	bias	1,27E-02	C3,CCL20,CCL26,CXCL1,CXCL5,CXCL6,IL1RN,IL6
MAP3K14		kinase	Activated	2,804	bias	1,27E-02	ADAM8,BIRC3,IL15,IL1R2,IL6,LTB,MMP9,PLA2G4A
FGFR2		kinase		-1,976	bias	1,27E-02	CDH1,COL1A1,FOS,IL6,ISG15,OASL,RSAD2,SNAI1
CDK6		kinase		1,199		1,28E-02	ABCB1,ACTN2,BIRC3,CA9,CD36,COL4A3,CXCL1,DSP,EREG,FGF11,FN1,FOS,INPP5J,ISG15,MAP2K6,MICOS10-NBL1,NGFR,NOTCH3,PTGS2
CREB1		transcription regulator	Activated	2,254	bias	1,31E-02	DIO2,FLT1,FN1,FOSB,MMP13,MUC2,MUC5AC,MUC5B,NOX5,NR4A1,NR4A3,PLA2G4A,PTGS2,TFF1
PAF1		other	Activated	3,162	bias	1,32E-02	BAMBI,BIRC3,H2BC5,HCG4,IFI44L,ISG15,LRRN3,OAS2,OAS3,OASL,RIGI
GPER1		G-protein coupled receptor	Activated	2,685	bias	1,32E-02	DDIT3,DUSP1,EDN1,EGR1,FOS,FOSB,MT1F,RASD1,RND1,TNFAIP3,TUFT1
MFAP5		other	Activated	2,137		1,32E-02	BAIAP2L2,CERS1,DLL4,DUSP1,EFEMP1,FBXO2,GPX3,IL24,ITGA7,PLA2G4C,SPON2
BLK	2,151	kinase		1,633		1,42E-02	ALDH2,CPA4,IFI6,OAS3,SUSD2,TNFAIP2
APC		enzyme		-0,371	bias	1,42E-02	AXIN2,CBS,CD274,DDIT3,MAOB,ZMAT4
CDK9		kinase		1,969	bias	1,42E-02	CXCR4,FGG,FOS,H2BC5,HGF,IL6,PDK4,SERPINB2,TGM2,TNFAIP3
EIF3E		translation regulator		-0,196		1,42E-02	CD36,CD40,CXCL1,EPAS1,PCDHGC3,SAA1,SCARF1,SNAI1,THBS1,TNC
YAP1		transcription regulator		1,651	bias	1,44E-02	ABCG2,ACTA2,ANKRD1,ASNS,BMP2,BMP4,CAVIN2,CDH1,CDKN1A,CDRT4,CLDN1,COL1A1,COL7A1,CXCR4,CYP1A1,DDIT3,EDN1,EGR1,FN1,FOSB,GREM1,IFI27,IFI6,IFIT1,IL6,INPP5D,MMP13,MSLN,NDRG1,NRIP3,NUAK2,PHGDH,PLK2,PMEPA1,PSAT1,PTGS2,SCIN,SESN2,SHMT2,TAGLN,TBC1D2,TERT,THBS1,TIMP1,TNFAIP3,TP63
SOX2		transcription regulator		0,597		1,48E-02	ALDH1A1,CDH1,DLX4,DLX5,EOMES,GLI1,HOPX,JAG1,KLHDC8A,NKX2-1,OTP,PHLDB2,PLAC1,SNAI1
RAD21		transcription regulator				1,50E-02	CD274,IL20,PCDHGA10,PCDHGB2,PCDHGB5,PCDHGB7,PCDHGC3,PCDHGC5,THBS1
POMGNT1		enzyme				1,52E-02	ACTA2,CLDN6,LAMA2,TIMP1
SIRT6		enzyme		1,067		1,52E-02	COL1A1,CSF1,IL6,PTGS2
CDKN2AIP		transcription regulator		1,982	bias	1,52E-02	DDIT3,GPX3,HSPA5,NUPR1
FEN1		enzyme		-0,068		1,52E-02	CD274,IFIT1,IRF4,IRF6
DEF6		other		0,887	bias	1,52E-02	CDH1,FN1,MMP9,SNAI1
RAB2A		enzyme		1,982	bias	1,52E-02	CD36,CIDEC,FABP4,PLIN5
TLR5		transmembrane receptor		1,948	bias	1,52E-02	CCL20,CSF2,IL15,IL6
OGG1		enzyme		0,849	bias	1,52E-02	ACTA2,CCL20,CDH1,CXCL1
TFAP2B	5,411	transcription regulator				1,52E-02	COL8A2,IGF2,SLC19A1,TERT
SUV39H1		enzyme				1,52E-02	CDH1,CDKN1A,LIN28B,SERPINB2
CETP		enzyme	Inhibited	-2,000		1,52E-02	DDIT3,HERPUD1,HSPA5,PLIN1
BAHCC1		other		-1,890	bias	1,53E-02	CDKN1A,FOXA3,GATA2,HOXB2,IGFBP4,SHOX2,WNT5B
F7		peptidase	Activated	2,596	bias	1,53E-02	EGR1,F3,FOS,JAG1,MMP13,PTGER2,SERPINB2
ECSIT		transcription regulator	Activated	2,598	bias	1,53E-02	IL1RN,IL6,IRF7,PTGS2,RELB,TNFAIP3,TRAF1
BTG2		transcription regulator		-1,992	bias	1,53E-02	CCL20,CSF2,CXCL1,IGFBP2,IGFBP4,IL6,TIMP1
FURIN		peptidase		0,505	bias	1,53E-02	BDNF,DCT,DLL1,JAG1,NOTCH3,PTGS2,TYRP1
ASAH1		enzyme		-1,400	bias	1,54E-02	CERS1,COL2A1,ELOVL7,LIPE,NR0B1,NR4A1,NR4A3,SPHK1
AP2 (family)		group				1,56E-02	CDH1,HSD17B1,MCAM,PTGDS,TERT
GPR39		G-protein coupled receptor	Inhibited	-2,219	bias	1,56E-02	ANGPT2,EDN1,F3,GLI1,PGF
EIF2AK3		kinase		-0,440	bias	1,56E-02	CA9,CD274,DDIT3,HSPA5,PRDM1
SHH	2,238	peptidase		1,069	bias	1,56E-02	CDH1,GLI1,HSD11B2,IHH,SHH
ADAMTS9-AS2		other		-0,983	bias	1,56E-02	BMPER,CD74,MAPT,MMP9,SYP
EZR		other		0,585		1,56E-02	CDH1,DDIT3,MMP9,PTGS2,TRIB3
AXL		kinase				1,56E-02	ALDH1A1,C15orf48,CDH1,MMP9,SNAI1
S100A4		other				1,56E-02	ACTA2,CDH1,COL1A1,MMP13,TIMP1
NR1D1		ligand-dependent nuclear receptor	Inhibited	-2,200		1,56E-02	BIRC3,CSF2,RELB,TLR4,TNFAIP3
MUC4	2,622	other		1,109	bias	1,56E-02	CDH1,MMP9,PRKCG,SNAI1,VTN
CLDN7	3,410	other		-0,351		1,59E-02	C3,CCL20,CEACAM6,F3,FOXQ1,H2AC20,IFI6,MMP9,MUC1,MUC13,MX1,NRG1,PHGDH,PRSS8,PSG9,SDCBP2,SERPINB7,SNAI1,TINAGL1,TPK1,TRIM31
SPDEF		transcription regulator		-0,333	bias	1,61E-02	BIRC3,CD34,CD40,CDKN1A,CLDN7,COL13A1,COL16A1,COL1A1,DKK3,SDC1,SDC2,TNC
GSTO1		enzyme		-0,731	bias	1,65E-02	CELSR1,COL16A1,F3,IFI6,IFIT1,NID2,OAS3,OLFML3,PDE4B,RIGI,SAMD9,SAT1,THBS1
BCOR		transcription regulator	Inhibited	-2,433	bias	1,66E-02	ADM,CD74,COL2A1,FOXQ1,HOXB7,HOXC9,HOXD13,ISG15,RIGI,TLR4
PPRC1		transcription regulator	Activated	3,111	bias	1,66E-02	CCL20,CHRNA9,CLDN1,CT45A5,FBXL13,KRT34,LCN2,PTGS2,SPINK1,SUN3
IGFBP2	1,699	other	Activated	2,990	bias	1,66E-02	CADM1,CDH1,COL11A1,COL14A1,COL21A1,EFEMP1,EPHA4,HHLA2,NEDD9,PTGFRN
ERG		transcription regulator		0,921	bias	1,73E-02	AGR2,AL450345.2,APOC1,ARHGAP24,ATOH8,AXIN2,BAIAP2L2,BDKRB1,CAMK1D,CDH1,CDKN2D,CRYBG2,CXCL1,CXCR4,DOCK2,EGFL7,EPS8L1,FLT1,GUCY1A1,HERPUD1,HPGD,HSD17B6,HSPA5,IGF1R,IL6,NEDD9,NOS3,NRCAM,NRG1,PHLDB2,PMEPA1,RAB3B,RASIP1,SNAI1,SPTBN5,ST6GAL1,ST6GALNAC1,TFF1,TMC6,WNT11,WNT2
CD3 (complex)		complex	Activated	2,337	bias	1,75E-02	CCL20,CCR4,CD247,CD74,CSF2,CTLA4,EBI3,EGR2,ETS2,IL2RG,IL4I1,PDE4B,PTGS2,RNF128,THY1,TLR2,TNFAIP3,TNFRSF8
IL32	3,222	cytokine		1,036	bias	1,77E-02	CASP1,CD274,CD36,CXCL1,IDO2,IL6,MX1,PTGS2,TNFRSF11B
NF-Y (complex)		complex				1,81E-02	CBS,CHRNB4,COL5A3,HSPA5,TERT,VWF
PRC2 (complex)		complex				1,81E-02	CEACAM1,CEACAM6,CXCL1,IFITM1,MX1,OAS1
HOTAIRM1	1,816	other				1,81E-02	CFH,EPHX2,HOTAIRM1,HOXA1,IGFBP2,SPINK1
COL12A1		other				1,82E-02	ACTA2,CXCL5,IL6
LINC00842		other				1,82E-02	CDH1,FN1,SNAI1
UBAC2		enzyme				1,82E-02	DDIT3,HSPA5,IL6
B4GALT6		enzyme				1,82E-02	IL6,PTGS2,TLR2
CCN6	4,552	growth factor				1,82E-02	BMP4,CDH1,SNAI1
TUT1		enzyme				1,82E-02	CDH1,KISS1R,WIF1
ZMYND10		other				1,82E-02	MMP19,MMP9,THBS1
ALDH2	2,970	enzyme				1,82E-02	ACTA2,COL1A1,FN1
mir-296		microRNA				1,82E-02	CA9,COL1A1,CRB3
KLF16		transcription regulator				1,82E-02	CDH1,CDKN1A,CYP1A1
IL22RA1		transmembrane receptor				1,82E-02	CCL20,IL20,IL24
CD99		other				1,82E-02	FOSB,MMP9,NEFH
BECN1		other				1,82E-02	ALDH1A1,BMF,PTGS2
RACGAP1		transporter				1,82E-02	CD14,CDKN1A,HOXB7
PPP5C		phosphatase				1,82E-02	CDKN1A,DUSP1,TFF1
SF1		transcription regulator				1,82E-02	ACTA2,COL1A1,FN1
CYBA	6,939	enzyme				1,82E-02	CDKN1A,EPAS1,FN1
SERPINA1		other		1,212		1,86E-02	ANGPTL4,CD36,CR2,CXCL1,CXCL5,FABP4,HSPA5,IL6
ZBTB48		transcription regulator	Activated	2,121	bias	1,86E-02	ACKR3,ARHGAP24,COL11A1,FOSB,GPNMB,MMP15,ROS1,TMEM63C
ESRRG		ligand-dependent nuclear receptor	Activated	3,553	bias	1,86E-02	ABCC9,ACTC1,ACTN2,CDKN1A,FABP3,KCNE3,KCNJ8,MYBPC3,PDK4,RNF113B,SMPX,SUCLG2,TNNC1,TNNI3,TNNT2
MYOC		other				1,86E-02	CLDN7,DDIT3,FN1,HOXA7,HSPA5,KCNJ2,LY6K,NEFM,SESN2,SFRP1,SLC7A11,STC1,TAF7L
HISTONE H4 (family)		group				1,86E-02	ABCB1,CD247,CDKN1A,CXCL1,EGR1,HPSE,MGMT,PTGS2,SFRP1,SPHK1,TERT,TFF1,TNFAIP3
YY1		transcription regulator		0,419		1,87E-02	ABCB1,CDH1,CDKN1A,CFTR,GRIN2D,HSPA5,IGFBP4,KISS1,MIR9-3HG,NOG,PCAT19,SDC1,SULF2,SYP
PIWIL4	3,179	other	Activated	3,962	bias	1,88E-02	ADGRE1,ALPK1,ANGPTL4,C3,DUSP1,EGR1,FOS,FYB1,GATA2,ICAM4,LAT,MMP19,NDRG1,NEDD9,NR4A1,NRG4,PTGS1,SAT1,SLC14A1,TLR1,TNFAIP3,TSKS,VAMP5
TGFBR1		kinase	Activated	2,106		1,89E-02	CDKN1A,EDN1,FN1,LEFTY1,MMP13,PDGFB,SNAI1
CD24		other		0,585	bias	1,92E-02	BIK,CDKN1A,CFTR,EPHB6,HSD17B6,IRAK1BP1,LAT2,MCAM,N4BP3,OASL,PDGFB,RARRES1,RELB,SLC4A4,SPHK1,THBS1,TIMP4,TUFT1
ITGAV		transmembrane receptor		1,536	bias	2,07E-02	CDH1,COL1A1,COL1A2,PTHLH,VTN
PPP1R13L		transcription regulator		1,400	bias	2,07E-02	CDKN1A,CLDN1,DSP,JUP,TP63
C3	1,826	peptidase		0,666	bias	2,07E-02	ACTA2,C3,CDH1,FN1,THBD
CDK5		kinase		0,555		2,07E-02	CD274,CDKN1A,LRG1,S100P,TNFAIP3
HIC1	2,559	transcription regulator		0,224		2,07E-02	ACKR3,ACTA2,CDO1,CYP24A1,ID4,LCN2,MCAM,PLA2G4A,PLPPR4,SLC7A11,SRGN,TMEM47
GSE1		other				2,08E-02	FOS,ICAM4,IL1RN,IL31RA,ITGA7,NLRP12,NOS3,RHOH,STAB1
IL3		cytokine		-0,863	bias	2,08E-02	BIRC3,CD14,CD40,FCGR2A,FOS,IL6,MMP13,RBM3,SLC7A11
CSNK2B		kinase		-1,067	bias	2,19E-02	ACTA2,CDH1,MGMT,SNAI1
PDGFRB		kinase		0,130		2,19E-02	ACTA2,CDH1,COL1A2,FN1
TAP1	1,862	transporter		-1,968	bias	2,19E-02	IFIT1,IL6,MX1,OAS1
SH3KBP1		other		-0,152	bias	2,19E-02	CDH1,FN1,PRDM1,SNAI1
mir-7 (includes others)		microRNA		-0,975	bias	2,19E-02	CDH1,IGF1R,MMP9,SNAI1
MTA3		transcription regulator				2,19E-02	CD79B,MAPT,PRDM1,SDC1
WWOX		enzyme		0,000		2,19E-02	CCL20,COL1A1,IL6,MMP9
ASCC3		enzyme		-1,192		2,19E-02	IFIT1,IRF7,ISG15,TGFBI
EIF2AK4		kinase		-0,849	bias	2,19E-02	ASNS,DDIT3,EGR1,PRDM1
FOXC2	5,955	transcription regulator		0,865	bias	2,19E-02	ANGPT2,CDH1,FN1,SNAI1
PLG		peptidase		1,967	bias	2,19E-02	CD40,F3,IL6,PTGS2
NOS2		enzyme		0,655	bias	2,19E-02	IL32,IL6,TIMP1,TLR4
JMJD1C		enzyme				2,19E-02	CDKN1A,EGR1,FLT1,NOG
ILF2		transcription regulator		0,152	bias	2,19E-02	ELF3,ELF3-AS1,FOS,SALL4
WTAP		other		1,000		2,19E-02	ADAMTS5,COL2A1,IGF2BP1,MMP13
USP21		peptidase		1,913	bias	2,21E-02	CP,IL6,KLRG2,MYOM1,PDGFRA,PIK3AP1,TMEM47,VCAN
FGF8		growth factor		0,000		2,22E-02	B3GALT4,CITED4,CRIP1,CRYAB,MAGEA2,RASD1,SLC22A17,SLPI,SPARC,TSPYL5
HNF1A		transcription regulator		1,982	bias	2,24E-02	ABCC6,ANPEP,AQP3,C4BPA,C4orf19,DPEP1,ELF3,GCNT3,HAL,HGFAC,IGF2,ITIH4,MUC4,NDRG1,NR5A2,NTS,PCSK9,PDGFA,SLC37A4,SLC3A1,SLC51B,SSTR1,TRPM6,TYRP1,UGT1A8,UQCRC2,VTN,ZNF300
IRF2		transcription regulator	Activated	2,496	bias	2,33E-02	CD14,CD274,CEACAM1,CIDEC,CXCL5,FGB,FGG,LCN2,RARRES1,S100P,SDC1,SLC51B,SRGN,TAP1
CSF (family)		group	Activated	2,885	bias	2,39E-02	ALOX15B,ANPEP,CARD16,CD22,CD274,GPNMB,GPR132,IL1R2,IL1RN,IL2RG,PI3,SEMA6B,SLPI,SPINK1,TGM2,TNFAIP3,TRAF1
CCL2		cytokine		0,526		2,42E-02	EGLN3,FOXJ1,HTR2B,IL32,IL6,MUC5B,SLC11A1,TIMP1,TP63
USP22		peptidase	Inhibited	-2,611	bias	2,42E-02	ATP6V1C2,FAXDC2,IFIT1,KRT23,LRRN1,OAS3,STEAP4,TACSTD2,TGM2
DCLK1		kinase	Activated	2,443	bias	2,42E-02	ALDH1A1,BIRC3,CDH1,CXCR4,IL6,MMP9,PTGS2,SNAI1,TRAF1
MMP1		peptidase	Activated	2,030	bias	2,61E-02	BDNF,CDH1,CDKN1A,GFAP,MMP9,NGF,NGFR,PDGFA
EML4-ALK		fusion gene/product		1,499		2,62E-02	BMP2,CD274,CDH1,CDKN1A,DUSP1,EGR1,IL24,IRF4,KRT14,NR0B1,SERPINB2,SERPINB7,SPARC,THBD,TLR2,TNFAIP3,VCAN
PRMT5		enzyme	Inhibited	-2,197	bias	2,69E-02	AXIN2,CAMK2N1,CD274,PTPRO,WIF1
TRAF6		enzyme	Activated	2,216	bias	2,69E-02	CD274,CSF2,IL15,IL6,MUC5AC
ACSL5		enzyme		1,342		2,69E-02	ADAMTS6,ANOS1,GPRC5A,KCNJ8,MCAM
RNF2		transcription regulator		-0,514		2,69E-02	AKR1B10,CDH1,CDKN1A,GREB1,TFF1
ILF3		transcription regulator		0,250	bias	2,71E-02	CD14,CD40,CFH,COL14A1,CXCL1,ELF3,ELF3-AS1,FMN1,FOS,IL1RN,IL6,ISG15,STEAP4,TLR3,TNC,TRAF1
SMAD4		transcription regulator	Activated	3,115		2,79E-02	ABCG2,ACVR1C,AGR2,AIM2,BDNF,CBS,CCL20,CDH1,CDKN1A,COL1A1,CXCL6,DNAH2,IL17B,INPP5D,ITGB7,JAG1,MUC4,PRODH,PTGER2,PTPRC,SNAI1,TERT,THBS1,VCX
CRNDE		other		1,456	bias	2,80E-02	ACTA2,CDKN1A,FGFR3,NR4A1,PDGFA,PGF,RASGRP2,RIN1,SNAI1
IL22		cytokine		0,946	bias	2,81E-02	CALML5,KRT17,MUC1,MUC4,MUC5B,SAA1
ZBTB16		transcription regulator		1,400	bias	2,81E-02	ALPP,COL1A1,MMP9,MPL,PDGFB,TYRP1
SPHK1	3,003	kinase		1,732		2,81E-02	BIRC3,BMP4,CDKN1A,PTGS2,SNAI1,TRAF1
SOCS3		phosphatase		-1,009		2,81E-02	IFIT1,IL6,MX1,OAS1,OAS2,PCSK9
SUPT20H		other	Inhibited	-2,433	bias	2,81E-02	BIRC3,CSF2,EOMES,IL6,IL7R,TNFAIP2
ESRRA		transcription regulator	Activated	3,196	bias	2,86E-02	ABCC9,ACTC1,ACTN2,ALPP,COL1A1,FABP4,GRB7,IGFBP4,KCNJ8,KRT12,KRT13,KRT20,KRT23,KRT32,KRT34,KRT36,KRT39,KRTAP3-1,MYBPC3,PNMT,SMPX,TFF1,TNNC1,TNNI3,TNNT2,WNT11
HAVCR1		other		0,487		2,86E-02	ANPEP,CLDN16,EGR2,EREG,FGFR3,HLF,IFI27,IFI6,IL1R2,IL6,RELB,SESN2,SLC16A4,SPARC,TAP1,UPK1B,XAF1
TIA1		other		-0,535		2,87E-02	AGR2,BIRC7,BMF,CLDN1,ENG,ENPP2,FOXJ1,RIN1,SPINK1,TAGLN,TFPI2,TGM2,TIMP1,TXNIP
ETS (family)		group				2,93E-02	ENG,HPGD,LTB
FPR2		G-protein coupled receptor				2,93E-02	CSF1,IL12A,IL6
S100A11		other				2,93E-02	ADAMTS4,CDKN1A,MMP13
SMAD (complex)		complex				2,93E-02	ANGPTL4,CDKN1A,PTHLH
VIPAS39		other				2,93E-02	SPARC,THBS1,VWF
PIEZO1		ion channel				2,93E-02	CDH1,IL6,MMP9
FGF21		growth factor				2,93E-02	EGR1,HMGCS2,IL6
KLF17		transcription regulator				2,93E-02	CDKN1A,CORIN,FN1
CYLD		transcription regulator				2,93E-02	AXIN2,CD40,IL6
SH3PXD2B		other				2,93E-02	CDH1,FN1,SNAI1
USP44	5,863	peptidase				2,93E-02	CD274,FOXS1,GLI1
RBM47	2,328	other				2,93E-02	CDH1,CDKN1A,SNAI1
HLA/DQ (complex)		complex				2,93E-02	CSF2,FOS,IL6
IRS1		enzyme				2,93E-02	IL6,SNAI1,TFF1
MIA		other				2,93E-02	CDH1,FN1,SPARC
AGR2	-1,589	other				2,93E-02	EGR1,FOS,MUC1
C3AR1		G-protein coupled receptor				2,93E-02	C3,DDIT3,HSPA5
DUSP4		phosphatase				2,93E-02	IL6,MMP9,SNAI1
mir-506 (includes others)		microRNA				2,93E-02	BMP2,IL6,TLR4
IGFBP3		other				2,93E-02	CDKN1A,SDC2,THBS2
KLF1		transcription regulator				2,93E-02	AQP1,CDKN1A,ICAM4
PIAS3		transcription regulator				2,93E-02	FGG,MMP13,MMP9
TMPO		other				2,93E-02	COL11A1,COL1A1,MMP15
SKI		transcription regulator				2,93E-02	ACTA2,CDH1,CDKN1A
FSCN1		other				2,93E-02	IRF7,KRT7,SLC7A11
SMAD5		transcription regulator				2,93E-02	GFAP,ID4,PDGFA
BIN1		other				2,93E-02	CDH1,MMP9,SNAI1
CAND1		transcription regulator				2,93E-02	IFIT1,IRF7,ISG15
NEDD4L		enzyme				2,93E-02	CCL20,IL6,SCNN1A
COHESIN (complex)		complex				2,93E-02	H19,HOXA-AS3,HOXC9
IL18		cytokine	Activated	2,860	bias	2,96E-02	ADAMTS5,CDH1,CSF2,CXCL11,IL6,INPP5D,MMP13,MMP15,MMP9,PTGS2,TIMP1,TLR4
IL36B		cytokine		1,987	bias	3,02E-02	CCL20,CD40,CXCL1,IL6
SLC2A3		transporter		-1,000	bias	3,02E-02	GPI,PFKL,PHGDH,SLC16A4
SERPINE1		other		0,497	bias	3,02E-02	CDH1,CDKN1A,FN1,KL
CLCA2		ion channel		0,106	bias	3,02E-02	CDH1,CDKN1A,FN1,SNAI1
JAK3		kinase		-1,117	bias	3,02E-02	CD274,GLI1,IL6,SHH
TRIM37		enzyme		-1,941		3,05E-02	BCL2L10,CLDN1,EGR1,GREB1,IL24,JPH3,RASSF9,SFRP1
ARG2	3,169	enzyme				3,05E-02	ASNS,CDKN1A,CXCL16,FGF11,FOXA3,IL17D,PCSK9,SESN2
FOXO3		transcription regulator	Activated	2,177	bias	3,07E-02	CDH1,CDKN1A,CLDN1,EGR1,EGR2,IL6,JAG1,MCAM,MMP13,MMP9,PCSK9,SNAI1,TFF1,TP63,TXNIP
LRRC59		other				3,08E-02	CDH1,SNAI1
CAMKII (complex)		complex				3,08E-02	BIRC3,COL2A1
TBPL1		other				3,08E-02	FOS,TP63
SPSB3		other				3,08E-02	IFIT1,ISG15
PARP (family)		group				3,08E-02	CDH1,SNAI1
HTR7		G-protein coupled receptor				3,08E-02	STAB1,THBS1
MIR100HG		other				3,08E-02	FN1,SNAI1
SLC16A3		transporter				3,08E-02	CD274,IL6
BAIAP2L1		other				3,08E-02	ALDH1A1,SNAI1
VRK2		kinase				3,08E-02	PTGS2,TNFAIP3
DDX54		transcription regulator				3,08E-02	CCN5,TFF1
EDEM1		enzyme				3,08E-02	DDIT3,HSPA5
ENTPD5		enzyme				3,08E-02	COL1A1,COL1A2
TACSTD2	1,959	other				3,08E-02	CDH1,CLDN7
SMOC2		other				3,08E-02	ACTA2,FN1
DDX28		enzyme				3,08E-02	EPAS1,IGF1R
TRIP13		transcription regulator				3,08E-02	CDH1,SNAI1
IFN (family)		group				3,08E-02	OAS2,OAS3
SOX5		transcription regulator				3,08E-02	COL2A1,SPAG6
H6PD	-1,568	enzyme				3,08E-02	DDIT3,HSPA5
S100B		other				3,08E-02	CDKN1A,IL6
HOXB1		transcription regulator				3,08E-02	HOXB2,HOXB4
COL2A1	4,019	other				3,08E-02	CXCR4,MMP13
COL3A1		other				3,08E-02	FN1,IL1RN
RGS6		enzyme				3,08E-02	CDH1,SNAI1
RGR		G-protein coupled receptor				3,08E-02	DDIT3,HSPA5
HMGN1		transcription regulator				3,08E-02	FOS,TFF1
ARHGAP31		other				3,08E-02	CDH1,SNAI1
mir-1 (includes others)		microRNA				3,08E-02	CORIN,JAG1
CALCR		G-protein coupled receptor				3,08E-02	CDKN1A,FOS
CRKL		kinase				3,08E-02	CDH1,SNAI1
MAP3K2		kinase				3,08E-02	CCL20,IL6
INSIG2		other				3,08E-02	DDIT3,TRIB3
SIPA1		other				3,08E-02	FN1,MMP9
TADA3		transcription regulator				3,08E-02	CDKN1A,TFF1
SH3PXD2A		other				3,08E-02	ADCYAP1,NPY
SOD3	1,738	enzyme				3,08E-02	CA9,HPSE
NUMBL		other				3,08E-02	CDKN1A,SPARC
FOXD3		transcription regulator				3,08E-02	CDKN1A,CXCR4
TP53INP1		other				3,08E-02	CDH1,SNAI1
ITGB6	3,531	other				3,08E-02	CDH1,PTHLH
CTCFL		transcription regulator				3,08E-02	CTAG1B,PRSS50
RFX3		transcription regulator				3,08E-02	DCDC2,GCK
SLC37A4	-1,644	transporter				3,08E-02	DDIT3,HSPA5
TGFBR3		kinase				3,08E-02	ALDH1A1,FN1
NR2C2		ligand-dependent nuclear receptor				3,08E-02	POMC,TFF1
SRSF2		transcription regulator				3,08E-02	CDH1,MAPT
RAPGEF3		other				3,08E-02	CYP1B1,PTGS2
CKS2		kinase				3,08E-02	CDH1,SNAI1
TGM2	3,604	enzyme	Activated	5,521	bias	3,10E-02	ADGRE2,BIRC3,C3,CD36,CD74,CEACAM1,FCER1G,GM2A,IFI6,IFIT1,LRRC25,MMP9,MUC1,NLRC4,OAS1,OAS2,OAS3,OASL,PPP1R16B,PTGS1,RFLNB,SAMD9L,SEMA6B,SERPINB2,SLPI,SP110,TAP1,THBS1,TNFAIP2,TP63,XAF1
RNA POLYMERASE II (complex)		complex				3,10E-02	ANGPTL4,CDH1,CDKN1A,COL1A2,CSDC2,CXCR4,CYP1B1,ERMAP,FGG,FOS,GPT,HSD11B2,IL1RN,KISS1,MMP9,PCDHGC3,PDZK1,PTGS2,RPRM,TERT,TFF1,ZNF268
IL33	2,155	cytokine		-0,057	bias	3,23E-02	CD36,CSF2,FOXJ1,IL32,IL6,MMP9,MSR1,MUC5B,TP63
NR5A2	1,611	ligand-dependent nuclear receptor		0,283	bias	3,28E-02	CDKN1A,FGB,IL1RN,IL24,NR4A1,SAA1,TGFB2
PRDM2		transcription regulator	Activated	2,556		3,29E-02	BEST1,BIRC3,CAPN9,CHRNA1,COL14A1,DEGS2,DOK7,EGFL7,H2BC6,H3C10,H3C14,LGALS4,LOC105374367,MAP2K6,MYH15,N4BP3,PPP1R14C,PSAPL1,RIMBP3,RINL,SCIN,SLC16A4-AS1,SPNS3,ST6GALNAC1,STOM,TACSTD2,TTLL1,TXNIP,UGT1A1,VGLL3
TERT	-1,710	enzyme	Activated	2,804	bias	3,30E-02	CDKN1A,EREG,IFIH1,IFIT1,IL6,ISG15,MMP9,MX1,OASL,RIGI,SERPINB2,TERT
HLCS		enzyme		0,577		3,30E-02	CASP1,GGT5,GM2A,KYNU,MAGEA10,MAGEC1,S100A3,SERPINB2,SPANXD (includes others),STOM,TBL1X,TGM2
CXCL8		cytokine		1,565	bias	3,33E-02	ABCG2,ACKR3,ARG2,CD74,CDH1,FOXJ1,IL32,MMP9,MUC5B,PTGS2,TP63
GATA6		transcription regulator		1,276	bias	3,33E-02	ABCB1,ACVRL1,DPPA4,EDN1,GPX3,NOS3,NR5A2,PDGFRA,PECAM1,SPARC,TGFB2
TNKS1BP1		other	Inhibited	-3,317		3,33E-02	ARNT2,CCL26,COL1A1,CSF1,GLI1,GRB7,HAPLN3,MEIS3,SEMA3G,SEMA6B,VSIR
TRIM3		enzyme	Inhibited	-2,236	bias	3,41E-02	CXCL5,CXCL6,FGF1,IL6,MMP9
ST6GAL1	-1,749	enzyme		1,328	bias	3,41E-02	BIRC3,CDH1,FN1,IL6,SNAI1
BRD7		transcription regulator		0,596	bias	3,41E-02	CDKN1A,CYP1A1,NDRG1,PYCARD,VCAN
PCGF2		transcription regulator		-1,106	bias	3,41E-02	CDH1,FN1,JAG1,NOTCH3,SNAI1
HMGB2		transcription regulator				3,41E-02	CCL20,CXCL1,CXCL5,IL6,NRG1
COLLAGEN TYPE II (complex)		complex	Activated	2,449	bias	3,43E-02	CCL20,CXCL1,CXCL5,IL1RN,MMP19,NLRP12
RICTOR		other		-0,796	bias	3,43E-02	CDH1,CLDN1,EGR1,PFKL,PTGS2,SNAI1
SFN		other	Activated	2,425	bias	3,43E-02	AMOT,CDH1,DSP,F3,JUP,PDK4
SATB2		transcription regulator		0,707		3,55E-02	CD96,EFEMP1,ESAM,FABP4,MYPN,PRRX1,SDC2,TM4SF18
NSUN6		enzyme		1,414	bias	3,55E-02	CAVIN2,COL4A3,NDRG1,PHGDH,TGFB2,TGM2,THBS1,TNNT2
ODC1		enzyme		1,414	bias	3,55E-02	ASNS,CDKN1A,CXCL16,FGF11,FOXA3,IL17D,PCSK9,SESN2
PCMT1		enzyme	Inhibited	-2,121		3,55E-02	ADM,DZIP1,EPPK1,FAM20C,MAPT,PIWIL2,SPNS2,TACSTD2
YAP/TAZ (family)		group		-1,424		3,55E-02	CD274,IL6,ISG15,KRT6A,PSAT1,PTGS2,SLC7A11,TAP1
ALK		kinase	Activated	2,198	bias	3,68E-02	CD274,CDH1,EGR2,EGR3,FOS,GLI1,ID4,MAGEA2,NGFR,SHH,SNAI1,WAS
CASC2		other		-1,667	bias	3,69E-02	COMP,CRYAB,EFHD1,KRT9,LMCD1,NPM3,SYNPO2,TAGLN,TGM2
CDH1	3,175	other		0,039		3,69E-02	CDH1,FN1,GLI1,HOXA1,IFI27,IFITM1,MMP19,MMP9,TSLP
GSK3B		kinase		0,382		3,74E-02	CLDN1,CLDN5,CSF2,GFI1,GLI1,IGF1R,IL6,PTGS2,SNAI1,TP63
HSP27 (family)		group		1,664		3,86E-02	CD14,CD274,CDKN1A,CSF1,FOS,IL6,PTGS2
SMAD2/3 (family)		group				3,86E-02	ABCG2,ACVR1C,CD274,CDKN1A,EOMES,SKIL,TGM2
RARA		ligand-dependent nuclear receptor		-1,308		3,92E-02	CCN6,CD14,CD7,CDKN1A,CEACAM6,CP,CXCL5,GREB1,HCP5,HOXD10,IFI44L,IL12RB2,LINC00342,LYPD1,MAOB,MUC20,NEDD9,PIK3CG,RARRES1,RASD1,RSAD2,RTP4,SAMD9,SLC7A11,SP110,TFF1,THBD,TMT1A,TNFRSF11B
H19	4,088	other		1,987	bias	4,01E-02	ACTA2,AQP1,AQP3,COL2A1
IFI16		transcription regulator		1,067		4,01E-02	CCL20,CDKN1A,RIGI,SLC2A4
IGF2BP2		translation regulator		1,969	bias	4,01E-02	ABCB1,CDKN1A,EREG,STAG3
FOXD2-AS1		other		-1,029	bias	4,01E-02	CDH1,CDKN1A,PHGDH,SNAI1
MDGA2	5,146	other		-1,000		4,01E-02	ADGRB1,IL6,SESN2,TP63
LHX1		transcription regulator				4,01E-02	CXCR4,FN1,MMP9,SNAI1
LINC00624	5,107	other		-1,969	bias	4,01E-02	IFIT1,IRF7,ISG15,TAP1
LTBR		transmembrane receptor		1,941	bias	4,01E-02	BIRC3,CCL20,CD74,RELB
mir-217 (includes others)		microRNA		1,000		4,01E-02	COL2A1,IL6,MMP13,MMP9
LTA		cytokine		1,982	bias	4,01E-02	CCR4,CD274,CD40,RELB
CAPN3		peptidase	Activated	2,000	bias	4,01E-02	DUSP1,GPX2,GPX3,PTGS2
SMURF2		enzyme		-1,131	bias	4,01E-02	CDH1,FN1,GLI1,SKIL
BMP6		growth factor				4,01E-02	AQP5,DLX5,NOG,STS
MS4A1		other		0,000	bias	4,01E-02	CD22,CD40,PAX5,PRDM1
IL37		cytokine		-1,172	bias	4,01E-02	BMP2,CSF2,IL1RAPL1,IL6
ID2		transcription regulator		-1,980	bias	4,01E-02	CD79A,CDH1,CDKN1A,POU2F2
NR1I2		ligand-dependent nuclear receptor		1,452	bias	4,12E-02	ABCB1,CYP1A1,CYP24A1,CYP3A5,UGT1A1,UGT1A4
EPCAM		other				4,12E-02	CDH1,EGR1,FOS,FOXC2,IL6,SNAI1
NR1H4		ligand-dependent nuclear receptor		-0,820		4,20E-02	DHRS9,EDN1,IL6,NGF,NR5A2,PTGS1,PTGS2,SOD3,TXNIP
TEAD3		transcription regulator	Activated	2,030	bias	4,20E-02	ADM,EDN1,FILIP1L,PTPRO,SDC2,SULF1,TAGLN,THBS1,TP63
MYO6		other	Activated	2,138	bias	4,21E-02	ACTA2,ARC,DUSP1,EGR3,INHA,LBH,MYL9,PDGFA,SCIN,STX11,SYNPO2,TAGLN,TNC,VGLL3
USP7		peptidase		1,993	bias	4,21E-02	ACKR3,BMF,CD36,ISG15,ITGB7,KLK2,L3MBTL2,MAP7D2,MAPT,TRPC4
IDH2		enzyme				4,24E-02	CDH1,CLDN7,EGR1,FN1,TGFB2
PTTG1		transcription regulator		-0,391	bias	4,24E-02	ASNS,AXIN2,CDH1,SLC5A5,SNAI1
PTHLH	2,004	other				4,24E-02	ALDH1A1,CDH1,IL6,KISS1,MMP9
GPR176		G-protein coupled receptor				4,33E-02	ACTA2,CDH1,SNAI1
NFKB (family)		group				4,33E-02	MUC1,PTGS2,TIMP1
PRDX1		enzyme				4,33E-02	IL6,MMP9,PTGS2
ALOX15		enzyme				4,33E-02	CCL26,IL6,MUC5AC
FAM210A		other				4,33E-02	ABCB1,ANPEP,THY1
LOXL1		enzyme				4,33E-02	AGR2,IL6,PTGS2
SRI		transporter				4,33E-02	CASP1,HSPA5,PYCARD
DDX21		enzyme				4,33E-02	CDH1,MMP9,SNAI1
RNF40		enzyme				4,33E-02	ALPL,PDK4,TFF1
CCN4		other				4,33E-02	FN1,NDRG1,SNAI1
HCK		kinase				4,33E-02	CD36,IL6,NLRC4
TFCP2		transcription regulator				4,33E-02	MMP9,SULF1,SULF2
SGO1-AS1		other				4,33E-02	CDH1,SNAI1,TGFB2
ITGA2		transmembrane receptor				4,33E-02	CD274,CDH1,SNAI1
MGAT3	4,334	enzyme				4,33E-02	CDH1,NOTCH3,SNAI1
AIF1		other				4,33E-02	ACTA2,COL1A1,IL6
NLRP12	2,584	other				4,33E-02	CXCL6,CXCR4,IL6
GNA13		enzyme				4,33E-02	CXCL1,CXCL5,CXCL6
TNIP1		other				4,33E-02	ISG15,RELB,TNFAIP3
FCER1G	2,745	transmembrane receptor				4,33E-02	CSF2,IL1RN,IL6
IKBKB-DT		other				4,33E-02	CCL20,IL6,MMP9
ADRB2		G-protein coupled receptor				4,33E-02	ATP1B1,CYP1B1,IL6
MFAP2		other				4,33E-02	COL1A1,ITGA4,VCAN
BACH2		transcription regulator				4,33E-02	EGLN3,IRF4,SDC1
DICER1		enzyme				4,40E-02	ANGPT2,ANGPTL4,ANPEP,APOBEC3G,CDH1,CXCR4,ENG,HOXB2,NOS3,RASGRP1,SERPINF1,SFRP4,SLC4A4,SPARC,THBS1
SGPL1		enzyme		1,362		4,51E-02	ABCG2,ALOX15B,IFIT1,ISG15,MX1,OAS1,RIGI
CREBBP		transcription regulator		1,951	bias	4,63E-02	CDKN1A,COL2A1,FOSB,LIN28B,NR4A1,NR4A3,PTGS2,RBM47,SMPD3,TFF1,TLR2
CCN5	4,501	growth factor		1,414		4,70E-02	CDH1,CLDN1,DSP,FN1,JUP,MUC1,SPARC,TFF1
RYBP		transcription regulator				4,75E-02	ANKRD1,BMP4,FAT2,FOSB,NOTCH3,RASSF6,TGFB2,WNT10A,WNT5B
KLF4		transcription regulator		0,288	bias	4,75E-02	ALDH1A1,CDH1,CDKN1A,CLDN1,COL1A2,GRHL2,GRHL3,NEAT1,S100A14
TRIM28		transcription regulator		-1,091		4,90E-02	CXCL1,CXCR4,IL6,MYEOV,NIBAN1,SULF1
MYD88		other	Activated	2,401	bias	4,90E-02	CD274,CXCL1,IL15,IL32,IL6,MUC5AC
SOX10		transcription regulator		0,036		4,90E-02	CD274,CDKN1A,FN1,IRF4,S100A1,SOX8
RBM39		transcription regulator				4,90E-02	AKR1B1,ALDH1A1,AOC2,AOC3,ASNS,PSAT1
POU5F1		transcription regulator		0,498		4,96E-02	BCL2L10,BIK,BIRC3,BMP4,CASP1,CD40,CDH1,DLX4,DLX5,EOMES,GATA2,HOPX,IGF1R,IL6,MMP9,NAIP,NKX2-1,OTP,PYCARD,SNAI1,TNFRSF11B
CDKN2B		transcription regulator	Activated	2,236		7,39E-02	ASNS,GLUD2,PHGDH,PRODH,PSAT1
OGA		enzyme	Inhibited	-2,033		7,46E-02	ADAP1,APOBEC3G,CALB1,CDH1,CDKN1A,CEACAM1,CELSR1,CLDN1,CLDN7,CXCL6,DPEP1,EFNB2,EPHA4,EPHB6,FN1,IGF2,IGFBP4,ITGB7,LIMS3/LIMS4,LRIG1,MCAM,PCDHB5,S100A2,S100A3,SLAMF9,ST14,THBS1,THSD1,TIMP1,TNC,WNT11
SATB1		transcription regulator		-1,845		9,34E-02	CDKN1A,CEACAM1,CORO6,CSF2,EBI3,EPSTI1,GNG4,IRF7,LRRN3,NIBAN1,PTGS2,RASGRP2,RIPOR2,XAF1
APOL1	2,036	transporter		1,875		9,54E-02	DDIT3,HERPUD1,HES5,HSPA5
SYK		kinase		-1,759		1,23E-01	BIRC3,CXCR4,FCER1G,FCMR,GLI1,IL6,MAPT,OAS1,OAS2,RASSF6,SHH,TFPI2
TRIB3	-2,320	kinase	Activated	2,190		1,31E-01	ASNS,DDIT3,HERPUD1,PSAT1,TRIB3
CBX3		transcription regulator		1,969		1,32E-01	CDH1,HSD11B2,PRKN,SCNN1A
S100A6		transporter	Inhibited	-2,219		1,48E-01	CCL20,DHRS9,RDH5,STC1,TNFAIP3
HSF1		transcription regulator		-1,798		1,94E-01	ABCB1,AMZ1,CD274,CDH1,CELSR1,CLDN7,CRYAB,EFEMP1,GREB1,IGFBP4,IL6,IL7R,LRIG1,MAPT,RRAD,SDK2,SERPINH1,TMPRSS3,XAF1
NANOG		transcription regulator		1,890		2,70E-01	ABCB1,DLX4,DLX5,EGR1,EOMES,FBXW10B,FOS,FOSB,HOPX,HOXA1,NKX2-1,OTP
NUP98-DDX10		fusion gene/product	Activated	2,236		3,05E-01	EGR1,HOXA7,HOXB7,PTGS2,REN
SIX2	1,568	transcription regulator	Activated	2,121		3,09E-01	ALDH2,ATP2A3,CAMK1D,CDKN1A,CHGB,GCK,GREM1,PTPRN
IGF2BP1	3,533	translation regulator		1,963		1,00E00	ASNS,AXIN2,BDNF,CDKN1A,CSF1,DDIT3,DUSP1,FLRT3,GLI1,GPI,IFI30,JAG1,LIN28B,MLLT11,PSAT1,RELB,SERPINH1,SH2D3C,TF,TLR3,TRIB3,URM1
CLOCK		transcription regulator		-1,897		1,00E00	CRISPLD1,FAM107A,FGF1,KCNN3,MOXD1,NEFM,OAS3,THBS1,TIMP4,TRIL
